# Supplementary material for: Toxicity Effects and Mechanisms of MgO Nanoparticles on the Oomycete Pathogen Phytophthora infestans and Its Host Solanum tuberosum
Source: Toxics. 2022 Sep 21;10(10):553. doi: 10.3390/toxics10100553 (PMC9607216; doi:10.3390/toxics10100553)
Supplement: Supplementary file 1 [file toxics-10-00553-s001.zip]

Archive with 15 entries (14 files):
- toxics-1898476-supplementary/Supplemental tables/
- toxics-1898476-supplementary/Supplemental tables/Table S10-All DEGs with loosed threshold in potato after MgONPs treatment 6 hours.xlsx
- toxics-1898476-supplementary/Supplemental tables/Table S11-COG annotation summary of DEGs in potato.xlsx
- toxics-1898476-supplementary/Supplemental tables/Table S12-All significant enriched GO terms in DUGs of potato.xlsx
- toxics-1898476-supplementary/Supplemental tables/Table S13-List of primers used for qRT-PCR analysis.xlsx
- toxics-1898476-supplementary/Supplemental tables/Table S1-Summary of RNA-seq data generated for control and MgONPs -treatment P. infestans samples.xlsx
- toxics-1898476-supplementary/Supplemental tables/Table S2-All of the gene transcription information and annotation in control and MgONPs treatment P. infestans samples.xlsx
- toxics-1898476-supplementary/Supplemental tables/Table S3-All DEGs with strict threshold in P. infestans after MgONPs treatment 30 minutes.xlsx
- toxics-1898476-supplementary/Supplemental tables/Table S4-COG annotation summary of DEGs in P. infestans.xlsx
- toxics-1898476-supplementary/Supplemental tables/Table S5-GO annotation summary of DEGs in P. infestans.xlsx
- toxics-1898476-supplementary/Supplemental tables/Table S6-KEGG annotation summary of DEGs in P. infestans.xlsx
- toxics-1898476-supplementary/Supplemental tables/Table S7-Summary of RNA-seq data generated for control and MgONPs -treatment potato samples.xlsx
- toxics-1898476-supplementary/Supplemental tables/Table S8-All of the gene transcription information and annotation in Control and MgONPs treatment potato samples.xlsx
- toxics-1898476-supplementary/Supplemental tables/Table S9-All DEGs  with strict threshold in potato after MgONPs treatment 6 hours.xlsx
- toxics-1898476-supplementary/Toxics-SM-Toxicity effects and mechanisms of MgO nanoparticles on the oomycete pathogen Phytophthora infestans and its host Solanum tuberosum.pdf
