# Supplementary material for: Toxicity Effects and Mechanisms of MgO Nanoparticles on the Oomycete Pathogen Phytophthora infestans and Its Host Solanum tuberosum
Source: Toxics. 2022 Sep 21;10(10):553. doi: 10.3390/toxics10100553 (PMC9607216; doi:10.3390/toxics10100553)
Supplement: Supplementary file 1 [file toxics-10-00553-s001.zip › toxics-1898476-supplementary/Supplemental tables/Table S10-All DEGs with loosed threshold in potato after MgONPs treatment 6 hours.xlsx]

## Sheet: 表达差异详情表 (2)
Supplemental table10-All DEGs with loosed threshold in potato after MgONPs treatment 6 hours
Gene_id	Gene description	FC(ddH2O/MgONPs)	Log2FC(ddH2O/MgONPs)	Pvalue	Padjust	Significant	Regulate	MgONPs_1	MgONPs_2	MgONPs_3	ddH2O_1	ddH2O_2	ddH2O_3	MgONPs	ddH2O	GO_id	GO_term	KO_id	KO_name	Pathway_id	Pathway_definition	COG_id	COG_Functional Categories	NR_hit-name	NR_description	Swiss-Prot_hit-name	Swiss-Prot_description	Pfam_id	Domain	Domain description
Soltu.DM.11G004150	dicer-like	0.399	-1.32586	1.52815e-10	3.22639e-06	yes	down	16.41	13.23	13.12	6.33	4.85	6.2	14.2533	5.79333	GO:0006396;GO:0031047;GO:0004525;GO:0003723;GO:000552	BP:RNA processing;BP:gene silencing by RNA;MF:ribonuclease III activity;MF:RNA binding;MF:ATP binding;	K11592	DICER1, DCR1	------	------	COG0571;COG1111	K:Transcription;L:Replication, recombination and repair	XP_015166742.1	PREDICTED: endoribonuclease Dicer homolog 2-like [Solanum tuberosum]	sp|Q3EBC8|DCL2_ARATH;	Endoribonuclease Dicer homolog 2 OS=Arabidopsis thaliana OX=3702 GN=At3g03300 PE=1 SV=2;	PF00636.26;PF14622.6;PF00271.31;PF03368.14;PF02170.22;PF00270.29;PF04851.15	Ribonuclease_3;Ribonucleas_3_3;Helicase_C;Dicer_dimer;PAZ;DEAD;ResIII	Ribonuclease III domain;Ribonuclease-III-like;Helicase conserved C-terminal domain;Dicer dimerisation domain;PAZ domain;DEAD/DEAH box helicase;Type III restriction enzyme, res subunit
Soltu.DM.08G012470	conserved hypothetical protein	4.445	2.15213	5.57049e-08	0.000392033	yes	up	4.08	2.66	2.74	8.11	19.56	14.34	3.16	14.0033	------	------	------	------	------	------	ENOG410YYZ5;ENOG410YYWK	S:Function unknown;	XP_006351618.1	PREDICTED: protein BIG GRAIN 1-like A [Solanum tuberosum]	sp|Q9SLL2|BIG1B_ARATH;	Protein BIG GRAIN 1-like B OS=Arabidopsis thaliana OX=3702 GN=At1g54200 PE=2 SV=1;	------	------	------
Soltu.DM.04G035440	Mannose-binding lectin superfamily protein	0.122	-3.02975	1.21138e-07	0.000497171	yes	down	4.47	2.24	4.68	0.58	0.5	0.36	3.79667	0.48	GO:003024	MF:carbohydrate binding;	------	------	------	------	ENOG410ZTMI	S:Function unknown	XP_006342218.1	PREDICTED: agglutinin-like [Solanum tuberosum]	sp|P82859|LECA_CASCR;	Agglutinin OS=Castanea crenata OX=103480 PE=1 SV=1;	PF01419.17	Jacalin	Jacalin-like lectin domain
Soltu.DM.04G030050	Phosphate-responsive 1 family protein	4.075	2.02669	1.29565e-07	0.000497171	yes	up	3.69	4.13	1.87	12.48	9.56	18.27	3.23	13.4367	------	------	------	------	------	------	ENOG410YFUT	S:Function unknown	XP_006363275.1	PREDICTED: protein EXORDIUM-like [Solanum tuberosum]	sp|Q9ZPE7|EXO_ARATH;	Protein EXORDIUM OS=Arabidopsis thaliana OX=3702 GN=EXO PE=2 SV=1;	PF04674.12	Phi_1	Phosphate-induced protein 1 conserved region
Soltu.DM.06G002570	Protein of unknown function (DUF506)	3.62	1.85605	1.41289e-07	0.000497171	yes	up	4.02	2.63	4.59	10.46	18.41	11.44	3.74667	13.4367	------	------	------	------	------	------	ENOG410YKZJ	S:Function unknown	XP_006344092.1	PREDICTED: uncharacterized protein LOC102584365 [Solanum tuberosum]	------	------	PF04720.12	PDDEXK_6	PDDEXK-like family of unknown function
Soltu.DM.02G026950	Octicosapeptide/Phox/Bem1p family protein	2.337	1.22477	2.40589e-07	0.000649315	yes	up	5.1	4.57	6.22	11.45	13.31	12.21	5.29667	12.3233	------	------	------	------	------	------	------	------	XP_015169071.1	PREDICTED: uncharacterized protein LOC107062686 [Solanum tuberosum]	------	------	PF00564.24	PB1	PB1 domain
Soltu.DM.02G016290	alpha/beta-Hydrolases superfamily protein	0.235	-2.0897	2.52996e-07	0.000649315	yes	down	9.77	6.39	6.86	2.85	1.71	1.12	7.67333	1.89333	GO:0006629;GO:000897	BP:lipid metabolic process;MF:phosphatidylcholine 1-acylhydrolase activity;	------	------	------	------	ENOG410XUZA	S:Function unknown	XP_006362432.1	PREDICTED: phospholipase A1-II 1-like [Solanum tuberosum]	sp|O49523|DSEL_ARATH;	Phospholipase A1-IIgamma OS=Arabidopsis thaliana OX=3702 GN=DSEL PE=1 SV=1;	PF01764.25	Lipase_3	Lipase
Soltu.DM.02G015870	xylem bark cysteine peptidase	2.146	1.10193	2.76788e-07	0.000649315	yes	up	123.75	111.63	116.9	267.48	308.36	185.51	117.427	253.783	GO:0051603;GO:0005764;GO:0005615;GO:0004197;GO:000823	BP:proteolysis involved in cellular protein catabolic process;CC:lysosome;CC:extracellular space;MF:cysteine-type endopeptidase activity;MF:cysteine-type peptidase activity;	------	------	------	------	COG4870	O:Posttranslational modification, protein turnover, chaperones	XP_015158451.1	PREDICTED: low-temperature-induced cysteine proteinase-like isoform X1 [Solanum tuberosum]	sp|Q9FMH8|RD21B_ARATH;	Probable cysteine protease RD21B OS=Arabidopsis thaliana OX=3702 GN=RD21B PE=1 SV=1;	PF00112.23;PF08246.12;PF00396.18	Peptidase_C1;Inhibitor_I29;Granulin	Papain family cysteine protease;Cathepsin propeptide inhibitor domain;Granulin
Soltu.DM.09G019970	Protein of unknown function (DUF581)	3.139	1.65039	3.47865e-07	0.000734447	yes	up	5.47	7.92	12.46	19.65	34.02	25.81	8.61667	26.4933	------	------	------	------	------	------	ENOG410YIFP	S:Function unknown	XP_015165159.1	PREDICTED: uncharacterized protein LOC107061014 [Solanum tuberosum]	sp|Q8L471|FLZ8_ARATH;	FCS-Like Zinc finger 8 OS=Arabidopsis thaliana OX=3702 GN=FLZ8 PE=1 SV=1;	------	------	------
Soltu.DM.02G015410	cellulose synthase family protein	0.375	-1.41393	5.82075e-07	0.00111721	yes	down	4.74	3.9	3.44	1.41	1.62	1.54	4.02667	1.52333	GO:0009833;GO:0009834;GO:0030244;GO:0071555;GO:0005794;GO:0016021;GO:0005886;GO:0016760;GO:0016759;GO:004687	BP:plant-type primary cell wall biogenesis;BP:plant-type secondary cell wall biogenesis;BP:cellulose biosynthetic process;BP:cell wall organization;CC:Golgi apparatus;CC:integral component of membrane;CC:plasma membrane;MF:cellulose synthas;MF:cellulose synthase activity;MF:metal ion binding;	K10999	CESA	------	------	COG1215	M:Cell wall/membrane/envelope biogenesis	XP_006358142.1	PREDICTED: cellulose synthase A catalytic subunit 8 [UDP-forming] [Solanum tuberosum]	sp|Q8LPK5|CESA8_ARATH;	Cellulose synthase A catalytic subunit 8 [UDP-forming] OS=Arabidopsis thaliana OX=3702 GN=CESA8 PE=1 SV=1;	PF03552.14;PF14569.6;PF13632.6;PF00535.26	Cellulose_synt;zf-UDP;Glyco_trans_2_3;Glycos_transf_2	Cellulose synthase;Zinc-binding RING-finger;Glycosyl transferase family group 2;Glycosyl transferase family 2
Soltu.DM.04G021330	annexin	0.4	-1.32271	9.81447e-07	0.00156022	yes	down	14.81	14.57	20.24	8.99	6.26	4.93	16.54	6.72667	GO:0005544;GO:000550	MF:calcium-dependent phospholipid binding;MF:calcium ion binding;	K17095	ANXA7_11	------	------	ENOG410XPUN	S:Function unknown	XP_006355349.1	PREDICTED: annexin D2-like [Solanum tuberosum]	sp|Q9XEE2|ANXD2_ARATH;	Annexin D2 OS=Arabidopsis thaliana OX=3702 GN=ANN2 PE=1 SV=1;	PF00191.20	Annexin	Annexin
Soltu.DM.02G028830	conserved hypothetical protein	2.001	1.00102	1.04556e-06	0.00156022	yes	up	6.29	7.46	8.43	16.06	15.75	12.7	7.39333	14.8367	------	------	------	------	------	------	ENOG4111KG5	S:Function unknown	XP_006339897.1	PREDICTED: uncharacterized protein LOC102592626 [Solanum tuberosum]	------	------	------	------	------
Soltu.DM.04G026480	hypothetical protein	5.652	2.49872	1.11359e-06	0.00156022	yes	up	3.87	5.79	1.9	27.62	29.53	8.45	3.85333	21.8667	------	------	------	------	------	------	------	------	------	------	------	------	PF04554.13	Extensin_2	Extensin-like region
Soltu.DM.06G022820	basic helix-loop-helix (bHLH) DNA-binding superfamily protein	5.072	2.34261	1.18112e-06	0.00156022	yes	up	6.65	6.31	3.66	9.21	42.81	32.5	5.54	28.1733	GO:004698	MF:protein dimerization activity;	------	------	------	------	ENOG410YJMV	S:Function unknown	XP_006357366.1	PREDICTED: transcription factor bHLH87-like [Solanum tuberosum]	sp|Q8S3D2|BH087_ARATH;	Transcription factor bHLH87 OS=Arabidopsis thaliana OX=3702 GN=BHLH87 PE=1 SV=1;	PF00010.26	HLH	Helix-loop-helix DNA-binding domain
Soltu.DM.10G023860	Subtilisin-like serine endopeptidase family protein	0.402	-1.31497	1.18237e-06	0.00156022	yes	down	32.82	27.04	23.17	16.02	8.8	9.47	27.6767	11.43	GO:000425	MF:serine-type endopeptidase activity;	------	------	------	------	COG1404	O:Posttranslational modification, protein turnover, chaperones	XP_004249504.1	subtilisin-like protease SBT1.9 [Solanum lycopersicum]	sp|O82777|SBT3_SOLLC;	Subtilisin-like protease SBT3 OS=Solanum lycopersicum OX=4081 GN=sbt3 PE=1 SV=1;	PF00082.22;PF17766.1;PF05922.16	Peptidase_S8;fn3_6;Inhibitor_I9	Subtilase family;Fibronectin type-III domain;Peptidase inhibitor I9
Soltu.DM.08G020360	nine-cis-epoxycarotenoid dioxygenase	3.557	1.83082	2.07808e-06	0.00221096	yes	up	14.92	14.6	25.67	81.68	75.99	33.54	18.3967	63.7367	GO:0010287;GO:0046872;GO:001670	CC:plastoglobule;MF:metal ion binding;MF:oxidoreductase activity, acting on single donors with incorporation of molecular oxygen, incorporation of two atoms of oxygen;	K09840	NCED	map00906	Carotenoid biosynthesis	COG3670	Q:Secondary metabolites biosynthesis, transport and catabolism	XP_019070721.1	probable carotenoid cleavage dioxygenase 4, chloroplastic [Solanum lycopersicum]	sp|O49675|CCD4_ARATH;	Probable carotenoid cleavage dioxygenase 4, chloroplastic OS=Arabidopsis thaliana OX=3702 GN=CCD4 PE=1 SV=1;	PF03055.15	RPE65	Retinal pigment epithelial membrane protein
Soltu.DM.08G011110	indole-3-acetic acid inducible	3.962	1.98639	2.0944e-06	0.00221096	yes	up	15.38	15.47	16.56	26.44	102.13	58.55	15.8033	62.3733	GO:0006355;GO:0006351;GO:0009734;GO:000563	BP:regulation of transcription, DNA-templated;BP:transcription, DNA-templated;BP:auxin-activated signaling pathway;CC:nucleus;	K14484	IAA	map04075	Plant hormone signal transduction	ENOG410ZN8Z	K:Transcription	XP_006343525.1	PREDICTED: auxin-responsive protein IAA29-like [Solanum tuberosum]	sp|Q38829|IAA11_ARATH;	Auxin-responsive protein IAA11 OS=Arabidopsis thaliana OX=3702 GN=IAA11 PE=1 SV=1;	PF02309.16	AUX_IAA	AUX/IAA family
Soltu.DM.02G014080	purine permease	0.092	-3.44384	2.33135e-06	0.00222847	yes	down	2.15	1.91	4.53	0.41	0.32	0.14	2.86333	0.29	GO:0016021;GO:000521	CC:integral component of membrane;MF:transporter activity;	------	------	------	------	ENOG4111D9S	U:Intracellular trafficking, secretion, and vesicular transport	XP_006355612.1	PREDICTED: probable purine permease 9 [Solanum tuberosum]	sp|O49726|PUP21_ARATH;	Purine permease 21 OS=Arabidopsis thaliana OX=3702 GN=PUP21 PE=2 SV=2;	PF16913.5;PF00892.20	PUNUT;EamA	Purine nucleobase transmembrane transport;EamA-like transporter family
Soltu.DM.08G020370	nine-cis-epoxycarotenoid dioxygenase	2.645	1.40331	2.38644e-06	0.00222847	yes	up	30.23	28.18	47	98.19	123.52	55.92	35.1367	92.5433	GO:0010287;GO:0046872;GO:001670	CC:plastoglobule;MF:metal ion binding;MF:oxidoreductase activity, acting on single donors with incorporation of molecular oxygen, incorporation of two atoms of oxygen;	K09840	NCED	map00906	Carotenoid biosynthesis	COG3670	Q:Secondary metabolites biosynthesis, transport and catabolism	XP_006359966.1	PREDICTED: probable carotenoid cleavage dioxygenase 4, chloroplastic [Solanum tuberosum]	sp|O49675|CCD4_ARATH;	Probable carotenoid cleavage dioxygenase 4, chloroplastic OS=Arabidopsis thaliana OX=3702 GN=CCD4 PE=1 SV=1;	PF03055.15	RPE65	Retinal pigment epithelial membrane protein
Soltu.DM.07G012070	DDE superfamily endonuclease domain containing protein	4.893	2.29064	2.53319e-06	0.00222847	yes	up	2.08	3.37	1.43	4.98	17.52	11.03	2.29333	11.1767	------	------	------	------	------	------	ENOG411206Y	S:Function unknown	XP_006342328.1	PREDICTED: uncharacterized protein LOC102590956 [Solanum tuberosum]	sp|Q9M2U3|ALPL_ARATH;	Protein ALP1-like OS=Arabidopsis thaliana OX=3702 GN=At3g55350 PE=2 SV=1;	PF13359.6	DDE_Tnp_4	DDE superfamily endonuclease
Soltu.DM.05G008500	polygalacturonase	0.348	-1.52266	3.89835e-06	0.00316561	yes	down	26.52	15.96	12.02	6.93	6.4	6.14	18.1667	6.49	GO:0071555;GO:0009835;GO:0048046;GO:000561	BP:cell wall organization;BP:fruit ripening;CC:apoplast;CC:cell wall;	------	------	------	------	ENOG410YDAC	S:Function unknown	XP_006365231.2	PREDICTED: LOW QUALITY PROTEIN: polygalacturonase non-catalytic subunit AroGP3-like [Solanum tuberosum]	sp|P93218|GP3_SOLLC;	Polygalacturonase non-catalytic subunit AroGP3 OS=Solanum lycopersicum OX=4081 GN=GP3 PE=3 SV=1;	PF03181.15	BURP	BURP domain
Soltu.DM.10G004220	RING membrane-anchor	3.16	1.65993	6.15726e-06	0.00464279	yes	up	25.26	21.76	32.86	42.34	127.81	77.73	26.6267	82.6267	GO:0071712;GO:0016021;GO:0036513;GO:0044390;GO:0046872;GO:001687	BP:ER-associated misfolded protein catabolic process;CC:integral component of membrane;CC:Derlin-1 retrotranslocation complex;MF:ubiquitin-like protein conjugating enzyme binding;MF:metal ion binding;MF:ligase activity;	K10666	RNF5	map04141	Protein processing in endoplasmic reticulum	ENOG4111IHV	O:Posttranslational modification, protein turnover, chaperones	XP_006366026.1	PREDICTED: E3 ubiquitin-protein ligase RMA1H1-like [Solanum tuberosum]	sp|Q6R567|RMA1_CAPAN;	E3 ubiquitin-protein ligase RMA1H1 OS=Capsicum annuum OX=4072 GN=RMA1H1 PE=1 SV=1;	PF00097.25;PF13920.6;PF13445.6;PF13923.6;PF13639.6;PF15227.6;PF14634.6;PF14447.6	zf-C3HC4;zf-C3HC4_3;zf-RING_UBOX;zf-C3HC4_2;zf-RING_2;zf-C3HC4_4;zf-RING_5;Prok-RING_4	Zinc finger, C3HC4 type;Zinc finger, C3HC4 type;RING-type zinc-finger;Zinc finger, C3HC4 type;Ring finger domain;zinc finger of C3HC4-type, RING;zinc-RING finger domain;Prokaryotic RING finger family 4
Soltu.DM.02G014590	Nodulin MtN3 family protein	0.412	-1.28013	6.69708e-06	0.00487571	yes	down	8.6	9.05	8.57	3.94	2.81	4.3	8.74	3.68333	GO:0008643;GO:0016021;GO:0005886;GO:005111	BP:carbohydrate transport;CC:integral component of membrane;CC:plasma membrane;MF:sugar transmembrane transporter activity;	K15382	SLC50A, SWEET	------	------	ENOG4111M4R	U:Intracellular trafficking, secretion, and vesicular transport	XP_006355568.1	PREDICTED: bidirectional sugar transporter SWEET2a-like [Solanum tuberosum]	sp|P0DKJ4|SWT2A_SORBI;	Bidirectional sugar transporter SWEET2a OS=Sorghum bicolor OX=4558 GN=SWEET2A PE=3 SV=1;	PF03083.16	MtN3_slv	Sugar efflux transporter for intercellular exchange
Soltu.DM.06G020310	Disease resistance protein (TIR-NBS-LRR class) family	0.011	-6.54998	7.33869e-06	0.00516472	yes	down	0.16	0.39	0.29	0	0	0	0.28	0	GO:0007165;GO:004353	BP:signal transduction;MF:ADP binding;	------	------	------	------	ENOG41113HK;COG4886	S:Function unknown;	XP_015166892.1	PREDICTED: TMV resistance protein N-like [Solanum tuberosum]	sp|Q40392|TMVRN_NICGU;	TMV resistance protein N OS=Nicotiana glutinosa OX=35889 GN=N PE=1 SV=1;	PF12799.7;PF13855.6	LRR_4;LRR_8	Leucine Rich repeats;Leucine rich repeat
Soltu.DM.07G010910	myb-like transcription factor family protein	0.402	-1.31652	8.26174e-06	0.00562678	yes	down	16.48	12.93	13.64	5.36	5.15	7.21	14.35	5.90667	GO:0006355;GO:0006351;GO:0005634;GO:0008270;GO:000367	BP:regulation of transcription, DNA-templated;BP:transcription, DNA-templated;CC:nucleus;MF:zinc ion binding;MF:DNA binding;	------	------	------	------	ENOG410YK2X	K:Transcription	XP_006345334.1	PREDICTED: myb-like protein J [Solanum tuberosum]	sp|Q9LVS0|KUA1_ARATH;	Transcription factor KUA1 OS=Arabidopsis thaliana OX=3702 GN=KUA1 PE=1 SV=1;	PF00249.31;PF13921.6	Myb_DNA-binding;Myb_DNA-bind_6	Myb-like DNA-binding domain;Myb-like DNA-binding domain
Soltu.DM.08G025150	Root meristem growth factor	2.192	1.1321	9.34435e-06	0.00616523	yes	up	46.01	45.73	26.42	99.59	73.19	91.23	39.3867	88.0033	------	------	------	------	------	------	ENOG41115N5	S:Function unknown	XP_015167876.1	PREDICTED: uncharacterized protein LOC102603757 [Solanum tuberosum]	------	------	------	------	------
Soltu.DM.06G018140	Oleosin family protein	6.022	2.59027	9.95465e-06	0.00622308	yes	up	1.55	1.84	3.24	7.44	23.78	7.26	2.21	12.8267	GO:0019953;GO:0019915;GO:0016021;GO:0005576;GO:001251	BP:sexual reproduction;BP:lipid storage;CC:integral component of membrane;CC:extracellular region;CC:monolayer-surrounded lipid storage body;	------	------	------	------	ENOG410YP7Y	S:Function unknown	XP_006367465.2	PREDICTED: oleosin 1-like [Solanum tuberosum]	sp|P29525|OLEO1_ARATH;	Oleosin 18.5 kDa OS=Arabidopsis thaliana OX=3702 GN=At4g25140 PE=2 SV=1;	PF01277.17	Oleosin	Oleosin
Soltu.DM.08G017030	Protein of unknown function (DUF581)	0.465	-1.10518	1.00215e-05	0.00622308	yes	down	9.93	9.27	9.31	6.11	3.57	4.09	9.50333	4.59	------	------	------	------	------	------	ENOG410YG71	S:Function unknown	XP_006356629.1	PREDICTED: uncharacterized protein LOC102585748 [Solanum tuberosum]	sp|Q9LYE4|FLZ10_ARATH;	FCS-Like Zinc finger 10 OS=Arabidopsis thaliana OX=3702 GN=FLZ10 PE=1 SV=1;	PF04570.14	zf-FLZ	zinc-finger of the FCS-type, C2-C2
Soltu.DM.06G012790	2-oxoglutarate (2OG) and Fe(II)-dependent oxygenase superfamily protein	2.779	1.47471	1.24928e-05	0.00753604	yes	up	14.73	14.16	9.55	22.14	48	37.23	12.8133	35.79	GO:0009826;GO:0009740;GO:0009686;GO:0009416;GO:0009908;GO:0045544;GO:0046872;GO:001649	BP:unidimensional cell growth;BP:gibberellic acid mediated signaling pathway;BP:gibberellin biosynthetic process;BP:response to light stimulus;BP:flower development;MF:gibberellin 20-oxidase activity;MF:metal ion binding;MF:oxidoreductase activity;	K05282	E1.14.11.12	map00904	Diterpenoid biosynthesis	COG3491	S:Function unknown	XP_006357900.1	PREDICTED: gibberellin 20 oxidase 1 [Solanum tuberosum]	sp|Q39110|GAOX1_ARATH;	Gibberellin 20 oxidase 1 OS=Arabidopsis thaliana OX=3702 GN=GA20OX1 PE=2 SV=2;	PF03171.20;PF14226.6	2OG-FeII_Oxy;DIOX_N	2OG-F;non-haem dioxygenase in morphine synthesis N-terminal
Soltu.DM.11G021350	Stress responsive A/B Barrel Domain	0.487	-1.03852	1.41388e-05	0.008292	yes	down	238.11	151.65	196.12	122.28	82.87	82.65	195.293	95.9333	GO:000950	CC:chloroplast;	------	------	------	------	ENOG410YNSU	S:Function unknown	XP_006349088.1	PREDICTED: uncharacterized protein At5g22580-like [Solanum tuberosum]	sp|Q9FK81|Y5258_ARATH;	Stress-response A/B barrel domain-containing protein At5g22580 OS=Arabidopsis thaliana OX=3702 GN=At5g22580 PE=1 SV=1;	PF07876.12	Dabb	Stress responsive A/B Barrel Domain
Soltu.DM.01G029680	RING/U-box superfamily protein	2.534	1.34141	1.47175e-05	0.00833042	yes	up	8.31	7.32	9.46	16.66	27.56	18.37	8.36333	20.8633	GO:0043161;GO:0016021;GO:006163	BP:proteasome-mediated ubiquitin-dependent protein catabolic process;CC:integral component of membrane;MF:ubiquitin protein ligase activity;	------	------	------	------	ENOG41121N2	O:Posttranslational modification, protein turnover, chaperones	TMW82981.1	hypothetical protein EJD97_003496 [Solanum chilense]	sp|Q6NML0|ATL76_ARATH;	E3 ubiquitin-protein ligase ATL76 OS=Arabidopsis thaliana OX=3702 GN=ATL76 PE=1 SV=1;	PF13639.6;PF12678.7;PF17123.5;PF13923.6;PF13920.6;PF14447.6;PF00097.25;PF12861.7;PF13445.6;PF14634.6	zf-RING_2;zf-rbx1;zf-RING_11;zf-C3HC4_2;zf-C3HC4_3;Prok-RING_4;zf-C3HC4;zf-ANAPC11;zf-RING_UBOX;zf-RING_5	Ring finger domain;RING-H2 zinc finger domain;RING-like zinc finger;Zinc finger, C3HC4 type;Zinc finger, C3HC4 type;Prokaryotic RING finger family 4;Zinc finger, C3HC4 type;Anaphase-promoting complex subunit 11 RING-H2 finger;RING-type zinc-finger;zinc-RING finger domain
Soltu.DM.05G011620	Vacuolar sorting protein	107.519	6.74845	1.49934e-05	0.00833042	yes	up	0	0	0	2.06	2.54	0.36	0	1.65333	GO:0006886;GO:0016192;GO:000562	BP:intracellular protein transport;BP:vesicle-mediated transport;CC:intracellular;	K20177	VPS3, TGFBRAP1	------	------	ENOG410XNSX	U:Intracellular trafficking, secretion, and vesicular transport	TMW95888.1	hypothetical protein EJD97_008215 [Solanum chilense]	sp|F4I312|VPS3_ARATH;	Vacuolar sorting protein 3 OS=Arabidopsis thaliana OX=3702 GN=VPS3 PE=1 SV=2;	PF00780.22	CNH	CNH domain
Soltu.DM.02G014910	Leucine-rich repeat transmembrane protein kinase	0.258	-1.9535	1.62986e-05	0.00882341	yes	down	21.14	16.41	18.64	10	2.25	2.79	18.73	5.01333	GO:0016021;GO:0005524;GO:000467	CC:integral component of membrane;MF:ATP binding;MF:protein kinase activity;	------	------	------	------	COG4886;ENOG410YCE2	S:Function unknown;	PHU26039.1	hypothetical protein BC332_04371 [Capsicum chinense]	sp|C0LGE0|Y1765_ARATH;	Probable LRR receptor-like serine/threonine-protein kinase At1g07650 OS=Arabidopsis thaliana OX=3702 GN=At1g07650 PE=1 SV=1;	PF11721.8;PF13855.6;PF12799.7;PF07714.17;PF00069.25	Malectin;LRR_8;LRR_4;Pkinase_Tyr;Pkinase	Malectin domain;Leucine rich repeat;Leucine Rich repeats;Protein tyrosine kinase;Protein kinase domain
Soltu.DM.04G007840	Thioredoxin superfamily protein	4.338	2.11712	1.83188e-05	0.00943944	yes	up	2.46	2.02	4.87	8.54	11.43	19.09	3.11667	13.02	GO:0045454;GO:0005623;GO:0015035;GO:000905	BP:cell redox homeostasis;CC:cell;MF:protein disulfide oxidoreductase activity;MF:electron carrier activity;	K03676	grxC, GLRX, GLRX2	------	------	COG0695	O:Posttranslational modification, protein turnover, chaperones	XP_015163977.1	PREDICTED: monothiol glutaredoxin-S1-like [Solanum tuberosum]	sp|Q8L8Z8|GRXS2_ARATH;	Monothiol glutaredoxin-S2 OS=Arabidopsis thaliana OX=3702 GN=GRXS2 PE=3 SV=1;	PF00462.24	Glutaredoxin	Glutaredoxin
Soltu.DM.05G006190	Homeobox-leucine zipper protein family	0.446	-1.16398	1.83307e-05	0.00943944	yes	down	24.06	15.87	24.19	12.92	8.68	7.55	21.3733	9.71667	GO:0005634;GO:0003700;GO:004356	CC:nucleus;MF:transcription factor activity, sequence-specific DNA binding;MF:sequence-specific DNA binding;	K09338	HD-ZIP	------	------	ENOG410Z2UE	K:Transcription	XP_006363243.1	PREDICTED: homeobox-leucine zipper protein ATHB-13-like [Solanum tuberosum]	sp|Q8LC03|ATB13_ARATH;	Homeobox-leucine zipper protein ATHB-13 OS=Arabidopsis thaliana OX=3702 GN=ATHB-13 PE=2 SV=2;	PF02183.18;PF00046.29;PF05920.11;PF04977.15	HALZ;Homeodomain;Homeobox_KN;DivIC	Homeobox associated leucine zipper;Homeodomain;Homeobox KN domain;Septum formation initiator
Soltu.DM.05G010240	Sieve element occlusion N-terminus domain containing protein	0.205	-2.28633	2.1726e-05	0.0109215	yes	down	11.08	2.8	6.24	1.37	2.1	0.68	6.70667	1.38333	------	------	------	------	------	------	ENOG4111ADI	S:Function unknown	ADN32811.1	sieve element occlusion b [Solanum phureja]	sp|Q9SS87|SEOB_ARATH;	Protein SIEVE ELEMENT OCCLUSION B OS=Arabidopsis thaliana OX=3702 GN=SEOB PE=1 SV=1;	PF14576.6;PF14577.6	SEO_N;SEO_C	Sieve element occlusion N-terminus;Sieve element occlusion C-terminus
Soltu.DM.01G024080	Eukaryotic aspartyl protease family protein	2.51	1.32762	2.30268e-05	0.0113062	yes	up	24.89	30.3	49.7	58.73	120.19	79.5	34.9633	86.14	GO:0006508;GO:0030163;GO:000419	BP:proteolysis;BP:protein catabolic process;MF:aspartic-type endopeptidase activity;	------	------	------	------	ENOG410XNV7	O:Posttranslational modification, protein turnover, chaperones	XP_006339396.1	PREDICTED: basic 7S globulin-like [Solanum tuberosum]	sp|Q9FSH9|CONG1_LUPAL;	Gamma conglutin 1 OS=Lupinus albus OX=3870 GN=Cgamma PE=1 SV=1;	PF14541.6;PF14543.6	TAXi_C;TAXi_N	Xylanase inhibitor C-terminal;Xylanase inhibitor N-terminal
Soltu.DM.02G020800	sucrose synthase	0.256	-1.9642	2.58785e-05	0.0124175	yes	down	4.53	1.57	3.52	0.86	0.97	0.56	3.20667	0.796667	GO:0005985;GO:001615	BP:sucrose metabolic process;MF:sucrose synthase activity;	K00695	E2.4.1.13	map00500	Starch and sucrose metabolism	COG0438	M:Cell wall/membrane/envelope biogenesis	XP_006348180.1	PREDICTED: sucrose synthase 7-like [Solanum tuberosum]	sp|Q7XNX6|SUS7_ORYSJ;	Sucrose synthase 7 OS=Oryza sativa subsp. japonica OX=39947 GN=SUS7 PE=2 SV=2;	PF00862.19;PF00534.20;PF13692.6;PF13524.6	Sucrose_synth;Glycos_transf_1;Glyco_trans_1_4;Glyco_trans_1_2	Sucrose synthase;Glycosyl transferases group 1;Glycosyl transferases group 1;Glycosyl transferases group 1
Soltu.DM.06G019540	serine-rich protein-related	3.049	1.60857	2.79545e-05	0.0129513	yes	up	10.95	13.92	8.88	22.37	33.65	43.96	11.25	33.3267	------	------	------	------	------	------	ENOG410YKIU	S:Function unknown	XP_006353669.1	PREDICTED: uncharacterized protein LOC102581215 isoform X1 [Solanum tuberosum]	------	------	------	------	------
Soltu.DM.03G019120	sucrose synthase	0.276	-1.85931	2.82177e-05	0.0129513	yes	down	4.62	1.96	3.35	1.36	0.87	0.62	3.31	0.95	GO:0005985;GO:0016021;GO:001615	BP:sucrose metabolic process;CC:integral component of membrane;MF:sucrose synthase activity;	K00695	E2.4.1.13	map00500	Starch and sucrose metabolism	COG0438	M:Cell wall/membrane/envelope biogenesis	XP_006364395.1	PREDICTED: sucrose synthase 5-like [Solanum tuberosum]	sp|Q9FX32|SUS6_ARATH;	Sucrose synthase 6 OS=Arabidopsis thaliana OX=3702 GN=SUS6 PE=1 SV=1;	PF00862.19;PF00534.20;PF13692.6	Sucrose_synth;Glycos_transf_1;Glyco_trans_1_4	Sucrose synthase;Glycosyl transferases group 1;Glycosyl transferases group 1
Soltu.DM.01G034330	Probable membrane-associated kinase regulator	2.263	1.1782	3.46665e-05	0.0142927	yes	up	4.97	6.72	9.09	20.98	13.75	12.56	6.92667	15.7633	GO:0006355;GO:0006351;GO:0031011;GO:0097255;GO:0035267;GO:0016301;GO:0043141;GO:000552	BP:regulation of transcription, DNA-templated;BP:transcription, DNA-templated;CC:Ino80 complex;CC:R2TP complex;CC:NuA4 histone acetyltransferase complex;MF:kinase activity;MF:ATP-dependent 5'-3' DNA helicase activity;MF:ATP binding;	------	------	------	------	ENOG4111B85;ENOG41119EN;COG1266	S:Function unknown;T:Signal transduction mechanisms;S:Function unknown	XP_015070717.1	probable membrane-associated kinase regulator 6 [Solanum pennellii]	sp|Q84JK8|MAKR6_ARATH;	Probable membrane-associated kinase regulator 6 OS=Arabidopsis thaliana OX=3702 GN=MAKR6 PE=2 SV=1;	------	------	------
Soltu.DM.10G017870	Major facilitator superfamily protein	0.465	-1.10332	3.48278e-05	0.0142927	yes	down	25.2	19.55	24.74	12.26	7.04	13.45	23.1633	10.9167	GO:0055085;GO:0016021;GO:000521	BP:transmembrane transport;CC:integral component of membrane;MF:transporter activity;	------	------	------	------	ENOG410ZVCA	G:Carbohydrate transport and metabolism	XP_006360887.1	PREDICTED: hippocampus abundant transcript-like protein 1 [Solanum tuberosum]	sp|B2RYH9|MF14B_RAT;	Hippocampus abundant transcript-like protein 1 OS=Rattus norvegicus OX=10116 GN=Mfsd14b PE=2 SV=1;	PF07690.16;PF12832.7	MFS_1;MFS_1_like	Major Facilitator Superfamily;MFS_1 like family
Soltu.DM.12G016890	Glutathione S-transferase family protein	0.27	-1.8901	3.52019e-05	0.0142927	yes	down	15.66	14.49	6.53	5.07	2.18	3.12	12.2267	3.45667	GO:001674	MF:transferase activity;	K00799	GST, gst	map05225;map00480	Hepatocellular carcinoma;Glutathione metabolism	ENOG410XSIX	O:Posttranslational modification, protein turnover, chaperones	XP_006341310.1	PREDICTED: glutathione S-transferase U17-like [Solanum tuberosum]	sp|Q9FUS8|GSTUH_ARATH;	Glutathione S-transferase U17 OS=Arabidopsis thaliana OX=3702 GN=GSTU17 PE=2 SV=1;	PF02798.20;PF13417.6;PF13409.6;PF00043.25;PF13410.6;PF14497.6	GST_N;GST_N_3;GST_N_2;GST_C;GST_C_2;GST_C_3	Glutathione S-transferase, N-terminal domain;Glutathione S-transferase, N-terminal domain;Glutathione S-transferase, N-terminal domain;Glutathione S-transferase, C-terminal domain;Glutathione S-transferase, C-terminal domain;Glutathione S-transferase, C-terminal domain
Soltu.DM.09G004070	conserved hypothetical protein	0.392	-1.35062	3.62423e-05	0.0144374	yes	down	4.37	3.95	3.54	1.77	1.26	1.7	3.95333	1.57667	------	------	------	------	------	------	ENOG410Z621;ENOG41105EF	S:Function unknown;	XP_006341154.1	PREDICTED: uncharacterized protein LOC102590052 [Solanum tuberosum]	------	------	PF14309.6	DUF4378	Domain of unknown function
Soltu.DM.04G030060	Phosphate-responsive 1 family protein	2.595	1.37551	3.92806e-05	0.015358	yes	up	7.33	11.98	5.15	20.37	23.74	19.9	8.15333	21.3367	------	------	------	------	------	------	ENOG410YFUT	S:Function unknown	XP_006363276.1	PREDICTED: protein EXORDIUM-like [Solanum tuberosum]	sp|Q9ZPE7|EXO_ARATH;	Protein EXORDIUM OS=Arabidopsis thaliana OX=3702 GN=EXO PE=2 SV=1;	PF04674.12	Phi_1	Phosphate-induced protein 1 conserved region
Soltu.DM.07G014150	cellulose synthase like G2	0.031	-4.996	4.09267e-05	0.0155744	yes	down	2.31	1.12	0.22	0.11	0	0.03	1.21667	0.0466667	GO:0071555;GO:0030244;GO:0016021;GO:001676	BP:cell wall organization;BP:cellulose biosynthetic process;CC:integral component of membrane;MF:cellulose synthas;	------	------	------	------	COG1215	M:Cell wall/membrane/envelope biogenesis	XP_006357878.1	PREDICTED: cellulose synthase-like protein G1 [Solanum tuberosum]	sp|Q570S7|CSLG1_ARATH;	Cellulose synthase-like protein G1 OS=Arabidopsis thaliana OX=3702 GN=CSLG1 PE=2 SV=1;	PF03552.14	Cellulose_synt	Cellulose synthase
Soltu.DM.09G022110	cellulose synthase A4	0.459	-1.12406	4.13094e-05	0.0155744	yes	down	8.43	5.88	5.77	2.67	3.55	3.15	6.69333	3.12333	GO:0009833;GO:0009834;GO:0030244;GO:0071555;GO:0005794;GO:0016021;GO:0005886;GO:0016760;GO:0016759;GO:004687	BP:plant-type primary cell wall biogenesis;BP:plant-type secondary cell wall biogenesis;BP:cellulose biosynthetic process;BP:cell wall organization;CC:Golgi apparatus;CC:integral component of membrane;CC:plasma membrane;MF:cellulose synthas;MF:cellulose synthase activity;MF:metal ion binding;	K10999	CESA	------	------	COG1215	M:Cell wall/membrane/envelope biogenesis	XP_006358416.1	PREDICTED: cellulose synthase A catalytic subunit 4 [UDP-forming] isoform X1 [Solanum tuberosum]	sp|Q84JA6|CESA4_ARATH;	Cellulose synthase A catalytic subunit 4 [UDP-forming] OS=Arabidopsis thaliana OX=3702 GN=CESA4 PE=1 SV=1;	PF03552.14;PF14569.6;PF13632.6;PF14570.6	Cellulose_synt;zf-UDP;Glyco_trans_2_3;zf-RING_4	Cellulose synthase;Zinc-binding RING-finger;Glycosyl transferase family group 2;RING/Ubox like zinc-binding domain
Soltu.DM.04G030070	Phosphate-responsive 1 family protein	2.55	1.35034	4.4487e-05	0.0159961	yes	up	10.03	14.23	5.76	26.59	24.28	26.79	10.0067	25.8867	------	------	------	------	------	------	ENOG410YFUT	S:Function unknown	XP_006363277.1	PREDICTED: protein EXORDIUM-like [Solanum tuberosum]	sp|Q9ZPE7|EXO_ARATH;	Protein EXORDIUM OS=Arabidopsis thaliana OX=3702 GN=EXO PE=2 SV=1;	PF04674.12	Phi_1	Phosphate-induced protein 1 conserved region
Soltu.DM.01G036140	HSP20-like chaperones superfamily protein	0.158	-2.65798	4.49915e-05	0.0159961	yes	down	3.69	1.2	2.08	0.34	0.36	0.41	2.32333	0.37	GO:001602	CC:integral component of membrane;	------	------	------	------	COG0071	O:Posttranslational modification, protein turnover, chaperones	XP_006347716.2	PREDICTED: uncharacterized protein LOC102601717 [Solanum tuberosum]	sp|D5K211|RTM2A_ARATH;	Inactive protein RESTRICTED TEV MOVEMENT 2 OS=Arabidopsis thaliana OX=3702 GN=RTM2 PE=3 SV=1;	PF00011.21	HSP20	Hsp20/alpha crystallin family
Soltu.DM.03G003030	P-loop containing nucleoside triphosphate hydrolases superfamily protein	0.355	-1.49291	4.81526e-05	0.0161372	yes	down	2.41	2.93	1.63	0.72	0.84	0.97	2.32333	0.843333	GO:000438	MF:helicase activity;	K10706	SETX, ALS4	------	------	COG1112	L:Replication, recombination and repair	PHT49742.1	hypothetical protein CQW23_09489 [Capsicum baccatum]	sp|B6SFA4|MAA3_ARATH;	Probable helicase MAGATAMA 3 OS=Arabidopsis thaliana OX=3702 GN=MAA3 PE=2 SV=1;	PF13087.6;PF13086.6;PF13245.6;PF13604.6;PF01443.18	AAA_12;AAA_11;AAA_19;AAA_30;Viral_helicase1	AAA domain;AAA domain;AAA domain;AAA domain;Viral
Soltu.DM.03G021640	conserved hypothetical protein	3.552	1.82866	5.16268e-05	0.0166564	yes	up	7.85	11.62	8.88	16.74	46.99	32.43	9.45	32.0533	------	------	------	------	------	------	ENOG411173Q	S:Function unknown	XP_016566865.1	PREDICTED: uncharacterized protein LOC107865008 [Capsicum annuum]	------	------	------	------	------
Soltu.DM.12G025790	myb-like transcription factor family protein	0.226	-2.14821	5.2061e-05	0.0166564	yes	down	8.09	6.15	3.79	2.38	0.61	1.34	6.01	1.44333	GO:0006355;GO:0006351;GO:0005634;GO:0008270;GO:000367	BP:regulation of transcription, DNA-templated;BP:transcription, DNA-templated;CC:nucleus;MF:zinc ion binding;MF:DNA binding;	------	------	------	------	ENOG410YK2X	K:Transcription	XP_006353528.1	PREDICTED: transcription factor MYB1R1-like [Solanum tuberosum]	sp|Q9LVS0|KUA1_ARATH;	Transcription factor KUA1 OS=Arabidopsis thaliana OX=3702 GN=KUA1 PE=1 SV=1;	PF00249.31;PF13921.6	Myb_DNA-binding;Myb_DNA-bind_6	Myb-like DNA-binding domain;Myb-like DNA-binding domain
Soltu.DM.04G032200	Integrase-type DNA-binding superfamily protein	0.362	-1.46565	5.2904e-05	0.0166564	yes	down	2.84	2.6	2.59	1.14	0.93	1.05	2.67667	1.04	GO:0006351;GO:0007275;GO:0005634;GO:0003700;GO:000367	BP:transcription, DNA-templated;BP:multicellular organism development;CC:nucleus;MF:transcription factor activity, sequence-specific DNA binding;MF:DNA binding;	K09285	OVM, ANT	------	------	ENOG410Y9X6	K:Transcription	XP_006356836.1	PREDICTED: AP2-like ethylene-responsive transcription factor ANT [Solanum tuberosum]	sp|Q38914|ANT_ARATH;	AP2-like ethylene-responsive transcription factor ANT OS=Arabidopsis thaliana OX=3702 GN=ANT PE=1 SV=2;	PF00847.20	AP2	AP2 domain
Soltu.DM.03G035840	oxidative stress	2.62	1.38936	5.78171e-05	0.0174385	yes	up	34.88	44.29	80.46	94.05	193.47	117.54	53.21	135.02	------	------	------	------	------	------	ENOG410YUEW	S:Function unknown	XP_006343032.1	PREDICTED: uncharacterized protein in LEU2 3'region-like [Solanum tuberosum]	------	------	------	------	------
Soltu.DM.01G001610	Disease resistance-responsive (dirigent-like protein) family protein	0.405	-1.30288	5.98303e-05	0.0177915	yes	down	8.96	8.68	10.92	3.51	3.83	4.05	9.52	3.79667	GO:0048046;GO:001602	CC:apoplast;CC:integral component of membrane;	------	------	------	------	ENOG410YGJA	S:Function unknown	XP_006354165.1	PREDICTED: dirigent protein 19 [Solanum tuberosum]	sp|Q9C523|DIR19_ARATH;	Dirigent protein 19 OS=Arabidopsis thaliana OX=3702 GN=DIR19 PE=2 SV=1;	PF03018.14	Dirigent	Dirigent-like protein
Soltu.DM.03G016740	dehydration response element B1A	9.094	3.18496	6.19011e-05	0.0181516	yes	up	0.16	0.73	0.23	1.51	5.6	2.74	0.373333	3.28333	GO:0006351;GO:0005634;GO:0003700;GO:000367	BP:transcription, DNA-templated;CC:nucleus;MF:transcription factor activity, sequence-specific DNA binding;MF:DNA binding;	K09286	EREBP	------	------	ENOG410YK37	K:Transcription	ACB45096.1	CRT binding factor 1 [Solanum tuberosum]	sp|Q9M0L0|DRE1A_ARATH;	Dehydration-responsive element-binding protein 1A OS=Arabidopsis thaliana OX=3702 GN=DREB1A PE=1 SV=2;	PF00847.20	AP2	AP2 domain
Soltu.DM.03G030310	pathogenesis-related	0.296	-1.75479	6.43063e-05	0.0184673	yes	down	159.38	76.19	36.28	29.36	17.73	28.07	90.6167	25.0533	GO:0006952;GO:0030246;GO:000806	BP:defense response;MF:carbohydrate binding;MF:chitin binding;	------	------	------	------	ENOG410XXV4;COG3979	S:Function unknown;G:Carbohydrate transport and metabolism	Q9S8M0.2;;	;Flags: Precursor	sp|Q9S8M0|LECT_SOLTU;	Chitin-binding lectin 1 OS=Solanum tuberosum OX=4113 PE=1 SV=2;	PF00187.19	Chitin_bind_1	Chitin recognition protein
Soltu.DM.05G022920	conserved hypothetical protein	10.571	3.40201	6.47269e-05	0.0184673	yes	up	0.69	0.42	0.13	2.91	2.68	7.55	0.413333	4.38	------	------	------	------	------	------	ENOG410ZE5B;ENOG410ZVAY;ENOG4111B1F;ENOG41114JM	S:Function unknown;	XP_006355681.1	PREDICTED: uncharacterized protein LOC102592366 [Solanum tuberosum]	------	------	------	------	------
Soltu.DM.06G029420	Polynucleotidyl transferase, ribonuclease H-like superfamily protein	2.611	1.38482	7.84331e-05	0.0213563	yes	up	12.58	20.7	11.01	23.9	48.17	43.03	14.7633	38.3667	GO:0017148;GO:0043928;GO:0000932;GO:0030015;GO:0004535;GO:000367	BP:negative regulation of translation;BP:exonucleolytic nuclear-transcribed mRNA catabolic process involved in deadenylation-dependent decay;CC:cytoplasmic mRNA processing body;CC:CCR4-NOT core complex;MF:pol;MF:nucleic acid binding;	K12581	CNOT7_8, CAF1, POP2	map03018	RNA degradation	COG5228	K:Transcription	XP_006361099.1	PREDICTED: probable CCR4-associated factor 1 homolog 9 [Solanum tuberosum]	sp|Q9LXM2|CAF1I_ARATH;	Probable CCR4-associated factor 1 homolog 9 OS=Arabidopsis thaliana OX=3702 GN=CAF1-9 PE=2 SV=1;	PF04857.20	CAF1	CAF1 family ribonuclease
Soltu.DM.02G023240	Rhodanese/Cell cycle control phosphatase superfamily protein	2.622	1.3908	7.88987e-05	0.0213563	yes	up	270.54	287.99	436.14	508.63	1394.73	674.81	331.557	859.39	GO:001674	MF:transferase activity;	------	------	------	------	COG0607	P:Inorganic ion transport and metabolism	XP_006340791.1	PREDICTED: thiosulfate sulfurtransferase 16, chloroplastic isoform X1 [Solanum tuberosum]	sp|Q38853|STR15_ARATH;	Rhodanese-like domain-containing protein 15, chloroplastic OS=Arabidopsis thaliana OX=3702 GN=STR15 PE=2 SV=1;	PF00581.20	Rhodanese	Rhodanese-like domain
Soltu.DM.02G002060	alpha/beta-Hydrolases superfamily protein	0.29	-1.78509	8.12594e-05	0.0214454	yes	down	2.94	2.32	2.61	0.75	0.81	0.73	2.62333	0.763333	GO:0006629;GO:0052740;GO:0008970;GO:005273	BP:lipid metabolic process;MF:1-acyl-2-lysophosphatidylserine acylhydrolase activity;MF:phosphatidylcholine 1-acylhydrolase activity;MF:phosphatidylserine 1-acylhydrolase activity;	------	------	------	------	ENOG410YDU3	S:Function unknown	XP_006340582.2	PREDICTED: phospholipase A1-IIgamma-like [Solanum tuberosum]	sp|O49523|DSEL_ARATH;	Phospholipase A1-IIgamma OS=Arabidopsis thaliana OX=3702 GN=DSEL PE=1 SV=1;	PF01764.25	Lipase_3	Lipase
Soltu.DM.09G000630	Protein of unknown function (DUF740)	0.442	-1.17646	8.3641e-05	0.0215355	yes	down	4.11	3.49	3.29	1.93	1.4	1.6	3.63	1.64333	GO:0009888;GO:000588	BP:tissue development;CC:plasma membrane;	------	------	------	------	ENOG410YBGZ	S:Function unknown	XP_006363060.1	PREDICTED: UPF0503 protein At3g09070, chloroplastic-like [Solanum tuberosum]	sp|Q9LFB9|OPSL1_ARATH;	Protein OCTOPUS-like OS=Arabidopsis thaliana OX=3702 GN=OPSL1 PE=2 SV=1;	PF05340.12	DUF740	Protein of unknown function
Soltu.DM.01G030750	uclacyanin	0.071	-3.8228	8.75798e-05	0.0220911	yes	down	2.77	2.59	2.01	0.4	0.11	0.1	2.45667	0.203333	GO:0046658;GO:000905	CC:anchored component of plasma membrane;MF:electron carrier activity;	------	------	------	------	ENOG410YVSJ;ENOG410YPS7	S:Function unknown;	XP_006347977.1	PREDICTED: uclacyanin-3-like [Solanum tuberosum]	sp|Q96316|BCB3_ARATH;	Uclacyanin-3 OS=Arabidopsis thaliana OX=3702 GN=UCC3 PE=2 SV=1;	PF02298.17	Cu_bind_like	Plastocyanin-like domain
Soltu.DM.01G041140	phytochrome interacting factor	2.189	1.13021	8.78915e-05	0.0220911	yes	up	6.2	5.55	6.27	8.25	16.32	14.39	6.00667	12.9867	GO:004698	MF:protein dimerization activity;	K12126	PIF3	map04712;map04075	Circadian rhythm - plant;Plant hormone signal transduction	ENOG4111SYS	K:Transcription	XP_006358519.1	PREDICTED: transcription factor PIF3-like [Solanum tuberosum]	sp|O80536|PIF3_ARATH;	Transcription factor PIF3 OS=Arabidopsis thaliana OX=3702 GN=PIF3 PE=1 SV=1;	PF00010.26	HLH	Helix-loop-helix DNA-binding domain
Soltu.DM.06G030590	FASCICLIN-like arabinogalactan-protein	0.205	-2.28287	8.93067e-05	0.0221827	yes	down	7.81	4.37	2.78	1.35	1.24	0.62	4.98667	1.07	GO:001602	CC:integral component of membrane;	------	------	------	------	ENOG410YFHZ	M:Cell wall/membrane/envelope biogenesis	XP_006365737.1	PREDICTED: fasciclin-like arabinogalactan protein 11 [Solanum tuberosum]	sp|Q8LEJ6|FLA11_ARATH;	Fasciclin-like arabinogalactan protein 11 OS=Arabidopsis thaliana OX=3702 GN=FLA11 PE=2 SV=2;	PF02469.22	Fasciclin	Fasciclin domain
Soltu.DM.09G029170	Histidine kinase-, DNA gyrase B-, and HSP90-like ATPase family protein	2.55	1.35068	9.66407e-05	0.0237253	yes	up	29.35	29.24	42.59	42.1	121.59	83.58	33.7267	82.4233	GO:0010305;GO:0009793;GO:0048364;GO:000563	BP:leaf vascular tissue pattern formation;BP:embryo development ending in seed dormancy;BP:root development;CC:nucleus;	------	------	------	------	ENOG410XPG4	S:Function unknown	XP_006360947.1	PREDICTED: uncharacterized protein LOC102582021 [Solanum tuberosum]	sp|F4JTS8|NOV_ARATH;	Protein NO VEIN OS=Arabidopsis thaliana OX=3702 GN=NOV PE=1 SV=1;	PF07207.11;PF13020.6	Lir1;DUF3883	Light regulated protein Lir1;Domain of unknown function
Soltu.DM.09G000550	Duplicated homeodomain-like superfamily protein	0.498	-1.00522	0.000103461	0.0248223	yes	down	8.29	6.31	7.41	4.63	3.16	3.43	7.33667	3.74	GO:0006355;GO:0006351;GO:0005634;GO:000367	BP:regulation of transcription, DNA-templated;BP:transcription, DNA-templated;CC:nucleus;MF:DNA binding;	------	------	------	------	COG5269	K:Transcription	XP_006363051.1	PREDICTED: transcription factor DIVARICATA-like [Solanum tuberosum]	sp|Q8S9H7|DIV_ANTMA;	Transcription factor DIVARICATA OS=Antirrhinum majus OX=4151 GN=DIVARICATA PE=2 SV=1;	PF00249.31;PF13921.6	Myb_DNA-binding;Myb_DNA-bind_6	Myb-like DNA-binding domain;Myb-like DNA-binding domain
Soltu.DM.05G008480	polygalacturonase	0.312	-1.68058	0.000108209	0.0253847	yes	down	12.36	5.71	5.25	3.52	1.65	2.89	7.77333	2.68667	GO:0071555;GO:0009835;GO:0048046;GO:000561	BP:cell wall organization;BP:fruit ripening;CC:apoplast;CC:cell wall;	------	------	------	------	ENOG410YDAC	S:Function unknown	XP_006365229.2	PREDICTED: polygalacturonase non-catalytic subunit AroGP2-like [Solanum tuberosum]	sp|P93218|GP3_SOLLC;	Polygalacturonase non-catalytic subunit AroGP3 OS=Solanum lycopersicum OX=4081 GN=GP3 PE=3 SV=1;	PF03181.15	BURP	BURP domain
Soltu.DM.10G000070	O-methyltransferase	0.318	-1.65413	0.00011139	0.0258438	yes	down	7.34	3.39	4.54	1.82	1.45	1.66	5.09	1.64333	GO:0019438;GO:0102084;GO:0016206;GO:0008757;GO:0102938;GO:0008171;GO:004698	BP:aromatic compound biosynthetic process;MF:L-dopa O-methyltransferase activity;MF:catechol O-methyltransferase activity;MF:S-adenosylmethionine-dependent methyltransferase activity;MF:orcinol O-methyltransferase activity;MF:O-methyltransferase activity;MF:protein dimerization activity;	K13066	E2.1.1.68, COMT	map00940	Phenylpropanoid biosynthesis	ENOG410XS7T	S:Function unknown	XP_006352624.1	PREDICTED: caffeic acid 3-O-methyltransferase 1-like [Solanum tuberosum]	sp|Q43046|COMT1_POPKI;	Caffeic acid 3-O-methyltransferase 1 OS=Populus kitakamiensis OX=34292 GN=HOMT1 PE=3 SV=1;	PF00891.18;PF08100.11	Methyltransf_2;Dimerisation	O-methyltransferase domain;Dimerisation domain
Soltu.DM.04G035560	oxidoreductases, acting on NADH or NADPH	0.167	-2.58445	0.000119193	0.0267293	yes	down	2.67	0.75	1.52	0.25	0.35	0.23	1.64667	0.276667	------	------	------	------	------	------	ENOG41113E7	S:Function unknown	XP_015161887.1	PREDICTED: flocculation protein FLO11-like [Solanum tuberosum]	------	------	------	------	------
Soltu.DM.10G021470	O-methyltransferase family protein	0.317	-1.65876	0.000119931	0.0267293	yes	down	7.96	3.76	4.41	1.83	1.83	1.55	5.37667	1.73667	GO:0019438;GO:1901847;GO:0005829;GO:0008757;GO:0008938;GO:0008171;GO:004698	BP:aromatic compound biosynthetic process;BP:nicotinate metabolic process;CC:cytosol;MF:S-adenosylmethionine-dependent methyltransferase activity;MF:nicotinate N-methyltransferase activity;MF:O-methyltransferase activity;MF:protein dimerization activity;	------	------	------	------	ENOG410XS7T	S:Function unknown	XP_006367255.1	PREDICTED: caffeic acid 3-O-methyltransferase 2-like [Solanum tuberosum]	sp|Q9XGV9|COMT2_OCIBA;	Caffeic acid 3-O-methyltransferase 2 OS=Ocimum basilicum OX=39350 GN=COMT2 PE=2 SV=1;	PF00891.18;PF08100.11	Methyltransf_2;Dimerisation	O-methyltransferase domain;Dimerisation domain
Soltu.DM.11G023120	Protein of unknown function, DUF547	0.179	-2.4784	0.000121537	0.0267293	yes	down	1.46	1.09	0.93	0.36	0.2	0.12	1.16	0.226667	GO:000950	CC:chloroplast;	------	------	------	------	ENOG410YDUZ	S:Function unknown	XP_006340206.1	PREDICTED: uncharacterized protein LOC102592731 [Solanum tuberosum]	------	------	PF04784.14;PF14389.6	DUF547;Lzipper-MIP1	Protein of unknown function, DUF547;Leucine-zipper of ternary complex factor MIP1
Soltu.DM.06G010430	dehydration-induced protein (ERD15)	2.395	1.25989	0.000126146	0.0274569	yes	up	16.4	21.85	35.02	49.51	75.55	43.42	24.4233	56.16	GO:001602	CC:integral component of membrane;	------	------	------	------	ENOG410Z9AB	S:Function unknown	XP_006353409.1	PREDICTED: polyadenylate-binding protein-interacting protein 2-like [Solanum tuberosum]	sp|Q94AR4|CID2_ARATH;	Polyadenylate-binding protein-interacting protein 2 OS=Arabidopsis thaliana OX=3702 GN=CID2 PE=2 SV=1;	PF07145.15	PAM2	Ataxin-2 C-terminal region
Soltu.DM.06G025360	O-fucosyltransferase family protein	0.413	-1.27421	0.000127953	0.027566	yes	down	5.3	3.41	3.49	2.09	1.5	1.58	4.06667	1.72333	GO:0006004;GO:0005737;GO:0016021;GO:001675	BP:fucose metabolic process;CC:cytoplasm;CC:integral component of membrane;MF:transferase activity, transferring glycosyl groups;	------	------	------	------	ENOG410Y216	S:Function unknown	XP_006354743.1	PREDICTED: uncharacterized protein At1g04910-like [Solanum tuberosum]	sp|Q4V398|RRT1_ARATH;	Rhamnogalacturonan I rhamnosyltransferase 1 OS=Arabidopsis thaliana OX=3702 GN=RRT1 PE=1 SV=1;	PF10250.9	O-FucT	GDP-fucose protein O-fucosyltransferase
Soltu.DM.06G022940	HAD superfamily, subfamily IIIB acid phosphatase	0.175	-2.51499	0.000139993	0.0295566	yes	down	14.8	8.04	2.66	0.92	1.07	2.51	8.5	1.5	GO:000399	MF:acid phosphatase activity;	------	------	------	------	ENOG4111X3R	S:Function unknown	XP_006356134.1	PREDICTED: acid phosphatase 1-like [Solanum tuberosum]	sp|P27061|PPA1_SOLLC;	Acid phosphatase 1 OS=Solanum lycopersicum OX=4081 GN=APS1 PE=2 SV=1;	PF03767.14	Acid_phosphat_B	HAD superfamily, subfamily IIIB
Soltu.DM.06G000780	sodium hydrogen exchanger	0.465	-1.10548	0.000157868	0.0326772	yes	down	5.18	4.25	4.54	2.79	1.8	2.1	4.65667	2.23	GO:0098719;GO:0071805;GO:0006885;GO:0055075;GO:0009651;GO:0051453;GO:0016021;GO:0005886;GO:0005774;GO:0015386;GO:001538	BP:sodium ion import across plasma membrane;BP:potassium ion transmembrane transport;BP:regulation of pH;BP:potassium ion homeostasis;BP:response to salt stress;BP:regulation of intracellular pH;CC:integral component of membrane;CC:plasma membrane;CC:vacuolar membrane;MF:potassiu;MF:sodiu;	------	------	------	------	COG0025	P:Inorganic ion transport and metabolism	XP_006362981.1	PREDICTED: sodium/hydrogen exchanger 2-like [Solanum tuberosum]	sp|Q56XP4|NHX2_ARATH;	Sodium/hydrogen exchanger 2 OS=Arabidopsis thaliana OX=3702 GN=NHX2 PE=2 SV=2;	PF00999.21	Na_H_Exchanger	Sodium/hydrogen exchanger family
Soltu.DM.12G003610	HXXXD-type acyl-transferase family protein	0.395	-1.34148	0.000170645	0.0339889	yes	down	28.98	23.9	13.05	10.23	6.47	9.96	21.9767	8.88667	GO:001674	MF:transferase activity, transferring acyl groups other than amino-acyl groups;	------	------	------	------	------	------	XP_015162131.1	PREDICTED: acetyl-CoA-benzylalcohol acetyltransferase-like [Solanum tuberosum]	sp|O64988|BEATH_CLABR;	Acetyl-CoA-benzylalcohol acetyltransferase OS=Clarkia breweri OX=36903 GN=BEAT PE=1 SV=1;	PF02458.15	Transferase	Transferase family
Soltu.DM.05G010260	Sieve element occlusion N-terminus domain containing protein	0.18	-2.47212	0.000182893	0.0354259	yes	down	6.75	1.59	4.09	0.65	1.41	0.22	4.14333	0.76	------	------	------	------	------	------	ENOG4111ADI	S:Function unknown	XP_006341794.1	PREDICTED: protein SIEVE ELEMENT OCCLUSION B-like [Solanum tuberosum]	sp|Q9SS87|SEOB_ARATH;	Protein SIEVE ELEMENT OCCLUSION B OS=Arabidopsis thaliana OX=3702 GN=SEOB PE=1 SV=1;	PF14576.6;PF14577.6	SEO_N;SEO_C	Sieve element occlusion N-terminus;Sieve element occlusion C-terminus
Soltu.DM.04G005160	GRAM domain-containing protein / ABA-responsive protein-related	2.826	1.49856	0.000187947	0.0360738	yes	up	5.35	6.32	9.11	10.44	27.98	18.66	6.92667	19.0267	------	------	------	------	------	------	ENOG410YH6H	S:Function unknown	XP_006359356.1	PREDICTED: putative GEM-like protein 8 [Solanum tuberosum]	sp|Q9FMW4|GEML8_ARATH;	Putative GEM-like protein 8 OS=Arabidopsis thaliana OX=3702 GN=At5g23370 PE=3 SV=1;	PF02893.20	GRAM	GRAM domain
Soltu.DM.01G049850	beta-galactosidase	2.029	1.02043	0.000206785	0.0387775	yes	up	247.77	231.35	375.91	389.37	777.25	548.48	285.01	571.7	GO:0005975;GO:0005618;GO:0005773;GO:0004565;GO:000455	BP:carbohydrate metabolic process;CC:cell wall;CC:vacuole;MF:beta-galactosidase activity;MF:hydrolase activity, hydrolyzing O-glycosyl compounds;	------	------	------	------	COG1874	G:Carbohydrate transport and metabolism	XP_006362025.1	PREDICTED: beta-galactosidase 3-like [Solanum tuberosum]	sp|Q9SCV9|BGAL3_ARATH;	Beta-galactosidase 3 OS=Arabidopsis thaliana OX=3702 GN=BGAL3 PE=2 SV=1;	PF01301.19;PF17834.1;PF02449.15;PF13364.6	Glyco_hydro_35;GHD;Glyco_hydro_42;BetaGal_dom4_5	Glycosyl hydrolases family 35;Beta-sandwich domain in beta galactosidase;Beta-galactosidase;Beta-galactosidase jelly roll domain
Soltu.DM.11G006920	cationic amino acid transporter	3.288	1.71727	0.000207543	0.0387775	yes	up	0.3	0.67	0.98	2.31	2.23	1.83	0.65	2.12333	GO:0016021;GO:002285	CC:integral component of membrane;MF:transmembrane transporter activity;	------	------	------	------	COG0531	E:Amino acid transport and metabolism	XP_006367241.1	PREDICTED: cationic amino acid transporter 7, chloroplastic-like [Solanum tuberosum]	sp|Q9SQZ0|CAAT7_ARATH;	Cationic amino acid transporter 7, chloroplastic OS=Arabidopsis thaliana OX=3702 GN=CAT7 PE=3 SV=1;	PF13520.6;PF00324.21;PF13906.6	AA_permease_2;AA_permease;AA_permease_C	Amino acid permease;Amino acid permease;C-terminus of AA_permease
Soltu.DM.06G029460	Leucine-rich repeat protein kinase family protein	0.488	-1.03448	0.000213383	0.0388375	yes	down	8.02	5.92	5.84	3.96	2.34	3.59	6.59333	3.29667	GO:0006468;GO:0007166;GO:0016021;GO:0005886;GO:0004675;GO:0004674;GO:000552	BP:protein phosphorylation;BP:cell surface receptor signaling pathway;CC:integral component of membrane;CC:plasma membrane;MF:transmembrane receptor protein serine/threonine kinase activity;MF:protein serine/threonine kinase activity;MF:ATP binding;	------	------	------	------	COG0515	T:Signal transduction mechanisms	XP_006361096.1	PREDICTED: receptor-like kinase TMK3 [Solanum tuberosum]	sp|Q9FYK0|TMK2_ARATH;	Receptor-like kinase TMK2 OS=Arabidopsis thaliana OX=3702 GN=TMK2 PE=1 SV=1;	PF00069.25;PF07714.17;PF13855.6;PF08263.12	Pkinase;Pkinase_Tyr;LRR_8;LRRNT_2	Protein kinase domain;Protein tyrosine kinase;Leucine rich repeat;Leucine rich repeat N-terminal domain
Soltu.DM.01G046930	cinnamyl alcohol dehydrogenase	0.446	-1.16528	0.000219997	0.0396992	yes	down	26.54	17.99	13.98	7.64	9.82	8.95	19.5033	8.80333	GO:0009809;GO:0045551;GO:0052747;GO:0008270;GO:001649	BP:lignin biosynthetic process;MF:cinnamyl-alcohol dehydrogenase activity;MF:sinapyl alcohol dehydrogenase activity;MF:zinc ion binding;MF:oxidoreductase activity;	K00083	E1.1.1.195	map00940	Phenylpropanoid biosynthesis	COG1064	C:Energy production and conversion	XP_006346361.1	PREDICTED: probable cinnamyl alcohol dehydrogenase 1 [Solanum tuberosum]	sp|P30359|CADH1_TOBAC;	Probable cinnamyl alcohol dehydrogenase 1 OS=Nicotiana tabacum OX=4097 GN=CAD14 PE=1 SV=1;	PF08240.12;PF00107.26;PF01262.21;PF02826.19;PF03807.17	ADH_N;ADH_zinc_N;AlaDh_PNT_C;2-Hacid_dh_C;F420_oxidored	Alcohol dehydrogenase GroES-like domain;Zinc-binding dehydrogenase;Alanine dehydrogenase/PNT, C-terminal domain;D-isomer specific 2-hydroxyacid dehydrogenase, NAD binding domain;NADP oxidoreductase coenzyme F420-dependent
Soltu.DM.01G041370	Seven transmembrane MLO family protein	0.147	-2.76831	0.00022418	0.0401111	yes	down	1.41	0.84	1.59	0.08	0.27	0.17	1.28	0.173333	GO:0006952;GO:0009607;GO:0016021;GO:0005886;GO:000551	BP:defense response;BP:response to biotic stimulus;CC:integral component of membrane;CC:plasma membrane;MF:calmodulin binding;	K08472	MLO	------	------	ENOG410ZUVB	D:Cell cycle control, cell division, chromosome partitioning	XP_006358492.1	PREDICTED: MLO-like protein 13 [Solanum tuberosum]	sp|Q94KB2|MLO13_ARATH;	MLO-like protein 13 OS=Arabidopsis thaliana OX=3702 GN=MLO13 PE=2 SV=1;	PF03094.15	Mlo	Mlo family
Soltu.DM.08G016090	lipid transfer protein	0.381	-1.39235	0.000229538	0.0407246	yes	down	14.3	12.78	10.76	6.82	3.19	4.88	12.6133	4.96333	GO:0006869;GO:0016020;GO:000828	BP:lipid transport;CC:membrane;MF:lipid binding;	------	------	------	------	ENOG410YT63	U:Intracellular trafficking, secretion, and vesicular transport	TMW81443.1	hypothetical protein EJD97_009624 [Solanum chilense]	sp|A0A2J6KL39|NLTP_LACSA;	Non-specific lipid-transfer protein Lac s 1 OS=Lactuca sativa OX=4236 GN=LSAT_1X82001 PE=1 SV=1;	PF14368.6;PF00234.22	LTP_2;Tryp_alpha_amyl	Probable lipid transfer;Protease inhibitor/seed storage/LTP family
Soltu.DM.05G019270	cytochrome p450 78a9	2.652	1.40691	0.000242606	0.0416433	yes	up	1.61	1.89	2.35	3.04	6.69	5.5	1.95	5.07667	GO:0044550;GO:0016021;GO:0016020;GO:0004497;GO:0016705;GO:0020037;GO:0016709;GO:000550	BP:secondary metabolite biosynthetic process;CC:integral component of membrane;CC:membrane;MF:monooxygenase activity;MF:oxidoreductase activity, acting on paired donors, with incorporation or reduction of molecular oxygen;MF:heme binding;MF:oxidoreductase activity, acting on paired donors, with incorporation or reduction of molecular oxygen, NA;MF:iron ion binding;	------	------	------	------	COG2124	Q:Secondary metabolites biosynthesis, transport and catabolism	XP_006360643.1	PREDICTED: cytochrome P450 78A3-like [Solanum tuberosum]	sp|O48927|C78A3_SOYBN;	Cytochrome P450 78A3 OS=Glycine max OX=3847 GN=CYP78A3 PE=2 SV=1;	PF00067.22	p450	Cytochrome P450
Soltu.DM.09G030490	Glycine rich protein family domain containing protein	2.161	1.11191	0.000249514	0.0421439	yes	up	191.49	135.21	246.58	267.6	510.4	405.44	191.093	394.48	------	------	------	------	------	------	------	------	------	------	------	------	PF07172.11	GRP	Glycine rich protein family
Soltu.DM.02G016540	sodium/calcium exchanger family protein / calcium-binding EF hand family protein	0.38	-1.39549	0.000258897	0.0433817	yes	down	3.16	2.54	3.27	1.79	0.86	0.91	2.99	1.18667	GO:0055085;GO:0055074;GO:0016021;GO:0005432;GO:000550	BP:transmembrane transport;BP:calcium ion homeostasis;CC:integral component of membrane;MF:calciu;MF:calcium ion binding;	------	------	------	------	ENOG4111577	S:Function unknown	XP_004233846.1	sodium/calcium exchanger NCL1-like [Solanum lycopersicum]	sp|Q8L636|NCL_ARATH;	Sodium/calcium exchanger NCL OS=Arabidopsis thaliana OX=3702 GN=NCL PE=2 SV=1;	PF13499.6;PF13405.6;PF00036.32;PF01699.24	EF-hand_7;EF-hand_6;EF-hand_1;Na_Ca_ex	EF-hand domain pair;EF-hand domain;EF hand;Sodium/calcium exchanger protein
Soltu.DM.07G001920	xylose isomerase family protein	2.013	1.00954	0.000266676	0.0443333	yes	up	31.78	34.43	55.33	60.75	109.92	71.32	40.5133	80.6633	GO:0042732;GO:0006098;GO:0046872;GO:000904	BP:D-xylose metabolic process;BP:pentose-phosphate shunt;MF:metal ion binding;MF:xylose isomerase activity;	K20929;K01805	GLX;xylA	map00040;map00051	Pentose and glucuronate interconversions;Fructose and mannose metabolism	ENOG41110V0;COG2115	S:Function unknown;G:Carbohydrate transport and metabolism	XP_006343542.1	PREDICTED: galactose oxidase [Solanum tuberosum]	sp|Q9FKK7|XYLA_ARATH;	Xylose isomerase OS=Arabidopsis thaliana OX=3702 GN=XYLA PE=2 SV=2;	PF07250.11;PF09118.11;PF01261.24	Glyoxal_oxid_N;DUF1929;AP_endonuc_2	Glyoxal oxidase N-terminus;Domain of unknown function;Xylose isomerase-like TIM barrel
Soltu.DM.04G031900	glycosyl hydrolase family 10 protein / carbohydrate-binding domain-containing protein	0.378	-1.40515	0.000320473	0.0512586	yes	down	11.5	7.72	4.8	2.05	3.56	3.59	8.00667	3.06667	GO:0045493;GO:0005975;GO:000455	BP:xylan catabolic process;BP:carbohydrate metabolic process;MF:hydrolase activity, hydrolyzing O-glycosyl compounds;	------	------	------	------	COG3693	G:Carbohydrate transport and metabolism	XP_006356811.1	PREDICTED: endo-1,4-beta-xylanase A-like isoform X1 [Solanum tuberosum]	sp|A0A1P8AWH8|XYN1_ARATH;	Endo-1,4-beta-xylanase 1 OS=Arabidopsis thaliana OX=3702 GN=XYN1 PE=1 SV=1;	PF02018.17;PF00331.20	CBM_4_9;Glyco_hydro_10	Carbohydrate binding domain;Glycosyl hydrolase family 10
Soltu.DM.S002230	terpene synthase	0.068	-3.87276	0.000328064	0.0514897	yes	down	3.07	1.27	0.61	0.23	0	0.18	1.65	0.136667	GO:0008152;GO:0010333;GO:000028	BP:metabolic process;MF:terpene synthase activity;MF:magnesium ion binding;	------	------	------	------	ENOG410YBXH;ENOG41117C3	S:Function unknown;O:Posttranslational modification, protein turnover, chaperones	XP_006367836.1	PREDICTED: germacrene C synthase-like [Solanum tuberosum]	sp|Q9FQ27|TPSGB_SOLHA;	;	PF03936.16;PF01397.21	Terpene_synth_C;Terpene_synth	Terpene synthase family, metal binding domain;Terpene synthase, N-terminal domain
Soltu.DM.04G014270	ATP-citrate lyase A-2	0.425	-1.23278	0.000331213	0.0514897	yes	down	7.34	5.25	5.47	1.86	2.62	3.12	6.02	2.53333	GO:0006633;GO:0006085;GO:0005829;GO:0009346;GO:0003878;GO:000552	BP:fatty acid biosynthetic process;BP:acetyl-CoA biosynthetic process;CC:cytosol;CC:citrate lyase complex;MF:ATP citrate synthase activity;MF:ATP binding;	K01648	ACLY	map00020	Citrate cycle (TCA cycle)	COG0045	C:Energy production and conversion	XP_006361663.1	PREDICTED: ATP-citrate synthase alpha chain protein 2 [Solanum tuberosum]	sp|O22718|ACLA2_ARATH;	ATP-citrate synthase alpha chain protein 2 OS=Arabidopsis thaliana OX=3702 GN=ACLA-2 PE=2 SV=1;	PF16114.5;PF08442.10	Citrate_bind;ATP-grasp_2	ATP citrate lyase citrate-binding;ATP-grasp domain
Soltu.DM.10G023160	Protein of unknown function (DUF668)	2.854	1.51309	0.00033129	0.0514897	yes	up	0.77	0.92	1.01	2.47	3.09	2.13	0.9	2.56333	------	------	------	------	------	------	ENOG410ZJS8	S:Function unknown	XP_006339013.1	PREDICTED: uncharacterized protein LOC102589929 [Solanum tuberosum]	------	------	PF05003.12;PF11961.8	DUF668;DUF3475	Protein of unknown function;Domain of unknown function
Soltu.DM.10G002110	B-box type zinc finger family protein	4.155	2.05477	0.000331672	0.0514897	yes	up	5.99	8.07	6.93	6.71	53.7	24.46	6.99667	28.29	GO:0005622;GO:000827	CC:intracellular;MF:zinc ion binding;	------	------	------	------	ENOG411176J	S:Function unknown	XP_006362925.1	PREDICTED: zinc finger protein CONSTANS-like [Solanum tuberosum]	sp|Q9LRM4|MIP1B_ARATH;	B-box domain protein 31 OS=Arabidopsis thaliana OX=3702 GN=MIP1B PE=2 SV=1;	PF00643.24	zf-B_box	B-box zinc finger
Soltu.DM.10G024510	gamma tonoplast intrinsic protein	90.969	6.50731	0.000341678	0.0521419	yes	up	0.2	0.2	1.33	0.34	129.99	15.06	0.576667	48.4633	GO:0034220;GO:0016021;GO:0009705;GO:0005887;GO:0042807;GO:0015250;GO:001526	BP:ion transmembrane transport;CC:integral component of membrane;CC:plant-type vacuole membrane;CC:integral component of plasma membrane;CC:central vacuole;MF:water channel activity;MF:channel activity;	K09873	TIP	------	------	COG0580	G:Carbohydrate transport and metabolism	XP_006339093.1	PREDICTED: aquaporin TIP1-1 [Solanum tuberosum]	sp|P25818|TIP11_ARATH;	Aquaporin TIP1-1 OS=Arabidopsis thaliana OX=3702 GN=TIP1-1 PE=1 SV=1;	PF00230.20	MIP	Major intrinsic protein
Soltu.DM.02G023850	flavanone 3-hydroxylase	0.357	-1.48645	0.000343283	0.0521419	yes	down	5.68	5.25	8.42	3.92	1.62	1.66	6.45	2.4	GO:0009416;GO:0009813;GO:0016491;GO:0046872;GO:004548	BP:response to light stimulus;BP:flavonoid biosynthetic process;MF:oxidoreductase activity;MF:metal ion binding;MF:naringenin 3-dioxygenase activity;	K00475	F3H	map00941	Flavonoid biosynthesis	COG3491	S:Function unknown	NP_001274930.1	flavanone 3 beta-hydroxylase [Solanum tuberosum]	sp|Q07353|FL3H_PETHY;	Naringenin,2-oxoglutarate 3-dioxygenase;	PF03171.20;PF14226.6	2OG-FeII_Oxy;DIOX_N	2OG-F;non-haem dioxygenase in morphine synthesis N-terminal
Soltu.DM.01G033710	plasma membrane intrinsic protein 1;5	0.368	-1.44093	0.000367509	0.055423	yes	down	32.17	19.15	12.62	5.98	8.07	9.77	21.3133	7.94	GO:0034220;GO:0016021;GO:0005887;GO:0015250;GO:001526	BP:ion transmembrane transport;CC:integral component of membrane;CC:integral component of plasma membrane;MF:water channel activity;MF:channel activity;	K09872	PIP	------	------	COG0580	G:Carbohydrate transport and metabolism	XP_006339582.1	PREDICTED: probable aquaporin PIP1-5 isoform X1 [Solanum tuberosum]	sp|Q8LAA6|PIP15_ARATH;	Probable aquaporin PIP1-5 OS=Arabidopsis thaliana OX=3702 GN=PIP1-5 PE=1 SV=2;	PF00230.20	MIP	Major intrinsic protein
Soltu.DM.12G007970	Leucine-rich repeat protein kinase family protein	0.459	-1.12253	0.000379221	0.0561964	yes	down	3.73	3.31	2.58	1.55	1.29	1.64	3.20667	1.49333	GO:0016021;GO:0005524;GO:000467	CC:integral component of membrane;MF:ATP binding;MF:protein kinase activity;	------	------	------	------	ENOG410YEY6	T:Signal transduction mechanisms	XP_015170454.1	PREDICTED: probable LRR receptor-like serine/threonine-protein kinase At1g63430 [Solanum tuberosum]	sp|C0LGH8|Y1634_ARATH;	Probable LRR receptor-like serine/threonine-protein kinase At1g63430 OS=Arabidopsis thaliana OX=3702 GN=At1g63430 PE=1 SV=1;	PF07714.17;PF00069.25;PF08263.12;PF12799.7;PF13855.6	Pkinase_Tyr;Pkinase;LRRNT_2;LRR_4;LRR_8	Protein tyrosine kinase;Protein kinase domain;Leucine rich repeat N-terminal domain;Leucine Rich repeats;Leucine rich repeat
Soltu.DM.05G007540	peptidase M20/M25/M40 family protein	0.382	-1.38908	0.000379454	0.0561964	yes	down	12.16	8.11	5.61	4.37	2.42	3.44	8.62667	3.41	GO:0008152;GO:0015074;GO:0016787;GO:000367	BP:metabolic process;BP:DNA integration;MF:hydrolase activity;MF:nucleic acid binding;	K14664	ILR1	------	------	COG1473	E:Amino acid transport and metabolism	XP_006355931.1	PREDICTED: IAA-amino acid hydrolase ILR1-like 2 [Solanum tuberosum]	sp|P54970|ILL2_ARATH;	IAA-amino acid hydrolase ILR1-like 2 OS=Arabidopsis thaliana OX=3702 GN=ILL2 PE=1 SV=2;	PF01546.28;PF07687.14	Peptidase_M20;M20_dimer	Peptidase family M20/M25/M40;Peptidase dimerisation domain
Soltu.DM.04G005170	GRAM domain-containing protein / ABA-responsive protein-related	3.052	1.60967	0.000380623	0.0561964	yes	up	3.6	3.89	5.5	5.78	18.84	13.14	4.33	12.5867	------	------	------	------	------	------	ENOG410YH6H	S:Function unknown	XP_006359357.2	PREDICTED: putative GEM-like protein 8 [Solanum tuberosum]	sp|Q9FMW4|GEML8_ARATH;	Putative GEM-like protein 8 OS=Arabidopsis thaliana OX=3702 GN=At5g23370 PE=3 SV=1;	PF02893.20	GRAM	GRAM domain
Soltu.DM.03G019900	O-methyltransferase family protein	0.421	-1.24835	0.000383326	0.0562026	yes	down	34.96	32.86	33.29	24.81	10.57	8.48	33.7033	14.62	GO:0046983;GO:000817	MF:protein dimerization activity;MF:O-methyltransferase activity;	K16040	ROMT	map00945	Stilbenoid, diarylheptanoid and gingerol biosynthesis	ENOG410XS7T	S:Function unknown	XP_006368013.1	PREDICTED: trans-resveratrol di-O-methyltransferase-like [Solanum tuberosum]	sp|B6VJS4|ROMT_VITVI;	Trans-resveratrol di-O-methyltransferase OS=Vitis vinifera OX=29760 GN=ROMT PE=1 SV=2;	PF00891.18;PF08100.11	Methyltransf_2;Dimerisation	O-methyltransferase domain;Dimerisation domain
Soltu.DM.01G028100	beta glucosidase	0.341	-1.55351	0.000401565	0.0580702	yes	down	2.83	2.36	2.4	1.56	1.01	0.91	2.53	1.16	GO:0005975;GO:0009725;GO:0019762;GO:0009651;GO:0008422;GO:000455	BP:carbohydrate metabolic process;BP:response to hormone;BP:glucosinolate catabolic process;BP:response to salt stress;MF:beta-glucosidase activity;MF:hydrolase activity, hydrolyzing O-glycosyl compounds;	K01188	E3.2.1.21	map00460;map00500;map00940	Cyanoamino acid metabolism;Starch and sucrose metabolism;Phenylpropanoid biosynthesis	COG2723	G:Carbohydrate transport and metabolism	XP_006359173.1	PREDICTED: furcatin hydrolase [Solanum tuberosum]	sp|Q75W17|FURH_VIBFR;	Furcatin hydrolase OS=Viburnum furcatum OX=237940 PE=1 SV=1;	PF00232.18	Glyco_hydro_1	Glycosyl hydrolase family 1
Soltu.DM.07G014190	cytochrome P450, family 72, subfamily A, polypeptide	0.049	-4.35778	0.000410541	0.0589642	yes	down	2.93	0.62	0.41	0	0	0.18	1.32	0.06	GO:0016021;GO:0005506;GO:0016705;GO:0004497;GO:002003	CC:integral component of membrane;MF:iron ion binding;MF:oxidoreductase activity, acting on paired donors, with incorporation or reduction of molecular oxygen;MF:monooxygenase activity;MF:heme binding;	------	------	------	------	COG2124	Q:Secondary metabolites biosynthesis, transport and catabolism	XP_006357881.1	PREDICTED: cytochrome P450 CYP72A219-like [Solanum tuberosum]	sp|H2DH21|C7A29_PANGI;	Cytochrome P450 CYP72A219 OS=Panax ginseng OX=4054 PE=2 SV=1;	PF00067.22	p450	Cytochrome P450
Soltu.DM.04G036670	Chaperone DnaJ-domain superfamily protein	2.642	1.40182	0.000416954	0.0592311	yes	up	110.58	96.04	204.18	176.54	553.49	320.09	136.933	350.04	------	------	------	------	------	------	COG0484;COG2214	O:Posttranslational modification, protein turnover, chaperones;	XP_006342061.1	PREDICTED: chaperone protein dnaJ 11, chloroplastic-like [Solanum tuberosum]	sp|Q9FYB5|DNJ11_ARATH;	Chaperone protein dnaJ 11, chloroplastic OS=Arabidopsis thaliana OX=3702 GN=ATJ11 PE=1 SV=2;	PF00226.31	DnaJ	DnaJ domain
Soltu.DM.04G037630	BTB/POZ domain-containing protein	2.286	1.19263	0.000421482	0.0592311	yes	up	37.84	50.53	83.63	79.07	183.28	122.12	57.3333	128.157	------	------	------	------	------	------	COG5021	O:Posttranslational modification, protein turnover, chaperones	XP_006342129.1	PREDICTED: BTB/POZ domain-containing protein At2g30600 isoform X1 [Solanum tuberosum]	sp|Q8LEV3|Y2060_ARATH;	BTB/POZ domain-containing protein At2g30600 OS=Arabidopsis thaliana OX=3702 GN=At2g30600/At2g30610 PE=2 SV=1;	PF00651.31;PF12248.8;PF07707.15;PF00754.25	BTB;Methyltransf_FA;BACK;F5_F8_type_C	BTB/POZ domain;Farnesoic acid 0-methyl transferase;BTB And C-terminal Kelch;F5/8 type C domain
Soltu.DM.08G008810	beta-fructofuranosidase	2.244	1.16627	0.00042929	0.0592311	yes	up	1.19	2.62	3.28	4.72	5.6	5.1	2.36333	5.14	GO:0005975;GO:000455	BP:carbohydrate metabolic process;MF:hydrolase activity, hydrolyzing O-glycosyl compounds;	K01193	INV, sacA	map00500;map00052	Starch and sucrose metabolism;Galactose metabolism	COG1621	G:Carbohydrate transport and metabolism	XP_019261138.1	PREDICTED: beta-fructofuranosidase, insoluble isoenzyme CWINV3-like [Nicotiana attenuata]	sp|Q43866|INV1_ARATH;	Beta-fructofuranosidase, insoluble isoenzyme CWINV1 OS=Arabidopsis thaliana OX=3702 GN=CWINV1 PE=1 SV=1;	PF00251.20	Glyco_hydro_32N	Glycosyl hydrolases family 32 N-terminal domain
Soltu.DM.12G004670	xylem cysteine peptidase	0.372	-1.42697	0.000436245	0.0592311	yes	down	24.13	18.07	9.45	4.79	6.44	8.19	17.2167	6.47333	GO:000823	MF:cysteine-type peptidase activity;	K16290	XCP	------	------	COG4870	O:Posttranslational modification, protein turnover, chaperones	XP_006342530.1	PREDICTED: xylem cysteine proteinase 1-like [Solanum tuberosum]	sp|O65493|XCP1_ARATH;	Cysteine protease XCP1 OS=Arabidopsis thaliana OX=3702 GN=XCP1 PE=1 SV=1;	PF00112.23;PF08246.12	Peptidase_C1;Inhibitor_I29	Papain family cysteine protease;Cathepsin propeptide inhibitor domain
Soltu.DM.07G022700	Arabidopsis thaliana gibberellin 2-oxidase	6.225	2.63809	0.00043661	0.0592311	yes	up	0.31	0.34	0.54	0.98	4.46	1.68	0.396667	2.37333	GO:0009416;GO:0045487;GO:0052634;GO:0051213;GO:0046872;GO:001649	BP:response to light stimulus;BP:gibberellin catabolic process;MF:C-19 gibberellin 2-beta-dioxygenase activity;MF:dioxygenase activity;MF:metal ion binding;MF:oxidoreductase activity;	K04125	E1.14.11.13	map00904	Diterpenoid biosynthesis	COG3491	S:Function unknown	XP_006348370.1	PREDICTED: gibberellin 2-beta-dioxygenase 1-like [Solanum tuberosum]	sp|Q9SQ80|G2OX1_PEA;	Gibberellin 2-beta-dioxygenase 1 OS=Pisum sativum OX=3888 GN=GA2OX1 PE=1 SV=1;	PF03171.20;PF14226.6	2OG-FeII_Oxy;DIOX_N	2OG-F;non-haem dioxygenase in morphine synthesis N-terminal
Soltu.DM.12G024720	Cytochrome P450 superfamily protein	2.417	1.27306	0.00044141	0.0592311	yes	up	5.47	3.48	3.24	6.25	11.09	12.35	4.06333	9.89667	GO:0016131;GO:0009741;GO:0010268;GO:0016021;GO:0004497;GO:0016705;GO:0020037;GO:0005506;GO:000839	BP:brassinosteroid metabolic process;BP:response to brassinosteroid;BP:brassinosteroid homeostasis;CC:integral component of membrane;MF:monooxygenase activity;MF:oxidoreductase activity, acting on paired donors, with incorporation or reduction of molecular oxygen;MF:heme binding;MF:iron ion binding;MF:steroid hydroxylase activity;	K15639	CYP734A1, BAS1	map00905	Brassinosteroid biosynthesis	COG2124	Q:Secondary metabolites biosynthesis, transport and catabolism	XP_006366863.1	PREDICTED: cytochrome P450 734A1-like [Solanum tuberosum]	sp|O48786|C734A_ARATH;	Cytochrome P450 734A1 OS=Arabidopsis thaliana OX=3702 GN=CYP734A1 PE=2 SV=1;	PF00067.22	p450	Cytochrome P450
Soltu.DM.11G020830	copper/zinc superoxide dismutase	0.41	-1.28708	0.00044902	0.059251	yes	down	450.75	568.49	258.5	99.8	200.82	223.43	425.913	174.683	GO:0005737;GO:0005615;GO:0009507;GO:0046872;GO:0008270;GO:0004784;GO:0005507;GO:000460	CC:cytoplasm;CC:extracellular space;CC:chloroplast;MF:metal ion binding;MF:zinc ion binding;MF:superoxide dismutase activity;MF:copper ion binding;MF:peroxidase activity;	K04565	SOD1	map04146	Peroxisome	COG2032	P:Inorganic ion transport and metabolism	XP_006349038.1	PREDICTED: superoxide dismutase [Cu-Zn], chloroplastic isoform X2 [Solanum tuberosum]	sp|P14831|SODCP_SOLLC;	Superoxide dismutase [Cu-Zn], chloroplastic OS=Solanum lycopersicum OX=4081 GN=SODCP.2 PE=1 SV=1;	PF00080.20	Sod_Cu	Copper/zinc superoxide dismutase
Soltu.DM.10G011430	Seven transmembrane MLO family protein	0.316	-1.66304	0.000455668	0.0597548	yes	down	2.97	1.47	3.55	0.84	0.69	0.56	2.66333	0.696667	GO:0006952;GO:0009607;GO:0016021;GO:0005886;GO:000551	BP:defense response;BP:response to biotic stimulus;CC:integral component of membrane;CC:plasma membrane;MF:calmodulin binding;	K08472	MLO	------	------	ENOG41105UD;ENOG410YDUG	U:Intracellular trafficking, secretion, and vesicular transport;D:Cell cycle control, cell division, chromosome partitioning	XP_015168800.1	PREDICTED: MLO-like protein 4 isoform X2 [Solanum tuberosum]	sp|O23693|MLO4_ARATH;	MLO-like protein 4 OS=Arabidopsis thaliana OX=3702 GN=MLO4 PE=2 SV=2;	PF03094.15	Mlo	Mlo family
Soltu.DM.04G037940	xylem cysteine peptidase	0.42	-1.25286	0.000481207	0.0626117	yes	down	71.62	53.07	33.81	14.22	26.94	25.91	52.8333	22.3567	GO:000823	MF:cysteine-type peptidase activity;	K16290	XCP	------	------	COG4870	O:Posttranslational modification, protein turnover, chaperones	XP_006342169.1	PREDICTED: xylem cysteine proteinase 1 [Solanum tuberosum]	sp|O65493|XCP1_ARATH;	Cysteine protease XCP1 OS=Arabidopsis thaliana OX=3702 GN=XCP1 PE=1 SV=1;	PF00112.23;PF08246.12	Peptidase_C1;Inhibitor_I29	Papain family cysteine protease;Cathepsin propeptide inhibitor domain
Soltu.DM.06G002120	Flavin-binding monooxygenase family protein	7.119	2.83172	0.000483385	0.0626117	yes	up	0.41	0.31	0.29	0.35	2.98	3.7	0.336667	2.34333	GO:0016021;GO:0050661;GO:0050660;GO:000449	CC:integral component of membrane;MF:NADP binding;MF:flavin adenine dinucleotide binding;MF:N,N-dimethylaniline monooxygenase activity;	K11816	YUCCA	map00380	Tryptophan metabolism	COG2072	P:Inorganic ion transport and metabolism	XP_006364550.1	PREDICTED: probable indole-3-pyruvate monooxygenase YUCCA8 [Solanum tuberosum]	sp|Q9SVU0|YUC8_ARATH;	Probable indole-3-pyruvate monooxygenase YUCCA8 OS=Arabidopsis thaliana OX=3702 GN=YUC8 PE=2 SV=1;	PF00743.19;PF13738.6;PF13434.6;PF07992.14;PF01494.19;PF13450.6	FMO-like;Pyr_redox_3;K_oxygenase;Pyr_redox_2;FAD_binding_3;NAD_binding_8	Flavin-binding monooxygenase-like;Pyridine nucleotide-disulphide oxidoreductase;L-lysine 6-monooxygenase;Pyridine nucleotide-disulphide oxidoreductase;FAD binding domain;NA
Soltu.DM.06G012170	Fe superoxide dismutase	3.443	1.78369	0.000490195	0.0630411	yes	up	15.61	4.03	21.35	75.25	42.47	25.04	13.6633	47.5867	GO:0009536;GO:0009507;GO:0004784;GO:004687	CC:plastid;CC:chloroplast;MF:superoxide dismutase activity;MF:metal ion binding;	K04564	SOD2	map04146	Peroxisome	COG0605	P:Inorganic ion transport and metabolism	XP_015168847.1	PREDICTED: superoxide dismutase [Fe], chloroplastic-like [Solanum tuberosum]	sp|P22302|SODF_NICPL;	Superoxide dismutase [Fe], chloroplastic;	PF00081.22;PF02777.18	Sod_Fe_N;Sod_Fe_C	Iron/manganese superoxide dismutases, alpha-hairpin domain;Iron/manganese superoxide dismutases, C-terminal domain
Soltu.DM.04G007850	Thioredoxin superfamily protein	4.442	2.15126	0.000495658	0.0630411	yes	up	20.42	9.73	16.67	25.59	82.31	73.92	15.6067	60.6067	GO:0045454;GO:0005623;GO:0015035;GO:000905	BP:cell redox homeostasis;CC:cell;MF:protein disulfide oxidoreductase activity;MF:electron carrier activity;	K03676	grxC, GLRX, GLRX2	------	------	COG0695	O:Posttranslational modification, protein turnover, chaperones	XP_015072912.1	monothiol glutaredoxin-S1-like [Solanum pennellii]	sp|Q9SA68|GRXS1_ARATH;	Monothiol glutaredoxin-S1 OS=Arabidopsis thaliana OX=3702 GN=GRXS1 PE=3 SV=1;	PF00462.24	Glutaredoxin	Glutaredoxin
Soltu.DM.07G013320	SAUR-like auxin-responsive protein family	4.454	2.15509	0.000519273	0.0653988	yes	up	3.78	4.11	9.66	5.96	44.78	23.4	5.85	24.7133	GO:000973	BP:response to auxin;	------	------	------	------	ENOG410YYZF	S:Function unknown	XP_006353769.1	PREDICTED: auxin-responsive protein SAUR72-like [Solanum tuberosum]	sp|Q29PU2|SAU76_ARATH;	Auxin-responsive protein SAUR76 OS=Arabidopsis thaliana OX=3702 GN=SAUR76 PE=1 SV=1;	PF02519.14	Auxin_inducible	Auxin responsive protein
Soltu.DM.02G030660	COBRA-like extracellular glycosyl-phosphatidyl inositol-anchored protein family	0.342	-1.54898	0.000526143	0.0657306	yes	down	3	2.07	2.43	1.21	0.9	0.57	2.5	0.893333	GO:0010215;GO:0016021;GO:003122	BP:cellulose microfibril organization;CC:integral component of membrane;CC:anchored component of membrane;	------	------	------	------	ENOG410YAAC	S:Function unknown	XP_006338344.1	PREDICTED: COBRA-like protein 4 [Solanum tuberosum]	sp|Q9LFW3|COBL4_ARATH;	COBRA-like protein 4 OS=Arabidopsis thaliana OX=3702 GN=COBL4 PE=2 SV=2;	PF04833.15	COBRA	COBRA-like protein
Soltu.DM.04G007240	Plant protein 1589 of unknown function (A_thal_3526) domain containing protein	2.411	1.26943	0.000551501	0.067717	yes	up	6.44	5.93	8.59	14.18	22.28	12.96	6.98667	16.4733	------	------	------	------	------	------	ENOG410YX6S	S:Function unknown	XP_006361434.1	PREDICTED: uncharacterized protein LOC102592404 [Solanum tuberosum]	------	------	PF09713.10	A_thal_3526	Plant protein 1589 of unknown function
Soltu.DM.07G014170	2-oxoglutarate (2OG) and Fe(II)-dependent oxygenase superfamily protein	0.087	-3.52767	0.000552181	0.067717	yes	down	41.39	16.76	3.53	1.96	0.87	2.79	20.56	1.87333	GO:0046872;GO:0051213;GO:001649	MF:metal ion binding;MF:dioxygenase activity;MF:oxidoreductase activity;	------	------	------	------	COG3491	S:Function unknown	XP_006357880.1	PREDICTED: hyoscyamine 6-dioxygenase [Solanum tuberosum]	sp|P24397|HY6H_HYONI;	Hyoscyamine 6-dioxygenase OS=Hyoscyamus niger OX=4079 GN=H6H PE=1 SV=1;	PF14226.6;PF03171.20	DIOX_N;2OG-FeII_Oxy	non-haem dioxygenase in morphine synthesis N-terminal;2OG-F
Soltu.DM.12G010880	alpha/beta-Hydrolases superfamily protein	0.28	-1.83814	0.000569574	0.0685595	yes	down	7.45	2.3	5.2	2.19	0.91	1.41	4.98333	1.50333	GO:0002084;GO:0005737;GO:0016787;GO:0008474;GO:005268	BP:protein depalmitoylation;CC:cytoplasm;MF:hydrolase activity;MF:palmitoyl;MF:carboxylic ester hydrolase activity;	K06130	LYPLA2	map00564	Glycerophospholipid metabolism	COG0400	S:Function unknown	XP_004252320.1	acyl-protein thioesterase 2-like [Solanum lycopersicum]	sp|Q9WTL7|LYPA2_MOUSE;	Acyl-protein thioesterase 2 OS=Mus musculus OX=10090 GN=Lypla2 PE=1 SV=1;	PF02230.16;PF03959.13;PF12146.8	Abhydrolase_2;FSH1;Hydrolase_4	Phospholipase/Carboxylesterase;Serine hydrolase;Serine aminopeptidase, S33
Soltu.DM.02G024390	hypothetical protein	0.205	-2.28285	0.000575462	0.0685595	yes	down	5.1	4.14	3.36	0.2	1.39	0.82	4.2	0.803333	------	------	------	------	------	------	------	------	XP_015161018.1	PREDICTED: glycine-rich protein 2-like [Solanum tuberosum]	------	------	------	------	------
Soltu.DM.04G033400	WUSCHEL related homeobox	0.234	-2.0954	0.000578013	0.0685595	yes	down	3.14	2.8	3.53	0.26	1.28	0.54	3.15667	0.693333	GO:0001510;GO:0009452;GO:0005634;GO:0008168;GO:000367	BP:RNA methylation;BP:7-methylguanosine RNA capping;CC:nucleus;MF:methyltransferase activity;MF:DNA binding;	------	------	------	------	ENOG410YND1	K:Transcription	XP_006354857.1	PREDICTED: WUSCHEL-related homeobox 4 [Solanum tuberosum]	sp|Q6X7J9|WOX4_ARATH;	WUSCHEL-related homeobox 4 OS=Arabidopsis thaliana OX=3702 GN=WOX4 PE=1 SV=1;	PF00046.29	Homeodomain	Homeodomain
Soltu.DM.01G022330	Thioredoxin superfamily protein	3.022	1.59564	0.000618362	0.0708415	yes	up	25.55	50.09	57.8	70.08	128.57	158	44.48	118.883	GO:0045454;GO:0005623;GO:0015035;GO:000905	BP:cell redox homeostasis;CC:cell;MF:protein disulfide oxidoreductase activity;MF:electron carrier activity;	K03676	grxC, GLRX, GLRX2	------	------	COG0695	O:Posttranslational modification, protein turnover, chaperones	XP_006342767.1	PREDICTED: monothiol glutaredoxin-S3 [Solanum tuberosum]	sp|O23421|GRXS3_ARATH;	Monothiol glutaredoxin-S3 OS=Arabidopsis thaliana OX=3702 GN=GRXS3 PE=3 SV=1;	PF00462.24	Glutaredoxin	Glutaredoxin
Soltu.DM.08G009280	NYC1-like	0.033	-4.90679	0.00062074	0.0708415	yes	down	3.02	2.43	35.7	0	0.92	0	13.7167	0.306667	GO:0015996;GO:0010304;GO:0034256;GO:001649	BP:chlorophyll catabolic process;BP:PSII associated light-harvesting complex II catabolic process;MF:chlorophyl;MF:oxidoreductase activity;	K13606	NOL, NYC1	map00860	Porphyrin and chlorophyll metabolism	COG1028	S:Function unknown	XP_006346693.1	PREDICTED: chlorophyll(ide) b reductase NOL, chloroplastic [Solanum tuberosum]	sp|Q8LEU3|NOL_ARATH;	Chlorophyl;	PF00106.25	adh_short	short chain dehydrogenase
Soltu.DM.01G010660	hypothetical protein	0.057	-4.13613	0.000648389	0.0724308	yes	down	1.2	0.57	0.13	0	0.08	0.02	0.633333	0.0333333	------	------	------	------	------	------	------	------	XP_027772018.1	basic proline-rich protein-like [Solanum pennellii]	------	------	------	------	------
Soltu.DM.07G022400	xyloglucan endotransglucosylase/hydrolase	2.966	1.56854	0.000651877	0.0724373	yes	up	1.23	2.18	1.12	5.21	4.88	3.55	1.51	4.54667	GO:0042546;GO:0071555;GO:0010411;GO:0005618;GO:0048046;GO:0016762;GO:000455	BP:cell wall biogenesis;BP:cell wall organization;BP:xyloglucan metabolic process;CC:cell wall;CC:apoplast;MF:xylogluca;MF:hydrolase activity, hydrolyzing O-glycosyl compounds;	K08235	E2.4.1.207	------	------	COG2273	G:Carbohydrate transport and metabolism	XP_006366771.1	PREDICTED: xyloglucan endotransglucosylase/hydrolase protein 15-like [Solanum tuberosum]	sp|Q38911|XTH15_ARATH;	Xyloglucan endotransglucosylase/hydrolase protein 15 OS=Arabidopsis thaliana OX=3702 GN=XTH15 PE=1 SV=1;	PF00722.21;PF06955.12	Glyco_hydro_16;XET_C	Glycosyl hydrolases family 16;Xyloglucan endo-transglycosylase
Soltu.DM.06G012980	cytochrome P450, family 76, subfamily C, polypeptide	0.22	-2.18563	0.000657292	0.0726566	yes	down	5.69	2.4	5.09	2.23	0.5	0.39	4.39333	1.04	GO:0044550;GO:0016020;GO:0016021;GO:0004497;GO:0020037;GO:0016709;GO:0016705;GO:000550	BP:secondary metabolite biosynthetic process;CC:membrane;CC:integral component of membrane;MF:monooxygenase activity;MF:heme binding;MF:oxidoreductase activity, acting on paired donors, with incorporation or reduction of molecular oxygen, NA;MF:oxidoreductase activity, acting on paired donors, with incorporation or reduction of molecular oxygen;MF:iron ion binding;	------	------	------	------	COG2124	Q:Secondary metabolites biosynthesis, transport and catabolism	XP_015159415.1	PREDICTED: probable (S)-N-methylcoclaurine 3'-hydroxylase isozyme 2 [Solanum tuberosum]	sp|Q9FXW4|C80B2_COPJA;	Probable;	PF00067.22	p450	Cytochrome P450
Soltu.DM.05G023610	Chalcone and stilbene synthase family protein	0.369	-1.43886	0.000670856	0.0737697	yes	down	13.22	7.6	12.92	7.18	2.16	3.56	11.2467	4.3	GO:0009058;GO:0009813;GO:0016210;GO:001674	BP:biosynthetic process;BP:flavonoid biosynthetic process;MF:naringenin-chalcone synthase activity;MF:transferase activity, transferring acyl groups other than amino-acyl groups;	K00660	CHS	map04712;map00941	Circadian rhythm - plant;Flavonoid biosynthesis	COG3424	Q:Secondary metabolites biosynthesis, transport and catabolism	NP_001234036.2	chalcone synthase 2 [Solanum lycopersicum]	sp|Q43188|CHS2_SOLTU;	Chalcone synthase 2 OS=Solanum tuberosum OX=4113 GN=CHS2 PE=2 SV=1;	PF00195.19;PF02797.15;PF08541.10;PF08545.10;PF08392.12	Chal_sti_synt_N;Chal_sti_synt_C;ACP_syn_III_C;ACP_syn_III;FAE1_CUT1_RppA	Chalcone and stilbene synthases, N-terminal domain;Chalcone and stilbene synthases, C-terminal domain;3-Oxoacyl-[acyl-carrier-protein;3-Oxoacyl-[acyl-carrier-protein;FAE1/Type III polyketide synthase-like protein
Soltu.DM.07G026260	endoribonuclease L-PSP family protein	0.156	-2.67936	0.000677794	0.0737812	yes	down	5.95	4.09	2.32	1.59	0.21	0.4	4.12	0.733333	------	------	------	------	------	------	COG0251	J:Translation, ribosomal structure and biogenesis	XP_006346215.1	PREDICTED: reactive Intermediate Deaminase A, chloroplastic-like [Solanum tuberosum]	sp|Q94JQ4|RIDA_ARATH;	Reactive Intermediate Deaminase A, chloroplastic OS=Arabidopsis thaliana OX=3702 GN=RIDA PE=1 SV=1;	PF01042.21	Ribonuc_L-PSP	Endoribonuclease L-PSP
Soltu.DM.09G000420	polygalacturonase inhibiting protein	0.305	-1.71281	0.000686724	0.0737812	yes	down	17.85	11.09	5.56	5.3	1.97	3.76	11.5	3.67667	GO:0048574;GO:0048510;GO:0005886;GO:0048471;GO:0005634;GO:000813	BP:long-day photoperiodism, flowering;BP:regulation of timing of transition from vegetative to reproductive phase;CC:plasma membrane;CC:perinuclear region of cytoplasm;CC:nucleus;MF:transcription factor binding;	------	------	------	------	COG4886;ENOG410Z573;ENOG410YB0Y	S:Function unknown;	XP_006366353.1	PREDICTED: polygalacturonase inhibitor-like [Solanum tuberosum]	sp|Q9M5J8|PGIP2_ARATH;	Polygalacturonase inhibitor 2 OS=Arabidopsis thaliana OX=3702 GN=PGIP2 PE=2 SV=2;	PF13855.6;PF12799.7;PF08263.12	LRR_8;LRR_4;LRRNT_2	Leucine rich repeat;Leucine Rich repeats;Leucine rich repeat N-terminal domain
Soltu.DM.01G021960	flowering promoting factor	12.841	3.68267	0.000690903	0.0737812	yes	up	12.41	10.38	2.79	16.93	204.92	100.81	8.52667	107.553	------	------	------	------	------	------	ENOG4112CDX	S:Function unknown	XP_006342791.1	PREDICTED: flowering-promoting factor 1-like protein 3 [Solanum tuberosum]	sp|Q9LGE3|FLP1_ORYSJ;	Flowering-promoting factor 1-like protein 1 OS=Oryza sativa subsp. japonica OX=39947 GN=RAA1 PE=1 SV=1;	------	------	------
Soltu.DM.07G000930	Cellulose synthase family protein	0.476	-1.0713	0.000700373	0.0743064	yes	down	8.03	6.13	5.35	2.42	4.29	3.25	6.50333	3.32	GO:0009833;GO:0009834;GO:0030244;GO:0071555;GO:0010400;GO:0005794;GO:0010330;GO:0016021;GO:0005886;GO:0009507;GO:0016760;GO:0016759;GO:004687	BP:plant-type primary cell wall biogenesis;BP:plant-type secondary cell wall biogenesis;BP:cellulose biosynthetic process;BP:cell wall organization;BP:rhamnogalacturonan I side chain metabolic process;CC:Golgi apparatus;CC:cellulose synthase complex;CC:integral component of membrane;CC:plasma membrane;CC:chloroplast;MF:cellulose synthas;MF:cellulose synthase activity;MF:metal ion binding;	K10999	CESA	------	------	COG1215	M:Cell wall/membrane/envelope biogenesis	XP_006343620.1	PREDICTED: cellulose synthase A catalytic subunit 7 [UDP-forming] [Solanum tuberosum]	sp|Q9SWW6|CESA7_ARATH;	Cellulose synthase A catalytic subunit 7 [UDP-forming] OS=Arabidopsis thaliana OX=3702 GN=CESA7 PE=1 SV=1;	PF03552.14;PF14569.6;PF13632.6;PF14570.6	Cellulose_synt;zf-UDP;Glyco_trans_2_3;zf-RING_4	Cellulose synthase;Zinc-binding RING-finger;Glycosyl transferase family group 2;RING/Ubox like zinc-binding domain
Soltu.DM.08G014460	Pyridoxal phosphate (PLP)-dependent transferases superfamily protein	0.48	-1.06021	0.0007328	0.0760099	yes	down	161.41	141.75	55.17	71.47	50.16	60.73	119.443	60.7867	GO:0019752;GO:0016831;GO:003017	BP:carboxylic acid metabolic process;MF:carboxy-lyase activity;MF:pyridoxal phosphate binding;	K01590	hdc, HDC	map00340	Histidine metabolism	COG0076	E:Amino acid transport and metabolism	XP_004245146.1	histidine decarboxylase-like [Solanum lycopersicum]	sp|P54772|DCHS_SOLLC;	Histidine decarboxylase OS=Solanum lycopersicum OX=4081 GN=HDC PE=2 SV=1;	PF00282.19;PF00266.19	Pyridoxal_deC;Aminotran_5	Pyridoxal-dependent decarboxylase conserved domain;Aminotransferase class-V
Soltu.DM.06G031890	Protein of unknown function (DUF3527)	0.475	-1.07251	0.00073443	0.0760099	yes	down	2.71	1.98	2.46	1.13	1.19	1.13	2.38333	1.15	------	------	------	------	------	------	ENOG410ZKFP	S:Function unknown	XP_006350806.1	PREDICTED: uncharacterized protein LOC102579113 isoform X1 [Solanum tuberosum]	------	------	PF12043.8	DUF3527	Domain of unknown function
Soltu.DM.03G025940	Octicosapeptide/Phox/Bem1p family protein	2.189	1.13049	0.000770767	0.0779192	yes	up	4.36	4.66	7	6.39	12.81	10.94	5.34	10.0467	------	------	------	------	------	------	ENOG410YQPQ	S:Function unknown	XP_006344466.1	PREDICTED: uncharacterized protein LOC102580365 isoform X2 [Solanum tuberosum]	------	------	PF00564.24	PB1	PB1 domain
Soltu.DM.05G016350	Pectin lyase-like superfamily protein	0.074	-3.76127	0.000771331	0.0779192	yes	down	5.02	2.22	0.28	0	0.2	0.32	2.50667	0.173333	GO:0042545;GO:0045490;GO:0005618;GO:0016021;GO:0030599;GO:004533	BP:cell wall modification;BP:pectin catabolic process;CC:cell wall;CC:integral component of membrane;MF:pectinesterase activity;MF:aspartyl esterase activity;	------	------	------	------	COG4677	G:Carbohydrate transport and metabolism	XP_006358730.2	PREDICTED: probable pectinesterase 8 [Solanum tuberosum]	sp|O23038|PME8_ARATH;	Probable pectinesterase 8 OS=Arabidopsis thaliana OX=3702 GN=PME8 PE=2 SV=2;	PF01095.19	Pectinesterase	Pectinesterase
Soltu.DM.03G028850	basic helix-loop-helix (bHLH) DNA-binding superfamily protein	2.52	1.33316	0.000824443	0.0824951	yes	up	1.97	1.99	3.56	3.25	8.24	7.12	2.50667	6.20333	GO:004698	MF:protein dimerization activity;	------	------	------	------	ENOG411216Z	K:Transcription	XP_006345091.1	PREDICTED: transcription factor BIM1 isoform X2 [Solanum tuberosum]	sp|Q9LEZ3|BIM1_ARATH;	Transcription factor BIM1 OS=Arabidopsis thaliana OX=3702 GN=BIM1 PE=1 SV=2;	PF00010.26	HLH	Helix-loop-helix DNA-binding domain
Soltu.DM.07G020740	hypothetical protein	3.579	1.83955	0.000833053	0.0829634	yes	up	0.29	1.92	0.96	1.61	2.57	1.22	1.05667	1.8	GO:001602	CC:integral component of membrane;	------	------	------	------	------	------	XP_009769167.1	PREDICTED: uncharacterized protein LOC104220067 isoform X1 [Nicotiana sylvestris]	------	------	------	------	------
Soltu.DM.06G027870	basic helix-loop-helix (bHLH) DNA-binding superfamily protein	6.696	2.7432	0.000855948	0.0832794	yes	up	0.15	0.15	1.15	2.19	5.07	2.05	0.483333	3.10333	GO:004698	MF:protein dimerization activity;	------	------	------	------	ENOG4111AQI;ENOG410YIH7	K:Transcription;	XP_015164223.1	PREDICTED: transcription factor bHLH137, partial [Solanum tuberosum]	sp|Q93W88|BH137_ARATH;	Transcription factor bHLH137 OS=Arabidopsis thaliana OX=3702 GN=BHLH137 PE=1 SV=1;	PF00010.26	HLH	Helix-loop-helix DNA-binding domain
Soltu.DM.02G023590	ascorbate peroxidase	0.129	-2.95232	0.000885253	0.0852464	yes	down	5.8	2.51	6.12	0.41	1.4	0	4.81	0.603333	GO:0042744;GO:0006979;GO:0034599;GO:0000302;GO:0016021;GO:0009507;GO:0020037;GO:0004130;GO:000460	BP:hydrogen peroxide catabolic process;BP:response to oxidative stress;BP:cellular response to oxidative stress;BP:response to reactive oxygen species;CC:integral component of membrane;CC:chloroplast;MF:heme binding;MF:cytochrome-c peroxidase activity;MF:peroxidase activity;	K00434	E1.11.1.11	map00480;map00053	Glutathione metabolism;Ascorbate and aldarate metabolism	COG0376	P:Inorganic ion transport and metabolism	XP_006340758.1	PREDICTED: L-ascorbate peroxidase 3, peroxisomal-like [Solanum tuberosum]	sp|Q42564|APX3_ARATH;	L-ascorbate peroxidase 3 OS=Arabidopsis thaliana OX=3702 GN=APX3 PE=1 SV=1;	PF00141.23	peroxidase	Peroxidase
Soltu.DM.05G005300	NAC-like, activated by AP3/PI	2.175	1.12093	0.000886481	0.0852464	yes	up	16.53	29.82	38.56	47.85	87.01	46.87	28.3033	60.5767	GO:0010150;GO:0009825;GO:0009835;GO:0006355;GO:0009793;GO:0006351;GO:0009908;GO:0005634;GO:000367	BP:leaf senescence;BP:multidimensional cell growth;BP:fruit ripening;BP:regulation of transcription, DNA-templated;BP:embryo development ending in seed dormancy;BP:transcription, DNA-templated;BP:flower development;CC:nucleus;MF:DNA binding;	------	------	------	------	ENOG410YB53	K:Transcription	NP_001275015.1	NAC transcription factor 29-like [Solanum tuberosum]	sp|K4BWV2|NAP1_SOLLC;	NAC domain-containing protein 1 OS=Solanum lycopersicum OX=4081 GN=NAP1 PE=2 SV=1;	PF02365.15	NAM	No apical meristem
Soltu.DM.01G051840	Plant regulator RWP-RK family protein	0.406	-1.29936	0.000901142	0.0858773	yes	down	5.1	6.78	4.94	4.07	1.45	1.58	5.60667	2.36667	GO:0006355;GO:0006351;GO:0005634;GO:000367	BP:regulation of transcription, DNA-templated;BP:transcription, DNA-templated;CC:nucleus;MF:DNA binding;	------	------	------	------	ENOG41129QX	S:Function unknown	XP_006364358.1	PREDICTED: protein NLP2 [Solanum tuberosum]	sp|Q7X9B9|NLP2_ARATH;	Protein NLP2 OS=Arabidopsis thaliana OX=3702 GN=NLP2 PE=2 SV=3;	PF02042.15;PF00564.24	RWP-RK;PB1	RWP-RK domain;PB1 domain
Soltu.DM.02G019290	Quinone reductase family protein	0.355	-1.49458	0.000906728	0.0858773	yes	down	21.37	16.48	69.61	13.01	10.71	13.37	35.82	12.3633	GO:0005886;GO:0009506;GO:0003955;GO:001018	CC:plasma membrane;CC:plasmodesma;MF:NA;MF:FMN binding;	K03809	wrbA	map00130	Ubiquinone and other terpenoid-quinone biosynthesis	COG0655	S:Function unknown	XP_015063427.1	probable NAD(P)H dehydrogenase (quinone) FQR1-like 1 [Solanum pennellii]	sp|Q6NQE2|FQRL1_ARATH;	Probable NA;	PF03358.15;PF02525.17;PF00258.25	FMN_red;Flavodoxin_2;Flavodoxin_1	NADPH-dependent FMN reductase;Flavodoxin-like fold;Flavodoxin
Soltu.DM.07G025150	basic helix-loop-helix (bHLH) DNA-binding superfamily protein	0.338	-1.56621	0.000931904	0.0870588	yes	down	2.9	2.24	1.29	0.71	0.59	0.91	2.14333	0.736667	GO:0006366;GO:0005634;GO:0046983;GO:0001228;GO:000104	BP:transcription from RNA polymerase II promoter;CC:nucleus;MF:protein dimerization activity;MF:transcriptional activator activity, RNA polymerase II transcription regulatory region sequence-specific binding;MF:core promoter sequence-specific DNA binding;	------	------	------	------	ENOG4111AEF	K:Transcription	XP_006360115.2	PREDICTED: transcription factor bHLH123-like [Solanum tuberosum]	sp|Q8GXT3|BH123_ARATH;	Transcription factor bHLH123 OS=Arabidopsis thaliana OX=3702 GN=BHLH123 PE=1 SV=1;	------	------	------
Soltu.DM.11G015550	cellulase	0.243	-2.03964	0.000944612	0.0878572	yes	down	1.89	1.2	2.37	0.17	0.57	0.5	1.82	0.413333	GO:0030245;GO:000881	BP:cellulose catabolic process;MF:cellulase activity;	K01179	E3.2.1.4	map00500	Starch and sucrose metabolism	ENOG410YA4V	G:Carbohydrate transport and metabolism	XP_006343479.1	PREDICTED: endoglucanase 3-like [Solanum tuberosum]	sp|Q2V4L8|GUN3_ARATH;	Endoglucanase 3 OS=Arabidopsis thaliana OX=3702 GN=CEL5 PE=2 SV=2;	PF00759.19	Glyco_hydro_9	Glycosyl hydrolase family 9
Soltu.DM.01G039600	Nodulin MtN3 family protein	0.023	-5.4504	0.000980713	1	yes	down	0.46	0.54	1.1	0	0	0	0.7	0	GO:0008643;GO:0016021;GO:000588	BP:carbohydrate transport;CC:integral component of membrane;CC:plasma membrane;	K15382	SLC50A, SWEET	------	------	ENOG4111M4R	U:Intracellular trafficking, secretion, and vesicular transport	XP_006344691.1	PREDICTED: bidirectional sugar transporter SWEET16-like [Solanum tuberosum]	sp|Q9LUR4|SWT16_ARATH;	Bidirectional sugar transporter SWEET16 OS=Arabidopsis thaliana OX=3702 GN=SWEET16 PE=1 SV=1;	PF03083.16	MtN3_slv	Sugar efflux transporter for intercellular exchange
Soltu.DM.09G026350	2-oxoglutarate (2OG) and Fe(II)-dependent oxygenase superfamily protein	2.072	1.05124	0.00101585	0.0911135	yes	up	10.9	8.86	9.15	21.68	16.15	21.39	9.63667	19.74	GO:0046872;GO:001649	MF:metal ion binding;MF:oxidoreductase activity;	------	------	------	------	COG3491	S:Function unknown	XP_006354509.1	PREDICTED: deacetoxyvindoline 4-hydroxylase-like [Solanum tuberosum]	sp|O04847|DV4H_CATRO;	Deacetoxyvindoline 4-hydroxylase OS=Catharanthus roseus OX=4058 GN=D4H PE=1 SV=2;	PF14226.6	DIOX_N	non-haem dioxygenase in morphine synthesis N-terminal
Soltu.DM.04G007900	Thioredoxin superfamily protein	5.251	2.39263	0.00101612	0.0911135	yes	up	10.22	7.46	8.11	12.01	48.53	57.89	8.59667	39.4767	GO:0045454;GO:0005623;GO:0015035;GO:000905	BP:cell redox homeostasis;CC:cell;MF:protein disulfide oxidoreductase activity;MF:electron carrier activity;	K03676	grxC, GLRX, GLRX2	------	------	COG0695	O:Posttranslational modification, protein turnover, chaperones	XP_006346724.1	PREDICTED: monothiol glutaredoxin-S2-like [Solanum tuberosum]	sp|Q8L8Z8|GRXS2_ARATH;	Monothiol glutaredoxin-S2 OS=Arabidopsis thaliana OX=3702 GN=GRXS2 PE=3 SV=1;	PF00462.24	Glutaredoxin	Glutaredoxin
Soltu.DM.01G021870	conserved hypothetical protein	0.14	-2.83741	0.00101702	0.0911135	yes	down	4.6	0.96	2.54	0.49	0.52	0.17	2.7	0.393333	------	------	------	------	------	------	ENOG410ZDFZ	S:Function unknown	XP_015162177.1	PREDICTED: uncharacterized protein LOC107059767 [Solanum tuberosum]	------	------	------	------	------
Soltu.DM.10G014570	zinc finger protein	2.409	1.26854	0.00101846	0.0911135	yes	up	3.08	1.98	2.18	6.86	6.17	4.67	2.41333	5.9	GO:0005634;GO:000367	CC:nucleus;MF:nucleic acid binding;	------	------	------	------	ENOG410YNPP	S:Function unknown	XP_006356491.1	PREDICTED: zinc finger protein 2-like [Solanum tuberosum]	sp|Q42485|ZFP1_ARATH;	Zinc finger protein 1 OS=Arabidopsis thaliana OX=3702 GN=ZFP1 PE=2 SV=1;	PF13912.6	zf-C2H2_6	C2H2-type zinc finger
Soltu.DM.09G006440	ROP interactive partner	0.349	-1.51688	0.00102423	0.0912431	yes	down	6.73	3.23	2.56	1.31	1.3	1.9	4.17333	1.50333	GO:005121	MF:phosphoprotein binding;	------	------	------	------	ENOG410YE21	S:Function unknown	XP_006361779.1	PREDICTED: interactor of constitutive active ROPs 2, chloroplastic isoform X1 [Solanum tuberosum]	sp|Q9ZQC5|ICR2_ARATH;	Interactor of constitutive active ROPs 2, chloroplastic OS=Arabidopsis thaliana OX=3702 GN=ICR2 PE=1 SV=1;	------	------	------
Soltu.DM.10G028070	UDP-glucosyltransferase 73B2	0.407	-1.29637	0.0010454	0.0923493	yes	down	18.45	14.59	9.79	3.15	6.62	7.64	14.2767	5.80333	GO:0008152;GO:0043231;GO:0016758;GO:0080044;GO:008004	BP:metabolic process;CC:intracellular membrane-bounded organelle;MF:transferase activity, transferring hexosyl groups;MF:quercetin 7-O-glucosyltransferase activity;MF:quercetin 3-O-glucosyltransferase activity;	K13495	CISZOG	map00908	Zeatin biosynthesis	COG1819	S:Function unknown	XP_006351249.1	PREDICTED: zeatin O-glucosyltransferase-like [Solanum tuberosum]	sp|P56725|ZOX_PHAVU;	Zeatin O-xylosyltransferase OS=Phaseolus vulgaris OX=3885 GN=ZOX1 PE=2 SV=1;	PF00201.18	UDPGT	UDP-glucoronosyl and UDP-glucosyl transferase
Soltu.DM.09G003630	F-box and associated interaction domains-containing protein	0.442	-1.1777	0.00105535	0.0924545	yes	down	5.92	6.41	10.3	4.88	2.35	2.97	7.54333	3.4	------	------	------	------	------	------	ENOG410ZQN8;ENOG410ZSQE	S:Function unknown;	XP_019071154.1	putative F-box/kelch-repeat protein At3g17570 [Solanum lycopersicum]	sp|Q9SS35|FB137_ARATH;	Putative F-box protein At3g10240 OS=Arabidopsis thaliana OX=3702 GN=At3g10240 PE=4 SV=1;	PF00646.33;PF12937.7	F-box;F-box-like	F-box domain;F-box-like
Soltu.DM.04G031320	Rhamnogalacturonate lyase family protein	0.156	-2.68021	0.00106871	0.0928542	yes	down	2.22	1.6	0.34	0.28	0.23	0.18	1.38667	0.23	GO:0005975;GO:0003824;GO:0016829;GO:003024	BP:carbohydrate metabolic process;MF:catalytic activity;MF:lyase activity;MF:carbohydrate binding;	K18195	RGL4, rhiE	------	------	ENOG410YE12	S:Function unknown	XP_006338026.2	PREDICTED: probable rhamnogalacturonate lyase B [Solanum tuberosum]	------	------	PF06045.11;PF14683.6;PF14686.6	Rhamnogal_lyase;CBM-like;fn3_3	Rhamnogalacturonate lyase family;Polysaccharide lyase family 4, domain III;Polysaccharide lyase family 4, domain II
Soltu.DM.05G018910	conserved hypothetical protein	3.487	1.80191	0.00112939	0.0973258	yes	up	4.74	4.84	9.59	8.81	39.32	15.62	6.39	21.25	------	------	------	------	------	------	------	------	XP_006360669.1	PREDICTED: uncharacterized protein LOC102592064 [Solanum tuberosum]	------	------	------	------	------
Soltu.DM.04G027650	Peroxidase superfamily protein	2.652	1.40701	0.001137	0.0975833	yes	up	8.12	10.61	13.64	12.35	46.58	24.78	10.79	27.9033	GO:0009664;GO:0006979;GO:0042744;GO:0005576;GO:0009505;GO:0009506;GO:0020037;GO:0046872;GO:000460	BP:plant-type cell wall organization;BP:response to oxidative stress;BP:hydrogen peroxide catabolic process;CC:extracellular region;CC:plant-type cell wall;CC:plasmodesma;MF:heme binding;MF:metal ion binding;MF:peroxidase activity;	K00430	E1.11.1.7	map00940	Phenylpropanoid biosynthesis	ENOG410ZMT4	G:Carbohydrate transport and metabolism	XP_006359048.1	PREDICTED: peroxidase 12-like [Solanum tuberosum]	sp|Q96520|PER12_ARATH;	Peroxidase 12 OS=Arabidopsis thaliana OX=3702 GN=PER12 PE=1 SV=1;	PF00141.23	peroxidase	Peroxidase
Soltu.DM.07G004430	conserved hypothetical protein	2.7	1.43296	0.00115469	0.0982188	yes	up	7.81	13.55	20.7	29.37	36.23	39.8	14.02	35.1333	------	------	------	------	------	------	ENOG411195E	S:Function unknown	OIS96718.1	hypothetical protein A4A49_39256 [Nicotiana attenuata]	------	------	------	------	------
Soltu.DM.09G017560	ubiquitin-associated (UBA)/TS-N domain-containing protein	0.074	-3.75726	0.00115712	0.0982188	yes	down	0.72	0.73	0.9	0	0.05	0.1	0.783333	0.05	------	------	------	------	------	------	ENOG410ZKH8;ENOG410XQQK	S:Function unknown;	TMW89192.1	hypothetical protein EJD97_017541 [Solanum chilense]	------	------	PF09409.10;PF00627.31	PUB;UBA	PUB domain;UBA/TS-N domain
Soltu.DM.07G022440	glutathione S-transferase TAU	0.471	-1.08606	0.00116549	0.0982188	yes	down	165.09	165.89	141.05	132.43	50.65	55.33	157.343	79.47	GO:0009407;GO:0006749;GO:0005737;GO:0016740;GO:000436	BP:toxin catabolic process;BP:glutathione metabolic process;CC:cytoplasm;MF:transferase activity;MF:glutathione transferase activity;	K00799	GST, gst	map05225;map00480	Hepatocellular carcinoma;Glutathione metabolism	ENOG410XSIX	O:Posttranslational modification, protein turnover, chaperones	XP_006366776.1	PREDICTED: probable glutathione S-transferase [Solanum tuberosum]	sp|Q03666|GSTX4_TOBAC;	Probable glutathione S-transferase OS=Nicotiana tabacum OX=4097 PE=2 SV=1;	PF02798.20;PF13410.6;PF13417.6;PF00043.25;PF13409.6;PF16865.5	GST_N;GST_C_2;GST_N_3;GST_C;GST_N_2;GST_C_5	Glutathione S-transferase, N-terminal domain;Glutathione S-transferase, C-terminal domain;Glutathione S-transferase, N-terminal domain;Glutathione S-transferase, C-terminal domain;Glutathione S-transferase, N-terminal domain;Glutathione S-transferase, C-terminal domain
Soltu.DM.05G010400	S-adenosyl-L-methionine-dependent methyltransferases superfamily protein	2.107	1.07553	0.00118658	0.0986313	yes	up	5.75	9.3	5.84	20.15	10.25	14.38	6.96333	14.9267	GO:0032259;GO:0005737;GO:0016021;GO:0008168;GO:000875	BP:methylation;CC:cytoplasm;CC:integral component of membrane;MF:methyltransferase activity;MF:S-adenosylmethionine-dependent methyltransferase activity;	------	------	------	------	ENOG410Y3ER	S:Function unknown	XP_006341779.1	PREDICTED: uncharacterized protein LOC102597043 [Solanum tuberosum]	------	------	PF08241.12	Methyltransf_11	Methyltransferase domain
Soltu.DM.12G024880	Plant protein of unknown function (DUF936)	0.3	-1.73743	0.00119176	0.0986733	yes	down	1.64	1.23	1.67	0.22	0.71	0.38	1.51333	0.436667	------	------	------	------	------	------	ENOG410Y9JI	S:Function unknown	XP_006353453.1	PREDICTED: uncharacterized protein LOC102590897 [Solanum tuberosum]	------	------	PF06075.12	DUF936	Plant protein of unknown function
Soltu.DM.10G003460	HVA22-like protein F	0.051	-4.29385	0.00119953	0.0989284	yes	down	2.49	0.98	3.04	0.24	0	0.2	2.17	0.146667	GO:001602	CC:integral component of membrane;	K17279	REEP5_6	------	------	COG5052	U:Intracellular trafficking, secretion, and vesicular transport	XP_006359996.1	PREDICTED: HVA22-like protein f [Solanum tuberosum]	sp|Q682H0|HA22F_ARATH;	HVA22-like protein f OS=Arabidopsis thaliana OX=3702 GN=HVA22F PE=2 SV=1;	PF03134.19	TB2_DP1_HVA22	TB2/DP1, HVA22 family
Soltu.DM.04G001930	alpha-xylosidase	0.484	-1.04824	0.00123992	0.101467	yes	down	8.11	5.83	4.36	3.67	2.4	3.04	6.1	3.03667	GO:0005975;GO:0032450;GO:0004558;GO:0030246;GO:000455	BP:carbohydrate metabolic process;MF:maltose alpha-glucosidase activity;MF:alpha-1,4-glucosidase activity;MF:carbohydrate binding;MF:hydrolase activity, hydrolyzing O-glycosyl compounds;	K15925	XYL1	------	------	COG1501	G:Carbohydrate transport and metabolism	XP_006367038.1	PREDICTED: alpha-xylosidase 1-like [Solanum tuberosum]	sp|Q9S7Y7|XYL1_ARATH;	Alpha-xylosidase 1 OS=Arabidopsis thaliana OX=3702 GN=XYL1 PE=1 SV=1;	PF01055.26;PF16863.5;PF13802.6	Glyco_hydro_31;NtCtMGAM_N;Gal_mutarotas_2	Glycosyl hydrolases family 31;N-terminal barrel of NtMGAM and CtMGAM, maltase-glucoamylase;Galactose mutarotase-like
Soltu.DM.12G027810	conserved hypothetical protein	2.174	1.12053	0.00125357	0.101976	yes	up	18.91	17.85	27.94	32.76	67.04	36.69	21.5667	45.4967	------	------	------	------	------	------	ENOG4111DBN	S:Function unknown	XP_006350067.1	PREDICTED: uncharacterized protein LOC102584514 [Solanum tuberosum]	------	------	------	------	------
Soltu.DM.02G015150	Tetratricopeptide repeat (TPR)-like superfamily protein	0.022	-5.53897	0.00127376	1	yes	down	1.23	0.52	0.28	0	0	0	0.676667	0	GO:001602	CC:integral component of membrane;	------	------	------	------	ENOG410Z7Z7	S:Function unknown	XP_006358091.1	PREDICTED: pentatricopeptide repeat-containing protein At4g18840 [Solanum tuberosum]	sp|O49399|PP321_ARATH;	Pentatricopeptide repeat-containing protein At4g18840 OS=Arabidopsis thaliana OX=3702 GN=PCMP-E101 PE=3 SV=2;	PF01535.20;PF13041.6;PF12854.7;PF13812.6	PPR;PPR_2;PPR_1;PPR_3	PPR repeat;PPR repeat family;PPR repeat;Pentatricopeptide repeat domain
Soltu.DM.03G019950	DNA binding;ATP binding	0.382	-1.38723	0.00128133	0.103255	yes	down	5.65	5.74	2.26	1.86	2.27	1.27	4.55	1.8	------	------	K17592	SACS	------	------	ENOG4111N59	S:Function unknown	XP_006366908.1	PREDICTED: uncharacterized protein LOC102601595 [Solanum tuberosum]	sp|F4JTS8|NOV_ARATH;	Protein NO VEIN OS=Arabidopsis thaliana OX=3702 GN=NOV PE=1 SV=1;	PF13589.6	HATPase_c_3	Histidine kinase-, DNA gyrase B-, and HSP90-like ATPase
Soltu.DM.05G001950	Chalcone-flavanone isomerase family protein	0.477	-1.06778	0.00130457	0.104382	yes	down	38.98	26.52	29.35	22.87	9.03	14.66	31.6167	15.52	GO:0009813;GO:0080167;GO:0005783;GO:0016872;GO:004543	BP:flavonoid biosynthetic process;BP:response to karrikin;CC:endoplasmic reticulum;MF:intramolecular lyase activity;MF:chalcone isomerase activity;	K01859	E5.5.1.6	map00941	Flavonoid biosynthesis	ENOG410YEUK	G:Carbohydrate transport and metabolism	XP_006348611.1	PREDICTED: chalcone--flavonone isomerase B-like [Solanum tuberosum]	sp|Q33DL3|CFI_TOBAC;	Chalcone--flavonone isomerase OS=Nicotiana tabacum OX=4097 GN=CHI PE=2 SV=1;	PF02431.15;PF16035.5	Chalcone;Chalcone_2	Chalcone-flavanone isomerase;Chalcone isomerase like
Soltu.DM.01G045030	hydroxyproline-rich glycoprotein family protein	13.245	3.72736	0.00131129	0.104473	yes	up	0.2	0	0.13	0.91	2.92	0.41	0.11	1.41333	GO:000727	BP:multicellular organism development;	------	------	------	------	ENOG410YXQQ	S:Function unknown	PHT29989.1	hypothetical protein CQW23_30378 [Capsicum baccatum]	------	------	------	------	------
Soltu.DM.04G005190	GRAM domain-containing protein / ABA-responsive protein-related	2.437	1.28502	0.00133805	0.106204	yes	up	2.43	1.91	4.52	6.67	8.47	7.04	2.95333	7.39333	------	------	------	------	------	------	ENOG410YH6H	S:Function unknown	XP_006359357.2	PREDICTED: putative GEM-like protein 8 [Solanum tuberosum]	sp|Q9FMW4|GEML8_ARATH;	Putative GEM-like protein 8 OS=Arabidopsis thaliana OX=3702 GN=At5g23370 PE=3 SV=1;	PF02893.20	GRAM	GRAM domain
Soltu.DM.03G025190	Sieve element occlusion N-terminus domain containing protein	0.208	-2.26733	0.00138775	0.107719	yes	down	7.84	1.32	4.49	0.62	1.9	0.32	4.55	0.946667	------	------	------	------	------	------	ENOG4111ADI	S:Function unknown	XP_006351433.1	PREDICTED: protein SIEVE ELEMENT OCCLUSION B-like [Solanum tuberosum]	sp|Q9SS87|SEOB_ARATH;	Protein SIEVE ELEMENT OCCLUSION B OS=Arabidopsis thaliana OX=3702 GN=SEOB PE=1 SV=1;	PF14576.6;PF14577.6	SEO_N;SEO_C	Sieve element occlusion N-terminus;Sieve element occlusion C-terminus
Soltu.DM.09G006000	FASCICLIN-like arabinogalactan-protein	0.291	-1.78284	0.00140431	0.108286	yes	down	3.29	2.21	3.71	1.53	0.6	0.71	3.07	0.946667	GO:001602	CC:integral component of membrane;	------	------	------	------	------	------	XP_006361812.1	PREDICTED: fasciclin-like arabinogalactan protein 12 [Solanum tuberosum]	sp|Q8LEE9|FLA12_ARATH;	Fasciclin-like arabinogalactan protein 12 OS=Arabidopsis thaliana OX=3702 GN=FLA12 PE=2 SV=2;	PF02469.22	Fasciclin	Fasciclin domain
Soltu.DM.03G018520	Kunitz family trypsin and protease inhibitor protein	0.095	-3.3986	0.00141304	0.108286	yes	down	8.22	3.06	0.77	0	0.16	0.94	4.01667	0.366667	GO:0005773;GO:0004869;GO:0008233;GO:000486	CC:vacuole;MF:cysteine-type endopeptidase inhibitor activity;MF:peptidase activity;MF:endopeptidase inhibitor activity;	------	------	------	------	------	------	XP_006353922.1	PREDICTED: cysteine protease inhibitor 1-like [Solanum tuberosum]	sp|P20347|CPI1_SOLTU;	Cysteine protease inhibitor 1 OS=Solanum tuberosum OX=4113 PE=1 SV=3;	PF00197.18	Kunitz_legume	Trypsin and protease inhibitor
Soltu.DM.05G006740	Putative membrane lipoprotein	0.291	-1.7807	0.00141557	0.108286	yes	down	2.23	1.83	2.36	0.62	0.6	0.64	2.14	0.62	GO:0016021;GO:0016301;GO:003024	CC:integral component of membrane;MF:kinase activity;MF:polysaccharide binding;	------	------	------	------	ENOG410YCIX	S:Function unknown	XP_006357233.1	PREDICTED: wall-associated receptor kinase-like 15 [Solanum tuberosum]	------	------	PF13947.6;PF14380.6	GUB_WAK_bind;WAK_assoc	Wall-associated receptor kinase galacturonan-binding;Wall-associated receptor kinase C-terminal
Soltu.DM.08G022820	Peptidase M20/M25/M40 family protein	0.035	-4.82189	0.00143196	1	yes	down	0.69	0.42	0.45	0	0	0.04	0.52	0.0133333	GO:0008152;GO:001678	BP:metabolic process;MF:hydrolase activity;	K01438	argE	map00220	Arginine biosynthesis	COG0624	E:Amino acid transport and metabolism	XP_006352852.1	PREDICTED: acetylornithine deacetylase-like [Solanum tuberosum]	sp|Q9C5C4|ARGE_ARATH;	Acetylornithine deacetylase OS=Arabidopsis thaliana OX=3702 GN=At4g17830 PE=2 SV=1;	PF01546.28;PF07687.14	Peptidase_M20;M20_dimer	Peptidase family M20/M25/M40;Peptidase dimerisation domain
Soltu.DM.01G042640	WEB family protein At3g51220	0.275	-1.86276	0.00146627	0.110562	yes	down	3.61	2.07	2.75	0.39	0.77	1.07	2.81	0.743333	GO:0009904;GO:0009903;GO:000582	BP:chloroplast accumulation movement;BP:chloroplast avoidance movement;CC:cytosol;	------	------	------	------	ENOG410YUWG	S:Function unknown	XP_006349427.2	PREDICTED: WEB family protein At3g51220 [Solanum tuberosum]	------	------	PF05701.11	WEMBL	Weak chloroplast movement under blue light
Soltu.DM.11G022930	Nucleotide/sugar transporter family protein	0.333	-1.58647	0.00149787	0.112143	yes	down	3.74	2.62	1.87	0.72	0.94	1.08	2.74333	0.913333	GO:001602	CC:integral component of membrane;	K15285	SLC35E3	------	------	ENOG410XP1S	S:Function unknown	XP_006340182.1	PREDICTED: uncharacterized membrane protein At1g06890 [Solanum tuberosum]	sp|F4IHS9|UXT1_ARATH;	UDP-xylose transporter 1 OS=Arabidopsis thaliana OX=3702 GN=UXT1 PE=1 SV=1;	PF03151.16;PF00892.20	TPT;EamA	Triose-phosphate Transporter family;EamA-like transporter family
Soltu.DM.04G019850	GDSL-like Lipase/Acylhydrolase superfamily protein	0.191	-2.38531	0.00154727	0.113939	yes	down	58.08	26.06	10.55	4.32	5.37	9.02	31.5633	6.23667	GO:0004806;GO:001678	MF:triglyceride lipase activity;MF:hydrolase activity, acting on ester bonds;	------	------	------	------	COG3240	S:Function unknown	XP_006340481.1	PREDICTED: GDSL esterase/lipase At5g33370-like [Solanum tuberosum]	sp|Q8LB81|GDL79_ARATH;	GDSL esterase/lipase At5g33370 OS=Arabidopsis thaliana OX=3702 GN=At5g33370 PE=2 SV=1;	PF00657.22	Lipase_GDSL	GDSL-like Lipase/Acylhydrolase
Soltu.DM.11G007720	GDSL-like Lipase/Acylhydrolase superfamily protein	0.309	-1.69245	0.00158507	0.113939	yes	down	17.7	7.57	4.79	1.82	3.39	4.19	10.02	3.13333	GO:0004806;GO:001678	MF:triglyceride lipase activity;MF:hydrolase activity, acting on ester bonds;	------	------	------	------	COG3240	S:Function unknown	XP_006350943.1	PREDICTED: GDSL esterase/lipase At5g33370-like [Solanum tuberosum]	sp|Q8LB81|GDL79_ARATH;	GDSL esterase/lipase At5g33370 OS=Arabidopsis thaliana OX=3702 GN=At5g33370 PE=2 SV=1;	PF00657.22	Lipase_GDSL	GDSL-like Lipase/Acylhydrolase
Soltu.DM.01G018980	conserved hypothetical protein	0.434	-1.20352	0.00159876	0.114249	yes	down	6.74	6.95	7.01	5.25	1.99	2.26	6.9	3.16667	GO:0042545;GO:0005618;GO:0016021;GO:0005089;GO:0030599;GO:0045330;GO:001649	BP:cell wall modification;CC:cell wall;CC:integral component of membrane;MF:Rho guanyl-nucleotide exchange factor activity;MF:pectinesterase activity;MF:aspartyl esterase activity;MF:oxidoreductase activity;	------	------	------	------	ENOG410YW44	S:Function unknown	XP_006338005.1	PREDICTED: uncharacterized protein LOC102597124 [Solanum tuberosum]	------	------	------	------	------
Soltu.DM.03G015770	Protein of unknown function (DUF1442)	4.374	2.12908	0.00162228	0.115065	yes	up	3.19	1.93	2.17	2.06	17.38	11.68	2.43	10.3733	------	------	------	------	------	------	ENOG410YI2I	S:Function unknown	XP_006365243.1	PREDICTED: uncharacterized protein LOC102581176 [Solanum tuberosum]	------	------	PF07279.11	DUF1442	Protein of unknown function
Soltu.DM.05G001560	alpha/beta-Hydrolases superfamily protein	0.239	-2.06258	0.00164764	0.116083	yes	down	1.65	1.82	2.36	0.68	0.31	0.18	1.94333	0.39	GO:001678	MF:hydrolase activity;	------	------	------	------	COG1073	S:Function unknown	XP_006348635.1	PREDICTED: alpha/beta hydrolase domain-containing protein 17C-like [Solanum tuberosum]	sp|Q7ZVZ7|AB17C_DANRE;	Alpha/beta hydrolase domain-containing protein 17C OS=Danio rerio OX=7955 GN=abhd17c PE=2 SV=1;	PF12146.8;PF00561.20;PF00326.21;PF06342.12	Hydrolase_4;Abhydrolase_1;Peptidase_S9;DUF1057	Serine aminopeptidase, S33;alpha/beta hydrolase fold;Prolyl oligopeptidase family;Alpha/beta hydrolase of unknown function
Soltu.DM.06G034100	Flavin-binding monooxygenase family protein	6.896	2.78586	0.00165293	0.116083	yes	up	0.35	0.71	0.6	0.24	5.11	5.67	0.553333	3.67333	GO:0016021;GO:0050661;GO:0050660;GO:000449	CC:integral component of membrane;MF:NADP binding;MF:flavin adenine dinucleotide binding;MF:N,N-dimethylaniline monooxygenase activity;	K11816	YUCCA	map00380	Tryptophan metabolism	COG2072	P:Inorganic ion transport and metabolism	XP_006352723.1	PREDICTED: probable indole-3-pyruvate monooxygenase YUCCA5 [Solanum tuberosum]	sp|Q9LKC0|YUC5_ARATH;	Probable indole-3-pyruvate monooxygenase YUCCA5 OS=Arabidopsis thaliana OX=3702 GN=YUC5 PE=2 SV=1;	PF00743.19;PF13738.6;PF13434.6;PF07992.14;PF00070.27;PF01494.19;PF13450.6	FMO-like;Pyr_redox_3;K_oxygenase;Pyr_redox_2;Pyr_redox;FAD_binding_3;NAD_binding_8	Flavin-binding monooxygenase-like;Pyridine nucleotide-disulphide oxidoreductase;L-lysine 6-monooxygenase;Pyridine nucleotide-disulphide oxidoreductase;Pyridine nucleotide-disulphide oxidoreductase;FAD binding domain;NA
Soltu.DM.06G022980	oxidative stress	2.338	1.22555	0.00165643	0.116083	yes	up	18.18	15.54	28.39	25.96	74.21	41.29	20.7033	47.1533	GO:001602	CC:integral component of membrane;	------	------	------	------	ENOG41117CQ;ENOG410YUEW;COG0724	S:Function unknown;	XP_006356136.1	PREDICTED: uncharacterized protein LOC102599951 [Solanum tuberosum]	------	------	------	------	------
Soltu.DM.05G018170	GDSL-like Lipase/Acylhydrolase superfamily protein	0.229	-2.12537	0.00166044	0.116083	yes	down	5.1	3.48	0.86	0.95	0.4	0.92	3.14667	0.756667	GO:0006629;GO:0016021;GO:0016298;GO:001678	BP:lipid metabolic process;CC:integral component of membrane;MF:lipase activity;MF:hydrolase activity, acting on ester bonds;	------	------	------	------	COG3240	S:Function unknown	CBI28884.3	unnamed protein product, partial [Vitis vinifera]	sp|Q9SJB4|GDL34_ARATH;	GDSL esterase/lipase At2g04570 OS=Arabidopsis thaliana OX=3702 GN=At2g04570 PE=2 SV=1;	PF00657.22	Lipase_GDSL	GDSL-like Lipase/Acylhydrolase
Soltu.DM.03G031820	Chaperone DnaJ-domain superfamily protein	2.076	1.05348	0.00167819	0.116936	yes	up	177.62	193.31	359.2	385.34	733.93	352.5	243.377	490.59	------	------	------	------	------	------	COG0484	O:Posttranslational modification, protein turnover, chaperones	XP_006341411.1	PREDICTED: chaperone protein dnaJ 8, chloroplastic [Solanum tuberosum]	sp|Q9SAG8|DNAJ8_ARATH;	Chaperone protein dnaJ 8, chloroplastic OS=Arabidopsis thaliana OX=3702 GN=ATJ8 PE=2 SV=1;	PF00226.31	DnaJ	DnaJ domain
Soltu.DM.10G013370	hypothetical protein	0.463	-1.11202	0.00170085	0.117738	yes	down	20.46	10.03	12.92	8.08	5.6	6.84	14.47	6.84	GO:000519	MF:structural constituent of cell wall;	------	------	------	------	------	------	XP_015056295.2	classical arabinogalactan protein 9-like [Solanum pennellii]	------	------	------	------	------
Soltu.DM.01G049260	conserved hypothetical protein	0.324	-1.62695	0.00173875	0.119968	yes	down	39.18	14.84	8.29	1.49	16.03	5.09	20.77	7.53667	GO:0048316;GO:000032	BP:seed development;CC:protein storage vacuole;	------	------	------	------	ENOG4111CQ0	S:Function unknown	XP_015159957.1	PREDICTED: BURP domain-containing protein 17-like, partial [Solanum tuberosum]	sp|Q9XI99|USPL1_ARATH;	BURP domain protein USPL1 OS=Arabidopsis thaliana OX=3702 GN=USPL1 PE=2 SV=1;	PF03181.15	BURP	BURP domain
Soltu.DM.11G001390	SAUR-like auxin-responsive protein family	2.568	1.36066	0.00177633	0.121838	yes	up	4.23	3.04	1.93	9.82	7.16	7.03	3.06667	8.00333	GO:0009733;GO:0046620;GO:000992	BP:response to auxin;BP:regulation of organ growth;BP:auxin polar transport;	------	------	------	------	ENOG410YS77	S:Function unknown	XP_006352408.2	PREDICTED: auxin-responsive protein SAUR68-like [Solanum tuberosum]	sp|F4I1I4|SAU67_ARATH;	Auxin-responsive protein SAUR67 OS=Arabidopsis thaliana OX=3702 GN=SAUR67 PE=2 SV=1;	PF02519.14	Auxin_inducible	Auxin responsive protein
Soltu.DM.05G008990	Plant protein 1589 of unknown function (A_thal_3526) domain containing protein	0.433	-1.20844	0.00179296	0.121838	yes	down	59.96	38.36	24.45	18.29	20.07	15.99	40.9233	18.1167	GO:000418	MF:carboxypeptidase activity;	------	------	------	------	ENOG41116TY	S:Function unknown	XP_006356430.1	PREDICTED: uncharacterized protein LOC102588171 isoform X1 [Solanum tuberosum]	------	------	PF09713.10	A_thal_3526	Plant protein 1589 of unknown function
Soltu.DM.04G032780	salt tolerance zinc finger	2.59	1.37275	0.00180048	0.121838	yes	up	4.25	9.65	7.23	8.78	26.19	18.51	7.04333	17.8267	GO:0005634;GO:000367	CC:nucleus;MF:nucleic acid binding;	------	------	------	------	COG5048	S:Function unknown	XP_015158304.1	PREDICTED: LOW QUALITY PROTEIN: zinc finger protein ZAT10 [Solanum tuberosum]	sp|O22533|ZAT6_ARATH;	Zinc finger protein ZAT6 OS=Arabidopsis thaliana OX=3702 GN=ZAT6 PE=2 SV=1;	PF13912.6;PF13894.6	zf-C2H2_6;zf-C2H2_4	C2H2-type zinc finger;C2H2-type zinc finger
Soltu.DM.12G003910	CONSTANS-like	2.149	1.1039	0.00183734	0.122849	yes	up	46.55	55.1	115.43	98.85	210.71	144.78	72.36	151.447	GO:0009416;GO:0009909;GO:0005634;GO:000827	BP:response to light stimulus;BP:regulation of flower development;CC:nucleus;MF:zinc ion binding;	------	------	------	------	COG5641	K:Transcription	XP_006342453.1	PREDICTED: zinc finger protein CONSTANS-LIKE 4-like [Solanum tuberosum]	sp|Q940T9|COL4_ARATH;	Zinc finger protein CONSTANS-LIKE 4 OS=Arabidopsis thaliana OX=3702 GN=COL4 PE=2 SV=2;	PF06203.14;PF00643.24	CCT;zf-B_box	CCT motif;B-box zinc finger
Soltu.DM.02G017580	Protein of unknown function (DUF506)	4.188	2.06643	0.00184934	0.122966	yes	up	0.31	0.95	2.56	2.84	5.89	6.58	1.27333	5.10333	------	------	------	------	------	------	ENOG410YC9T	S:Function unknown	XP_006347033.1	PREDICTED: uncharacterized protein LOC102589652 [Solanum tuberosum]	------	------	PF04720.12	PDDEXK_6	PDDEXK-like family of unknown function
Soltu.DM.09G020190	FORKED	0.449	-1.15635	0.0018521	0.122966	yes	down	4.63	3.78	4.91	3.23	1.38	1.61	4.44	2.07333	GO:0010087;GO:0010305;GO:0009734;GO:001602	BP:phloem or xylem histogenesis;BP:leaf vascular tissue pattern formation;BP:auxin-activated signaling pathway;CC:integral component of membrane;	------	------	------	------	ENOG4111DWT;ENOG4110M78	S:Function unknown;	XP_006349712.1	PREDICTED: VAN3-binding protein [Solanum tuberosum]	sp|Q8W4K5|VAB_ARATH;	VAN3-binding protein OS=Arabidopsis thaliana OX=3702 GN=VAB PE=1 SV=1;	PF05703.11;PF08458.10	Auxin_canalis;PH_2	Auxin canalisation;Plant pleckstrin homology-like region
Soltu.DM.09G000410	conserved hypothetical protein	0.38	-1.39646	0.00188466	0.124346	yes	down	6.9	2.89	2.55	1.72	1.86	1.68	4.11333	1.75333	------	------	------	------	------	------	ENOG410YB3P	S:Function unknown	XP_006366352.1	PREDICTED: endochitinase A [Solanum tuberosum]	------	------	------	------	------
Soltu.DM.01G035360	RAB GTPase homolog A3	0.308	-1.69951	0.00190255	0.124747	yes	down	8.6	2.83	5.34	2.97	1.42	1.06	5.59	1.81667	GO:0005768;GO:0005794;GO:0003924;GO:000552	CC:endosome;CC:Golgi apparatus;MF:GTPase activity;MF:GTP binding;	K07904	RAB11A	map04144	Endocytosis	COG1100	S:Function unknown	XP_006339750.1	PREDICTED: ras-related protein RABA3 [Solanum tuberosum]	sp|Q9LNK1|RABA3_ARATH;	Ras-related protein RABA3 OS=Arabidopsis thaliana OX=3702 GN=RABA3 PE=2 SV=1;	PF00071.22;PF08477.13;PF00025.21;PF01926.23	Ras;Roc;Arf;MMR_HSR1	Ras family;Ras of Complex, Roc, domain of DAPkinase;ADP-ribosylation factor family;50S ribosome-binding GTPase
Soltu.DM.01G046820	zinc finger protein	2.083	1.05887	0.00198274	0.127627	yes	up	18.4	23.4	22.45	28.94	67.58	34.97	21.4167	43.83	GO:0005634;GO:000367	CC:nucleus;MF:nucleic acid binding;	------	------	------	------	ENOG410YNPP	S:Function unknown	XP_015062951.1	zinc finger protein 4-like [Solanum pennellii]	sp|Q39266|ZFP7_ARATH;	Zinc finger protein 7 OS=Arabidopsis thaliana OX=3702 GN=ZFP7 PE=1 SV=1;	------	------	------
Soltu.DM.01G048390	methyl esterase	0.322	-1.63337	0.00200705	0.12833	yes	down	12.41	6.41	3.53	2.34	2.08	2.97	7.45	2.46333	------	------	------	------	------	------	ENOG410YFAC	S:Function unknown	XP_006346481.2	PREDICTED: salicylic acid-binding protein 2-like [Solanum tuberosum]	sp|Q6RYA0|SABP2_TOBAC;	Salicylic acid-binding protein 2 OS=Nicotiana tabacum OX=4097 GN=SABP2 PE=1 SV=1;	PF12697.7;PF00561.20;PF12146.8	Abhydrolase_6;Abhydrolase_1;Hydrolase_4	Alpha/beta hydrolase family;alpha/beta hydrolase fold;Serine aminopeptidase, S33
Soltu.DM.11G006970	hypothetical protein	0.44	-1.18326	0.00201797	0.12833	yes	down	6.65	4.06	8.92	3.47	3.38	1.83	6.54333	2.89333	------	------	------	------	------	------	------	------	------	------	------	------	------	------	------
Soltu.DM.10G015880	SAUR-like auxin-responsive protein family	2.391	1.25732	0.00204883	0.129901	yes	up	1.89	2.89	4.27	9.17	5.08	7.43	3.01667	7.22667	GO:0009733;GO:0046620;GO:000992	BP:response to auxin;BP:regulation of organ growth;BP:auxin polar transport;	------	------	------	------	ENOG410YP87	S:Function unknown	XP_006349594.2	PREDICTED: auxin-responsive protein SAUR68-like [Solanum tuberosum]	sp|F4I1I4|SAU67_ARATH;	Auxin-responsive protein SAUR67 OS=Arabidopsis thaliana OX=3702 GN=SAUR67 PE=2 SV=1;	PF02519.14	Auxin_inducible	Auxin responsive protein
Soltu.DM.02G016630	GDSL-like Lipase/Acylhydrolase superfamily protein	0.301	-1.72996	0.00211959	0.133087	yes	down	21.54	20.21	3.57	4.59	3.7	5.75	15.1067	4.68	GO:001678	MF:hydrolase activity, acting on ester bonds;	------	------	------	------	COG3240	S:Function unknown	XP_006367195.1	PREDICTED: GDSL esterase/lipase At5g45950 [Solanum tuberosum]	sp|Q9FJ41|GDL85_ARATH;	GDSL esterase/lipase At5g45950 OS=Arabidopsis thaliana OX=3702 GN=At5g45950 PE=2 SV=1;	PF00657.22	Lipase_GDSL	GDSL-like Lipase/Acylhydrolase
Soltu.DM.02G021790	apyrase	0.353	-1.50155	0.00214683	0.133312	yes	down	3.51	1.91	1.76	1.1	0.76	0.8	2.39333	0.886667	GO:0016021;GO:001678	CC:integral component of membrane;MF:hydrolase activity;	K14641	APY1_2	map00240;map00230	Pyrimidine metabolism;Purine metabolism	COG5371;COG5371	G:Carbohydrate transport and metabolism;O:Posttranslational modification, protein turnover, chaperones	XP_006363161.1	PREDICTED: apyrase-like [Solanum tuberosum]	sp|P80595|APY_SOLTU;	Apyrase OS=Solanum tuberosum OX=4113 GN=RROP1 PE=1 SV=2;	PF01150.17	GDA1_CD39	GDA1/CD39
Soltu.DM.09G001900	laccase	0.337	-1.57097	0.00215627	0.133506	yes	down	4.21	2.04	1.75	1.16	0.94	0.72	2.66667	0.94	GO:0046274;GO:0048046;GO:0052716;GO:0005507;GO:001672	BP:lignin catabolic process;CC:apoplast;MF:hydroquinon;MF:copper ion binding;MF:oxidoreductase activity, oxidizing metal ions;	K05909	E1.10.3.2	------	------	COG2132	Q:Secondary metabolites biosynthesis, transport and catabolism	XP_006341009.1	PREDICTED: laccase-17-like [Solanum tuberosum]	sp|Q9FJD5|LAC17_ARATH;	Laccase-17 OS=Arabidopsis thaliana OX=3702 GN=LAC17 PE=2 SV=1;	PF07732.15;PF00394.22;PF07731.14	Cu-oxidase_3;Cu-oxidase;Cu-oxidase_2	Multicopper oxidase;Multicopper oxidase;Multicopper oxidase
Soltu.DM.04G030820	Predicted AT-hook DNA-binding family protein	2.722	1.44474	0.00217132	0.133729	yes	up	4.07	4.33	10.45	7.64	25.83	15.72	6.28333	16.3967	GO:0006351;GO:0005634;GO:0003700;GO:000368	BP:transcription, DNA-templated;CC:nucleus;MF:transcription factor activity, sequence-specific DNA binding;MF:AT DNA binding;	------	------	------	------	ENOG410YGVK	S:Function unknown	XP_006338072.1	PREDICTED: AT-hook motif nuclear-localized protein 17 [Solanum tuberosum]	sp|Q9LTA2|AHL17_ARATH;	AT-hook motif nuclear-localized protein 17 OS=Arabidopsis thaliana OX=3702 GN=AHL17 PE=2 SV=1;	PF03479.15	DUF296	Plants and Prokaryotes Conserved
Soltu.DM.02G029450	cytochrome P450, family 76, subfamily C, polypeptide	0.476	-1.06997	0.00218673	0.13421	yes	down	4.73	3.64	5.52	3.35	1.56	1.91	4.63	2.27333	GO:0044550;GO:0016021;GO:0016020;GO:0004497;GO:0016705;GO:0020037;GO:0016709;GO:000550	BP:secondary metabolite biosynthetic process;CC:integral component of membrane;CC:membrane;MF:monooxygenase activity;MF:oxidoreductase activity, acting on paired donors, with incorporation or reduction of molecular oxygen;MF:heme binding;MF:oxidoreductase activity, acting on paired donors, with incorporation or reduction of molecular oxygen, NA;MF:iron ion binding;	------	------	------	------	COG2124	Q:Secondary metabolites biosynthesis, transport and catabolism	XP_006338229.1	PREDICTED: geraniol 8-hydroxylase-like [Solanum tuberosum]	sp|D1MI46|C76BA_SWEMU;	Geraniol 8-hydroxylase OS=Swertia mussotii OX=137888 GN=CYP76B10 PE=1 SV=1;	PF00067.22	p450	Cytochrome P450
Soltu.DM.04G006780	phosphoenolpyruvate carboxylase kinase	0.452	-1.14544	0.00219732	0.13447	yes	down	9.33	12.2	19.19	9.46	3.64	5.67	13.5733	6.25667	GO:0018105;GO:0035556;GO:0046777;GO:0005737;GO:0005634;GO:0004683;GO:0009931;GO:0004674;GO:0005516;GO:000552	BP:peptidyl-serine phosphorylation;BP:intracellular signal transduction;BP:protein autophosphorylation;CC:cytoplasm;CC:nucleus;MF:calmodulin-dependent protein kinase activity;MF:calcium-dependent protein serine/threonine kinase activity;MF:protein serine/threonine kinase activity;MF:calmodulin binding;MF:ATP binding;	------	------	------	------	ENOG410XRMJ	T:Signal transduction mechanisms	NP_001305537.1	phosphoenolpyruvate carboxylase kinase 2-like [Solanum tuberosum]	sp|Q93VK0|PPCK2_ARATH;	Phosphoenolpyruvate carboxylase kinase 2 OS=Arabidopsis thaliana OX=3702 GN=PPCK2 PE=1 SV=2;	PF00069.25;PF07714.17;PF14531.6	Pkinase;Pkinase_Tyr;Kinase-like	Protein kinase domain;Protein tyrosine kinase;Kinase-like
Soltu.DM.09G004940	COP1-interactive protein	0.036	-4.78835	0.00222433	1	yes	down	0.33	0.11	0.16	0	0.02	0	0.2	0.00666667	GO:0016021;GO:002285	CC:integral component of membrane;MF:transmembrane transporter activity;	------	------	------	------	ENOG410YCQJ	S:Function unknown	XP_015167294.1	PREDICTED: myosin-11-like [Solanum tuberosum]	------	------	PF07926.12	TPR_MLP1_2	TPR/MLP1/MLP2-like protein
Soltu.DM.04G034960	UDP-Glycosyltransferase superfamily protein	0.305	-1.7147	0.00244827	0.143927	yes	down	4.49	1.47	2.65	1.01	0.51	1.17	2.87	0.896667	GO:0008152;GO:0043231;GO:0016758;GO:0080044;GO:008004	BP:metabolic process;CC:intracellular membrane-bounded organelle;MF:transferase activity, transferring hexosyl groups;MF:quercetin 7-O-glucosyltransferase activity;MF:quercetin 3-O-glucosyltransferase activity;	K08237	E2.4.1.218	------	------	COG1819	S:Function unknown	XP_006367304.1	PREDICTED: hydroquinone glucosyltransferase-like [Solanum tuberosum]	sp|Q9AR73|HQGT_RAUSE;	Hydroquinone glucosyltransferase OS=Rauvolfia serpentina OX=4060 GN=AS PE=1 SV=1;	PF00201.18	UDPGT	UDP-glucoronosyl and UDP-glucosyl transferase
Soltu.DM.04G020710	phloem protein 2-B10	3.979	1.99231	0.00245411	0.143927	yes	up	0.44	0.25	0.42	1.29	1.28	1.83	0.37	1.46667	------	------	------	------	------	------	ENOG4111C7T;ENOG410YD6D	O:Posttranslational modification, protein turnover, chaperones;S:Function unknown	XP_004237583.1	F-box protein PP2-B11-like [Solanum lycopersicum]	sp|Q9ZVQ6|P2B10_ARATH;	F-box protein PP2-B10 OS=Arabidopsis thaliana OX=3702 GN=PP2B10 PE=1 SV=1;	PF14299.6	PP2	Phloem protein 2
Soltu.DM.02G024990	laccase	0.489	-1.03125	0.00247986	0.145034	yes	down	13.24	8.12	7.66	3.31	5.59	5.13	9.67333	4.67667	GO:0046274;GO:0016021;GO:0048046;GO:0016722;GO:0052716;GO:000550	BP:lignin catabolic process;CC:integral component of membrane;CC:apoplast;MF:oxidoreductase activity, oxidizing metal ions;MF:hydroquinon;MF:copper ion binding;	K05909	E1.10.3.2	------	------	COG2132	Q:Secondary metabolites biosynthesis, transport and catabolism	XP_006340637.1	PREDICTED: laccase-11-like [Solanum tuberosum]	sp|Q8VZA1|LAC11_ARATH;	Laccase-11 OS=Arabidopsis thaliana OX=3702 GN=LAC11 PE=2 SV=1;	PF07731.14;PF07732.15;PF00394.22	Cu-oxidase_2;Cu-oxidase_3;Cu-oxidase	Multicopper oxidase;Multicopper oxidase;Multicopper oxidase
Soltu.DM.10G018350	cytochrome P450, family 76, subfamily C, polypeptide	0.297	-1.74955	0.00257074	0.14831	yes	down	2.5	2.22	9.13	1.45	1.32	1.32	4.61667	1.36333	GO:0044550;GO:0016020;GO:0016021;GO:0004497;GO:0020037;GO:0016709;GO:0016705;GO:0008270;GO:0003676;GO:000550	BP:secondary metabolite biosynthetic process;CC:membrane;CC:integral component of membrane;MF:monooxygenase activity;MF:heme binding;MF:oxidoreductase activity, acting on paired donors, with incorporation or reduction of molecular oxygen, NA;MF:oxidoreductase activity, acting on paired donors, with incorporation or reduction of molecular oxygen;MF:zinc ion binding;MF:nucleic acid binding;MF:iron …	------	------	------	------	COG2124	Q:Secondary metabolites biosynthesis, transport and catabolism	XP_015158424.1	PREDICTED: geraniol 8-hydroxylase-like isoform X1 [Solanum tuberosum]	sp|Q8VWZ7|C76B6_CATRO;	Geraniol 8-hydroxylase OS=Catharanthus roseus OX=4058 GN=CYP76B6 PE=1 SV=1;	PF00067.22	p450	Cytochrome P450
Soltu.DM.07G025750	early nodulin-like protein	0.307	-1.70306	0.002571	0.14831	yes	down	10.46	2.77	7.68	2.18	2.62	1.66	6.97	2.15333	GO:0016021;GO:000905	CC:integral component of membrane;MF:electron carrier activity;	------	------	------	------	ENOG410YPC9	S:Function unknown	XP_006366038.1	PREDICTED: early nodulin-like protein 3 [Solanum tuberosum]	sp|Q8LC95|ENL3_ARATH;	Early nodulin-like protein 3 OS=Arabidopsis thaliana OX=3702 GN=At5g25090 PE=2 SV=2;	PF02298.17	Cu_bind_like	Plastocyanin-like domain
Soltu.DM.12G019530	serine carboxypeptidase-like	2.435	1.28381	0.00261595	0.14887	yes	up	0.69	1.51	1.12	2.82	2.78	2.16	1.10667	2.58667	GO:0016021;GO:000418	CC:integral component of membrane;MF:serine-type carboxypeptidase activity;	K16296	SCPL-I	------	------	COG2939	E:Amino acid transport and metabolism	XP_006343160.1	PREDICTED: serine carboxypeptidase-like 13 [Solanum tuberosum]	sp|Q9C7Z9|SCP18_ARATH;	Serine carboxypeptidase-like 18 OS=Arabidopsis thaliana OX=3702 GN=SCPL18 PE=2 SV=2;	PF00450.22;PF04437.13	Peptidase_S10;RINT1_TIP1	Serine carboxypeptidase;RINT-1 / TIP-1 family
Soltu.DM.08G018060	glutathione peroxidase	0.028	-5.14014	0.0026421	1	yes	down	0.61	0.47	0.59	0	0	0	0.556667	0	GO:0006979;GO:000460	BP:response to oxidative stress;MF:glutathione peroxidase activity;	K00432	gpx	map00590;map00480	Arachidonic acid metabolism;Glutathione metabolism	COG0386	O:Posttranslational modification, protein turnover, chaperones	XP_015159766.1	PREDICTED: probable phospholipid hydroperoxide glutathione peroxidase [Solanum tuberosum]	sp|Q06652|GPX4_CITSI;	Probable phospholipid hydroperoxide glutathione peroxidase OS=Citrus sinensis OX=2711 GN=CSA PE=1 SV=1;	PF00255.19	GSHPx	Glutathione peroxidase
Soltu.DM.04G036350	Transcriptional factor B3 family protein / auxin-responsive factor AUX/IAA-related	0.477	-1.06732	0.00271399	0.154033	yes	down	3.92	3.08	2.64	2.11	0.97	1.68	3.21333	1.58667	GO:0009942;GO:0009734;GO:0010305;GO:0048507;GO:0006355;GO:0048364;GO:0006351;GO:0009908;GO:0005634;GO:0016020;GO:0044212;GO:0003677;GO:004280	BP:longitudinal axis specification;BP:auxin-activated signaling pathway;BP:leaf vascular tissue pattern formation;BP:meristem development;BP:regulation of transcription, DNA-templated;BP:root development;BP:transcription, DNA-templated;BP:flower development;CC:nucleus;CC:membrane;MF:transcription regulatory region DNA binding;MF:DNA binding;MF:identical protein binding;	K14486	K14486, ARF	map04075	Plant hormone signal transduction	ENOG410Y913	K:Transcription	XP_006342026.1	PREDICTED: auxin response factor 5 [Solanum tuberosum]	sp|P93024|ARFE_ARATH;	Auxin response factor 5 OS=Arabidopsis thaliana OX=3702 GN=ARF5 PE=1 SV=3;	PF06507.13;PF02362.21;PF02309.16	Auxin_resp;B3;AUX_IAA	Auxin response factor;B3 DNA binding domain;AUX/IAA family
Soltu.DM.09G028860	hypothetical protein	4.18	2.06334	0.00273683	0.154588	yes	up	0.56	0.57	0.54	0.86	3.96	2	0.556667	2.27333	------	------	------	------	------	------	------	------	XP_015170255.1	PREDICTED: LOW QUALITY PROTEIN: glycine-rich cell wall structural protein-like [Solanum tuberosum]	------	------	------	------	------
Soltu.DM.09G005330	DUF4079 domain containing protein	0.384	-1.38221	0.00277785	0.156397	yes	down	38.95	40.48	10.02	13.91	9.63	11.9	29.8167	11.8133	GO:0022904;GO:0016020;GO:0016021;GO:000588	BP:respiratory electron transport chain;CC:membrane;CC:integral component of membrane;CC:plasma membrane;	------	------	------	------	ENOG4111QGE	S:Function unknown	XP_006354372.1	PREDICTED: uncharacterized protein LOC102578558 [Solanum tuberosum]	------	------	PF13301.6	DUF4079	Protein of unknown function
Soltu.DM.11G011130	Integrase-type DNA-binding superfamily protein	6.041	2.59477	0.00295681	0.161439	yes	up	0.24	0.41	0.08	0.97	1.72	1.64	0.243333	1.44333	GO:0006351;GO:0005634;GO:0003700;GO:000367	BP:transcription, DNA-templated;CC:nucleus;MF:transcription factor activity, sequence-specific DNA binding;MF:DNA binding;	------	------	------	------	ENOG410YX49	K:Transcription	XP_006351893.1	PREDICTED: ethylene-responsive transcription factor ERF014 [Solanum tuberosum]	sp|Q9SFE4|ERF12_ARATH;	Ethylene-responsive transcription factor ERF012 OS=Arabidopsis thaliana OX=3702 GN=ERF012 PE=2 SV=1;	PF00847.20	AP2	AP2 domain
Soltu.DM.08G026260	MATE efflux family protein	0.488	-1.0341	0.00303601	0.16478	yes	down	7.07	5.02	8.71	5.16	2.93	2.31	6.93333	3.46667	GO:0006855;GO:1902456;GO:0016021;GO:0005886;GO:0015297;GO:001523	BP:drug transmembrane transport;BP:regulation of stomatal opening;CC:integral component of membrane;CC:plasma membrane;MF:antiporter activity;MF:drug transmembrane transporter activity;	K03327	TC.MATE, SLC47A, norM, mdtK, dinF	------	------	COG0534	V:Defense mechanisms	XP_006363710.1	PREDICTED: protein DETOXIFICATION 56-like [Solanum tuberosum]	sp|O49660|DTX56_ARATH;	Protein DETOXIFICATION 56 OS=Arabidopsis thaliana OX=3702 GN=DTX56 PE=1 SV=1;	PF01554.18	MatE	MatE
Soltu.DM.11G012500	Potato type II proteinase inhibitor family domain containing protein	0.258	-1.95427	0.0030626	0.165373	yes	down	1734.56	766.16	366.77	263.46	237.33	262.94	955.83	254.577	GO:000486	MF:serine-type endopeptidase inhibitor activity;	------	------	------	------	------	------	AIT42239.1	proteinase inhibitor 2 [Solanum tuberosum]	sp|Q43710|IP22_SOLLC;	Proteinase inhibitor type-2 TR8 OS=Solanum lycopersicum OX=4081 GN=ARPI PE=2 SV=1;	PF02428.15	Prot_inhib_II	Potato type II proteinase inhibitor family
Soltu.DM.06G007770	mechanosensitive channel of small conductance-like	0.458	-1.12795	0.00307645	0.165481	yes	down	3.63	2.54	3.06	1.93	1.64	0.87	3.07667	1.48	GO:0055085;GO:0016021;GO:001602	BP:transmembrane transport;CC:integral component of membrane;CC:membrane;	------	------	------	------	COG0668	M:Cell wall/membrane/envelope biogenesis	XP_006350354.1	PREDICTED: mechanosensitive ion channel protein 10-like [Solanum tuberosum]	sp|Q9LYG9|MSL10_ARATH;	Mechanosensitive ion channel protein 10 OS=Arabidopsis thaliana OX=3702 GN=MSL10 PE=1 SV=1;	PF00924.18	MS_channel	Mechanosensitive ion channel
Soltu.DM.03G022660	RING/U-box superfamily protein	3.049	1.60823	0.0030886	0.165481	yes	up	2.48	1.82	1.72	3.79	10.1	4.2	2.00667	6.03	GO:0016021;GO:0016301;GO:003024	CC:integral component of membrane;MF:kinase activity;MF:polysaccharide binding;	------	------	------	------	------	------	XP_006350565.1	PREDICTED: uncharacterized protein LOC102581431 [Solanum tuberosum]	------	------	PF13947.6;PF14380.6	GUB_WAK_bind;WAK_assoc	Wall-associated receptor kinase galacturonan-binding;Wall-associated receptor kinase C-terminal
Soltu.DM.01G000270	zinc-finger protein	40.393	5.33603	0.0031112	1	yes	up	0	0	0	1.52	0.71	0.29	0	0.84	GO:0005634;GO:000367	CC:nucleus;MF:nucleic acid binding;	------	------	------	------	ENOG41115TS;ENOG4111CYJ	S:Function unknown;	XP_015159250.1	PREDICTED: zinc finger protein 3-like [Solanum tuberosum]	sp|Q39262|ZFP3_ARATH;	Zinc finger protein 3 OS=Arabidopsis thaliana OX=3702 GN=ZFP3 PE=1 SV=1;	PF13912.6	zf-C2H2_6	C2H2-type zinc finger
Soltu.DM.06G011620	response regulator	6.524	2.70578	0.00312052	0.165537	yes	up	0.3	0.1	0.67	1.91	3.98	0.97	0.356667	2.28667	GO:0000160;GO:000562	BP:phosphorelay signal transduction system;CC:intracellular;	K14492	ARR-A	map04075	Plant hormone signal transduction	COG5641;COG3706	K:Transcription;T:Signal transduction mechanisms	XP_006358744.1	PREDICTED: two-component response regulator ARR17-like [Solanum tuberosum]	sp|Q9FPR6|ARR17_ARATH;	Two-component response regulator ARR17 OS=Arabidopsis thaliana OX=3702 GN=ARR17 PE=2 SV=1;	PF00072.24	Response_reg	Response regulator receiver domain
Soltu.DM.11G002420	high mobility group A	2.23	1.15735	0.00319936	0.16887	yes	up	10.79	9.79	11.63	11.32	34.17	24.96	10.7367	23.4833	GO:0006355;GO:0006334;GO:0000786;GO:0005634;GO:000367	BP:regulation of transcription, DNA-templated;BP:nucleosome assembly;CC:nucleosome;CC:nucleus;MF:DNA binding;	------	------	------	------	ENOG410YQM8	S:Function unknown	XP_006364633.1	PREDICTED: HMG-Y-related protein A-like [Solanum tuberosum]	sp|Q00423|HMGYA_SOYBN;	HMG-Y-related protein A OS=Glycine max OX=3847 PE=2 SV=1;	PF00538.19	Linker_histone	linker histone H1 and H5 family
Soltu.DM.04G008340	conserved hypothetical protein	0.109	-3.19425	0.00331138	0.171777	yes	down	0.93	0.71	0.78	0.2	0	0.1	0.806667	0.1	------	------	------	------	------	------	ENOG4111CQ0;ENOG4111C4C	S:Function unknown;	XP_006346733.1	PREDICTED: BURP domain-containing protein 17-like [Solanum tuberosum]	sp|O65009|BNM2A_BRANA;	BURP domain-containing protein BNM2A OS=Brassica napus OX=3708 GN=BNM2A PE=2 SV=1;	PF03181.15	BURP	BURP domain
Soltu.DM.10G005750	hypothetical protein	2.051	1.03602	0.00345606	0.175129	yes	up	3.43	3.98	3.99	8.34	6.96	7.3	3.8	7.53333	------	------	------	------	------	------	------	------	------	------	------	------	------	------	------
Soltu.DM.12G026290	Integrase-type DNA-binding superfamily protein	9.464	3.24246	0.00347101	0.175319	yes	up	0.16	0.33	0	0.42	2.2	1.95	0.163333	1.52333	GO:0009611;GO:0010087;GO:0006351;GO:0002213;GO:0051301;GO:0005634;GO:0003700;GO:000367	BP:response to wounding;BP:phloem or xylem histogenesis;BP:transcription, DNA-templated;BP:defense response to insect;BP:cell division;CC:nucleus;MF:transcription factor activity, sequence-specific DNA binding;MF:DNA binding;	------	------	------	------	ENOG410YNX4	K:Transcription	XP_006345254.1	PREDICTED: ethylene-responsive transcription factor ERF017 [Solanum tuberosum]	sp|Q84QC2|ERF17_ARATH;	Ethylene-responsive transcription factor ERF017 OS=Arabidopsis thaliana OX=3702 GN=ERF017 PE=2 SV=1;	PF00847.20	AP2	AP2 domain
Soltu.DM.04G007890	Thioredoxin superfamily protein	42.4	5.406	0.00347938	1	yes	up	0	0	0	2.43	7.33	10.92	0	6.89333	GO:0045454;GO:0005623;GO:0015035;GO:000905	BP:cell redox homeostasis;CC:cell;MF:protein disulfide oxidoreductase activity;MF:electron carrier activity;	K03676	grxC, GLRX, GLRX2	------	------	COG0695	O:Posttranslational modification, protein turnover, chaperones	XP_015163961.1	PREDICTED: monothiol glutaredoxin-S1-like [Solanum tuberosum]	sp|Q9SA68|GRXS1_ARATH;	Monothiol glutaredoxin-S1 OS=Arabidopsis thaliana OX=3702 GN=GRXS1 PE=3 SV=1;	PF00462.24	Glutaredoxin	Glutaredoxin
Soltu.DM.12G022190	Auxin-responsive GH3 family protein	5.199	2.37826	0.00352261	0.17707	yes	up	0.25	0.18	0.64	4.3	0.66	0.76	0.356667	1.90667	------	------	K14487	GH3	map04075	Plant hormone signal transduction	ENOG410XT6V	S:Function unknown	XP_006363511.1	PREDICTED: indole-3-acetic acid-amido synthetase GH3.6 [Solanum tuberosum]	sp|Q9LSQ4|GH36_ARATH;	Indole-3-acetic acid-amido synthetase GH3.6 OS=Arabidopsis thaliana OX=3702 GN=GH3.6 PE=1 SV=1;	PF03321.13	GH3	GH3 auxin-responsive promoter
Soltu.DM.11G013930	strictosidine synthase-like	2.427	1.27889	0.00354325	0.17707	yes	up	1.36	1.38	0.93	2.79	3.65	2.62	1.22333	3.02	GO:0009058;GO:0016021;GO:001684	BP:biosynthetic process;CC:integral component of membrane;MF:strictosidine synthase activity;	K21407	APMAP	------	------	COG3386	G:Carbohydrate transport and metabolism	XP_006344500.1	PREDICTED: protein STRICTOSIDINE SYNTHASE-LIKE 2-like [Solanum tuberosum]	sp|Q9SLG8|SSL2_ARATH;	Protein STRICTOSIDINE SYNTHASE-LIKE 2 OS=Arabidopsis thaliana OX=3702 GN=SSL2 PE=2 SV=1;	PF03088.16;PF08450.12	Str_synth;SGL	Strictosidine synthase;SMP-30/Gluconolactonase/LRE-like region
Soltu.DM.03G025430	cytochrome P450, family 71, subfamily A, polypeptide	0.339	-1.56037	0.003556	0.17707	yes	down	1.1	1.41	1.71	0.41	0.54	0.46	1.40667	0.47	GO:0044550;GO:0016020;GO:0016021;GO:0004497;GO:0020037;GO:0016709;GO:0016705;GO:000550	BP:secondary metabolite biosynthetic process;CC:membrane;CC:integral component of membrane;MF:monooxygenase activity;MF:heme binding;MF:oxidoreductase activity, acting on paired donors, with incorporation or reduction of molecular oxygen, NA;MF:oxidoreductase activity, acting on paired donors, with incorporation or reduction of molecular oxygen;MF:iron ion binding;	K07408	CYP1A1	map00380	Tryptophan metabolism	COG2124	Q:Secondary metabolites biosynthesis, transport and catabolism	XP_006344521.1	PREDICTED: cytochrome P450 71A3-like [Solanum tuberosum]	sp|P37117|C71A4_SOLME;	Cytochrome P450 71A4 OS=Solanum melongena OX=4111 GN=CYP71A4 PE=2 SV=1;	PF00067.22	p450	Cytochrome P450
Soltu.DM.11G004710	terpene synthase	0.029	-5.0922	0.0037125	1	yes	down	0.62	0.3	0.35	0	0	0	0.423333	0	GO:0008152;GO:0016114;GO:0005737;GO:0010333;GO:0000287;GO:003400	BP:metabolic process;BP:terpenoid biosynthetic process;CC:cytoplasm;MF:terpene synthase activity;MF:magnesium ion binding;MF:vetispiradiene synthase activity;	K14182;K18117	HVS;TPS31	map00909	Sesquiterpenoid and triterpenoid biosynthesis	ENOG410YBXH	S:Function unknown	XP_006367961.1	PREDICTED: vetispiradiene synthase 3-like [Solanum tuberosum]	sp|Q9XJ32|VTSS1_SOLTU;	Vetispiradiene synthase 1 OS=Solanum tuberosum OX=4113 GN=PVS1 PE=1 SV=1;	PF03936.16;PF01397.21	Terpene_synth_C;Terpene_synth	Terpene synthase family, metal binding domain;Terpene synthase, N-terminal domain
Soltu.DM.02G004130	APS reductase	2.291	1.19604	0.00378916	0.185425	yes	up	4.3	9.57	11.29	32.18	11.3	14.56	8.38667	19.3467	GO:0019419;GO:0019344;GO:0045454;GO:0005737;GO:0005623;GO:0016671;GO:000460	BP:sulfate reduction;BP:cysteine biosynthetic process;BP:cell redox homeostasis;CC:cytoplasm;CC:cell;MF:oxidoreductase activity, acting on a sulfur group of donors, disulfide as acceptor;MF:phosphoadenylyl-sulfate reductas;	K05907	APR	map00920	Sulfur metabolism	COG0175	P:Inorganic ion transport and metabolism	XP_006350478.1	PREDICTED: 5'-adenylylsulfate reductase 3, chloroplastic-like [Solanum tuberosum]	sp|P92981|APR2_ARATH;	5'-adenylylsulfate reductase 2, chloroplastic OS=Arabidopsis thaliana OX=3702 GN=APR2 PE=1 SV=2;	PF01507.19;PF00085.20	PAPS_reduct;Thioredoxin	Phosphoadenosine phosphosulfate reductase family;Thioredoxin
Soltu.DM.05G008490	polygalacturonase	0.398	-1.3278	0.00380462	0.185513	yes	down	3.67	2.43	2.45	1.99	0.83	0.72	2.85	1.18	GO:0071555;GO:0009835;GO:0048046;GO:000561	BP:cell wall organization;BP:fruit ripening;CC:apoplast;CC:cell wall;	------	------	------	------	ENOG410YDAC	S:Function unknown	XP_006365230.1	PREDICTED: polygalacturonase-1 non-catalytic subunit beta-like [Solanum tuberosum]	sp|P93217|GP2_SOLLC;	Polygalacturonase non-catalytic subunit AroGP2 OS=Solanum lycopersicum OX=4081 GN=GP2 PE=3 SV=1;	PF03181.15	BURP	BURP domain
Soltu.DM.07G025280	organic cation/carnitine transporter4	0.38	-1.39569	0.00381778	0.185725	yes	down	2.25	1.52	2.07	0.97	0.53	0.79	1.94667	0.763333	GO:0016021;GO:0009705;GO:0008514;GO:002285	CC:integral component of membrane;CC:plant-type vacuole membrane;MF:organic anion transmembrane transporter activity;MF:transmembrane transporter activity;	K08202	SLC22A4_5, OCTN	------	------	ENOG410XSRI	G:Carbohydrate transport and metabolism	XP_006360146.1	PREDICTED: organic cation/carnitine transporter 4-like [Solanum tuberosum]	sp|Q9LHQ6|OCT4_ARATH;	Organic cation/carnitine transporter 4 OS=Arabidopsis thaliana OX=3702 GN=OCT4 PE=2 SV=1;	PF00083.24;PF07690.16	Sugar_tr;MFS_1	Sugar;Major Facilitator Superfamily
Soltu.DM.03G018030	Peroxidase superfamily protein	3.508	1.81047	0.00385379	0.186165	yes	up	3.13	1.43	1.39	4.44	13.59	3.04	1.98333	7.02333	GO:0006979;GO:0042744;GO:0005576;GO:0020037;GO:0046872;GO:000460	BP:response to oxidative stress;BP:hydrogen peroxide catabolic process;CC:extracellular region;MF:heme binding;MF:metal ion binding;MF:peroxidase activity;	K00430	E1.11.1.7	map00940	Phenylpropanoid biosynthesis	ENOG410YAA5	S:Function unknown	XP_006353885.1	PREDICTED: peroxidase P7-like [Solanum tuberosum]	sp|Q9FLC0|PER52_ARATH;	Peroxidase 52 OS=Arabidopsis thaliana OX=3702 GN=PER52 PE=2 SV=1;	PF00141.23	peroxidase	Peroxidase
Soltu.DM.01G035860	cytochrome P450, family 98, subfamily A, polypeptide	0.385	-1.37624	0.00396761	0.188243	yes	down	3.61	1.65	2.51	1.31	0.97	0.8	2.59	1.02667	GO:0009809;GO:0009805;GO:0009813;GO:0005783;GO:0016021;GO:0016020;GO:0005739;GO:0005886;GO:0004497;GO:0016705;GO:0020037;GO:0016709;GO:0046409;GO:0005506;GO:004280	BP:lignin biosynthetic process;BP:coumarin biosynthetic process;BP:flavonoid biosynthetic process;CC:endoplasmic reticulum;CC:integral component of membrane;CC:membrane;CC:mitochondrion;CC:plasma membrane;MF:monooxygenase activity;MF:oxidoreductase activity, acting on paired donors, with incorporation or reduction of molecular oxygen;MF:heme binding;MF:oxidoreductase activity, acting on paired do…	K09754	CYP98A, C3'H	map00941;map00940;map00945	Flavonoid biosynthesis;Phenylpropanoid biosynthesis;Stilbenoid, diarylheptanoid and gingerol biosynthesis	COG2124	Q:Secondary metabolites biosynthesis, transport and catabolism	XP_006347680.1	PREDICTED: cytochrome P450 98A2-like [Solanum tuberosum]	sp|O48922|C98A2_SOYBN;	Cytochrome P450 98A2 OS=Glycine max OX=3847 GN=CYP98A2 PE=2 SV=1;	PF00067.22	p450	Cytochrome P450
Soltu.DM.04G030040	Phosphate-responsive 1 family protein	4.057	2.02035	0.00398423	0.188608	yes	up	0.4	0.71	0.23	1.11	2.72	1.74	0.446667	1.85667	------	------	------	------	------	------	ENOG410YFUT	S:Function unknown	XP_006363274.1	PREDICTED: protein EXORDIUM-like [Solanum tuberosum]	sp|Q9ZPE7|EXO_ARATH;	Protein EXORDIUM OS=Arabidopsis thaliana OX=3702 GN=EXO PE=2 SV=1;	PF04674.12	Phi_1	Phosphate-induced protein 1 conserved region
Soltu.DM.02G026270	Zinc finger C-x8-C-x5-C-x3-H type family protein	0.227	-2.13709	0.00404035	0.19041	yes	down	1.01	1.07	1.38	0.25	0.45	0.09	1.15333	0.263333	GO:004687	MF:metal ion binding;	K18753	ZFP36L	map04218	Cellular senescence	COG5063	S:Function unknown	XP_006357820.1	PREDICTED: zinc finger CCCH domain-containing protein 14-like [Solanum tuberosum]	sp|A2ZVY5|C3H9_ORYSJ;	Zinc finger CCCH domain-containing protein 9 OS=Oryza sativa subsp. japonica OX=39947 GN=Os01g0645000 PE=2 SV=1;	PF00642.24;PF18044.1;PF18345.1	zf-CCCH;zf-CCCH_4;zf_CCCH_4	Zinc finger C-x8-C-x5-C-x3-H type;CCCH-type zinc finger;Zinc finger domain
Soltu.DM.12G003600	Polyketide synthase, enoylreductase family protein	0.174	-2.51978	0.00406548	0.190881	yes	down	4.36	2.86	0.87	0.29	0.36	0.54	2.69667	0.396667	GO:001649	MF:oxidoreductase activity;	K07512	MECR, NRBF1	map00062	Fatty acid elongation	COG0604	C:Energy production and conversion	XP_015059933.1	enoyl-[acyl-carrier-protein] reductase, mitochondrial-like [Solanum pennellii]	sp|Q8LCU7|MECR_ARATH;	Enoyl-[acyl-carrier-protein] reductase, mitochondrial OS=Arabidopsis thaliana OX=3702 GN=At3g45770 PE=1 SV=1;	PF00107.26;PF08240.12	ADH_zinc_N;ADH_N	Zinc-binding dehydrogenase;Alcohol dehydrogenase GroES-like domain
Soltu.DM.09G030430	Glycine-rich protein family	8.534	3.09324	0.00406841	0.190881	yes	up	0	1.94	0.13	5	10.1	2.27	0.69	5.79	GO:004230	MF:structural constituent of cuticle;	K03006	RPB1, POLR2A	map00240;map03020;map00230	Pyrimidine metabolism;RNA polymerase;Purine metabolism	ENOG411032P	S:Function unknown	XP_015169614.1	PREDICTED: glycine-rich protein HC1-like isoform X2 [Solanum tuberosum]	------	------	PF07172.11;PF03058.14	GRP;Sar8_2	Glycine rich protein family;Sar8.2 family
Soltu.DM.03G027810	Gibberellin-regulated family protein	0.374	-1.41786	0.00412676	0.192125	yes	down	9.34	6.63	3.96	2.67	3.34	1.59	6.64333	2.53333	------	------	------	------	------	------	ENOG410YSXZ;ENOG410YXYH	S:Function unknown;	XP_006345016.1	PREDICTED: gibberellin-regulated protein 10-like [Solanum tuberosum]	sp|P46689|GASA1_ARATH;	Gibberellin-regulated protein 1 OS=Arabidopsis thaliana OX=3702 GN=GASA1 PE=2 SV=2;	PF02704.14	GASA	Gibberellin regulated protein
Soltu.DM.03G006820	COBRA-like extracellular glycosyl-phosphatidyl inositol-anchored protein family	0.312	-1.68066	0.00413134	0.192125	yes	down	1.38	1.2	1.53	0.24	0.41	0.6	1.37	0.416667	GO:0010215;GO:0016021;GO:003122	BP:cellulose microfibril organization;CC:integral component of membrane;CC:anchored component of membrane;	------	------	------	------	ENOG410YAAC	S:Function unknown	XP_006368071.2	PREDICTED: COBRA-like protein 4, partial [Solanum tuberosum]	sp|Q9LFW3|COBL4_ARATH;	COBRA-like protein 4 OS=Arabidopsis thaliana OX=3702 GN=COBL4 PE=2 SV=2;	PF04833.15	COBRA	COBRA-like protein
Soltu.DM.05G002750	hypothetical protein	3.309	1.72633	0.0041873	0.193027	yes	up	2.73	4.72	6.31	11	19.5	11.8	4.58667	14.1	------	------	------	------	------	------	ENOG41119C1	S:Function unknown	XP_006362552.1	PREDICTED: uncharacterized protein LOC102589504 [Solanum tuberosum]	------	------	------	------	------
Soltu.DM.08G006560	hypothetical protein	36.015	5.17052	0.00420976	1	yes	up	0	0	0	1.33	1.79	0.78	0	1.3	GO:001602	CC:integral component of membrane;	------	------	------	------	ENOG410Z6QM	S:Function unknown	AAG43556.1	Avr9/Cf-9 rapidly elicited protein 180 [Nicotiana tabacum]	------	------	------	------	------
Soltu.DM.08G001980	RHO guanyl-nucleotide exchange factor	0.384	-1.38113	0.00422708	0.194014	yes	down	2.09	1.07	1.46	0.53	0.53	0.72	1.54	0.593333	GO:000508	MF:Rho guanyl-nucleotide exchange factor activity;	------	------	------	------	ENOG4110DIX	S:Function unknown	XP_006357105.1	PREDICTED: rop guanine nucleotide exchange factor 5-like [Solanum tuberosum]	sp|F4K295|ROGF5_ARATH;	Rop guanine nucleotide exchange factor 5 OS=Arabidopsis thaliana OX=3702 GN=ROPGEF5 PE=2 SV=1;	PF03759.13	PRONE	PRONE
Soltu.DM.09G029240	Protein kinase superfamily protein	2.217	1.14884	0.00429426	0.195398	yes	up	1.89	2.26	4.47	7.2	7.15	4.61	2.87333	6.32	GO:0005524;GO:000467	MF:ATP binding;MF:protein kinase activity;	K04733	IRAK4	------	------	COG0515	T:Signal transduction mechanisms	PHT39371.1	hypothetical protein CQW23_22944 [Capsicum baccatum]	sp|Q8LGB6|ZED1_ARATH;	Non-functional pseudokinase ZED1 OS=Arabidopsis thaliana OX=3702 GN=ZED1 PE=1 SV=1;	PF00069.25;PF07714.17	Pkinase;Pkinase_Tyr	Protein kinase domain;Protein tyrosine kinase
Soltu.DM.03G030370	basic chitinase	0.071	-3.8205	0.00431183	0.195408	yes	down	45.94	10.63	1.16	0.21	1.58	3.42	19.2433	1.73667	GO:0016998;GO:0000272;GO:0006952;GO:0006032;GO:0005773;GO:0016021;GO:0030246;GO:0008061;GO:000456	BP:cell wall macromolecule catabolic process;BP:polysaccharide catabolic process;BP:defense response;BP:chitin catabolic process;CC:vacuole;CC:integral component of membrane;MF:carbohydrate binding;MF:chitin binding;MF:chitinase activity;	K01183	E3.2.1.14	map00520	Amino sugar and nucleotide sugar metabolism	ENOG410XXV4;COG3979	S:Function unknown;G:Carbohydrate transport and metabolism	XP_015159487.1	PREDICTED: chitin-binding lectin 1-like [Solanum tuberosum]	sp|Q9S8M0|LECT_SOLTU;	Chitin-binding lectin 1 OS=Solanum tuberosum OX=4113 PE=1 SV=2;	PF00187.19	Chitin_bind_1	Chitin recognition protein
Soltu.DM.01G040350	Galactose oxidase/kelch repeat superfamily protein	0.077	-3.69739	0.00436781	0.197005	yes	down	0.91	0.18	0.41	0	0.06	0.03	0.5	0.03	------	------	K20285	RABEPK	------	------	ENOG410Y5WM	S:Function unknown	XP_006344772.1	PREDICTED: tip elongation aberrant protein 1-like [Solanum tuberosum]	------	------	PF13415.6;PF13418.6;PF13964.6;PF13854.6;PF01344.25;PF07646.15	Kelch_3;Kelch_4;Kelch_6;Kelch_5;Kelch_1;Kelch_2	Galactose oxidase, central domain;Galactose oxidase, central domain;Kelch motif;Kelch motif;Kelch motif;Kelch motif
Soltu.DM.01G035920	zinc induced facilitator-like	0.304	-1.71889	0.00438654	0.197005	yes	down	1.85	1.3	1.05	0.49	0.31	0.51	1.4	0.436667	GO:0090333;GO:0055085;GO:0016021;GO:0005886;GO:0009705;GO:002282	BP:regulation of stomatal closure;BP:transmembrane transport;CC:integral component of membrane;CC:plasma membrane;CC:plant-type vacuole membrane;MF:potassium ion antiporter activity;	------	------	------	------	ENOG410XSE0	G:Carbohydrate transport and metabolism	XP_006347685.1	PREDICTED: protein ZINC INDUCED FACILITATOR-LIKE 1-like isoform X2 [Solanum tuberosum]	sp|Q94BZ1|ZIFL1_ARATH;	Protein ZINC INDUCED FACILITATOR-LIKE 1 OS=Arabidopsis thaliana OX=3702 GN=ZIFL1 PE=2 SV=1;	PF07690.16;PF00083.24	MFS_1;Sugar_tr	Major Facilitator Superfamily;Sugar
Soltu.DM.11G017970	Protein kinase superfamily protein	0.473	-1.08144	0.00440326	0.197005	yes	down	8.9	6.12	4.43	4.2	2.55	2.77	6.48333	3.17333	GO:0035556;GO:0005737;GO:0005634;GO:0005886;GO:0004674;GO:000552	BP:intracellular signal transduction;CC:cytoplasm;CC:nucleus;CC:plasma membrane;MF:protein serine/threonine kinase activity;MF:ATP binding;	------	------	------	------	ENOG410XQ0C	T:Signal transduction mechanisms	XP_006354264.1	PREDICTED: serine/threonine-protein kinase UCN-like [Solanum tuberosum]	sp|Q9LT38|UNCL_ARATH;	Serine/threonine-protein kinase UCNL OS=Arabidopsis thaliana OX=3702 GN=UCNL PE=2 SV=1;	PF00069.25;PF07714.17	Pkinase;Pkinase_Tyr	Protein kinase domain;Protein tyrosine kinase
Soltu.DM.02G026480	DUF4228 domain containing protein	8.053	3.00958	0.00441008	0.197005	yes	up	0.57	0.12	0	1.58	2.09	1.89	0.23	1.85333	GO:0005524;GO:000467	MF:ATP binding;MF:protein kinase activity;	------	------	------	------	ENOG410YRN3	S:Function unknown	XP_006357799.1	PREDICTED: uncharacterized protein LOC102602533 [Solanum tuberosum]	------	------	PF14009.6	DUF4228	Domain of unknown function
Soltu.DM.01G050490	SAUR-like auxin-responsive protein family	2.313	1.20989	0.00441356	0.197005	yes	up	4.87	8.61	10.37	21.02	21.86	11.12	7.95	18	GO:000973	BP:response to auxin;	K14488	SAUR	map04075	Plant hormone signal transduction	ENOG4111DHX;ENOG410YVUY	S:Function unknown;	PHU10803.1	Auxin-responsive protein SAUR21 [Capsicum chinense]	sp|P33081|AX15A_SOYBN;	Auxin-induced protein 15A OS=Glycine max OX=3847 PE=2 SV=1;	PF02519.14	Auxin_inducible	Auxin responsive protein
Soltu.DM.03G018930	Leucine-rich repeat protein kinase family protein	4.239	2.08379	0.00443754	0.197658	yes	up	0.09	0.18	0.43	1.04	0.91	0.93	0.233333	0.96	GO:0016021;GO:0004674;GO:0005524;GO:000467	CC:integral component of membrane;MF:protein serine/threonine kinase activity;MF:ATP binding;MF:protein kinase activity;	------	------	------	------	COG4886;COG0515	S:Function unknown;T:Signal transduction mechanisms	AAU90331.2	Leucine rich repeat containing protein, putative [Solanum demissum]	sp|Q9SD62|Y3471_ARATH;	Putative receptor-like protein kinase At3g47110 OS=Arabidopsis thaliana OX=3702 GN=At3g47110 PE=3 SV=1;	PF13855.6;PF08263.12;PF12799.7	LRR_8;LRRNT_2;LRR_4	Leucine rich repeat;Leucine rich repeat N-terminal domain;Leucine Rich repeats
Soltu.DM.11G006200	cytochrome P450, family 94, subfamily C, polypeptide	0.023	-5.45785	0.004484	1	yes	down	1.03	0.33	0.05	0	0	0	0.47	0	GO:0055085;GO:0016021;GO:0005506;GO:0016705;GO:002003	BP:transmembrane transport;CC:integral component of membrane;MF:iron ion binding;MF:oxidoreductase activity, acting on paired donors, with incorporation or reduction of molecular oxygen;MF:heme binding;	------	------	------	------	COG2124	Q:Secondary metabolites biosynthesis, transport and catabolism	XP_006361448.1	PREDICTED: cytochrome P450 94C1-like [Solanum tuberosum]	sp|Q9ZUX1|C94C1_ARATH;	Cytochrome P450 94C1 OS=Arabidopsis thaliana OX=3702 GN=CYP94C1 PE=1 SV=1;	PF00067.22	p450	Cytochrome P450
Soltu.DM.02G034120	Cupredoxin superfamily protein	0.392	-1.35265	0.00449165	0.199647	yes	down	4.29	6.8	4.03	1.77	2.09	1.99	5.04	1.95	GO:0046658;GO:0016021;GO:000905	CC:anchored component of plasma membrane;CC:integral component of membrane;MF:electron carrier activity;	------	------	------	------	ENOG41114M3	S:Function unknown	XP_006338690.1	PREDICTED: mavicyanin-like [Solanum tuberosum]	sp|O82081|UCC1_ARATH;	Uclacyanin 1 OS=Arabidopsis thaliana OX=3702 GN=UCC1 PE=1 SV=1;	PF02298.17	Cu_bind_like	Plastocyanin-like domain
Soltu.DM.08G010310	ARM repeat superfamily protein	0.382	-1.38891	0.00454826	0.200292	yes	down	4.43	1.94	2.22	1.23	0.78	1.35	2.86333	1.12	GO:0005737;GO:000563	CC:cytoplasm;CC:nucleus;	------	------	------	------	ENOG410XRTN;ENOG4111IDD	S:Function unknown;	XP_006355277.1	PREDICTED: U-box domain-containing protein 12-like [Solanum tuberosum]	sp|Q9C7G1|PUB45_ARATH;	U-box domain-containing protein 45 OS=Arabidopsis thaliana OX=3702 GN=PUB45 PE=1 SV=1;	PF00514.23	Arm	Armadillo/beta-catenin-like repeat
Soltu.DM.10G019110	PYRIMIDINE	2.398	1.26211	0.00456308	0.200292	yes	up	3.01	2.84	6.36	5.65	15.51	7.42	4.07	9.52667	GO:0043562;GO:0031929;GO:0031931;GO:0005739;GO:0008453;GO:0008483;GO:0030170;GO:004280	BP:cellular response to nitrogen levels;BP:TOR signaling;CC:TORC1 complex;CC:mitochondrion;MF:alanine-glyoxylate transaminase activity;MF:transaminase activity;MF:pyridoxal phosphate binding;MF:identical protein binding;	K00827	AGXT2	map00270;map00250;map00280;map00260	Cysteine and methionine metabolism;Alanine, aspartate and glutamate metabolism;Valine, leucine and isoleucine degradation;Glycine, serine and threonine metabolism	COG0160	E:Amino acid transport and metabolism	XP_006363610.1	PREDICTED: alanine--glyoxylate aminotransferase 2 homolog 2, mitochondrial [Solanum tuberosum]	sp|Q9SR86|AGT23_ARATH;	Alanine--glyoxylate aminotransferase 2 homolog 3, mitochondrial OS=Arabidopsis thaliana OX=3702 GN=At3g08860 PE=2 SV=1;	PF00202.21	Aminotran_3	Aminotransferase class-III
Soltu.DM.04G026420	extensin	8.787	3.13538	0.0045837	0.200779	yes	up	0.19	0.19	0.13	0.34	3.6	0.47	0.17	1.47	------	------	------	------	------	------	------	------	------	------	------	------	PF04554.13	Extensin_2	Extensin-like region
Soltu.DM.09G009510	methyl esterase	0.413	-1.2766	0.00459637	0.200917	yes	down	62.19	38.06	21.97	12.07	12.89	27.68	40.74	17.5467	GO:001678	MF:hydrolase activity;	K08233	PNAE	map00901	Indole alkaloid biosynthesis	ENOG410YFAC	S:Function unknown	XP_006359801.1	PREDICTED: polyneuridine-aldehyde esterase-like [Solanum tuberosum]	sp|Q9SE93|PNAE_RAUSE;	Polyneuridine-aldehyde esterase OS=Rauvolfia serpentina OX=4060 GN=PNAE PE=1 SV=1;	PF12697.7;PF00561.20;PF12146.8;PF06821.13	Abhydrolase_6;Abhydrolase_1;Hydrolase_4;Ser_hydrolase	Alpha/beta hydrolase family;alpha/beta hydrolase fold;Serine aminopeptidase, S33;Serine hydrolase
Soltu.DM.05G005070	ribonuclease	0.434	-1.20578	0.0048018	0.208069	yes	down	12.03	8.6	6.1	2.86	5.11	3.57	8.91	3.84667	GO:0005737;GO:0033897;GO:0003723;GO:000016	CC:cytoplasm;MF:ribonuclease T2 activity;MF:RNA binding;MF:nucleotide binding;	K01166	E3.1.27.1	------	------	ENOG4111M7G	S:Function unknown	XP_006355103.1	PREDICTED: intracellular ribonuclease LX [Solanum tuberosum]	sp|P80196|RNLX_SOLLC;	Intracellular ribonuclease LX OS=Solanum lycopersicum OX=4081 GN=RNALX PE=1 SV=2;	PF00445.18	Ribonuclease_T2	Ribonuclease T2 family
Soltu.DM.02G025660	carboxyesterase	17.775	4.1518	0.00483438	1	yes	up	0.09	0.1	0	0.32	0.78	2.15	0.0633333	1.08333	GO:0009056;GO:0008152;GO:001678	BP:catabolic process;BP:metabolic process;MF:hydrolase activity;	------	------	------	------	COG0657	I:Lipid transport and metabolism	XP_006363152.1	PREDICTED: probable carboxylesterase 17 [Solanum tuberosum]	sp|Q9LFR7|CXE17_ARATH;	Probable carboxylesterase 17 OS=Arabidopsis thaliana OX=3702 GN=CXE17 PE=2 SV=1;	PF07859.13;PF00135.28;PF12740.7;PF10340.9;PF07224.11	Abhydrolase_3;COesterase;Chlorophyllase2;Say1_Mug180;Chlorophyllase	alpha/beta hydrolase fold;Carboxylesterase family;Chlorophyllase enzyme;Steryl acetyl hydrolase;Chlorophyllase
Soltu.DM.09G016620	asparaginyl-tRNA synthetase	0.282	-1.82731	0.00490067	0.209633	yes	down	0.84	0.53	0.6	0.09	0.23	0.22	0.656667	0.18	GO:0006421;GO:0006418;GO:0005737;GO:0004812;GO:0004816;GO:000552	BP:asparaginyl-tRNA aminoacylation;BP:tRNA aminoacylation for protein translation;CC:cytoplasm;MF:aminoacyl-tRNA ligase activity;MF:asparagine-tRNA ligase activity;MF:ATP binding;	K01893	NARS, asnS	map00970	Aminoacyl-tRNA biosynthesis	COG0017	J:Translation, ribosomal structure and biogenesis	XP_006365265.1	PREDICTED: asparagine--tRNA ligase, cytoplasmic 2 [Solanum tuberosum]	sp|Q9SW95|SYNC2_ARATH;	Asparagine--tRNA ligase, cytoplasmic 2 OS=Arabidopsis thaliana OX=3702 GN=SYNC2 PE=1 SV=2;	PF00152.20	tRNA-synt_2	tRNA synthetases class II
Soltu.DM.12G029950	IQ-domain	0.236	-2.08236	0.00494456	0.209908	yes	down	4.32	2.95	1.3	1.33	0.18	0.69	2.85667	0.733333	------	------	------	------	------	------	ENOG4111BDX;ENOG410YAB8	S:Function unknown;	XP_006358993.1	PREDICTED: protein IQ-DOMAIN 1 [Solanum tuberosum]	sp|Q9SF32|IQD1_ARATH;	Protein IQ-DOMAIN 1 OS=Arabidopsis thaliana OX=3702 GN=IQD1 PE=1 SV=1;	PF00612.27	IQ	IQ calmodulin-binding motif
Soltu.DM.02G008070	Protein of unknown function (DUF579)	0.196	-2.34989	0.00496382	0.209908	yes	down	1.89	1.6	0.54	0.22	0.35	0.22	1.34333	0.263333	GO:0045492;GO:001602	BP:xylan biosynthetic process;CC:integral component of membrane;	------	------	------	------	ENOG410YAEW	S:Function unknown	XP_006360212.1	PREDICTED: protein IRX15-LIKE-like [Solanum tuberosum]	sp|Q9SNE5|IRX15_ARATH;	Protein IRREGULAR XYLEM 15 OS=Arabidopsis thaliana OX=3702 GN=IRX15 PE=2 SV=1;	PF04669.13	Polysacc_synt_4	Polysaccharide biosynthesis
Soltu.DM.06G006740	serine carboxypeptidase-like	0.467	-1.09963	0.00496746	0.209908	yes	down	44.73	35.65	14.53	12.41	14.71	18.24	31.6367	15.12	GO:0051603;GO:0005773;GO:000418	BP:proteolysis involved in cellular protein catabolic process;CC:vacuole;MF:serine-type carboxypeptidase activity;	K16298	SCPL-IV	------	------	COG2939	E:Amino acid transport and metabolism	XP_006343737.1	PREDICTED: serine carboxypeptidase-like [Solanum tuberosum]	sp|Q56WF8|SCP48_ARATH;	Serine carboxypeptidase-like 48 OS=Arabidopsis thaliana OX=3702 GN=SCPL48 PE=2 SV=2;	PF00450.22	Peptidase_S10	Serine carboxypeptidase
Soltu.DM.09G006760	HSP20-like chaperones superfamily protein	0.281	-1.83033	0.00500417	0.21014	yes	down	4.25	1.71	3.58	1.23	1.15	0.39	3.18	0.923333	GO:001602	CC:integral component of membrane;	------	------	------	------	COG0071	O:Posttranslational modification, protein turnover, chaperones	XP_006345706.1	PREDICTED: inactive protein RESTRICTED TEV MOVEMENT 2 [Solanum tuberosum]	sp|D9UBX6|RTM2B_ARATH;	Inactive protein RESTRICTED TEV MOVEMENT 2 OS=Arabidopsis thaliana OX=3702 GN=RTM2 PE=3 SV=1;	PF00011.21	HSP20	Hsp20/alpha crystallin family
Soltu.DM.04G025320	F-box and associated interaction domains-containing protein	2.019	1.01386	0.00500642	0.21014	yes	up	65.45	35.93	21.9	52.14	46.19	65.97	41.0933	54.7667	------	------	------	------	------	------	ENOG410ZSQE;ENOG410ZQN8	S:Function unknown;	XP_015168284.1	PREDICTED: F-box protein At5g62510-like [Solanum tuberosum]	sp|Q9LIR8|FBK67_ARATH;	F-box/kelch-repeat protein At3g23880 OS=Arabidopsis thaliana OX=3702 GN=At3g23880 PE=2 SV=1;	PF08268.12	FBA_3	F-box associated domain
Soltu.DM.01G001800	Mannose-binding lectin superfamily protein	0.135	-2.89167	0.00505845	0.211483	yes	down	6.15	1.78	12.81	0.28	4.51	0	6.91333	1.59667	GO:003024	MF:carbohydrate binding;	------	------	------	------	ENOG411155B	S:Function unknown	XP_006354183.2	PREDICTED: agglutinin alpha chain-like isoform X2 [Solanum tuberosum]	sp|F4HQX1|JAL3_ARATH;	Jacalin-related lectin 3 OS=Arabidopsis thaliana OX=3702 GN=JAL3 PE=2 SV=1;	PF01419.17	Jacalin	Jacalin-like lectin domain
Soltu.DM.06G006130	plasma membrane intrinsic protein	2.075	1.05314	0.00509339	0.212523	yes	up	37.69	54.5	133.06	116.81	175.87	159.78	75.0833	150.82	GO:0034220;GO:0016021;GO:0005887;GO:0015250;GO:001526	BP:ion transmembrane transport;CC:integral component of membrane;CC:integral component of plasma membrane;MF:water channel activity;MF:channel activity;	K09872	PIP	------	------	COG0580	G:Carbohydrate transport and metabolism	XP_006357563.1	PREDICTED: probable aquaporin PIP2-1 [Solanum tuberosum]	sp|Q8H5N9|PIP21_ORYSJ;	Probable aquaporin PIP2-1 OS=Oryza sativa subsp. japonica OX=39947 GN=PIP2-1 PE=2 SV=1;	PF00230.20	MIP	Major intrinsic protein
Soltu.DM.09G017920	Leucine-rich repeat protein kinase family protein	0.421	-1.24745	0.00514648	0.213447	yes	down	3.46	1.29	20.42	1.65	0.78	14.7	8.39	5.71	GO:0016021;GO:0004674;GO:0005524;GO:000467	CC:integral component of membrane;MF:protein serine/threonine kinase activity;MF:ATP binding;MF:protein kinase activity;	------	------	------	------	ENOG410YDE9	T:Signal transduction mechanisms	XP_006356776.1	PREDICTED: probable LRR receptor-like serine/threonine-protein kinase At5g48740 [Solanum tuberosum]	sp|C0LGV0|Y5487_ARATH;	Probable LRR receptor-like serine/threonine-protein kinase At5g48740 OS=Arabidopsis thaliana OX=3702 GN=At5g48740 PE=1 SV=1;	PF12819.7;PF00069.25;PF07714.17;PF11721.8;PF12799.7;PF13855.6	Malectin_like;Pkinase;Pkinase_Tyr;Malectin;LRR_4;LRR_8	Malectin-like domain;Protein kinase domain;Protein tyrosine kinase;Malectin domain;Leucine Rich repeats;Leucine rich repeat
Soltu.DM.12G027880	RING/U-box superfamily protein	0.089	-3.49679	0.00515641	1	yes	down	1.99	0.84	1.24	0	0.11	0.21	1.35667	0.106667	GO:0043161;GO:0016874;GO:006163	BP:proteasome-mediated ubiquitin-dependent protein catabolic process;MF:ligase activity;MF:ubiquitin protein ligase activity;	K19045	BB	------	------	ENOG41121N2	O:Posttranslational modification, protein turnover, chaperones	XP_006350142.1	PREDICTED: E3 ubiquitin ligase BIG BROTHER-related-like [Solanum tuberosum]	sp|Q9LT17|BBR_ARATH;	E3 ubiquitin ligase BIG BROTHER-related OS=Arabidopsis thaliana OX=3702 GN=BBR PE=2 SV=1;	PF13639.6;PF12678.7;PF17123.5;PF13923.6;PF14634.6;PF13920.6;PF00097.25;PF17120.5;PF12861.7;PF14447.6;PF13445.6	zf-RING_2;zf-rbx1;zf-RING_11;zf-C3HC4_2;zf-RING_5;zf-C3HC4_3;zf-C3HC4;Zn_ribbon_17;zf-ANAPC11;Prok-RING_4;zf-RING_UBOX	Ring finger domain;RING-H2 zinc finger domain;RING-like zinc finger;Zinc finger, C3HC4 type;zinc-RING finger domain;Zinc finger, C3HC4 type;Zinc finger, C3HC4 type;Zinc-ribbon, C4HC2 type;Anaphase-promoting complex subunit 11 RING-H2 finger;Prokaryotic RING finger family 4;RING-type zinc-finger
Soltu.DM.03G004950	conserved hypothetical protein	0.101	-3.3113	0.0051673	0.213447	yes	down	4.19	1.87	1.24	0	0.33	0.32	2.43333	0.216667	GO:001602	CC:integral component of membrane;	------	------	------	------	ENOG410ZCVV	S:Function unknown	XP_009607571.1	PREDICTED: uncharacterized protein LOC104101767 [Nicotiana tomentosiformis]	------	------	------	------	------
Soltu.DM.10G025030	cell wall invertase	0.497	-1.00752	0.00517015	0.213447	yes	down	3.31	3.62	5.43	5.82	2.25	2.62	4.12	3.56333	GO:0005975;GO:0004564;GO:000455	BP:carbohydrate metabolic process;MF:beta-fructofuranosidase activity;MF:hydrolase activity, hydrolyzing O-glycosyl compounds;	K01193	INV, sacA	map00500;map00052	Starch and sucrose metabolism;Galactose metabolism	COG1621	G:Carbohydrate transport and metabolism	AEV46321.1	apoplastic invertase [Solanum tuberosum]	sp|P26792|INV1_DAUCA;	Beta-fructofuranosidase, insoluble isoenzyme 1 OS=Daucus carota OX=4039 GN=INV1 PE=1 SV=1;	PF00251.20;PF08244.12	Glyco_hydro_32N;Glyco_hydro_32C	Glycosyl hydrolases family 32 N-terminal domain;Glycosyl hydrolases family 32 C terminal
Soltu.DM.07G003650	Epidermal patterning factor proteins domain containing protein	7.775	2.95876	0.00526853	0.213447	yes	up	0.43	0.22	0.42	1.54	2.35	4.11	0.356667	2.66667	GO:001602	CC:integral component of membrane;	------	------	------	------	ENOG4111DSG	S:Function unknown	PHU11417.1	hypothetical protein BC332_18347 [Capsicum chinense]	sp|Q1G3V9|EPFL8_ARATH;	EPIDERMAL PATTERNING FACTOR-like protein 8 OS=Arabidopsis thaliana OX=3702 GN=EPFL8 PE=1 SV=1;	PF17181.4	EPF	Epidermal patterning factor proteins
Soltu.DM.07G006840	Double Clp-N motif-containing P-loop nucleoside triphosphate hydrolases superfamily protein	0.479	-1.06238	0.00527246	0.213447	yes	down	3.23	1.84	2.79	1.88	1.12	0.9	2.62	1.3	GO:001953	BP:protein metabolic process;	------	------	------	------	COG0542	O:Posttranslational modification, protein turnover, chaperones	XP_006344524.1	PREDICTED: uncharacterized protein LOC102606054 [Solanum tuberosum]	sp|Q9SZR3|SMXL4_ARATH;	Protein SMAX1-LIKE 4 OS=Arabidopsis thaliana OX=3702 GN=SMXL4 PE=1 SV=1;	PF02861.20	Clp_N	Clp amino terminal domain, pathogenicity island component
Soltu.DM.06G010820	Plant protein of unknown function (DUF827)	0.475	-1.07532	0.00529538	0.213447	yes	down	4.12	3.07	2.77	1.73	1.24	1.84	3.32	1.60333	GO:0009904;GO:0009903;GO:000582	BP:chloroplast accumulation movement;BP:chloroplast avoidance movement;CC:cytosol;	------	------	------	------	ENOG410YE8Y	S:Function unknown	XP_006361308.1	PREDICTED: WEB family protein At2g38370 [Solanum tuberosum]	sp|Q5XVC7|Y2048_ARATH;	WEB family protein At2g40480 OS=Arabidopsis thaliana OX=3702 GN=At2g40480 PE=2 SV=1;	PF05701.11	WEMBL	Weak chloroplast movement under blue light
Soltu.DM.09G030000	xyloglucan endotransglucosylase/hydrolase	2.107	1.07551	0.00530709	0.213447	yes	up	50.8	81.56	184.61	156.05	275.86	213.71	105.657	215.207	GO:0042546;GO:0071555;GO:0010411;GO:0005618;GO:0016021;GO:0048046;GO:0016762;GO:000455	BP:cell wall biogenesis;BP:cell wall organization;BP:xyloglucan metabolic process;CC:cell wall;CC:integral component of membrane;CC:apoplast;MF:xylogluca;MF:hydrolase activity, hydrolyzing O-glycosyl compounds;	K08235	E2.4.1.207	------	------	COG2273	G:Carbohydrate transport and metabolism	XP_006358761.1	PREDICTED: xyloglucan endotransglucosylase/hydrolase 2 [Solanum tuberosum]	sp|P35694|XTH2_SOYBN;	Xyloglucan endotransglucosylase/hydrolase 2 OS=Glycine max OX=3847 PE=2 SV=1;	PF00722.21;PF06955.12	Glyco_hydro_16;XET_C	Glycosyl hydrolases family 16;Xyloglucan endo-transglycosylase
Soltu.DM.11G022620	FASCICLIN-like arabinogalactan-protein	0.323	-1.63214	0.00534742	0.214232	yes	down	2.98	4.05	2	1.41	0.67	0.96	3.01	1.01333	GO:001602	CC:integral component of membrane;	------	------	------	------	ENOG410YFHZ	M:Cell wall/membrane/envelope biogenesis	XP_006340150.1	PREDICTED: fasciclin-like arabinogalactan protein 11 [Solanum tuberosum]	sp|Q8LEJ6|FLA11_ARATH;	Fasciclin-like arabinogalactan protein 11 OS=Arabidopsis thaliana OX=3702 GN=FLA11 PE=2 SV=2;	PF02469.22	Fasciclin	Fasciclin domain
Soltu.DM.08G000440	conserved hypothetical protein	0.046	-4.43369	0.00544516	1	yes	down	1.05	0.54	0.68	0.15	0	0	0.756667	0.05	------	------	------	------	------	------	ENOG410Z7Z7;ENOG410YQFZ	S:Function unknown;	XP_006358362.1	PREDICTED: uncharacterized protein At4g22758-like [Solanum tuberosum]	sp|Q56XJ7|Y4276_ARATH;	Uncharacterized protein At4g22758 OS=Arabidopsis thaliana OX=3702 GN=At4g22758 PE=2 SV=1;	PF16978.5	CRIM	SAPK-interacting protein 1
Soltu.DM.07G020270	NAC domain containing protein	0.121	-3.04852	0.0054673	0.216569	yes	down	1.59	0.86	0.33	0	0.16	0.15	0.926667	0.103333	GO:0006355;GO:0006351;GO:0005634;GO:000367	BP:regulation of transcription, DNA-templated;BP:transcription, DNA-templated;CC:nucleus;MF:DNA binding;	------	------	------	------	ENOG410YF7Q	S:Function unknown	XP_006348970.1	PREDICTED: NAC domain-containing protein 73 [Solanum tuberosum]	sp|O49459|NAC73_ARATH;	NAC domain-containing protein 73 OS=Arabidopsis thaliana OX=3702 GN=NAC073 PE=2 SV=1;	PF02365.15	NAM	No apical meristem
Soltu.DM.02G013460	conserved hypothetical protein	0.24	-2.05591	0.00550126	0.216694	yes	down	3.73	1.48	1.64	0.56	0.83	0.29	2.28333	0.56	GO:001602	CC:integral component of membrane;	------	------	------	------	ENOG41116UE	S:Function unknown	XP_015166624.1	PREDICTED: uncharacterized protein LOC102592248 [Solanum tuberosum]	------	------	------	------	------
Soltu.DM.06G024840	receptor-like kinase	0.402	-1.31614	0.0055864	0.218014	yes	down	3.73	2.08	1.36	1.17	0.84	1	2.39	1.00333	GO:0016021;GO:0005524;GO:000467	CC:integral component of membrane;MF:ATP binding;MF:protein kinase activity;	------	------	------	------	ENOG410Y9HF	T:Signal transduction mechanisms	XP_006365414.1	PREDICTED: probable inactive receptor kinase At1g48480 [Solanum tuberosum]	sp|Q9LP77|Y1848_ARATH;	Probable inactive receptor kinase At1g48480 OS=Arabidopsis thaliana OX=3702 GN=RKL1 PE=1 SV=1;	PF00069.25;PF07714.17;PF08263.12;PF13855.6;PF12799.7	Pkinase;Pkinase_Tyr;LRRNT_2;LRR_8;LRR_4	Protein kinase domain;Protein tyrosine kinase;Leucine rich repeat N-terminal domain;Leucine rich repeat;Leucine Rich repeats
Soltu.DM.03G028220	polygalacturonase	0.13	-2.94785	0.00569168	0.221305	yes	down	0.63	0.29	0.54	0	0.03	0.14	0.486667	0.0566667	------	------	------	------	------	------	ENOG410YDAC	S:Function unknown	XP_006345047.1	PREDICTED: probable polygalacturonase non-catalytic subunit JP650 [Solanum tuberosum]	sp|P92990|PGL3_ARATH;	Polygalacturonase 1 beta-like protein 3 OS=Arabidopsis thaliana OX=3702 GN=PGL3 PE=2 SV=2;	PF03181.15	BURP	BURP domain
Soltu.DM.06G019440	Bifunctional inhibitor/lipid-transfer protein/seed storage 2S albumin superfamily protein	0.202	-2.30487	0.00577015	0.222715	yes	down	25.5	7.8	1.25	1.64	3.47	2.07	11.5167	2.39333	------	------	------	------	------	------	ENOG41116U9	S:Function unknown	XP_006353678.1	PREDICTED: 14 kDa proline-rich protein DC2.15-like [Solanum tuberosum]	sp|P14009|14KD_DAUCA;	14 kDa proline-rich protein DC2.15 OS=Daucus carota OX=4039 PE=2 SV=1;	PF14547.6;PF00234.22;PF14368.6	Hydrophob_seed;Tryp_alpha_amyl;LTP_2	Hydrophobic seed protein;Protease inhibitor/seed storage/LTP family;Probable lipid transfer
Soltu.DM.01G049480	RAD-like	0.24	-2.06125	0.00584231	0.223458	yes	down	15.36	12.32	21.86	5.25	0.2	6.46	16.5133	3.97	GO:0005634;GO:000367	CC:nucleus;MF:DNA binding;	------	------	------	------	COG5269;ENOG410YUEI	K:Transcription;	XP_006365112.1	PREDICTED: protein RADIALIS-like 4 [Solanum tuberosum]	sp|Q8GW75|RADL5_ARATH;	Protein RADIALIS-like 5 OS=Arabidopsis thaliana OX=3702 GN=RL5 PE=3 SV=1;	PF00249.31	Myb_DNA-binding	Myb-like DNA-binding domain
Soltu.DM.02G014220	Carbohydrate-binding X8 domain superfamily protein	0.11	-3.18418	0.00599499	0.228058	yes	down	0.73	0.2	1.02	0.08	0.09	0.04	0.65	0.07	GO:0046658;GO:0030247;GO:000455	CC:anchored component of plasma membrane;MF:polysaccharide binding;MF:hydrolase activity, hydrolyzing O-glycosyl compounds;	------	------	------	------	ENOG41115QT	S:Function unknown	XP_006355634.1	PREDICTED: PLASMODESMATA CALLOSE-BINDING PROTEIN 1-like [Solanum tuberosum]	sp|O65399|E131_ARATH;	Glucan endo-1,3-beta-glucosidase 1 OS=Arabidopsis thaliana OX=3702 GN=At1g11820 PE=2 SV=3;	PF07983.13;PF05887.11	X8;Trypan_PARP	X8 domain;Procyclic acidic repetitive protein
Soltu.DM.05G007750	nucleobase-ascorbate transporter	0.319	-1.65009	0.00602473	0.228105	yes	down	1.52	0.75	0.95	0.36	0.4	0.28	1.07333	0.346667	GO:0016020;GO:0016021;GO:002285	CC:membrane;CC:integral component of membrane;MF:transmembrane transporter activity;	K14611	SLC23A1_2, SVCT1_2	------	------	COG2233	F:Nucleotide transport and metabolism	XP_006355947.1	PREDICTED: nucleobase-ascorbate transporter 7 [Solanum tuberosum]	sp|Q0WPE9|NAT7_ARATH;	Nucleobase-ascorbate transporter 7 OS=Arabidopsis thaliana OX=3702 GN=NAT7 PE=2 SV=2;	PF00860.20	Xan_ur_permease	Permease family
Soltu.DM.03G016590	hypothetical protein	2.61	1.38404	0.00614175	0.230801	yes	up	1.51	1.04	1.28	1.91	4.22	4.99	1.27667	3.70667	------	------	------	------	------	------	------	------	XP_009788781.1	PREDICTED: uncharacterized protein LOC104236538 [Nicotiana sylvestris]	------	------	------	------	------
Soltu.DM.12G003640	Polyketide synthase, enoylreductase family protein	0.205	-2.28746	0.00614361	0.230801	yes	down	15.14	6.01	2.66	3.7	0.44	1.43	7.93667	1.85667	GO:001649	MF:oxidoreductase activity;	K07512	MECR, NRBF1	map00062	Fatty acid elongation	COG0604	C:Energy production and conversion	XP_006342422.1	PREDICTED: probable trans-2-enoyl-CoA reductase, mitochondrial isoform X2 [Solanum tuberosum]	sp|Q8LCU7|MECR_ARATH;	Enoyl-[acyl-carrier-protein] reductase, mitochondrial OS=Arabidopsis thaliana OX=3702 GN=At3g45770 PE=1 SV=1;	PF00107.26;PF08240.12	ADH_zinc_N;ADH_N	Zinc-binding dehydrogenase;Alcohol dehydrogenase GroES-like domain
Soltu.DM.01G010690	hypothetical protein	0.065	-3.93373	0.00620546	1	yes	down	0.6	0.24	0.14	0.05	0.03	0	0.326667	0.0266667	------	------	------	------	------	------	------	------	XP_015160774.1	PREDICTED: extensin-2-like, partial [Solanum tuberosum]	------	------	------	------	------
Soltu.DM.03G005480	O-Glycosyl hydrolases family 17 protein	0.237	-2.07585	0.0063001	0.233514	yes	down	1.97	0.6	1.09	0.42	0.18	0.31	1.22	0.303333	GO:0005975;GO:000455	BP:carbohydrate metabolic process;MF:hydrolase activity, hydrolyzing O-glycosyl compounds;	------	------	------	------	ENOG410YBVE	G:Carbohydrate transport and metabolism	NP_001275433.1	glucan endo-1,3-beta-glucosidase 1-like precursor [Solanum tuberosum]	sp|Q9FJU9|E1313_ARATH;	Glucan endo-1,3-beta-glucosidase 13 OS=Arabidopsis thaliana OX=3702 GN=At5g56590 PE=2 SV=1;	PF07983.13;PF00332.18	X8;Glyco_hydro_17	X8 domain;Glycosyl hydrolases family 17
Soltu.DM.02G032900	Exonuclease family protein	0.298	-1.74747	0.0063043	0.233514	yes	down	4.01	9.57	1.89	1.77	1.11	1.82	5.15667	1.56667	GO:0006364;GO:0008408;GO:000367	BP:rRNA processing;MF:3'-5' exonuclease activity;MF:nucleic acid binding;	------	------	------	------	COG0847	L:Replication, recombination and repair	XP_006338792.1	PREDICTED: apoptosis-enhancing nuclease [Solanum tuberosum]	sp|Q9GZR2|REXO4_HUMAN;	RNA exonuclease 4 OS=Homo sapiens OX=9606 GN=REXO4 PE=1 SV=2;	PF00929.24	RNase_T	Exonuclease
Soltu.DM.03G006460	glycosyl hydrolase family 81 protein	0.203	-2.2978	0.00643002	0.234782	yes	down	3.41	0.95	0.61	0.06	0.44	0.51	1.65667	0.336667	GO:005286	MF:glucan endo-1,3-beta-glucanase activity, C-3 substituted reducing group;	K01180	E3.2.1.6	------	------	COG5498	M:Cell wall/membrane/envelope biogenesis	XP_006346858.1	PREDICTED: putative endo-1,3(4)-beta-glucanase 2 [Solanum tuberosum]	sp|D4AZ24|ENG1_ARTBC;	Probable endo-1,;	PF17652.1;PF03639.13	Glyco_hydro81C;Glyco_hydro_81	Glycosyl hydrolase family 81 C-terminal domain;Glycosyl hydrolase family 81 N-terminal domain
Soltu.DM.10G002230	NAC domain containing protein	3.229	1.69087	0.00643907	0.234782	yes	up	0.78	0.79	2.5	2.69	6.5	3.44	1.35667	4.21	GO:0006355;GO:0009793;GO:0006351;GO:0005634;GO:000367	BP:regulation of transcription, DNA-templated;BP:embryo development ending in seed dormancy;BP:transcription, DNA-templated;CC:nucleus;MF:DNA binding;	------	------	------	------	ENOG4111FG3	K:Transcription	XP_006362947.1	PREDICTED: NAC transcription factor 56 [Solanum tuberosum]	sp|Q9LD44|NAC56_ARATH;	NAC transcription factor 56 OS=Arabidopsis thaliana OX=3702 GN=NAC056 PE=2 SV=1;	PF02365.15	NAM	No apical meristem
Soltu.DM.07G002380	wall-associated kinase	0.446	-1.16346	0.00644974	0.234782	yes	down	2.2	1.41	1.92	1.18	0.55	0.82	1.84333	0.85	GO:0007166;GO:0016021;GO:0005886;GO:0004672;GO:0030247;GO:0004674;GO:0005509;GO:000552	BP:cell surface receptor signaling pathway;CC:integral component of membrane;CC:plasma membrane;MF:protein kinase activity;MF:polysaccharide binding;MF:protein serine/threonine kinase activity;MF:calcium ion binding;MF:ATP binding;	K04733	IRAK4	------	------	COG0515	T:Signal transduction mechanisms	XP_010323256.2	wall-associated receptor kinase-like 1 [Solanum lycopersicum]	sp|Q9LMN7|WAK5_ARATH;	Wall-associated receptor kinase 5 OS=Arabidopsis thaliana OX=3702 GN=WAK5 PE=2 SV=1;	PF00069.25;PF07714.17;PF13947.6;PF07645.15;PF00008.27;PF12662.7	Pkinase;Pkinase_Tyr;GUB_WAK_bind;EGF_CA;EGF;cEGF	Protein kinase domain;Protein tyrosine kinase;Wall-associated receptor kinase galacturonan-binding;Calcium-binding EGF domain;EGF-like domain;Complement Clr-like EGF-like
Soltu.DM.03G019320	conserved hypothetical protein	0.331	-1.59579	0.00649915	0.235767	yes	down	8.43	5.36	8.47	2.52	1.86	3.02	7.42	2.46667	GO:001602	CC:integral component of membrane;	------	------	------	------	ENOG410YRQH	S:Function unknown	XP_006364375.1	PREDICTED: uncharacterized protein LOC102604825 [Solanum tuberosum]	------	------	------	------	------
Soltu.DM.02G023580	ascorbate peroxidase	0.48	-1.05875	0.0065287	0.236037	yes	down	11.97	8.61	6.6	3.02	4.48	5.51	9.06	4.33667	GO:0009723;GO:0090378;GO:0042542;GO:0042744;GO:0006979;GO:0034599;GO:0000302;GO:0046861;GO:0016021;GO:0009507;GO:0020037;GO:0004130;GO:0004601;GO:0042803;GO:001668	BP:response to ethylene;BP:seed trichome elongation;BP:response to hydrogen peroxide;BP:hydrogen peroxide catabolic process;BP:response to oxidative stress;BP:cellular response to oxidative stress;BP:response to reactive oxygen species;CC:glyoxysomal membrane;CC:integral component of membrane;CC:chloroplast;MF:heme binding;MF:cytochrome-c peroxidase activity;MF:peroxidase activity;MF:protein homo…	K00434	E1.11.1.11	map00480;map00053	Glutathione metabolism;Ascorbate and aldarate metabolism	COG0376	P:Inorganic ion transport and metabolism	XP_006340759.1	PREDICTED: L-ascorbate peroxidase 3, peroxisomal-like [Solanum tuberosum]	sp|Q42564|APX3_ARATH;	L-ascorbate peroxidase 3 OS=Arabidopsis thaliana OX=3702 GN=APX3 PE=1 SV=1;	PF00141.23	peroxidase	Peroxidase
Soltu.DM.12G007470	carboxyesterase	0.424	-1.23719	0.00654011	0.236037	yes	down	26.41	16.22	58.3	22.93	11.87	8.03	33.6433	14.2767	GO:0008152;GO:001678	BP:metabolic process;MF:hydrolase activity;	------	------	------	------	COG0657	I:Lipid transport and metabolism	XP_006361622.1	PREDICTED: probable carboxylesterase 120 [Solanum tuberosum]	sp|Q9LVB8|CXE20_ARATH;	Probable carboxylesterase 120 OS=Arabidopsis thaliana OX=3702 GN=CXE20 PE=2 SV=1;	PF07859.13;PF00135.28	Abhydrolase_3;COesterase	alpha/beta hydrolase fold;Carboxylesterase family
Soltu.DM.07G027600	RING/U-box superfamily protein	2.186	1.12828	0.00655308	0.236101	yes	up	1.17	0.87	1.19	1.64	3.1	2.25	1.07667	2.33	GO:0043161;GO:0016021;GO:0061630;GO:001687	BP:proteasome-mediated ubiquitin-dependent protein catabolic process;CC:integral component of membrane;MF:ubiquitin protein ligase activity;MF:ligase activity;	------	------	------	------	ENOG41121N2	O:Posttranslational modification, protein turnover, chaperones	XP_006346113.1	PREDICTED: E3 ubiquitin-protein ligase At1g63170-like [Solanum tuberosum]	sp|Q8GUU2|RIE1_ARATH;	E3 ubiquitin protein ligase RIE1 OS=Arabidopsis thaliana OX=3702 GN=RIE1 PE=2 SV=1;	PF13639.6;PF17123.5;PF12678.7;PF00097.25;PF13923.6;PF14634.6;PF13445.6	zf-RING_2;zf-RING_11;zf-rbx1;zf-C3HC4;zf-C3HC4_2;zf-RING_5;zf-RING_UBOX	Ring finger domain;RING-like zinc finger;RING-H2 zinc finger domain;Zinc finger, C3HC4 type;Zinc finger, C3HC4 type;zinc-RING finger domain;RING-type zinc-finger
Soltu.DM.07G005030	Protein kinase superfamily protein	0.255	-1.97344	0.00663052	0.238051	yes	down	19.49	19.73	31.67	1.05	5.98	7	23.63	4.67667	GO:0005524;GO:000467	MF:ATP binding;MF:protein kinase activity;	K08869	ADCK, ABC1	------	------	COG0661	S:Function unknown	XP_015160568.1	PREDICTED: LOW QUALITY PROTEIN: uncharacterized protein slr0889-like [Solanum tuberosum]	------	------	------	------	------
Soltu.DM.01G035870	microtubule-associated protein 65-5	0.261	-1.93711	0.00665231	0.238051	yes	down	0.97	6.07	0.46	0.47	0.55	0.43	2.5	0.483333	GO:0000226;GO:000801	BP:microtubule cytoskeleton organization;MF:microtubule binding;	K16732;K04733	PRC1;IRAK4	------	------	ENOG410YZBK;COG0515	S:Function unknown;T:Signal transduction mechanisms	XP_006347681.1	PREDICTED: 65-kDa microtubule-associated protein 5 [Solanum tuberosum]	sp|Q9ZVJ3|MA655_ARATH;	65-kDa microtubule-associated protein 5 OS=Arabidopsis thaliana OX=3702 GN=MAP65-5 PE=1 SV=2;	PF03999.12;PF07714.17;PF00069.25	MAP65_ASE1;Pkinase_Tyr;Pkinase	Microtubule associated protein;Protein tyrosine kinase;Protein kinase domain
Soltu.DM.10G011320	myb domain protein	0.263	-1.9287	0.00672692	0.239632	yes	down	2.54	1.43	4.15	1.6	0.46	0.32	2.70667	0.793333	GO:0030154;GO:0006357;GO:0010119;GO:0005634;GO:0043565;GO:0044212;GO:0001135;GO:0003677;GO:000098	BP:cell differentiation;BP:regulation of transcription from RNA polymerase II promoter;BP:regulation of stomatal movement;CC:nucleus;MF:sequence-specific DNA binding;MF:transcription regulatory region DNA binding;MF:transcription factor activity, RNA polymerase II transcription factor recruiting;MF:DNA binding;MF:RNA polymerase II transcription factor activity, sequence-specific DNA binding;	K09422	MYBP	------	------	COG5147	K:Transcription	XP_006339916.1	PREDICTED: myb-related protein 330-like [Solanum tuberosum]	sp|Q8VZQ2|MYB61_ARATH;	Transcription factor MYB61 OS=Arabidopsis thaliana OX=3702 GN=MYB61 PE=2 SV=1;	PF00249.31;PF13921.6	Myb_DNA-binding;Myb_DNA-bind_6	Myb-like DNA-binding domain;Myb-like DNA-binding domain
Soltu.DM.04G032220	growth-regulating factor	0.431	-1.21333	0.00674714	0.239632	yes	down	4.98	4	3.1	2.51	0.92	2.27	4.02667	1.9	GO:0032502;GO:0006355;GO:0006351;GO:0005634;GO:000552	BP:developmental process;BP:regulation of transcription, DNA-templated;BP:transcription, DNA-templated;CC:nucleus;MF:ATP binding;	------	------	------	------	ENOG4111S3M	K:Transcription	XP_006356839.1	PREDICTED: growth-regulating factor 1-like [Solanum tuberosum]	sp|Q6AWY3|GRF6_ORYSJ;	Growth-regulating factor 6 OS=Oryza sativa subsp. japonica OX=39947 GN=GRF6 PE=2 SV=2;	PF08879.10;PF08880.11	WRC;QLQ	WRC;QLQ
Soltu.DM.01G025230	galactinol synthase	0.381	-1.39181	0.00675106	0.239632	yes	down	2.3	1.84	2.55	1.35	0.73	0.59	2.23	0.89	GO:0009737;GO:0042542;GO:0009409;GO:0006012;GO:0009414;GO:0009651;GO:0009408;GO:0009644;GO:004721	BP:response to abscisic acid;BP:response to hydrogen peroxide;BP:response to cold;BP:galactose metabolic process;BP:response to water deprivation;BP:response to salt stress;BP:response to heat;BP:response to high light intensity;MF:inositol 3-alpha-galactosyltransferase activity;	K18819	GOLS	map00052	Galactose metabolism	COG5597	O:Posttranslational modification, protein turnover, chaperones	XP_006349161.1	PREDICTED: galactinol synthase 1 [Solanum tuberosum]	sp|O22893|GOLS1_ARATH;	Galactinol synthase 1 OS=Arabidopsis thaliana OX=3702 GN=GOLS1 PE=1 SV=1;	PF01501.20	Glyco_transf_8	Glycosyl transferase family 8
Soltu.DM.12G006180	salt tolerance zinc finger	2.609	1.38356	0.00685294	0.241546	yes	up	10.88	19.2	14.18	10.53	53.54	48.01	14.7533	37.36	GO:0005634;GO:000367	CC:nucleus;MF:nucleic acid binding;	------	------	------	------	COG5048	S:Function unknown	XP_006342663.1	PREDICTED: zinc finger protein ZAT10-like [Solanum tuberosum]	sp|Q96289|ZAT10_ARATH;	Zinc finger protein ZAT10 OS=Arabidopsis thaliana OX=3702 GN=ZAT10 PE=2 SV=1;	PF13912.6;PF13894.6	zf-C2H2_6;zf-C2H2_4	C2H2-type zinc finger;C2H2-type zinc finger
Soltu.DM.03G012300	Plant protein of unknown function (DUF247)	0.1	-3.31984	0.00690705	0.243047	yes	down	1.71	0.25	0.53	0	0.19	0.04	0.83	0.0766667	GO:001602	CC:integral component of membrane;	------	------	------	------	------	------	XP_006361973.2	PREDICTED: UPF0481 protein At3g47200-like [Solanum tuberosum]	sp|Q9SD53|Y3720_ARATH;	UPF0481 protein At3g47200 OS=Arabidopsis thaliana OX=3702 GN=At3g47200 PE=2 SV=1;	PF03140.15	DUF247	Plant protein of unknown function
Soltu.DM.04G032080	S-locus lectin protein kinase family protein	0.489	-1.03083	0.00699977	0.244679	yes	down	8.23	6.85	3.89	3.47	2.04	3.77	6.32333	3.09333	GO:0048544;GO:0016021;GO:0004674;GO:0030246;GO:000552	BP:recognition of pollen;CC:integral component of membrane;MF:protein serine/threonine kinase activity;MF:carbohydrate binding;MF:ATP binding;	------	------	------	------	COG0515	T:Signal transduction mechanisms	XP_015168606.1	PREDICTED: G-type lectin S-receptor-like serine/threonine-protein kinase At4g27290 [Solanum tuberosum]	sp|O81832|Y4729_ARATH;	G-type lectin S-receptor-like serine/threonine-protein kinase At4g27290 OS=Arabidopsis thaliana OX=3702 GN=At4g27290 PE=3 SV=4;	PF07714.17;PF00069.25;PF01453.24;PF00954.20;PF08276.11;PF11883.8	Pkinase_Tyr;Pkinase;B_lectin;S_locus_glycop;PAN_2;DUF3403	Protein tyrosine kinase;Protein kinase domain;D-mannose binding lectin;S-locus glycoprotein domain;PAN-like domain;Domain of unknown function
Soltu.DM.02G024770	Heavy-metal-associated domain containing protein	31.182	4.96263	0.00704389	1	yes	up	0	0	0	0.64	0.83	0.63	0	0.7	GO:0030001;GO:004687	BP:metal ion transport;MF:metal ion binding;	------	------	------	------	COG2608	S:Function unknown	XP_006340656.1	PREDICTED: uncharacterized protein LOC102590592 [Solanum tuberosum]	sp|Q9SFF7|HIP43_ARATH;	Heavy metal-associated isoprenylated plant protein 43 OS=Arabidopsis thaliana OX=3702 GN=HIPP43 PE=2 SV=1;	PF00403.26	HMA	Heavy-metal-associated domain
Soltu.DM.01G032720	AGAMOUS-like	0.412	-1.27935	0.00709721	0.246306	yes	down	5.03	3.95	4.28	0.86	1.74	2.91	4.42	1.83667	GO:0045944;GO:0006351;GO:0005634;GO:0003700;GO:0000977;GO:004698	BP:positive regulation of transcription from RNA polymerase II promoter;BP:transcription, DNA-templated;CC:nucleus;MF:transcription factor activity, sequence-specific DNA binding;MF:RNA polymerase II regulatory region sequence-specific DNA binding;MF:protein dimerization activity;	K09264	K09264	------	------	COG5068	K:Transcription	XP_006339505.1	PREDICTED: MADS-box transcription factor 6 [Solanum tuberosum]	sp|Q8LLR1|MADS3_VITVI;	Agamous-like MADS-box protein MADS3 OS=Vitis vinifera OX=29760 GN=MADS3 PE=2 SV=1;	PF01486.17;PF00319.18	K-box;SRF-TF	K-box region;SRF-type transcription factor
Soltu.DM.01G049150	PPPDE putative thiol peptidase family protein	0.329	-1.60399	0.00712657	0.246306	yes	down	3.55	2.59	1.35	1.04	0.62	0.89	2.49667	0.85	GO:001602	CC:integral component of membrane;	------	------	------	------	ENOG4111H3Z	S:Function unknown	XP_006365516.1	PREDICTED: deSI-like protein At4g17486 [Solanum tuberosum]	sp|Q93VG8|PPDEX_ARATH;	DeSI-like protein At4g17486 OS=Arabidopsis thaliana OX=3702 GN=At4g17486 PE=2 SV=1;	PF05903.14	Peptidase_C97	PPPDE putative peptidase domain
Soltu.DM.11G001470	SAUR-like auxin-responsive protein family	2.466	1.30203	0.00714396	0.246306	yes	up	1.51	1.54	1.87	4.88	6.58	4.54	1.64	5.33333	GO:0009733;GO:0046620;GO:000992	BP:response to auxin;BP:regulation of organ growth;BP:auxin polar transport;	------	------	------	------	ENOG410YS77	S:Function unknown	XP_006352478.1	PREDICTED: auxin-responsive protein SAUR68-like [Solanum tuberosum]	sp|F4I1I4|SAU67_ARATH;	Auxin-responsive protein SAUR67 OS=Arabidopsis thaliana OX=3702 GN=SAUR67 PE=2 SV=1;	PF02519.14	Auxin_inducible	Auxin responsive protein
Soltu.DM.01G002240	2-oxoglutarate (2OG) and Fe(II)-dependent oxygenase superfamily protein	0.107	-3.22701	0.00715871	0.246306	yes	down	1.54	0.7	0.42	0.17	0.13	0	0.886667	0.1	GO:0046872;GO:0051213;GO:001649	MF:metal ion binding;MF:dioxygenase activity;MF:oxidoreductase activity;	------	------	------	------	COG3491	S:Function unknown	XP_006348413.1	PREDICTED: probable 2-oxoglutarate-dependent dioxygenase AOP1.2 [Solanum tuberosum]	sp|Q945B6|AOP1L_ARATH;	Probable 2-oxoglutarate-dependent dioxygenase AOP1.2 OS=Arabidopsis thaliana OX=3702 GN=AOP1.2 PE=2 SV=1;	PF03171.20;PF14226.6	2OG-FeII_Oxy;DIOX_N	2OG-F;non-haem dioxygenase in morphine synthesis N-terminal
Soltu.DM.12G012800	Calcium-dependent phosphotriesterase superfamily protein	0.273	-1.87505	0.00716299	0.246306	yes	down	5.15	5.62	1.47	0.88	1.37	1.21	4.08	1.15333	GO:0009058;GO:0016020;GO:0005783;GO:0016844;GO:001678	BP:biosynthetic process;CC:membrane;CC:endoplasmic reticulum;MF:strictosidine synthase activity;MF:hydrolase activity, acting on ester bonds;	K21407	APMAP	------	------	COG3386	G:Carbohydrate transport and metabolism	XP_004252261.1	protein STRICTOSIDINE SYNTHASE-LIKE 11-like [Solanum lycopersicum]	sp|P92976|SSL11_ARATH;	Protein STRICTOSIDINE SYNTHASE-LIKE 11 OS=Arabidopsis thaliana OX=3702 GN=SSL11 PE=2 SV=2;	PF03088.16;PF08450.12	Str_synth;SGL	Strictosidine synthase;SMP-30/Gluconolactonase/LRE-like region
Soltu.DM.06G021800	hypothetical protein	4.35	2.12105	0.00720238	0.246753	yes	up	0.79	0.58	0.33	1.38	3.88	2	0.566667	2.42	GO:001602	CC:integral component of membrane;	------	------	------	------	ENOG4111BFI;ENOG410Y5WM	S:Function unknown;	XP_006357447.1	PREDICTED: uncharacterized protein LOC102581787 [Solanum tuberosum]	------	------	------	------	------
Soltu.DM.06G032310	phospholipase C	0.076	-3.71502	0.00741624	1	yes	down	0.52	0.25	0.42	0.07	0.04	0	0.396667	0.0366667	GO:0035556;GO:0016042;GO:0005622;GO:0004435;GO:000487	BP:intracellular signal transduction;BP:lipid catabolic process;CC:intracellular;MF:phosphatidylinositol phospholipase C activity;MF:signal transducer activity;	K05857	PLCD	map04070;map04933;map00562	Phosphatidylinositol signaling system;AGE-RAGE signaling pathway in diabetic complications;Inositol phosphate metabolism	ENOG410XPSW	S:Function unknown	XP_006350841.1	PREDICTED: phosphoinositide phospholipase C 2-like isoform X2 [Solanum tuberosum]	sp|Q39033|PLCD2_ARATH;	Phosphoinositide phospholipase C 2 OS=Arabidopsis thaliana OX=3702 GN=PLC2 PE=1 SV=1;	PF00388.19;PF00387.19;PF00168.30;PF09279.11	PI-PLC-X;PI-PLC-Y;C2;EF-hand_like	Phosphatidylinositol-specific phospholipase C, X domain;Phosphatidylinositol-specific phospholipase C, Y domain;C2 domain;Phosphoinositide-specific phospholipase C, efhand-like
Soltu.DM.02G031420	Protein of unknown function (DUF1336)	2.092	1.06479	0.00742678	0.252093	yes	up	1.71	1.1	1.28	2.07	3.23	3.32	1.36333	2.87333	------	------	------	------	------	------	ENOG4111ZZY	S:Function unknown	XP_006338775.1	PREDICTED: uncharacterized protein LOC102602423 [Solanum tuberosum]	------	------	PF07059.12	DUF1336	Protein of unknown function
Soltu.DM.10G007030	phloem protein 2-A13	3.333	1.73699	0.00744408	0.252274	yes	up	1.82	0.77	3.73	2.89	12.09	5.32	2.10667	6.76667	------	------	------	------	------	------	ENOG410Y934;ENOG410YE99	S:Function unknown;	XP_006341734.1	PREDICTED: F-box protein PP2-A13-like [Solanum tuberosum]	sp|Q9LEX0|P2A13_ARATH;	F-box protein PP2-A13 OS=Arabidopsis thaliana OX=3702 GN=PP2A13 PE=1 SV=1;	PF14299.6	PP2	Phloem protein 2
Soltu.DM.09G028940	Homeodomain-like superfamily protein	0.498	-1.00511	0.00753316	0.253711	yes	down	2.66	2.7	2.34	1.57	1.31	1.05	2.56667	1.31	GO:0006355;GO:0006351;GO:0005634;GO:000367	BP:regulation of transcription, DNA-templated;BP:transcription, DNA-templated;CC:nucleus;MF:DNA binding;	------	------	------	------	ENOG410YGB1	K:Transcription	XP_006366846.1	PREDICTED: myb family transcription factor APL-like [Solanum tuberosum]	sp|Q94A57|PHL2_ARATH;	Protein PHR1-LIKE 2 OS=Arabidopsis thaliana OX=3702 GN=PHL2 PE=1 SV=1;	PF14379.6;PF00249.31	Myb_CC_LHEQLE;Myb_DNA-binding	MYB-CC type transfactor, LHEQLE motif;Myb-like DNA-binding domain
Soltu.DM.01G031880	Leucine-rich repeat protein kinase family protein	0.379	-1.40039	0.00754655	0.253711	yes	down	13.51	7.94	3.07	2.59	2.13	4.72	8.17333	3.14667	GO:0016021;GO:0005886;GO:0004674;GO:0005524;GO:000467	CC:integral component of membrane;CC:plasma membrane;MF:protein serine/threonine kinase activity;MF:ATP binding;MF:protein kinase activity;	------	------	------	------	ENOG4111HDQ	S:Function unknown	XP_006347874.1	PREDICTED: LRR receptor-like serine/threonine-protein kinase GSO1 [Solanum tuberosum]	sp|O81906|B120_ARATH;	G-type lectin S-receptor-like serine/threonine-protein kinase B120 OS=Arabidopsis thaliana OX=3702 GN=B120 PE=2 SV=1;	PF07714.17;PF00069.25;PF13855.6;PF08263.12;PF12799.7	Pkinase_Tyr;Pkinase;LRR_8;LRRNT_2;LRR_4	Protein tyrosine kinase;Protein kinase domain;Leucine rich repeat;Leucine rich repeat N-terminal domain;Leucine Rich repeats
Soltu.DM.03G001970	dormancy-associated protein-like	7.577	2.92164	0.00757437	0.254241	yes	up	2.28	1.39	5.5	3.17	47.02	15.46	3.05667	21.8833	------	------	------	------	------	------	ENOG410YV4V	S:Function unknown	XP_006343229.1	PREDICTED: auxin-repressed 12.5 kDa protein-like [Solanum tuberosum]	sp|O22611|DRM1_PEA;	Dormancy-associated protein 1 OS=Pisum sativum OX=3888 GN=DRM1 PE=2 SV=1;	PF05564.12	Auxin_repressed	Dormancy/auxin associated protein
Soltu.DM.02G019830	methylesterase PCR A	0.046	-4.45523	0.00757719	1	yes	down	0.78	0.2	0.28	0.08	0	0	0.42	0.0266667	GO:0042545;GO:0045490;GO:0005618;GO:0016021;GO:0071944;GO:0005576;GO:0046910;GO:0030599;GO:0045330;GO:000485	BP:cell wall modification;BP:pectin catabolic process;CC:cell wall;CC:integral component of membrane;CC:cell periphery;CC:extracellular region;MF:pectinesterase inhibitor activity;MF:pectinesterase activity;MF:aspartyl esterase activity;MF:enzyme inhibitor activity;	K01051	E3.1.1.11	map00040	Pentose and glucuronate interconversions	COG4677	G:Carbohydrate transport and metabolism	XP_010316615.1	pectinesterase-like [Solanum lycopersicum]	sp|Q1JPL7|PME18_ARATH;	Pectinesterase/pectinesterase inhibitor 18 OS=Arabidopsis thaliana OX=3702 GN=PME18 PE=1 SV=3;	PF04043.15;PF01095.19	PMEI;Pectinesterase	Plant invertase/pectin methylesterase inhibitor;Pectinesterase
Soltu.DM.11G010800	O-fucosyltransferase family protein	0.453	-1.14371	0.00759443	0.254352	yes	down	3.12	1.65	2.18	1.15	1.17	0.9	2.31667	1.07333	GO:0006004;GO:0016021;GO:001675	BP:fucose metabolic process;CC:integral component of membrane;MF:transferase activity, transferring glycosyl groups;	------	------	------	------	ENOG410XT6Z	S:Function unknown	XP_015166164.1	PREDICTED: uncharacterized protein At1g04910-like [Solanum tuberosum]	sp|Q8GUM0|OFT11_ARATH;	O-fucosyltransferase 11 OS=Arabidopsis thaliana OX=3702 GN=OFUT11 PE=2 SV=1;	PF10250.9	O-FucT	GDP-fucose protein O-fucosyltransferase
Soltu.DM.11G003810	Six-hairpin glycosidases superfamily protein	2.102	1.07155	0.00761382	0.254352	yes	up	1.48	3.07	1.81	6.76	3.57	3.31	2.12	4.54667	GO:0030245;GO:0016021;GO:000881	BP:cellulose catabolic process;CC:integral component of membrane;MF:cellulase activity;	------	------	------	------	ENOG410YBAV	S:Function unknown	XP_006353239.1	PREDICTED: endoglucanase 12 [Solanum tuberosum]	sp|Q7XUK4|GUN12_ORYSJ;	Endoglucanase 12 OS=Oryza sativa subsp. japonica OX=39947 GN=GLU3 PE=2 SV=2;	PF00759.19	Glyco_hydro_9	Glycosyl hydrolase family 9
Soltu.DM.12G024130	Pyridoxal phosphate (PLP)-dependent transferases superfamily protein	0.291	-1.78086	0.00762633	0.254368	yes	down	5.75	2.59	0.95	0.76	0.97	1.05	3.09667	0.926667	GO:0006520;GO:0016831;GO:003017	BP:cellular amino acid metabolic process;MF:carboxy-lyase activity;MF:pyridoxal phosphate binding;	K01592	TYDC	map00950;map00350	Isoquinoline alkaloid biosynthesis;Tyrosine metabolism	COG0076	E:Amino acid transport and metabolism	XP_006351976.1	PREDICTED: tyrosine decarboxylase 1-like [Solanum tuberosum]	sp|P54768|TYDC1_PAPSO;	Tyrosine/DOPA decarboxylase 1 OS=Papaver somniferum OX=3469 GN=TYDC1 PE=2 SV=1;	PF00282.19;PF00155.21;PF01212.21	Pyridoxal_deC;Aminotran_1_2;Beta_elim_lyase	Pyridoxal-dependent decarboxylase conserved domain;Aminotransferase class I and II;Beta-eliminating lyase
Soltu.DM.07G022000	xyloglucan endotransglucosylase/hydrolase	2.512	1.32855	0.00777702	0.256671	yes	up	3.75	3.76	1.65	5.39	11.44	5.67	3.05333	7.5	GO:0042546;GO:0071555;GO:0010411;GO:0005618;GO:0048046;GO:0016762;GO:000455	BP:cell wall biogenesis;BP:cell wall organization;BP:xyloglucan metabolic process;CC:cell wall;CC:apoplast;MF:xylogluca;MF:hydrolase activity, hydrolyzing O-glycosyl compounds;	K08235	E2.4.1.207	------	------	COG2273	G:Carbohydrate transport and metabolism	NP_001274880.1	probable xyloglucan endotransglucosylase/hydrolase protein 15-like precursor [Solanum tuberosum]	sp|Q38911|XTH15_ARATH;	Xyloglucan endotransglucosylase/hydrolase protein 15 OS=Arabidopsis thaliana OX=3702 GN=XTH15 PE=1 SV=1;	PF00722.21;PF06955.12	Glyco_hydro_16;XET_C	Glycosyl hydrolases family 16;Xyloglucan endo-transglycosylase
Soltu.DM.02G016120	Protein of unknown function, DUF538	3.362	1.74949	0.00779632	0.256671	yes	up	1.03	1.05	1.51	2.21	4.99	3.89	1.19667	3.69667	------	------	------	------	------	------	ENOG410YQN1	S:Function unknown	XP_015158463.1	PREDICTED: uncharacterized protein LOC107057889 [Solanum tuberosum]	------	------	PF04398.12	DUF538	Protein of unknown function, DUF538
Soltu.DM.12G028530	conserved hypothetical protein	22.173	4.47072	0.00780184	1	yes	up	0	0	0.1	0.7	1.3	0.35	0.0333333	0.783333	------	------	------	------	------	------	ENOG411134I;ENOG410XZNN	S:Function unknown;	XP_015165323.1	PREDICTED: uncharacterized protein LOC107061093 [Solanum tuberosum]	------	------	PF07939.11	DUF1685	Protein of unknown function
Soltu.DM.12G009890	HXXXD-type acyl-transferase family protein	0.386	-1.37325	0.00793585	0.258564	yes	down	2.76	1.85	1.7	1.27	0.55	0.75	2.10333	0.856667	GO:001674	MF:transferase activity, transferring acyl groups other than amino-acyl groups;	------	------	------	------	ENOG410ZBAM	S:Function unknown	XP_006367188.1	PREDICTED: anthocyanin 5-aromatic acyltransferase-like [Solanum tuberosum]	sp|Q589Y0|MAT1_TOBAC;	Phenolic glucoside malonyltransferase 1 OS=Nicotiana tabacum OX=4097 GN=mat1 PE=1 SV=1;	PF02458.15	Transferase	Transferase family
Soltu.DM.02G029710	conserved hypothetical protein	3.121	1.64186	0.00816047	0.262801	yes	up	0.93	1.62	2.69	2.78	7.93	4.89	1.74667	5.2	------	------	------	------	------	------	ENOG4111C20;ENOG4111320	S:Function unknown;	TMW93216.1	hypothetical protein EJD97_012013 [Solanum chilense]	------	------	------	------	------
Soltu.DM.06G022210	Dormancy/auxin associated family protein	2.973	1.5718	0.00823535	0.263477	yes	up	0.88	2.73	6.31	9.25	18.75	8.86	3.30667	12.2867	------	------	------	------	------	------	ENOG410YNP6	S:Function unknown	XP_006357424.1	PREDICTED: uncharacterized protein LOC102600721 [Solanum tuberosum]	sp|F4HV65|DRMH4_ARATH;	Dormancy-associated protein homolog 4 OS=Arabidopsis thaliana OX=3702 GN=At1g54070 PE=3 SV=1;	PF05564.12	Auxin_repressed	Dormancy/auxin associated protein
Soltu.DM.10G021510	PLATZ transcription factor family protein	0.356	-1.48861	0.00824885	0.263477	yes	down	3.95	2.26	2.76	0.5	1.07	1.53	2.99	1.03333	------	------	------	------	------	------	ENOG41114HF	S:Function unknown	XP_004249681.1	uncharacterized protein LOC101253847 [Solanum lycopersicum]	------	------	PF04640.14	PLATZ	PLATZ transcription factor
Soltu.DM.02G019820	methylesterase PCR A	0.261	-1.93828	0.00833692	0.264988	yes	down	3.08	0.93	1.31	0.81	0.52	0.15	1.77333	0.493333	GO:0042545;GO:0045490;GO:0005618;GO:0016021;GO:0071944;GO:0005576;GO:0046910;GO:0030599;GO:0045330;GO:000485	BP:cell wall modification;BP:pectin catabolic process;CC:cell wall;CC:integral component of membrane;CC:cell periphery;CC:extracellular region;MF:pectinesterase inhibitor activity;MF:pectinesterase activity;MF:aspartyl esterase activity;MF:enzyme inhibitor activity;	K01051	E3.1.1.11	map00040	Pentose and glucuronate interconversions	COG4677	G:Carbohydrate transport and metabolism	XP_004232737.1	pectinesterase [Solanum lycopersicum]	sp|Q1JPL7|PME18_ARATH;	Pectinesterase/pectinesterase inhibitor 18 OS=Arabidopsis thaliana OX=3702 GN=PME18 PE=1 SV=3;	PF01095.19;PF04043.15;PF12708.7	Pectinesterase;PMEI;Pectate_lyase_3	Pectinesterase;Plant invertase/pectin methylesterase inhibitor;Pectate lyase superfamily protein
Soltu.DM.05G020030	cyclic nucleotide gated channel	0.02	-5.62335	0.00833908	1	yes	down	2.64	1.04	0	0	0	0	1.22667	0	GO:0042391;GO:0016021;GO:0005887;GO:0005216;GO:000524	BP:regulation of membrane potential;CC:integral component of membrane;CC:integral component of plasma membrane;MF:ion channel activity;MF:voltage-gated potassium channel activity;	K05391	CNGC	map04626	Plant-pathogen interaction	ENOG410XPSE	U:Intracellular trafficking, secretion, and vesicular transport	XP_015077010.1	cyclic nucleotide-gated ion channel 1-like isoform X1 [Solanum pennellii]	sp|Q9SKD7|CNGC3_ARATH;	Probable cyclic nucleotide-gated ion channel 3 OS=Arabidopsis thaliana OX=3702 GN=CNGC3 PE=2 SV=2;	PF00520.31	Ion_trans	Ion transport protein
Soltu.DM.07G016520	O-Glycosyl hydrolases family 17 protein	0.444	-1.17096	0.00851737	0.269203	yes	down	22.97	12.97	5.91	7.03	5.34	7.04	13.95	6.47	GO:0005975;GO:0046658;GO:0016021;GO:0030247;GO:000455	BP:carbohydrate metabolic process;CC:anchored component of plasma membrane;CC:integral component of membrane;MF:polysaccharide binding;MF:hydrolase activity, hydrolyzing O-glycosyl compounds;	------	------	------	------	ENOG410Y94B	G:Carbohydrate transport and metabolism	NP_001275111.1	glucan endo-1,3-beta-glucosidase 12-like precursor [Solanum tuberosum]	sp|Q9ZU91|E133_ARATH;	Glucan endo-1,3-beta-glucosidase 3 OS=Arabidopsis thaliana OX=3702 GN=At2g01630 PE=2 SV=2;	PF00332.18;PF07983.13	Glyco_hydro_17;X8	Glycosyl hydrolases family 17;X8 domain
Soltu.DM.07G011880	heat shock transcription factor A2	3.633	1.86102	0.00858736	0.269313	yes	up	0.15	0.23	0.21	0.7	0.9	0.53	0.196667	0.71	GO:0005634;GO:0003700;GO:004356	CC:nucleus;MF:transcription factor activity, sequence-specific DNA binding;MF:sequence-specific DNA binding;	K09419	HSFF	------	------	COG5169	K:Transcription	XP_006357708.1	PREDICTED: heat shock factor protein HSF30-like [Solanum tuberosum]	sp|P41152|HSF30_SOLPE;	Heat shock factor protein HSF30 OS=Solanum peruvianum OX=4082 GN=HSF30 PE=2 SV=1;	PF00447.17	HSF_DNA-bind	HSF-type DNA-binding
Soltu.DM.03G023740	Kunitz family trypsin and protease inhibitor protein	2.365	1.24159	0.00869699	0.271325	yes	up	2.39	3.75	4.41	4.15	11.71	8.27	3.51667	8.04333	GO:000486	MF:endopeptidase inhibitor activity;	------	------	------	------	ENOG410YHN1	O:Posttranslational modification, protein turnover, chaperones	XP_006351546.1	PREDICTED: miraculin [Solanum tuberosum]	sp|Q9LMU2|KTI2_ARATH;	Kunitz trypsin inhibitor 2 OS=Arabidopsis thaliana OX=3702 GN=KTI2 PE=2 SV=1;	PF00197.18	Kunitz_legume	Trypsin and protease inhibitor
Soltu.DM.03G009170	Leucine-rich repeat protein kinase family protein	0.494	-1.01777	0.00883331	0.27355	yes	down	2.59	1.61	2.31	1.06	0.97	1.2	2.17	1.07667	GO:0016021;GO:0005524;GO:000467	CC:integral component of membrane;MF:ATP binding;MF:protein kinase activity;	------	------	------	------	ENOG410YF7E	S:Function unknown	XP_006363847.1	PREDICTED: probable inactive leucine-rich repeat receptor-like protein kinase At1g66830 [Solanum tuberosum]	sp|Q9ZU46|ZAR1_ARATH;	Receptor protein kinase-like protein ZAR1 OS=Arabidopsis thaliana OX=3702 GN=ZAR1 PE=1 SV=1;	PF07714.17;PF00069.25;PF08263.12;PF13855.6;PF12799.7	Pkinase_Tyr;Pkinase;LRRNT_2;LRR_8;LRR_4	Protein tyrosine kinase;Protein kinase domain;Leucine rich repeat N-terminal domain;Leucine rich repeat;Leucine Rich repeats
Soltu.DM.12G024540	hypothetical protein	2.083	1.05843	0.00910416	0.278889	yes	up	15.53	24.96	58.91	154.47	43.95	116.83	33.1333	105.083	------	------	------	------	------	------	------	------	------	------	------	------	------	------	------
Soltu.DM.12G007070	VQ motif-containing protein	0.372	-1.42742	0.00913929	0.278889	yes	down	2.51	1.51	2.66	1.23	0.38	0.96	2.22667	0.856667	GO:001630	MF:kinase activity;	------	------	------	------	ENOG410ZEN2	S:Function unknown	XP_006360272.1	PREDICTED: VQ motif-containing protein 22-like [Solanum tuberosum]	sp|Q9LIE6|VQ22_ARATH;	VQ motif-containing protein 22 OS=Arabidopsis thaliana OX=3702 GN=VQ22 PE=2 SV=1;	PF05678.14	VQ	VQ motif
Soltu.DM.08G030160	Glutaredoxin family protein	0.304	-1.71596	0.00926537	0.281063	yes	down	3.52	1.76	1.02	0.96	0.57	0.5	2.1	0.676667	GO:0045454;GO:0016021;GO:0005623;GO:0015035;GO:000905	BP:cell redox homeostasis;CC:integral component of membrane;CC:cell;MF:protein disulfide oxidoreductase activity;MF:electron carrier activity;	K17479	GRXCR1	------	------	ENOG4111HAI	O:Posttranslational modification, protein turnover, chaperones	XP_006343770.2	PREDICTED: uncharacterized protein At5g39865 [Solanum tuberosum]	sp|Q9FLE8|Y5986_ARATH;	Uncharacterized protein At5g39865 OS=Arabidopsis thaliana OX=3702 GN=At5g39865 PE=2 SV=1;	PF00462.24;PF04908.15	Glutaredoxin;SH3BGR	Glutaredoxin;SH3-binding, glutamic acid-rich protein
Soltu.DM.08G024640	Integrase-type DNA-binding superfamily protein	0.217	-2.20516	0.00928798	0.281174	yes	down	1.15	0.89	0.97	0.23	0.13	0.3	1.00333	0.22	GO:0006351;GO:0005634;GO:0003700;GO:000367	BP:transcription, DNA-templated;CC:nucleus;MF:transcription factor activity, sequence-specific DNA binding;MF:DNA binding;	------	------	------	------	ENOG41118EY;ENOG410YIZG	K:Transcription;	XP_006355509.1	PREDICTED: ethylene-responsive transcription factor ERF039-like [Solanum tuberosum]	sp|Q8LBQ7|ERF34_ARATH;	Ethylene-responsive transcription factor ERF034 OS=Arabidopsis thaliana OX=3702 GN=ERF034 PE=2 SV=2;	PF00847.20	AP2	AP2 domain
Soltu.DM.03G003090	P-loop containing nucleoside triphosphate hydrolases superfamily protein	0.471	-1.08718	0.0092975	0.281174	yes	down	5.11	10.84	3.48	4.32	2.41	2.73	6.47667	3.15333	GO:000438	MF:helicase activity;	K10706	SETX, ALS4	------	------	COG1112	L:Replication, recombination and repair	XP_015162377.1	PREDICTED: uncharacterized protein LOC102595832 [Solanum tuberosum]	sp|O94387|YGSA_SCHPO;	Uncharacterized ATP-dependent helicase C29A10.10c OS=Schizosaccharomyces pombe;	PF13087.6;PF13086.6;PF13245.6;PF13604.6;PF04851.15	AAA_12;AAA_11;AAA_19;AAA_30;ResIII	AAA domain;AAA domain;AAA domain;AAA domain;Type III restriction enzyme, res subunit
Soltu.DM.03G027080	HSP20-like chaperones superfamily protein	0.045	-4.4663	0.00938408	1	yes	down	3.61	0.62	0.98	0	0.18	0	1.73667	0.06	GO:001602	CC:integral component of membrane;	------	------	------	------	COG0071	O:Posttranslational modification, protein turnover, chaperones	XP_015069129.1	22.0 kDa heat shock protein-like [Solanum pennellii]	sp|P19037|HS181_ARATH;	18.1 kDa class I heat shock protein OS=Arabidopsis thaliana OX=3702 GN=HSP18.1 PE=1 SV=1;	PF00011.21	HSP20	Hsp20/alpha crystallin family
Soltu.DM.04G002560	UDP-glycosyltransferase 73B4	0.059	-4.0877	0.00944194	1	yes	down	1.2	0.42	0.15	0	0	0.09	0.59	0.03	GO:0008152;GO:001675	BP:metabolic process;MF:transferase activity, transferring hexosyl groups;	K13495	CISZOG	map00908	Zeatin biosynthesis	COG1819	S:Function unknown	XP_015170294.1	PREDICTED: zeatin O-glucosyltransferase-like [Solanum tuberosum]	sp|Q9ZSK5|ZOG_PHALU;	Zeatin O-glucosyltransferase OS=Phaseolus lunatus OX=3884 GN=ZOG1 PE=2 SV=1;	PF00201.18;PF04101.16	UDPGT;Glyco_tran_28_C	UDP-glucoronosyl and UDP-glucosyl transferase;Glycosyltransferase family 28 C-terminal domain
Soltu.DM.06G016680	terpene synthase	0.431	-1.21545	0.00957295	0.287502	yes	down	9.66	6.99	16.63	9.03	2.8	2.71	11.0933	4.84667	GO:0016114;GO:0008152;GO:0005737;GO:0010333;GO:000028	BP:terpenoid biosynthetic process;BP:metabolic process;CC:cytoplasm;MF:terpene synthase activity;MF:magnesium ion binding;	------	------	------	------	ENOG410YBXH;ENOG41117C3	S:Function unknown;O:Posttranslational modification, protein turnover, chaperones	XP_006365934.1	PREDICTED: germacrene C synthase-like [Solanum tuberosum]	sp|Q9FQ27|TPSGB_SOLHA;	;	PF03936.16;PF01397.21	Terpene_synth_C;Terpene_synth	Terpene synthase family, metal binding domain;Terpene synthase, N-terminal domain
Soltu.DM.10G018270	cyclin-dependent kinase B1;2	0.453	-1.14091	0.00958767	0.287535	yes	down	9.65	7.62	3.6	2.66	3.22	3.71	6.95667	3.19667	GO:0008284;GO:0006468;GO:0010468;GO:0000082;GO:0010033;GO:0010389;GO:0007165;GO:0051301;GO:0007275;GO:0005737;GO:0000307;GO:0005634;GO:0030332;GO:0004674;GO:0004672;GO:0004693;GO:000552	BP:positive regulation of cell proliferation;BP:protein phosphorylation;BP:regulation of gene expression;BP:G1/S transition of mitotic cell cycle;BP:response to organic substance;BP:regulation of G2/M transition of mitotic cell cycle;BP:signal transduction;BP:cell division;BP:multicellular organism development;CC:cytoplasm;CC:cyclin-dependent protein kinase holoenzyme complex;CC:nucleus;MF:cyclin…	K07760	CDK	------	------	ENOG410XPP3	T:Signal transduction mechanisms	XP_006362328.1	PREDICTED: cell division control protein 2 homolog C [Solanum tuberosum]	sp|Q38774|CDC2C_ANTMA;	Cell division control protein 2 homolog C OS=Antirrhinum majus OX=4151 GN=CDC2C PE=2 SV=1;	PF00069.25;PF07714.17;PF01636.23;PF06293.14	Pkinase;Pkinase_Tyr;APH;Kdo	Protein kinase domain;Protein tyrosine kinase;Phosphotransferase enzyme family;Lipopolysaccharide kinase
Soltu.DM.02G012480	cell elongation protein / DWARF1 / DIMINUTO (DIM)	0.28	-1.8377	0.0097404	0.288833	yes	down	5.39	2.7	0.96	0.25	1.07	1.22	3.01667	0.846667	GO:0016021;GO:0050660;GO:001661	CC:integral component of membrane;MF:flavin adenine dinucleotide binding;MF:oxidoreductase activity, acting on CH-OH group of donors;	K09828	DHCR24, DWF1	map00100	Steroid biosynthesis	COG0277	C:Energy production and conversion	XP_006353049.1	PREDICTED: delta(24)-sterol reductase-like isoform X1 [Solanum tuberosum]	sp|Q39085|DIM_ARATH;	Delt;	PF01565.23	FAD_binding_4	FAD binding domain
Soltu.DM.11G006320	Zn-dependent exopeptidases superfamily protein	32.175	5.00785	0.0100422	1	yes	up	0	0	0	0.5	1.22	1.78	0	1.16667	GO:0009570;GO:0004177;GO:0008270;GO:0008237;GO:007000	CC:chloroplast stroma;MF:aminopeptidase activity;MF:zinc ion binding;MF:metallopeptidase activity;MF:metalloaminopeptidase activity;	K01267	DNPEP	------	------	COG1362	E:Amino acid transport and metabolism	XP_006361458.1	PREDICTED: probable aspartyl aminopeptidase [Solanum tuberosum]	------	------	------	------	------
Soltu.DM.06G015770	CHY-type/CTCHY-type/RING-type Zinc finger protein	2.49	1.31604	0.0100436	0.291745	yes	up	6.59	6.45	14.52	7.85	38.41	20.16	9.18667	22.14	GO:0016567;GO:0016874;GO:000827	BP:protein ubiquitination;MF:ligase activity;MF:zinc ion binding;	K10144	RCHY1, PIRH2	map04120	Ubiquitin mediated proteolysis	ENOG410XXHF	S:Function unknown	XP_006356694.1	PREDICTED: E3 ubiquitin-protein ligase MIEL1 [Solanum tuberosum]	sp|Q8VZK0|MIEL1_ARATH;	E3 ubiquitin-protein ligase MIEL1 OS=Arabidopsis thaliana OX=3702 GN=MIEL1 PE=1 SV=1;	PF14599.6;PF05495.12;PF13639.6;PF00097.25;PF13923.6;PF13445.6	zinc_ribbon_6;zf-CHY;zf-RING_2;zf-C3HC4;zf-C3HC4_2;zf-RING_UBOX	Zinc-ribbon;CHY zinc finger;Ring finger domain;Zinc finger, C3HC4 type;Zinc finger, C3HC4 type;RING-type zinc-finger
Soltu.DM.10G023640	subtilase 1.3	0.258	-1.9551	0.0100459	0.291745	yes	down	1.59	1.04	1.18	0.74	0.08	0.26	1.27	0.36	GO:000425	MF:serine-type endopeptidase activity;	------	------	------	------	COG1404	O:Posttranslational modification, protein turnover, chaperones	XP_004249504.1	subtilisin-like protease SBT1.9 [Solanum lycopersicum]	sp|O82777|SBT3_SOLLC;	Subtilisin-like protease SBT3 OS=Solanum lycopersicum OX=4081 GN=sbt3 PE=1 SV=1;	PF00082.22;PF17766.1	Peptidase_S8;fn3_6	Subtilase family;Fibronectin type-III domain
Soltu.DM.01G032020	AT-hook motif nuclear-localized protein	0.361	-1.47138	0.0101605	0.293059	yes	down	2.67	1.62	2.83	1.06	0.33	1.11	2.37333	0.833333	------	------	------	------	------	------	ENOG410YFD3	S:Function unknown	XP_006339435.1	PREDICTED: AT-hook motif nuclear-localized protein 1-like [Solanum tuberosum]	sp|Q8VYJ2|AHL1_ARATH;	AT-hook motif nuclear-localized protein 1 OS=Arabidopsis thaliana OX=3702 GN=AHL1 PE=1 SV=1;	PF03479.15	DUF296	Plants and Prokaryotes Conserved
Soltu.DM.03G035970	basic helix-loop-helix (bHLH) DNA-binding superfamily protein	2.252	1.17089	0.0102243	0.294096	yes	up	3.45	4.05	2.47	3.26	10.15	8.94	3.32333	7.45	GO:004698	MF:protein dimerization activity;	------	------	------	------	ENOG410YJMV	S:Function unknown	XP_006343023.1	PREDICTED: transcription factor bHLH87 [Solanum tuberosum]	sp|Q8S3D2|BH087_ARATH;	Transcription factor bHLH87 OS=Arabidopsis thaliana OX=3702 GN=BHLH87 PE=1 SV=1;	PF00010.26	HLH	Helix-loop-helix DNA-binding domain
Soltu.DM.01G025770	O-methyltransferase family protein	0.363	-1.46385	0.010272	0.294203	yes	down	3.1	4.38	1.91	1.49	0.8	1.22	3.13	1.17	GO:0019438;GO:0008757;GO:0046983;GO:000817	BP:aromatic compound biosynthetic process;MF:S-adenosylmethionine-dependent methyltransferase activity;MF:protein dimerization activity;MF:O-methyltransferase activity;	K16040	ROMT	map00945	Stilbenoid, diarylheptanoid and gingerol biosynthesis	ENOG410XS7T;ENOG410YK2S	S:Function unknown;	XP_006365444.1	PREDICTED: trans-resveratrol di-O-methyltransferase-like [Solanum tuberosum]	sp|B6VJS4|ROMT_VITVI;	Trans-resveratrol di-O-methyltransferase OS=Vitis vinifera OX=29760 GN=ROMT PE=1 SV=2;	PF00891.18;PF08100.11;PF13847.6;PF08508.10;PF13649.6	Methyltransf_2;Dimerisation;Methyltransf_31;DUF1746;Methyltransf_25	O-methyltransferase domain;Dimerisation domain;Methyltransferase domain;Fungal domain of unknown function;Methyltransferase domain
Soltu.DM.03G002140	Aluminium induced protein with YGL and LRDR motifs	4.326	2.11304	0.0103974	0.296248	yes	up	23.03	18.59	56.74	39.89	250.53	116.03	32.7867	135.483	------	------	------	------	------	------	ENOG410YD56	S:Function unknown	XP_006343243.1	PREDICTED: stem-specific protein TSJT1-like [Solanum tuberosum]	sp|P24805|TSJT1_TOBAC;	Stem-specific protein TSJT1 OS=Nicotiana tabacum OX=4097 GN=TSJT1 PE=2 SV=1;	PF12481.8	DUF3700	Aluminium induced protein
Soltu.DM.05G007640	UDP-glucosyl transferase 74B1	0.389	-1.36362	0.010534	0.29853	yes	down	2.26	2.47	1.69	0.67	0.51	1.33	2.14	0.836667	GO:0008152;GO:001675	BP:metabolic process;MF:transferase activity, transferring hexosyl groups;	K11820	UGT74B1	map00380;map00966	Tryptophan metabolism;Glucosinolate biosynthesis	COG1819	S:Function unknown	XP_006355936.1	PREDICTED: UDP-glycosyltransferase 74B1-like [Solanum tuberosum]	sp|O48676|U74B1_ARATH;	UDP-glycosyltransferase 74B1 OS=Arabidopsis thaliana OX=3702 GN=UGT74B1 PE=1 SV=1;	PF00201.18	UDPGT	UDP-glucoronosyl and UDP-glucosyl transferase
Soltu.DM.01G032660	subtilase family protein	0.483	-1.04993	0.0108352	0.304208	yes	down	3.17	2.94	1.92	0.86	1.45	1.63	2.67667	1.31333	GO:000425	MF:serine-type endopeptidase activity;	------	------	------	------	COG1404	O:Posttranslational modification, protein turnover, chaperones	XP_006339499.1	PREDICTED: subtilisin-like protease SBT1.1 [Solanum tuberosum]	sp|Q84WS0|SBT11_ARATH;	Subtilisin-like protease SBT1.1 OS=Arabidopsis thaliana OX=3702 GN=SBTI1.1 PE=1 SV=1;	PF00082.22;PF17766.1;PF02225.22;PF05922.16	Peptidase_S8;fn3_6;PA;Inhibitor_I9	Subtilase family;Fibronectin type-III domain;PA domain;Peptidase inhibitor I9
Soltu.DM.08G028200	Nuclear transport factor 2 (NTF2) family protein	0.104	-3.26206	0.0109516	1	yes	down	1.71	0.75	1.18	0	0.23	0.11	1.21333	0.113333	GO:001602	CC:integral component of membrane;	------	------	------	------	ENOG410YPYB	S:Function unknown	XP_015162584.1	PREDICTED: uncharacterized protein LOC102585567 [Solanum tuberosum]	------	------	PF12680.7	SnoaL_2	SnoaL-like domain
Soltu.DM.03G001020	GDSL-like Lipase/Acylhydrolase superfamily protein	0.398	-1.32971	0.0109535	0.30712	yes	down	6.41	5.02	2.03	1.42	1.7	2.3	4.48667	1.80667	GO:001678	MF:hydrolase activity, acting on ester bonds;	------	------	------	------	ENOG411139P	S:Function unknown	XP_006356122.2	PREDICTED: GDSL esterase/lipase At1g29670-like [Solanum tuberosum]	sp|Q9C7N4|GDL15_ARATH;	GDSL esterase/lipase At1g29670 OS=Arabidopsis thaliana OX=3702 GN=At1g29670 PE=2 SV=1;	PF00657.22	Lipase_GDSL	GDSL-like Lipase/Acylhydrolase
Soltu.DM.12G005910	CYCLIN D3;2	0.415	-1.27049	0.0110369	0.308229	yes	down	5.47	3.67	2.12	1.8	1.14	1.86	3.75333	1.6	GO:000563	CC:nucleus;	K14505	CYCD3	map04075	Plant hormone signal transduction	ENOG410XRKC	D:Cell cycle control, cell division, chromosome partitioning	XP_006342647.1	PREDICTED: cyclin-D3-3-like isoform X2 [Solanum tuberosum]	sp|Q9SN11|CCD33_ARATH;	Cyclin-D3-3 OS=Arabidopsis thaliana OX=3702 GN=CYCD3-3 PE=2 SV=1;	PF00134.23;PF02984.19	Cyclin_N;Cyclin_C	Cyclin, N-terminal domain;Cyclin, C-terminal domain
Soltu.DM.12G014570	strictosidine synthase	0.349	-1.51836	0.0111317	0.308994	yes	down	6.36	4.83	1.57	1.86	1.54	1.14	4.25333	1.51333	GO:0009058;GO:0016020;GO:0005783;GO:0016844;GO:001678	BP:biosynthetic process;CC:membrane;CC:endoplasmic reticulum;MF:strictosidine synthase activity;MF:hydrolase activity, acting on ester bonds;	K21407	APMAP	------	------	COG3386	G:Carbohydrate transport and metabolism	XP_004252261.1	protein STRICTOSIDINE SYNTHASE-LIKE 11-like [Solanum lycopersicum]	sp|P92976|SSL11_ARATH;	Protein STRICTOSIDINE SYNTHASE-LIKE 11 OS=Arabidopsis thaliana OX=3702 GN=SSL11 PE=2 SV=2;	PF03088.16;PF08450.12	Str_synth;SGL	Strictosidine synthase;SMP-30/Gluconolactonase/LRE-like region
Soltu.DM.08G002940	HXXXD-type acyl-transferase family protein	0.372	-1.42658	0.0111871	0.308994	yes	down	7.5	2.33	1.33	10.53	1.32	0.42	3.72	4.09	GO:001674	MF:transferase activity, transferring acyl groups other than amino-acyl groups;	------	------	------	------	ENOG410YEZS	S:Function unknown	XP_006367771.1	PREDICTED: uncharacterized acetyltransferase At3g50280-like [Solanum tuberosum]	sp|Q9SND9|Y3028_ARATH;	Uncharacterized acetyltransferase At3g50280 OS=Arabidopsis thaliana OX=3702 GN=At3g50280 PE=3 SV=1;	PF02458.15	Transferase	Transferase family
Soltu.DM.05G011740	microtubule-associated protein 65-8	0.477	-1.06779	0.0112024	0.308994	yes	down	2.67	2.04	1.48	0.76	1.31	0.98	2.06333	1.01667	GO:0000226;GO:0005874;GO:0005819;GO:0009524;GO:000801	BP:microtubule cytoskeleton organization;CC:microtubule;CC:spindle;CC:phragmoplast;MF:microtubule binding;	K16732	PRC1	------	------	ENOG410YZBK	S:Function unknown	XP_015074980.1	65-kDa microtubule-associated protein 8 [Solanum pennellii]	sp|Q9C7G0|MA658_ARATH;	65-kDa microtubule-associated protein 8 OS=Arabidopsis thaliana OX=3702 GN=MAP65-8 PE=1 SV=2;	PF03999.12	MAP65_ASE1	Microtubule associated protein
Soltu.DM.03G011570	HXXXD-type acyl-transferase family protein	0.056	-4.16089	0.011205	1	yes	down	0.37	0.27	0.5	0	0	0.05	0.38	0.0166667	GO:0009507;GO:001674	CC:chloroplast;MF:transferase activity, transferring acyl groups other than amino-acyl groups;	------	------	------	------	ENOG410YB17	S:Function unknown	XP_006355150.1	PREDICTED: anthranilate N-benzoyltransferase protein 1 [Solanum tuberosum]	sp|O24645|HCBT1_DIACA;	Anthranilate N-benzoyltransferase protein 1 OS=Dianthus caryophyllus OX=3570 GN=HCBT1 PE=1 SV=1;	PF02458.15	Transferase	Transferase family
Soltu.DM.03G027500	RmlC-like cupins superfamily protein	4.392	2.13475	0.0112254	0.308994	yes	up	0.36	1.28	0.78	8.42	1.42	1.27	0.806667	3.70333	GO:0005618;GO:0005576;GO:0030145;GO:004573	CC:cell wall;CC:extracellular region;MF:manganese ion binding;MF:nutrient reservoir activity;	------	------	------	------	ENOG410YKM8	S:Function unknown	XP_006344981.1	PREDICTED: germin-like protein subfamily T member 2 [Solanum tuberosum]	sp|Q9LMC9|GLT2_ARATH;	Germin-like protein subfamily T member 2 OS=Arabidopsis thaliana OX=3702 GN=At1g18980 PE=2 SV=1;	PF00190.22;PF07883.11	Cupin_1;Cupin_2	Cupin;Cupin domain
Soltu.DM.03G030360	basic chitinase	0.033	-4.9336	0.0113202	1	yes	down	2.75	0.97	0	0	0	0.09	1.24	0.03	GO:0006952;GO:0016021;GO:0008061;GO:003024	BP:defense response;CC:integral component of membrane;MF:chitin binding;MF:carbohydrate binding;	------	------	------	------	ENOG410XXV4;COG3979;ENOG410ZGY1	S:Function unknown;G:Carbohydrate transport and metabolism;S:Function unknown	XP_015159487.1	PREDICTED: chitin-binding lectin 1-like [Solanum tuberosum]	sp|Q9S8M0|LECT_SOLTU;	Chitin-binding lectin 1 OS=Solanum tuberosum OX=4113 PE=1 SV=2;	PF00187.19	Chitin_bind_1	Chitin recognition protein
Soltu.DM.03G016190	2 iron, 2 sulfur cluster binding	0.441	-1.18166	0.0113246	0.308994	yes	down	311.06	328.11	91.39	127.02	105.29	83.93	243.52	105.413	GO:0010150;GO:0055072;GO:0072593;GO:0043231;GO:0009570;GO:0005739;GO:005153	BP:leaf senescence;BP:iron ion homeostasis;BP:reactive oxygen species metabolic process;CC:intracellular membrane-bounded organelle;CC:chloroplast stroma;CC:mitochondrion;MF:2 iron, 2 sulfur cluster binding;	------	------	------	------	ENOG41122II	S:Function unknown	NP_001309349.1	CDGSH iron-sulfur domain-containing protein [Solanum lycopersicum]	sp|Q9FLI7|NEET_ARATH;	CDGSH iron-sulfur domain-containing protein NEET OS=Arabidopsis thaliana OX=3702 GN=NEET PE=1 SV=1;	PF09360.10	zf-CDGSH	Iron-binding zinc finger CDGSH type
Soltu.DM.06G010770	Peroxidase superfamily protein	4.114	2.04054	0.011357	0.308994	yes	up	1.12	1.26	0.6	1.39	9.5	1.21	0.993333	4.03333	GO:0006979;GO:0042744;GO:0005576;GO:0020037;GO:0046872;GO:000460	BP:response to oxidative stress;BP:hydrogen peroxide catabolic process;CC:extracellular region;MF:heme binding;MF:metal ion binding;MF:peroxidase activity;	K00430	E1.11.1.7	map00940	Phenylpropanoid biosynthesis	ENOG410YETZ	G:Carbohydrate transport and metabolism	XP_006361306.1	PREDICTED: peroxidase P7-like [Solanum tuberosum]	sp|A7NY33|PER4_VITVI;	Peroxidase 4 OS=Vitis vinifera OX=29760 GN=GSVIVT00023967001 PE=1 SV=1;	PF00141.23	peroxidase	Peroxidase
Soltu.DM.08G025410	NAC	0.067	-3.89116	0.011389	1	yes	down	1.73	0.33	1.25	0	0	0.19	1.10333	0.0633333	GO:0006355;GO:0006351;GO:0005634;GO:000367	BP:regulation of transcription, DNA-templated;BP:transcription, DNA-templated;CC:nucleus;MF:DNA binding;	------	------	------	------	ENOG4111EYD	S:Function unknown	XP_006355522.1	PREDICTED: NAC domain-containing protein 7-like [Solanum tuberosum]	sp|Q9FWX2|NAC7_ARATH;	NAC domain-containing protein 7 OS=Arabidopsis thaliana OX=3702 GN=NAC007 PE=1 SV=2;	PF02365.15	NAM	No apical meristem
Soltu.DM.06G031000	Protein kinase superfamily protein	2.219	1.14983	0.0115029	0.31176	yes	up	14.84	1.52	3.83	3.65	6.75	4	6.73	4.8	GO:0006468;GO:0007166;GO:0005886;GO:0004675;GO:0004674;GO:000552	BP:protein phosphorylation;BP:cell surface receptor signaling pathway;CC:plasma membrane;MF:transmembrane receptor protein serine/threonine kinase activity;MF:protein serine/threonine kinase activity;MF:ATP binding;	K18873;K04733	PIK1;IRAK4	map04626	Plant-pathogen interaction	COG0515	T:Signal transduction mechanisms	XP_006367657.1	PREDICTED: serine/threonine-protein kinase CDL1 [Solanum tuberosum]	sp|Q9LQQ8|PBL5_ARATH;	Probable serine/threonine-protein kinase PBL5 OS=Arabidopsis thaliana OX=3702 GN=PBL5 PE=2 SV=1;	PF00069.25;PF07714.17	Pkinase;Pkinase_Tyr	Protein kinase domain;Protein tyrosine kinase
Soltu.DM.01G034340	chitinase A	6.83	2.77189	0.011599	0.312759	yes	up	0.09	0.81	0	2.45	2.87	0.86	0.3	2.06	GO:0005975;GO:0006032;GO:0016021;GO:0005576;GO:0008061;GO:0004553;GO:000456	BP:carbohydrate metabolic process;BP:chitin catabolic process;CC:integral component of membrane;CC:extracellular region;MF:chitin binding;MF:hydrolase activity, hydrolyzing O-glycosyl compounds;MF:chitinase activity;	K01183	E3.2.1.14	map00520	Amino sugar and nucleotide sugar metabolism	ENOG4111GPA	G:Carbohydrate transport and metabolism	XP_015167576.1	PREDICTED: acidic endochitinase-like [Solanum tuberosum]	sp|P23472|CHLY_HEVBR;	Hevamine-A OS=Hevea brasiliensis OX=3981 PE=1 SV=2;	PF00704.28	Glyco_hydro_18	Glycosyl hydrolases family 18
Soltu.DM.07G001730	trehalose phosphatase/synthase	2.077	1.05433	0.0116168	0.31284	yes	up	8.6	9.96	22.79	18.68	45.78	19.08	13.7833	27.8467	GO:0005992;GO:0070413;GO:0005737;GO:0005829;GO:0005739;GO:0016791;GO:000382	BP:trehalose biosynthetic process;BP:trehalose metabolism in response to stress;CC:cytoplasm;CC:cytosol;CC:mitochondrion;MF:phosphatase activity;MF:catalytic activity;	K16055	TPS	map00500	Starch and sucrose metabolism	COG1877	G:Carbohydrate transport and metabolism	XP_006343554.1	PREDICTED: probable alpha,alpha-trehalose-phosphate synthase [UDP-forming] 11 isoform X1 [Solanum tuberosum]	sp|Q9ZV48|TPS11_ARATH;	Probable alpha,alpha-trehalose-phosphate synthase [UDP-forming] 11 OS=Arabidopsis thaliana OX=3702 GN=TPS11 PE=2 SV=1;	PF00982.21;PF02358.16;PF08282.12	Glyco_transf_20;Trehalose_PPase;Hydrolase_3	Glycosyltransferase family 20;Trehalose-phosphatase;haloacid dehalogenase-like hydrolase
Soltu.DM.01G046490	conserved hypothetical protein	7.038	2.81513	0.011747	0.31514	yes	up	0.6	0.41	0	2.47	3.08	1.56	0.336667	2.37	------	------	K15920	XYL4	map00520	Amino sugar and nucleotide sugar metabolism	ENOG4111EDR	S:Function unknown	XP_006346307.1	PREDICTED: uncharacterized protein LOC102586586 [Solanum tuberosum]	------	------	------	------	------
Soltu.DM.03G026020	myb domain protein	0.371	-1.43075	0.0118617	0.317008	yes	down	1.83	1.74	2.05	1.31	0.33	0.59	1.87333	0.743333	GO:0030154;GO:0006357;GO:0005634;GO:0043565;GO:0044212;GO:0001135;GO:0003677;GO:000098	BP:cell differentiation;BP:regulation of transcription from RNA polymerase II promoter;CC:nucleus;MF:sequence-specific DNA binding;MF:transcription regulatory region DNA binding;MF:transcription factor activity, RNA polymerase II transcription factor recruiting;MF:DNA binding;MF:RNA polymerase II transcription factor activity, sequence-specific DNA binding;	K09422	MYBP	------	------	COG5147	K:Transcription	XP_006344457.1	PREDICTED: protein ODORANT1-like [Solanum tuberosum]	sp|Q8LPH6|MYB86_ARATH;	Transcription factor MYB86 OS=Arabidopsis thaliana OX=3702 GN=MYB86 PE=2 SV=1;	PF00249.31;PF13921.6	Myb_DNA-binding;Myb_DNA-bind_6	Myb-like DNA-binding domain;Myb-like DNA-binding domain
Soltu.DM.02G008430	methyl esterase	0.229	-2.1278	0.0118931	0.317026	yes	down	3.43	2.54	0.75	0.13	0.87	0.49	2.24	0.496667	GO:001678	MF:hydrolase activity;	K08233	PNAE	map00901	Indole alkaloid biosynthesis	ENOG4111IVV	S:Function unknown	XP_006360242.1	PREDICTED: salicylic acid-binding protein 2-like [Solanum tuberosum]	sp|Q6RYA0|SABP2_TOBAC;	Salicylic acid-binding protein 2 OS=Nicotiana tabacum OX=4097 GN=SABP2 PE=1 SV=1;	PF12697.7;PF00561.20;PF12146.8;PF00975.20;PF07819.13	Abhydrolase_6;Abhydrolase_1;Hydrolase_4;Thioesterase;PGAP1	Alpha/beta hydrolase family;alpha/beta hydrolase fold;Serine aminopeptidase, S33;Thioesterase domain;PGAP1-like protein
Soltu.DM.01G008580	2-oxoglutarate (2OG) and Fe(II)-dependent oxygenase superfamily protein	0.023	-5.44209	0.0119654	1	yes	down	0.47	1.07	0	0	0	0	0.513333	0	GO:0046872;GO:0051213;GO:001649	MF:metal ion binding;MF:dioxygenase activity;MF:oxidoreductase activity;	------	------	------	------	COG3491	S:Function unknown	XP_006354215.1	PREDICTED: probable 2-oxoglutarate-dependent dioxygenase AOP1 [Solanum tuberosum]	sp|Q9ZTA3|AOP1C_ARATH;	Probable 2-oxoglutarate-dependent dioxygenase AOP1 OS=Arabidopsis thaliana OX=3702 GN=AOP1 PE=2 SV=1;	PF03171.20;PF14226.6	2OG-FeII_Oxy;DIOX_N	2OG-F;non-haem dioxygenase in morphine synthesis N-terminal
Soltu.DM.06G010350	inflorescence meristem receptor-like kinase	0.287	-1.80286	0.0120327	0.319076	yes	down	1.09	0.48	0.77	0.04	0.29	0.3	0.78	0.21	GO:0016021;GO:0005524;GO:000467	CC:integral component of membrane;MF:ATP binding;MF:protein kinase activity;	------	------	------	------	COG4886	S:Function unknown	XP_006353439.1	PREDICTED: probably inactive leucine-rich repeat receptor-like protein kinase IMK2 [Solanum tuberosum]	sp|C0LGP9|IMK3_ARATH;	Probable leucine-rich repeat receptor-like protein kinase IMK3 OS=Arabidopsis thaliana OX=3702 GN=IMK3 PE=1 SV=1;	PF07714.17;PF00069.25;PF13855.6;PF12799.7;PF08263.12	Pkinase_Tyr;Pkinase;LRR_8;LRR_4;LRRNT_2	Protein tyrosine kinase;Protein kinase domain;Leucine rich repeat;Leucine Rich repeats;Leucine rich repeat N-terminal domain
Soltu.DM.11G004760	terpene synthase	0.105	-3.25842	0.0121418	1	yes	down	0.29	0.24	0.81	0.07	0	0.08	0.446667	0.05	GO:0008152;GO:0010333;GO:000028	BP:metabolic process;MF:terpene synthase activity;MF:magnesium ion binding;	K14182;K18117	HVS;TPS31	map00909	Sesquiterpenoid and triterpenoid biosynthesis	ENOG410YBXH	S:Function unknown	XP_006367961.1	PREDICTED: vetispiradiene synthase 3-like [Solanum tuberosum]	sp|Q84LG0|5EAS4_NICAT;	Probable 5-epi-aristolochene synthase 4 OS=Nicotiana attenuata OX=49451 PE=2 SV=1;	PF03936.16;PF01397.21	Terpene_synth_C;Terpene_synth	Terpene synthase family, metal binding domain;Terpene synthase, N-terminal domain
Soltu.DM.01G024200	Eukaryotic aspartyl protease family protein	10.637	3.41101	0.0121728	0.320854	yes	up	0.22	0.06	0.05	0	2.76	0.74	0.11	1.16667	GO:0006508;GO:0030163;GO:000419	BP:proteolysis;BP:protein catabolic process;MF:aspartic-type endopeptidase activity;	------	------	------	------	ENOG410XNV7	O:Posttranslational modification, protein turnover, chaperones	XP_006349239.1	PREDICTED: basic 7S globulin-like [Solanum tuberosum]	sp|Q9FSH9|CONG1_LUPAL;	Gamma conglutin 1 OS=Lupinus albus OX=3870 GN=Cgamma PE=1 SV=1;	PF14541.6;PF14543.6	TAXi_C;TAXi_N	Xylanase inhibitor C-terminal;Xylanase inhibitor N-terminal
Soltu.DM.06G024540	4-coumarate:CoA ligase	0.458	-1.12633	0.0122424	0.321778	yes	down	9.03	5.41	2.98	3.62	2.05	2.65	5.80667	2.77333	GO:0009698;GO:0008152;GO:0016207;GO:0016874;GO:000552	BP:phenylpropanoid metabolic process;BP:metabolic process;MF:4-coumarate-CoA ligase activity;MF:ligase activity;MF:ATP binding;	K01904	4CL	map00130;map00940;map00360	Ubiquinone and other terpenoid-quinone biosynthesis;Phenylpropanoid biosynthesis;Phenylalanine metabolism	COG0318;COG0318	I:Lipid transport and metabolism;Q:Secondary metabolites biosynthesis, transport and catabolism	XP_006366277.1	PREDICTED: 4-coumarate--CoA ligase 2 [Solanum tuberosum]	sp|O24146|4CL2_TOBAC;	4-coumarate--CoA ligase 2 OS=Nicotiana tabacum OX=4097 GN=4CL2 PE=1 SV=1;	PF00501.28;PF13193.6	AMP-binding;AMP-binding_C	AMP-binding enzyme;AMP-binding enzyme C-terminal domain
Soltu.DM.02G018790	hypothetical protein	12.708	3.66768	0.0122574	0.321778	yes	up	0.33	0.17	0	0.59	5.05	0.59	0.166667	2.07667	------	------	------	------	------	------	ENOG4111494	S:Function unknown	TMW80571.1	hypothetical protein EJD97_018212 [Solanum chilense]	------	------	PF12609.8	DUF3774	Wound-induced protein
Soltu.DM.09G027230	actin-related protein C2B	0.462	-1.11459	0.0123505	0.322718	yes	down	2.15	1.96	2.38	0.85	0.95	1.13	2.16333	0.976667	GO:0034314;GO:0030041;GO:0005737;GO:0005885;GO:0005200;GO:0051015;GO:000377	BP:Arp2/3 complex-mediated actin nucleation;BP:actin filament polymerization;CC:cytoplasm;CC:Arp2/3 protein complex;MF:structural constituent of cytoskeleton;MF:actin filament binding;MF:actin binding;	K05758	ARPC2	map04144	Endocytosis	ENOG410YKF6	S:Function unknown	XP_009789948.1	PREDICTED: actin-related protein 2/3 complex subunit 2B isoform X1 [Nicotiana sylvestris]	sp|F4IVU1|ARC2B_ARATH;	Actin-related protein 2/3 complex subunit 2B OS=Arabidopsis thaliana OX=3702 GN=ARPC2B PE=2 SV=1;	PF04045.14	P34-Arc	Arp2/3 complex, 34 kD subunit p34-Arc
Soltu.DM.01G029870	conserved hypothetical protein	0.499	-1.00414	0.0124004	0.323621	yes	down	7.3	4.08	3.44	2.22	2.43	2.85	4.94	2.5	------	------	------	------	------	------	ENOG410YRFU	S:Function unknown	XP_006354633.1	PREDICTED: uncharacterized protein LOC102584533 [Solanum tuberosum]	------	------	------	------	------
Soltu.DM.12G002200	Pollen Ole e 1 allergen and extensin family protein	8.194	3.03453	0.0124906	0.32478	yes	up	0.1	0.06	0	0.54	0.65	0.07	0.0533333	0.42	GO:0009664;GO:000519	BP:plant-type cell wall organization;MF:structural constituent of cell wall;	------	------	------	------	ENOG41119JU;ENOG410Z75C	S:Function unknown;	XP_027769642.1	adhesive plaque matrix protein-like [Solanum pennellii]	------	------	PF01190.17;PF04554.13	Pollen_Ole_e_I;Extensin_2	Pollen proteins Ole e I like;Extensin-like region
Soltu.DM.09G030890	cytochrome P450, family 76, subfamily C, polypeptide	0.408	-1.29313	0.0126003	0.326017	yes	down	1.89	2.06	1.24	0.9	0.48	0.8	1.73	0.726667	GO:0044550;GO:0016020;GO:0016021;GO:0004497;GO:0020037;GO:0016709;GO:0016705;GO:000550	BP:secondary metabolite biosynthetic process;CC:membrane;CC:integral component of membrane;MF:monooxygenase activity;MF:heme binding;MF:oxidoreductase activity, acting on paired donors, with incorporation or reduction of molecular oxygen, NA;MF:oxidoreductase activity, acting on paired donors, with incorporation or reduction of molecular oxygen;MF:iron ion binding;	------	------	------	------	COG2124	Q:Secondary metabolites biosynthesis, transport and catabolism	XP_006358802.1	PREDICTED: geraniol 8-hydroxylase-like [Solanum tuberosum]	sp|Q8VWZ7|C76B6_CATRO;	Geraniol 8-hydroxylase OS=Catharanthus roseus OX=4058 GN=CYP76B6 PE=1 SV=1;	PF00067.22	p450	Cytochrome P450
Soltu.DM.10G002280	Cystathionine beta-synthase (CBS) family protein	0.417	-1.26307	0.0126197	0.32612	yes	down	3.65	2.78	1.57	1.4	0.76	1.29	2.66667	1.15	------	------	------	------	------	------	ENOG4111QFC	S:Function unknown	XP_006362950.1	PREDICTED: CBS domain-containing protein CBSX5 [Solanum tuberosum]	sp|Q84WQ5|CBSX5_ARATH;	CBS domain-containing protein CBSX5 OS=Arabidopsis thaliana OX=3702 GN=CBSX5 PE=2 SV=2;	PF00571.28	CBS	CBS domain
Soltu.DM.01G047230	UDP-glucosyltransferase 73B2	0.23	-2.11794	0.0126894	0.327492	yes	down	1.68	0.47	1.25	0.56	0.22	0.08	1.13333	0.286667	GO:0008152;GO:0043231;GO:0080044;GO:0080043;GO:0050275;GO:0016758;GO:004280	BP:metabolic process;CC:intracellular membrane-bounded organelle;MF:quercetin 7-O-glucosyltransferase activity;MF:quercetin 3-O-glucosyltransferase activity;MF:scopoletin glucosyltransferase activity;MF:transferase activity, transferring hexosyl groups;MF:identical protein binding;	------	------	------	------	COG1819	S:Function unknown	XP_006346389.1	PREDICTED: scopoletin glucosyltransferase-like [Solanum tuberosum]	sp|Q9AT54|SCGT_TOBAC;	Scopoletin glucosyltransferase OS=Nicotiana tabacum OX=4097 GN=TOGT1 PE=1 SV=1;	PF00201.18	UDPGT	UDP-glucoronosyl and UDP-glucosyl transferase
Soltu.DM.06G012570	NAC	0.333	-1.58754	0.0128313	0.328402	yes	down	2.01	2.09	0.69	0.46	0.67	0.48	1.59667	0.536667	GO:0006355;GO:0006351;GO:0005634;GO:000367	BP:regulation of transcription, DNA-templated;BP:transcription, DNA-templated;CC:nucleus;MF:DNA binding;	------	------	------	------	ENOG4111EYD	S:Function unknown	XP_015169148.1	PREDICTED: NAC domain-containing protein 7-like [Solanum tuberosum]	sp|Q9FWX2|NAC7_ARATH;	NAC domain-containing protein 7 OS=Arabidopsis thaliana OX=3702 GN=NAC007 PE=1 SV=2;	PF02365.15	NAM	No apical meristem
Soltu.DM.10G010830	beta glucosidase	0.064	-3.96764	0.012832	1	yes	down	0.4	0.09	0.99	0	0.09	0	0.493333	0.03	GO:1901657;GO:0005975;GO:0016021;GO:0008422;GO:000455	BP:glycosyl compound metabolic process;BP:carbohydrate metabolic process;CC:integral component of membrane;MF:beta-glucosidase activity;MF:hydrolase activity, hydrolyzing O-glycosyl compounds;	K01188	E3.2.1.21	map00460;map00500;map00940	Cyanoamino acid metabolism;Starch and sucrose metabolism;Phenylpropanoid biosynthesis	COG2723	G:Carbohydrate transport and metabolism	XP_006339952.1	PREDICTED: vicianin hydrolase-like [Solanum tuberosum]	sp|A2SY66|VICHY_VICSN;	Vicianin hydrolase;	PF00232.18	Glyco_hydro_1	Glycosyl hydrolase family 1
Soltu.DM.03G004280	ovate family protein	0.035	-4.82179	0.0128905	1	yes	down	0.59	0.3	0.11	0	0	0	0.333333	0	------	------	------	------	------	------	ENOG410Z091	S:Function unknown	XP_006366994.2	PREDICTED: transcription repressor OFP7 [Solanum tuberosum]	sp|Q9ZU65|OFP7_ARATH;	Transcription repressor OFP7 OS=Arabidopsis thaliana OX=3702 GN=OFP7 PE=2 SV=1;	PF04844.13	Ovate	Transcriptional repressor, ovate
Soltu.DM.06G033760	cytochrome B5 isoform B	0.428	-1.22562	0.0129801	0.329409	yes	down	15.46	9.75	6.17	3.14	3.89	4.15	10.46	3.72667	GO:0055114;GO:0031090;GO:0016021;GO:0005789;GO:0020037;GO:004687	BP:oxidation-reduction process;CC:organelle membrane;CC:integral component of membrane;CC:endoplasmic reticulum membrane;MF:heme binding;MF:metal ion binding;	------	------	------	------	COG5274;COG5274	C:Energy production and conversion;I:Lipid transport and metabolism	XP_006352692.1	PREDICTED: cytochrome b5-like [Solanum tuberosum]	sp|P49098|CYB5_TOBAC;	Cytochrome b5 OS=Nicotiana tabacum OX=4097 PE=2 SV=1;	PF00173.28	Cyt-b5	Cytochrome b5-like Heme/Steroid binding domain
Soltu.DM.01G051440	ACT-like protein tyrosine kinase family protein	2.313	1.2098	0.0130721	0.32974	yes	up	1.17	0.56	2.32	2.52	3.44	3.33	1.35	3.09667	GO:0035556;GO:0005829;GO:0004674;GO:0004871;GO:0004672;GO:000552	BP:intracellular signal transduction;CC:cytosol;MF:protein serine/threonine kinase activity;MF:signal transducer activity;MF:protein kinase activity;MF:ATP binding;	------	------	------	------	COG0515	T:Signal transduction mechanisms	XP_006364514.1	PREDICTED: serine/threonine-protein kinase STY46 [Solanum tuberosum]	sp|F4JTP5|STY46_ARATH;	Serine/threonine-protein kinase STY46 OS=Arabidopsis thaliana OX=3702 GN=STY46 PE=1 SV=1;	PF07714.17;PF00069.25;PF01842.25;PF17667.1	Pkinase_Tyr;Pkinase;ACT;Pkinase_fungal	Protein tyrosine kinase;Protein kinase domain;ACT domain;Fungal protein kinase
Soltu.DM.02G032380	galacturonosyltransferase-like	2.228	1.15571	0.0131464	0.330544	yes	up	1.77	2.66	1.26	2.55	5.05	4.97	1.89667	4.19	GO:0000271;GO:0006979;GO:0005794;GO:001675	BP:polysaccharide biosynthetic process;BP:response to oxidative stress;CC:Golgi apparatus;MF:transferase activity, transferring glycosyl groups;	------	------	------	------	ENOG41106K3	O:Posttranslational modification, protein turnover, chaperones	XP_006338507.1	PREDICTED: probable galacturonosyltransferase-like 10 [Solanum tuberosum]	sp|Q9LHD2|GATLA_ARATH;	Probable galacturonosyltransferase-like 10 OS=Arabidopsis thaliana OX=3702 GN=GATL10 PE=2 SV=1;	PF01501.20;PF18404.1	Glyco_transf_8;Glyco_transf_24	Glycosyl transferase family 8;Glucosyltransferase 24
Soltu.DM.12G023620	F-box and associated interaction domains-containing protein	29.071	4.86149	0.0132051	1	yes	up	0	0	0	0.25	0.28	0.07	0	0.2	------	------	------	------	------	------	ENOG410YVBU	S:Function unknown	XP_006352014.1	PREDICTED: F-box protein At3g07870-like [Solanum tuberosum]	sp|Q9SFC7|FB135_ARATH;	F-box protein At3g07870 OS=Arabidopsis thaliana OX=3702 GN=At3g07870 PE=2 SV=1;	PF07734.13;PF12937.7;PF00646.33	FBA_1;F-box-like;F-box	F-box associated;F-box-like;F-box domain
Soltu.DM.09G017160	UDP-Glycosyltransferase superfamily protein	0.451	-1.14832	0.0132954	0.331804	yes	down	11.19	6.27	7.3	6.98	1.88	2.83	8.25333	3.89667	GO:0008152;GO:0009718;GO:0016758;GO:004721	BP:metabolic process;BP:anthocyanin-containing compound biosynthetic process;MF:transferase activity, transferring hexosyl groups;MF:anthocyanidin 3-O-glucosyltransferase activity;	------	------	------	------	COG1819	S:Function unknown	XP_006367560.1	PREDICTED: anthocyanidin 3-O-glucosyltransferase [Solanum tuberosum]	sp|Q43716|UFOG_PETHY;	Anthocyanidin-3-O-glucoside rhamnosyltransferase OS=Petunia hybrida OX=4102 GN=RT PE=2 SV=1;	PF00201.18	UDPGT	UDP-glucoronosyl and UDP-glucosyl transferase
Soltu.DM.03G004740	DUF4228 domain containing protein	3.192	1.67464	0.0133314	0.332018	yes	up	0.53	0.38	0.8	1.04	2.45	1.8	0.57	1.76333	GO:0005524;GO:000467	MF:ATP binding;MF:protein kinase activity;	------	------	------	------	ENOG410YRN3	S:Function unknown	XP_015159215.1	PREDICTED: uncharacterized protein LOC107058253 [Solanum tuberosum]	------	------	PF14009.6	DUF4228	Domain of unknown function
Soltu.DM.03G037140	cytochrome P450, family 93, subfamily D, polypeptide	0.319	-1.65016	0.0133512	0.332018	yes	down	3.37	2.02	2.68	1.72	0.55	0.53	2.69	0.933333	GO:0044550;GO:0016021;GO:0016020;GO:0004497;GO:0016705;GO:0020037;GO:0016709;GO:000550	BP:secondary metabolite biosynthetic process;CC:integral component of membrane;CC:membrane;MF:monooxygenase activity;MF:oxidoreductase activity, acting on paired donors, with incorporation or reduction of molecular oxygen;MF:heme binding;MF:oxidoreductase activity, acting on paired donors, with incorporation or reduction of molecular oxygen, NA;MF:iron ion binding;	K20623	CYP92A6	map00905	Brassinosteroid biosynthesis	COG2124	Q:Secondary metabolites biosynthesis, transport and catabolism	TMX03875.1	hypothetical protein EJD97_013393 [Solanum chilense]	sp|Q50EK4|C75A1_PINTA;	Cytochrome P450 750A1 OS=Pinus taeda OX=3352 GN=CYP750A1 PE=2 SV=1;	PF00067.22	p450	Cytochrome P450
Soltu.DM.01G040660	nodulin MtN21 /EamA-like transporter family protein	0.468	-1.09562	0.0133943	0.332203	yes	down	16.3	9.69	13.58	11.77	4.07	3.46	13.19	6.43333	GO:0016021;GO:0005886;GO:002285	CC:integral component of membrane;CC:plasma membrane;MF:transmembrane transporter activity;	------	------	------	------	ENOG410YFIU	S:Function unknown	XP_015163053.1	PREDICTED: WAT1-related protein At1g09380-like [Solanum tuberosum]	sp|Q8GXB4|WTR2_ARATH;	WAT1-related protein At1g09380 OS=Arabidopsis thaliana OX=3702 GN=At1g09380 PE=2 SV=1;	PF00892.20	EamA	EamA-like transporter family
Soltu.DM.04G001380	AP2/B3 transcription factor family protein	4.346	2.11976	0.0134239	0.332203	yes	up	6.77	3.49	6.7	5.36	45.86	21.33	5.65333	24.1833	GO:0006351;GO:0005634;GO:0003700;GO:000367	BP:transcription, DNA-templated;CC:nucleus;MF:transcription factor activity, sequence-specific DNA binding;MF:DNA binding;	K09287	RAV	------	------	ENOG4110AU5	K:Transcription	XP_006366067.1	PREDICTED: AP2/ERF and B3 domain-containing transcription factor RAV1 [Solanum tuberosum]	sp|Q9ZWM9|RAV1_ARATH;	AP2/ERF and B3 domain-containing transcription factor RAV1 OS=Arabidopsis thaliana OX=3702 GN=RAV1 PE=1 SV=1;	PF02362.21;PF00847.20	B3;AP2	B3 DNA binding domain;AP2 domain
Soltu.DM.03G032620	serine carboxypeptidase-like	0.481	-1.05657	0.013434	0.332203	yes	down	7.81	4.88	4.15	1.55	2.1	3.84	5.61333	2.49667	GO:0051603;GO:0016021;GO:000418	BP:proteolysis involved in cellular protein catabolic process;CC:integral component of membrane;MF:serine-type carboxypeptidase activity;	K16297	SCPL-II	------	------	COG2939	E:Amino acid transport and metabolism	XP_006341487.1	PREDICTED: serine carboxypeptidase-like 45 [Solanum tuberosum]	sp|Q93Y09|SCP45_ARATH;	Serine carboxypeptidase-like 45 OS=Arabidopsis thaliana OX=3702 GN=SCPL45 PE=2 SV=1;	PF00450.22	Peptidase_S10	Serine carboxypeptidase
Soltu.DM.01G021140	hypothetical protein	2.464	1.30125	0.013453	0.332203	yes	up	0.24	1.1	0.73	1.87	2.12	1.13	0.69	1.70667	GO:000827	MF:zinc ion binding;	------	------	------	------	------	------	PHU22828.1	hypothetical protein BC332_07935 [Capsicum chinense]	------	------	------	------	------
Soltu.DM.04G030920	P-loop containing nucleoside triphosphate hydrolases superfamily protein	0.493	-1.02106	0.0135508	0.333447	yes	down	3.43	2.32	1.36	1.02	1.18	1.37	2.37	1.19	GO:0007018;GO:0008017;GO:0003777;GO:000552	BP:microtubule-based movement;MF:microtubule binding;MF:microtubule motor activity;MF:ATP binding;	K10395	KIF4_21_27	------	------	COG5059	Z:Cytoskeleton	XP_006338060.1	PREDICTED: kinesin-like protein BC2 [Solanum tuberosum]	sp|F4K0J3|KN4C_ARATH;	Kinesin-like protein KIN-4C OS=Arabidopsis thaliana OX=3702 GN=KIN4C PE=2 SV=2;	PF00225.23;PF16796.5	Kinesin;Microtub_bd	Kinesin motor domain;Microtubule binding
Soltu.DM.01G051770	flavin-dependent monooxygenase	0.468	-1.09528	0.0136561	0.334241	yes	down	7.67	3.36	3.17	2.11	2.22	2.46	4.73333	2.26333	GO:0016021;GO:0050661;GO:0050660;GO:000449	CC:integral component of membrane;MF:NADP binding;MF:flavin adenine dinucleotide binding;MF:N,N-dimethylaniline monooxygenase activity;	K00485	FMO	------	------	COG2072	P:Inorganic ion transport and metabolism	XP_006364364.1	PREDICTED: probable flavin-containing monooxygenase 1 [Solanum tuberosum]	sp|Q9LMA1|FMO1_ARATH;	Probable flavin-containing monooxygenase 1 OS=Arabidopsis thaliana OX=3702 GN=FMO1 PE=2 SV=1;	PF00743.19;PF13738.6;PF13450.6;PF13434.6;PF07992.14	FMO-like;Pyr_redox_3;NAD_binding_8;K_oxygenase;Pyr_redox_2	Flavin-binding monooxygenase-like;Pyridine nucleotide-disulphide oxidoreductase;NA;L-lysine 6-monooxygenase;Pyridine nucleotide-disulphide oxidoreductase
Soltu.DM.03G016450	DUF4378 domain containing protein	0.393	-1.34727	0.0136622	0.334241	yes	down	1.73	0.78	1.13	0.6	0.36	0.51	1.21333	0.49	------	------	------	------	------	------	ENOG410YW1D	S:Function unknown	XP_006362707.2	PREDICTED: protein LONGIFOLIA 1 isoform X1 [Solanum tuberosum]	------	------	PF14309.6;PF14383.6	DUF4378;VARLMGL	Domain of unknown function;DUF761-associated sequence motif
Soltu.DM.06G019150	Homeodomain-like superfamily protein	0.276	-1.85979	0.013685	0.334412	yes	down	1.75	1.03	4.6	0.5	0.38	0.67	2.46	0.516667	GO:0006355;GO:0006351;GO:0005634;GO:000367	BP:regulation of transcription, DNA-templated;BP:transcription, DNA-templated;CC:nucleus;MF:DNA binding;	------	------	------	------	ENOG410YGU0	K:Transcription	XP_006353697.1	PREDICTED: myb family transcription factor APL-like isoform X1 [Solanum tuberosum]	sp|C0SVS4|PHLB_ARATH;	Myb family transcription factor PHL11 OS=Arabidopsis thaliana OX=3702 GN=PHL11 PE=1 SV=1;	PF14379.6;PF00249.31	Myb_CC_LHEQLE;Myb_DNA-binding	MYB-CC type transfactor, LHEQLE motif;Myb-like DNA-binding domain
Soltu.DM.04G008000	Thioredoxin superfamily protein	18.859	4.23721	0.0138758	1	yes	up	0	0.81	0	3.02	3.97	7.56	0.27	4.85	GO:0045454;GO:0005623;GO:0015035;GO:000905	BP:cell redox homeostasis;CC:cell;MF:protein disulfide oxidoreductase activity;MF:electron carrier activity;	K03676	grxC, GLRX, GLRX2	------	------	COG0695	O:Posttranslational modification, protein turnover, chaperones	XP_015072935.1	monothiol glutaredoxin-S1-like [Solanum pennellii]	sp|Q8L8Z8|GRXS2_ARATH;	Monothiol glutaredoxin-S2 OS=Arabidopsis thaliana OX=3702 GN=GRXS2 PE=3 SV=1;	PF00462.24	Glutaredoxin	Glutaredoxin
Soltu.DM.02G006580	GATA type zinc finger transcription factor family protein	0.039	-4.66914	0.0138929	1	yes	down	0.23	0.55	0.45	0	0	0	0.41	0	GO:0030154;GO:0005634;GO:0005667;GO:0001085;GO:0043565;GO:0003700;GO:0001228;GO:0008270;GO:0003682;GO:000097	BP:cell differentiation;CC:nucleus;CC:transcription factor complex;MF:RNA polymerase II transcription factor binding;MF:sequence-specific DNA binding;MF:transcription factor activity, sequence-specific DNA binding;MF:transcriptional activator activity, RNA polymerase II transcription regulatory region sequence-specific binding;MF:zinc ion binding;MF:chromatin binding;MF:RNA polymerase II regulato…	------	------	------	------	COG5641	K:Transcription	XP_006346995.1	PREDICTED: GATA transcription factor 19 [Solanum tuberosum]	sp|Q9ZPX0|GAT20_ARATH;	GATA transcription factor 20 OS=Arabidopsis thaliana OX=3702 GN=GATA20 PE=2 SV=2;	PF00320.27	GATA	GATA zinc finger
Soltu.DM.10G004140	basic helix-loop-helix (bHLH) DNA-binding superfamily protein	0.48	-1.0598	0.0139002	0.335869	yes	down	10.88	9.14	8.27	7.91	2.86	4.29	9.43	5.02	GO:0006357;GO:0090575;GO:0046983;GO:0000977;GO:000367	BP:regulation of transcription from RNA polymerase II promoter;CC:RNA polymerase II transcription factor complex;MF:protein dimerization activity;MF:RNA polymerase II regulatory region sequence-specific DNA binding;MF:DNA binding;	------	------	------	------	ENOG41119GS;ENOG4111D1R	K:Transcription;S:Function unknown	XP_015161047.1	PREDICTED: uncharacterized protein LOC107059131 [Solanum tuberosum]	sp|F4JIJ7|BH162_ARATH;	Transcription factor bHLH162 OS=Arabidopsis thaliana OX=3702 GN=BHLH162 PE=1 SV=1;	PF00010.26	HLH	Helix-loop-helix DNA-binding domain
Soltu.DM.01G048230	phragmoplast orienting kinesin	0.488	-1.03393	0.013996	0.336254	yes	down	2.45	1.79	1.19	0.52	1.29	0.94	1.81	0.916667	GO:0007018;GO:0008017;GO:0003777;GO:000552	BP:microtubule-based movement;MF:microtubule binding;MF:microtubule motor activity;MF:ATP binding;	K10400	KIF15	------	------	COG5059;ENOG410ZDN4	Z:Cytoskeleton;S:Function unknown	XP_006346472.1	PREDICTED: phragmoplast orienting kinesin 2 isoform X2 [Solanum tuberosum]	sp|Q27IK6|KN12D_ARATH;	Kinesin-like protein KIN-12D OS=Arabidopsis thaliana OX=3702 GN=KIN12D PE=2 SV=1;	PF00225.23;PF16796.5	Kinesin;Microtub_bd	Kinesin motor domain;Microtubule binding
Soltu.DM.04G030590	Protein kinase superfamily protein	0.268	-1.90193	0.0140312	0.336254	yes	down	1.16	0.45	0.73	0.14	0.26	0.21	0.78	0.203333	GO:0006468;GO:0007166;GO:0005886;GO:0004675;GO:0004674;GO:000552	BP:protein phosphorylation;BP:cell surface receptor signaling pathway;CC:plasma membrane;MF:transmembrane receptor protein serine/threonine kinase activity;MF:protein serine/threonine kinase activity;MF:ATP binding;	K04733	IRAK4	------	------	COG0515	T:Signal transduction mechanisms	XP_006338093.1	PREDICTED: serine/threonine-protein kinase-like protein At3g51990 [Solanum tuberosum]	sp|Q9SGN7|CCR12_ARATH;	Serine/threonine-protein kinase-like protein At1g28390 OS=Arabidopsis thaliana OX=3702 GN=At1g28390 PE=2 SV=1;	PF07714.17;PF00069.25	Pkinase_Tyr;Pkinase	Protein tyrosine kinase;Protein kinase domain
Soltu.DM.09G009290	inflorescence meristem receptor-like kinase	0.416	-1.26625	0.0141139	0.336648	yes	down	12.55	5.47	3.29	1.63	4.1	3.32	7.10333	3.01667	GO:0016021;GO:0005886;GO:0009505;GO:0009506;GO:0004672;GO:000552	CC:integral component of membrane;CC:plasma membrane;CC:plant-type cell wall;CC:plasmodesma;MF:protein kinase activity;MF:ATP binding;	------	------	------	------	COG4886	S:Function unknown	XP_006360828.1	PREDICTED: probably inactive leucine-rich repeat receptor-like protein kinase IMK2 [Solanum tuberosum]	sp|C0LGP9|IMK3_ARATH;	Probable leucine-rich repeat receptor-like protein kinase IMK3 OS=Arabidopsis thaliana OX=3702 GN=IMK3 PE=1 SV=1;	PF00069.25;PF07714.17;PF13855.6;PF12799.7;PF08263.12	Pkinase;Pkinase_Tyr;LRR_8;LRR_4;LRRNT_2	Protein kinase domain;Protein tyrosine kinase;Leucine rich repeat;Leucine Rich repeats;Leucine rich repeat N-terminal domain
Soltu.DM.02G029590	GDSL-like Lipase/Acylhydrolase superfamily protein	47.539	5.57103	0.0143104	1	yes	up	0	0	0	0	1.39	0.11	0	0.5	GO:001678	MF:hydrolase activity, acting on ester bonds;	------	------	------	------	ENOG410ZH2N	S:Function unknown	XP_006338241.1	PREDICTED: GDSL esterase/lipase At2g23540 [Solanum tuberosum]	sp|O80470|GDL38_ARATH;	GDSL esterase/lipase At2g23540 OS=Arabidopsis thaliana OX=3702 GN=At2g23540 PE=2 SV=1;	PF00657.22	Lipase_GDSL	GDSL-like Lipase/Acylhydrolase
Soltu.DM.12G022100	kinesin	0.481	-1.05585	0.0143522	0.339697	yes	down	3.14	2.46	1.68	0.95	0.93	1.63	2.42667	1.17	GO:0007018;GO:0005874;GO:0008017;GO:0003777;GO:000552	BP:microtubule-based movement;CC:microtubule;MF:microtubule binding;MF:microtubule motor activity;MF:ATP binding;	K10405	KIFC1	------	------	COG5059	Z:Cytoskeleton	XP_006363519.1	PREDICTED: kinesin-3-like [Solanum tuberosum]	sp|P46875|KN14N_ARATH;	Kinesin-like protein KIN-14N OS=Arabidopsis thaliana OX=3702 GN=KIN14N PE=1 SV=1;	PF00225.23;PF16796.5;PF12128.8	Kinesin;Microtub_bd;DUF3584	Kinesin motor domain;Microtubule binding;Protein of unknown function
Soltu.DM.09G003230	Pentatricopeptide repeat (PPR) superfamily protein	0.491	-1.02497	0.0143525	0.339697	yes	down	1.51	2.06	1.52	0.82	0.86	0.82	1.69667	0.833333	GO:000827	MF:zinc ion binding;	------	------	------	------	ENOG410Z7Z7	S:Function unknown	XP_006341113.1	PREDICTED: putative pentatricopeptide repeat-containing protein At3g08820 [Solanum tuberosum]	sp|Q9SR82|PP219_ARATH;	Putative pentatricopeptide repeat-containing protein At3g08820 OS=Arabidopsis thaliana OX=3702 GN=PCMP-H84 PE=3 SV=1;	PF01535.20;PF13041.6;PF14432.6;PF12854.7;PF13812.6	PPR;PPR_2;DYW_deaminase;PPR_1;PPR_3	PPR repeat;PPR repeat family;DYW family of nucleic acid deaminases;PPR repeat;Pentatricopeptide repeat domain
Soltu.DM.02G032190	P-loop containing nucleoside triphosphate hydrolases superfamily protein	0.151	-2.72411	0.014437	1	yes	down	0.39	0.4	0.54	0.15	0.04	0.04	0.443333	0.0766667	GO:000552	MF:ATP binding;	K08900	BCS1	------	------	COG0465	O:Posttranslational modification, protein turnover, chaperones	XP_006338782.1	PREDICTED: AAA-ATPase At3g28510-like [Solanum tuberosum]	sp|Q9LH84|AATP5_ARATH;	AAA-ATPase At3g28510 OS=Arabidopsis thaliana OX=3702 GN=At3g28510 PE=2 SV=1;	PF14363.6;PF00004.29;PF07728.14;PF00910.22;PF05496.12	AAA_assoc;AAA;AAA_5;RNA_helicase;RuvB_N	Domain associated at C-terminal with AAA;ATPase family associated with various cellular activities;AAA domain;RNA helicase;Holliday junction DNA helicase RuvB P-loop domain
Soltu.DM.01G032670	xylem serine peptidase	0.41	-1.28563	0.0145	0.341755	yes	down	3.01	2.59	1.19	0.55	0.9	1.34	2.26333	0.93	GO:000425	MF:serine-type endopeptidase activity;	------	------	------	------	COG1404	O:Posttranslational modification, protein turnover, chaperones	XP_006339775.2	PREDICTED: subtilisin-like protease SBT4.14 [Solanum tuberosum]	sp|Q9LLL8|SBT4E_ARATH;	Subtilisin-like protease SBT4.14 OS=Arabidopsis thaliana OX=3702 GN=SBT4.14 PE=2 SV=1;	PF00082.22;PF17766.1;PF05922.16	Peptidase_S8;fn3_6;Inhibitor_I9	Subtilase family;Fibronectin type-III domain;Peptidase inhibitor I9
Soltu.DM.03G036860	Plant protein of unknown function (DUF936)	0.282	-1.82856	0.0146383	0.34378	yes	down	1.62	1.12	0.39	0.3	0.17	0.45	1.04333	0.306667	------	------	------	------	------	------	ENOG4111EXG	S:Function unknown	XP_006342941.1	PREDICTED: uncharacterized protein LOC102603463 [Solanum tuberosum]	------	------	PF06075.12	DUF936	Plant protein of unknown function
Soltu.DM.07G023360	TRICHOME BIREFRINGENCE-LIKE	0.492	-1.02413	0.0148052	0.345777	yes	down	8.09	7.85	6.83	1.91	3.23	5.88	7.59	3.67333	GO:0071554;GO:0005794;GO:0016021;GO:0016413;GO:000367	BP:cell wall organization or biogenesis;CC:Golgi apparatus;CC:integral component of membrane;MF:O-acetyltransferase activity;MF:nucleic acid binding;	------	------	------	------	ENOG410YAJT	S:Function unknown	XP_006348399.1	PREDICTED: protein trichome birefringence-like 41 [Solanum tuberosum]	sp|O22960|TBL37_ARATH;	Protein trichome birefringence-like 37 OS=Arabidopsis thaliana OX=3702 GN=TBL37 PE=2 SV=2;	PF13839.6;PF14416.6	PC-Esterase;PMR5N	GDSL/SGNH-like Acyl-Esterase family found in Pmr5 and Cas1p;PMR5 N terminal Domain
Soltu.DM.05G003840	Reticulon family protein	0.211	-2.24752	0.0148493	0.345814	yes	down	1.29	0.5	0.82	0.32	0.11	0.14	0.87	0.19	GO:0016021;GO:000578	CC:integral component of membrane;CC:endoplasmic reticulum membrane;	K20720	RTN4	------	------	ENOG410XPKH	U:Intracellular trafficking, secretion, and vesicular transport	XP_006344315.1	PREDICTED: reticulon-like protein B14 [Solanum tuberosum]	sp|A2RVT6|RTNLN_ARATH;	Reticulon-like protein B14 OS=Arabidopsis thaliana OX=3702 GN=RTNLB14 PE=2 SV=2;	PF02453.17	Reticulon	Reticulon
Soltu.DM.12G006380	amino acid permease	2.694	1.42968	0.0148559	0.345814	yes	up	0.65	0.37	0.27	1.12	1.26	1.16	0.43	1.18	GO:0003333;GO:0015810;GO:0015827;GO:0005886;GO:0016021;GO:0015171;GO:0015175;GO:001517	BP:amino acid transmembrane transport;BP:aspartate transport;BP:tryptophan transport;CC:plasma membrane;CC:integral component of membrane;MF:amino acid transmembrane transporter activity;MF:neutral amino acid transmembrane transporter activity;MF:acidic amino acid transmembrane transporter activity;	------	------	------	------	COG0814	E:Amino acid transport and metabolism	XP_015059567.1	amino acid permease 6-like [Solanum pennellii]	sp|P92934|AAP6_ARATH;	Amino acid permease 6 OS=Arabidopsis thaliana OX=3702 GN=AAP6 PE=1 SV=1;	PF01490.18	Aa_trans	Transmembrane amino acid transporter protein
Soltu.DM.01G027180	topoisomerase II	0.499	-1.00365	0.0149372	0.346313	yes	down	6.25	3.4	2.53	1.35	2.44	2.4	4.06	2.06333	GO:0000819;GO:0000712;GO:0006265;GO:0044774;GO:0005634;GO:0003677;GO:0003918;GO:000552	BP:sister chromatid segregation;BP:resolution of meiotic recombination intermediates;BP:DNA topological change;BP:mitotic DNA integrity checkpoint;CC:nucleus;MF:DNA binding;MF:DNA topoisomerase type I;MF:ATP binding;	K03164	TOP2	------	------	COG0188	L:Replication, recombination and repair	XP_015163346.1	PREDICTED: DNA topoisomerase 2 isoform X1 [Solanum tuberosum]	sp|P30182|TOP2_ARATH;	DNA topoisomerase 2 OS=Arabidopsis thaliana OX=3702 GN=TOP2 PE=2 SV=2;	PF00521.20;PF16898.5;PF00204.25;PF02518.26;PF01751.22	DNA_topoisoIV;TOPRIM_C;DNA_gyraseB;HATPase_c;Toprim	DNA gyrase/topoisomerase IV, subunit A;C-terminal associated domain of TOPRIM;DNA gyrase B;Histidine kinase-, DNA gyrase B-, and HSP90-like ATPase;Toprim domain
Soltu.DM.02G032210	Pathogenesis-related thaumatin superfamily protein	0.479	-1.06077	0.0149485	0.346313	yes	down	29.91	26.09	12.68	6.1	13.11	13.66	22.8933	10.9567	------	------	------	------	------	------	ENOG410YBG3	S:Function unknown	XP_006338784.1	PREDICTED: thaumatin-like protein [Solanum tuberosum]	sp|P50699|TLPH_ARATH;	Thaumatin-like protein OS=Arabidopsis thaliana OX=3702 GN=At1g18250 PE=2 SV=2;	PF00314.17	Thaumatin	Thaumatin family
Soltu.DM.12G006650	Eukaryotic aspartyl protease family protein	0.324	-1.62659	0.0149556	0.346313	yes	down	10.06	3.01	2.03	0.78	1.6	2.6	5.03333	1.66	GO:0006508;GO:0043067;GO:0030163;GO:000419	BP:proteolysis;BP:regulation of programmed cell death;BP:protein catabolic process;MF:aspartic-type endopeptidase activity;	------	------	------	------	ENOG410XNV7	O:Posttranslational modification, protein turnover, chaperones	XP_006366418.1	PREDICTED: protein ASPARTIC PROTEASE IN GUARD CELL 2-like [Solanum tuberosum]	sp|O04496|AED3_ARATH;	Aspartyl protease AED3 OS=Arabidopsis thaliana OX=3702 GN=AED3 PE=1 SV=1;	PF14541.6;PF14543.6;PF00026.23	TAXi_C;TAXi_N;Asp	Xylanase inhibitor C-terminal;Xylanase inhibitor N-terminal;Eukaryotic aspartyl protease
Soltu.DM.04G003760	purple acid phosphatase	0.21	-2.2522	0.0150027	0.346754	yes	down	0.82	1.14	0.79	0.26	0.21	0.13	0.916667	0.2	GO:0016021;GO:000399	CC:integral component of membrane;MF:acid phosphatase activity;	K14379	ACP5	map00740	Riboflavin metabolism	ENOG41102A3;COG1409	S:Function unknown;	XP_006355041.2	PREDICTED: purple acid phosphatase 8-like [Solanum tuberosum]	sp|Q8VYZ2|PPA8_ARATH;	Purple acid phosphatase 8 OS=Arabidopsis thaliana OX=3702 GN=PAP8 PE=2 SV=1;	PF00149.28	Metallophos	Calcineurin-like phosphoesterase
Soltu.DM.01G045170	Terpenoid cyclases/Protein prenyltransferases superfamily protein	0.038	-4.72809	0.0150878	1	yes	down	0.48	0.37	0.15	0	0	0	0.333333	0	GO:0008152;GO:0010333;GO:000028	BP:metabolic process;MF:terpene synthase activity;MF:magnesium ion binding;	K12742	ispS	map00900	Terpenoid backbone biosynthesis	ENOG410YF98	O:Posttranslational modification, protein turnover, chaperones	XP_006351729.1	PREDICTED: (-)-camphene/tricyclene synthase, chloroplastic-like [Solanum tuberosum]	sp|G1JUH1|TPS3_SOLLC;	;	PF03936.16;PF01397.21	Terpene_synth_C;Terpene_synth	Terpene synthase family, metal binding domain;Terpene synthase, N-terminal domain
Soltu.DM.05G002520	Eukaryotic aspartyl protease family protein	0.42	-1.2525	0.0151263	0.34838	yes	down	5.28	4.72	1.65	1.94	1.1	2.02	3.88333	1.68667	GO:0006508;GO:0030163;GO:000419	BP:proteolysis;BP:protein catabolic process;MF:aspartic-type endopeptidase activity;	------	------	------	------	ENOG410XNV7	O:Posttranslational modification, protein turnover, chaperones	XP_006362527.1	PREDICTED: aspartic proteinase nepenthesin-1 [Solanum tuberosum]	sp|Q9LNJ3|APF2_ARATH;	Aspartyl protease family protein 2 OS=Arabidopsis thaliana OX=3702 GN=APF2 PE=2 SV=1;	PF14543.6;PF14541.6;PF00026.23	TAXi_N;TAXi_C;Asp	Xylanase inhibitor N-terminal;Xylanase inhibitor C-terminal;Eukaryotic aspartyl protease
Soltu.DM.06G032990	cytochrome P450, family 714, subfamily A, polypeptide	0.32	-1.6422	0.0152399	0.34921	yes	down	1.37	1.46	2.03	1.17	0.13	0.37	1.62	0.556667	GO:0005506;GO:0016705;GO:0004497;GO:002003	MF:iron ion binding;MF:oxidoreductase activity, acting on paired donors, with incorporation or reduction of molecular oxygen;MF:monooxygenase activity;MF:heme binding;	K20661	CYP714A1	------	------	COG2124	Q:Secondary metabolites biosynthesis, transport and catabolism	XP_006366796.1	PREDICTED: cytochrome P450 714C2-like [Solanum tuberosum]	sp|Q2QYH7|C14C2_ORYSJ;	Cytochrome P450 714C2 OS=Oryza sativa subsp. japonica OX=39947 GN=CYP714C2 PE=2 SV=1;	PF00067.22;PF02453.17	p450;Reticulon	Cytochrome P450;Reticulon
Soltu.DM.03G019530	hypothetical protein	0.248	-2.01105	0.0152703	0.34921	yes	down	2.06	2.25	4.39	0.38	0.49	1.76	2.9	0.876667	GO:0034765;GO:0016021;GO:000524	BP:regulation of ion transmembrane transport;CC:integral component of membrane;MF:voltage-gated potassium channel activity;	------	------	------	------	ENOG410XPSE	U:Intracellular trafficking, secretion, and vesicular transport	XP_015159197.1	PREDICTED: potassium channel SKOR-like [Solanum tuberosum]	sp|Q9M8S6|SKOR_ARATH;	Potassium channel SKOR OS=Arabidopsis thaliana OX=3702 GN=SKOR PE=1 SV=1;	------	------	------
Soltu.DM.03G030290	pathogenesis-related	0.308	-1.6977	0.015283	0.34921	yes	down	975.92	483.16	201.92	243.68	100.52	188.9	553.667	177.7	GO:0006952;GO:0030246;GO:000806	BP:defense response;MF:carbohydrate binding;MF:chitin binding;	------	------	------	------	ENOG410XXV4;COG3979	S:Function unknown;G:Carbohydrate transport and metabolism	XP_006364607.2	PREDICTED: chitin-binding lectin 1-like [Solanum tuberosum]	sp|Q9S8M0|LECT_SOLTU;	Chitin-binding lectin 1 OS=Solanum tuberosum OX=4113 PE=1 SV=2;	PF00187.19	Chitin_bind_1	Chitin recognition protein
Soltu.DM.04G008580	hypothetical protein	0.145	-2.78282	0.0154346	0.351751	yes	down	8.98	8.31	0.28	0	1.71	0.75	5.85667	0.82	------	------	------	------	------	------	ENOG410Z31F	S:Function unknown	XP_006346797.1	PREDICTED: uncharacterized protein LOC102580850 [Solanum tuberosum]	------	------	------	------	------
Soltu.DM.03G000580	nodulin MtN21 /EamA-like transporter family protein	0.219	-2.18916	0.015481	0.351751	yes	down	2.84	2.5	2.3	0.34	1.25	0.05	2.54667	0.546667	GO:0016021;GO:0005886;GO:002285	CC:integral component of membrane;CC:plasma membrane;MF:transmembrane transporter activity;	------	------	------	------	ENOG410YAZG	S:Function unknown	XP_006356109.1	PREDICTED: WAT1-related protein At4g08300-like [Solanum tuberosum]	sp|Q501F8|WTR32_ARATH;	WAT1-related protein At4g08300 OS=Arabidopsis thaliana OX=3702 GN=At4g08300 PE=2 SV=1;	PF00892.20	EamA	EamA-like transporter family
Soltu.DM.12G003560	Polyketide synthase, enoylreductase family protein	0.449	-1.1567	0.0154855	0.351751	yes	down	18.79	10.63	3.76	5.15	2.12	6.49	11.06	4.58667	GO:001649	MF:oxidoreductase activity;	K07512	MECR, NRBF1	map00062	Fatty acid elongation	COG0604	C:Energy production and conversion	XP_015059933.1	enoyl-[acyl-carrier-protein] reductase, mitochondrial-like [Solanum pennellii]	sp|Q8LCU7|MECR_ARATH;	Enoyl-[acyl-carrier-protein] reductase, mitochondrial OS=Arabidopsis thaliana OX=3702 GN=At3g45770 PE=1 SV=1;	PF00107.26;PF08240.12	ADH_zinc_N;ADH_N	Zinc-binding dehydrogenase;Alcohol dehydrogenase GroES-like domain
Soltu.DM.03G001910	HAESA-like	0.355	-1.49469	0.0155434	0.35249	yes	down	1.53	1.17	0.43	0.39	0.25	0.5	1.04333	0.38	GO:0016021;GO:0004674;GO:0005524;GO:000467	CC:integral component of membrane;MF:protein serine/threonine kinase activity;MF:ATP binding;MF:protein kinase activity;	------	------	------	------	COG4886	S:Function unknown	XP_006343221.1	PREDICTED: receptor-like protein kinase HSL1 [Solanum tuberosum]	sp|Q9SGP2|HSL1_ARATH;	Receptor-like protein kinase HSL1 OS=Arabidopsis thaliana OX=3702 GN=HSL1 PE=2 SV=1;	PF00069.25;PF07714.17;PF13855.6;PF12799.7;PF08263.12	Pkinase;Pkinase_Tyr;LRR_8;LRR_4;LRRNT_2	Protein kinase domain;Protein tyrosine kinase;Leucine rich repeat;Leucine Rich repeats;Leucine rich repeat N-terminal domain
Soltu.DM.05G012480	Transketolase family protein	2.121	1.08491	0.0156102	0.352949	yes	up	2.05	0.93	3.87	5.16	4.72	4.37	2.28333	4.75	GO:0006086;GO:0006096;GO:0005759;GO:000473	BP:acetyl-CoA biosynthetic process from pyruvate;BP:glycolytic process;CC:mitochondrial matrix;MF:pyruvate dehydrogenas;	K00162	PDHB, pdhB	map00020;map00010;map00620	Citrate cycle (TCA cycle);Glycolysis / Gluconeogenesis;Pyruvate metabolism	COG0022	C:Energy production and conversion	XP_006363263.1	PREDICTED: pyruvate dehydrogenase E1 component subunit beta-1, mitochondrial-like isoform X2 [Solanum tuberosum]	sp|Q6Z1G7|ODPB1_ORYSJ;	Pyruvate dehydrogenase E1 component subunit beta-1, mitochondrial OS=Oryza sativa subsp. japonica OX=39947 GN=Os08g0536000 PE=2 SV=1;	PF02779.24;PF02780.20	Transket_pyr;Transketolase_C	Transketolase, pyrimidine binding domain;Transketolase, C-terminal domain
Soltu.DM.11G009710	beta-galactosidase	0.406	-1.29942	0.0156138	0.352949	yes	down	5.65	3.52	1.22	1.83	1.11	1.46	3.46333	1.46667	GO:0005975;GO:0004565;GO:003024	BP:carbohydrate metabolic process;MF:beta-galactosidase activity;MF:carbohydrate binding;	------	------	------	------	COG1874	G:Carbohydrate transport and metabolism	XP_006351141.1	PREDICTED: beta-galactosidase 16-like isoform X1 [Solanum tuberosum]	sp|Q8GX69|BGA16_ARATH;	Beta-galactosidase 16 OS=Arabidopsis thaliana OX=3702 GN=BGAL16 PE=2 SV=2;	PF01301.19;PF17834.1;PF02449.15;PF13364.6	Glyco_hydro_35;GHD;Glyco_hydro_42;BetaGal_dom4_5	Glycosyl hydrolases family 35;Beta-sandwich domain in beta galactosidase;Beta-galactosidase;Beta-galactosidase jelly roll domain
Soltu.DM.02G029580	OBF binding protein	0.056	-4.15868	0.0157082	1	yes	down	0.71	0.36	0.17	0	0	0.05	0.413333	0.0166667	GO:0006355;GO:0005634;GO:000367	BP:regulation of transcription, DNA-templated;CC:nucleus;MF:DNA binding;	------	------	------	------	ENOG4111CPJ	K:Transcription	XP_006338240.1	PREDICTED: dof zinc finger protein DOF3.4 [Solanum tuberosum]	sp|Q39088|DOF34_ARATH;	Dof zinc finger protein DOF3.4 OS=Arabidopsis thaliana OX=3702 GN=DOF3.4 PE=1 SV=2;	PF02701.15	zf-Dof	Dof domain, zinc finger
Soltu.DM.07G016430	glycosyl hydrolase 9B8	0.369	-1.43656	0.0158964	0.356032	yes	down	1.48	1.5	0.97	0.87	0.36	0.34	1.31667	0.523333	GO:0030245;GO:000881	BP:cellulose catabolic process;MF:cellulase activity;	------	------	------	------	ENOG410XPC9	G:Carbohydrate transport and metabolism	XP_006357959.1	PREDICTED: endoglucanase 11 [Solanum tuberosum]	sp|O48766|GUN11_ARATH;	Endoglucanase 11 OS=Arabidopsis thaliana OX=3702 GN=At2g32990 PE=2 SV=1;	PF00759.19	Glyco_hydro_9	Glycosyl hydrolase family 9
Soltu.DM.02G006100	BURP domain-containing protein	0.341	-1.55398	0.0159994	0.35701	yes	down	4.77	5.34	32.95	2.89	4.95	6.09	14.3533	4.64333	GO:001602	CC:integral component of membrane;	------	------	------	------	------	------	XP_006367868.1	PREDICTED: BURP domain-containing protein 5-like [Solanum tuberosum]	sp|Q942D4|BURP3_ORYSJ;	BURP domain-containing protein 3 OS=Oryza sativa subsp. japonica OX=39947 GN=BURP3 PE=2 SV=1;	PF03181.15	BURP	BURP domain
Soltu.DM.10G018520	Glycosyl hydrolase superfamily protein	0.454	-1.1404	0.0160133	0.35701	yes	down	36.47	15.77	9.18	6.74	10.29	11.57	20.4733	9.53333	GO:0005975;GO:0046355;GO:0009845;GO:0016021;GO:0016985;GO:000455	BP:carbohydrate metabolic process;BP:mannan catabolic process;BP:seed germination;CC:integral component of membrane;MF:mannan endo-1,4-beta-mannosidase activity;MF:hydrolase activity, hydrolyzing O-glycosyl compounds;	K19355	MAN	map00051	Fructose and mannose metabolism	COG3934	G:Carbohydrate transport and metabolism	XP_006362338.1	PREDICTED: mannan endo-1,4-beta-mannosidase 6 [Solanum tuberosum]	sp|Q9LZV3|MAN6_ARATH;	Mannan endo-1,4-beta-mannosidase 6 OS=Arabidopsis thaliana OX=3702 GN=MAN6 PE=2 SV=1;	PF00150.18	Cellulase	Cellulase
Soltu.DM.06G015540	Disease resistance-responsive (dirigent-like protein) family protein	0.322	-1.63703	0.0160381	0.357186	yes	down	4.77	2.05	3.88	0.44	1.27	1.55	3.56667	1.08667	GO:0048046;GO:001602	CC:apoplast;CC:integral component of membrane;	------	------	------	------	ENOG41116V5	U:Intracellular trafficking, secretion, and vesicular transport	XP_006356678.2	PREDICTED: dirigent protein 22-like [Solanum tuberosum]	sp|Q9SS03|DIR21_ARATH;	Dirigent protein 21 OS=Arabidopsis thaliana OX=3702 GN=DIR21 PE=3 SV=1;	PF03018.14	Dirigent	Dirigent-like protein
Soltu.DM.10G025380	NDR1/HIN1-like	13.709	3.777	0.0161117	1	yes	up	0	0.21	0	2.07	0.38	0.66	0.07	1.03667	GO:0006952;GO:0046658;GO:0016021;GO:0009506;GO:000487	BP:defense response;CC:anchored component of plasma membrane;CC:integral component of membrane;CC:plasmodesma;MF:signal transducer activity;	------	------	------	------	ENOG410YGQV	S:Function unknown	XP_006339161.1	PREDICTED: protein YLS9-like [Solanum tuberosum]	sp|Q9FNH6|NHL3_ARATH;	NDR1/HIN1-like protein 3 OS=Arabidopsis thaliana OX=3702 GN=NHL3 PE=1 SV=1;	PF03168.13	LEA_2	Late embryogenesis abundant protein
Soltu.DM.10G028000	Patatin-like phospholipase family protein	2.81	1.49044	0.0161667	0.359291	yes	up	0.75	0.59	1.47	0.84	4.72	2.09	0.936667	2.55	GO:0016042;GO:0016021;GO:0016787;GO:000480	BP:lipid catabolic process;CC:integral component of membrane;MF:hydrolase activity;MF:triglyceride lipase activity;	K14674	TGL4	map00565;map00564;map00561;map00590;map00591;map00592;map00100	Ether lipid metabolism;Glycerophospholipid metabolism;Glycerolipid metabolism;Arachidonic acid metabolism;Linoleic acid metabolism;alpha-Linolenic acid metabolism;Steroid biosynthesis	COG1752	S:Function unknown	XP_006351387.1	PREDICTED: triacylglycerol lipase SDP1-like [Solanum tuberosum]	sp|Q9LZA6|SDP1_ARATH;	Triacylglycerol lipase SDP1 OS=Arabidopsis thaliana OX=3702 GN=SDP1 PE=1 SV=1;	PF11815.8;PF01734.22	DUF3336;Patatin	Domain of unknown function;Patatin-like phospholipase
Soltu.DM.01G039680	Plant invertase/pectin methylesterase inhibitor superfamily	0.025	-5.2988	0.0162606	1	yes	down	0.72	0	0.27	0	0	0	0.33	0	GO:0042545;GO:0045490;GO:0005618;GO:0030599;GO:0045330;GO:000485	BP:cell wall modification;BP:pectin catabolic process;CC:cell wall;MF:pectinesterase activity;MF:aspartyl esterase activity;MF:enzyme inhibitor activity;	K01051	E3.1.1.11	map00040	Pentose and glucuronate interconversions	COG4677	G:Carbohydrate transport and metabolism	XP_006344697.2	PREDICTED: putative pectinesterase/pectinesterase inhibitor 22 [Solanum tuberosum]	sp|Q9M9W7|PME22_ARATH;	Putative pectinesterase/pectinesterase inhibitor 22 OS=Arabidopsis thaliana OX=3702 GN=PME22 PE=3 SV=1;	PF01095.19;PF04043.15;PF12708.7	Pectinesterase;PMEI;Pectate_lyase_3	Pectinesterase;Plant invertase/pectin methylesterase inhibitor;Pectate lyase superfamily protein
Soltu.DM.12G008920	Plant protein of unknown function (DUF936)	0.38	-1.39771	0.0162756	0.360408	yes	down	2.17	1.71	0.79	0.56	0.65	0.59	1.55667	0.6	------	------	------	------	------	------	ENOG4111EXG	S:Function unknown	XP_006362090.1	PREDICTED: uncharacterized protein LOC102584804 [Solanum tuberosum]	------	------	PF06075.12	DUF936	Plant protein of unknown function
Soltu.DM.11G024570	P-loop containing nucleoside triphosphate hydrolases superfamily protein	0.467	-1.09868	0.0163533	0.360851	yes	down	1.64	1.13	1.93	1.25	0.62	0.57	1.56667	0.813333	GO:0007018;GO:0005871;GO:0005874;GO:0008017;GO:0003777;GO:0016887;GO:000552	BP:microtubule-based movement;CC:kinesin complex;CC:microtubule;MF:microtubule binding;MF:microtubule motor activity;MF:ATPase activity;MF:ATP binding;	K10400	KIF15	------	------	COG5059	Z:Cytoskeleton	XP_006340308.1	PREDICTED: phragmoplast orienting kinesin 2 [Solanum tuberosum]	sp|F4J1U4|KN12E_ARATH;	Kinesin-like protein KIN-12E OS=Arabidopsis thaliana OX=3702 GN=KIN12E PE=3 SV=1;	PF00225.23;PF16796.5	Kinesin;Microtub_bd	Kinesin motor domain;Microtubule binding
Soltu.DM.02G004110	Peroxidase superfamily protein	0.061	-4.02584	0.0165778	1	yes	down	0.74	0.43	0.92	0	0.1	0	0.696667	0.0333333	GO:0009664;GO:0006979;GO:0042744;GO:0009505;GO:0009506;GO:0005576;GO:0020037;GO:0046872;GO:000460	BP:plant-type cell wall organization;BP:response to oxidative stress;BP:hydrogen peroxide catabolic process;CC:plant-type cell wall;CC:plasmodesma;CC:extracellular region;MF:heme binding;MF:metal ion binding;MF:peroxidase activity;	K00430	E1.11.1.7	map00940	Phenylpropanoid biosynthesis	ENOG4111GTW	G:Carbohydrate transport and metabolism	XP_004232712.1	peroxidase 42 [Solanum lycopersicum]	sp|Q9SB81|PER42_ARATH;	Peroxidase 42 OS=Arabidopsis thaliana OX=3702 GN=PER42 PE=1 SV=2;	PF00141.23	peroxidase	Peroxidase
Soltu.DM.07G019580	Pyridoxal phosphate (PLP)-dependent transferases superfamily protein	0.337	-1.5694	0.0166023	0.36437	yes	down	1.28	1.44	2.95	0.19	0.73	0.87	1.89	0.596667	GO:0006520;GO:0016831;GO:003017	BP:cellular amino acid metabolic process;MF:carboxy-lyase activity;MF:pyridoxal phosphate binding;	K01592	TYDC	map00950;map00350	Isoquinoline alkaloid biosynthesis;Tyrosine metabolism	COG0076	E:Amino acid transport and metabolism	XP_006357499.1	PREDICTED: aromatic-L-amino-acid decarboxylase-like [Solanum tuberosum]	sp|P93082|TDC1_CAMAC;	Tryptophan decarboxylase TDC1 OS=Camptotheca acuminata OX=16922 GN=TDC1 PE=1 SV=1;	PF00282.19	Pyridoxal_deC	Pyridoxal-dependent decarboxylase conserved domain
Soltu.DM.01G016900	light-mediated development protein 1 / deetiolated1 (DET1)	0.025	-5.30851	0.0166794	1	yes	down	1.73	0	0.55	0	0	0	0.76	0	GO:0009585;GO:0005634;GO:000382	BP:red, far-red light phototransduction;CC:nucleus;MF:catalytic activity;	K10571	DET1	map04120	Ubiquitin mediated proteolysis	ENOG410XSK5	O:Posttranslational modification, protein turnover, chaperones	XP_006364876.1	PREDICTED: deetiolated 1-like protein isoform X2 [Solanum tuberosum]	sp|Q9ZNU6|DET1_SOLLC;	Light-mediated development protein DET1 OS=Solanum lycopersicum OX=4081 GN=DET1 PE=1 SV=1;	PF09737.9	Det1	De-etiolated protein 1 Det1
Soltu.DM.06G025680	phytochrome-interacting factor7	2.513	1.32959	0.0167349	0.365265	yes	up	4.4	2.85	0.89	11.07	5.02	5.23	2.71333	7.10667	GO:004698	MF:protein dimerization activity;	------	------	------	------	ENOG4111ACW	K:Transcription	XP_015167497.1	PREDICTED: transcription factor UNE10-like isoform X1 [Solanum tuberosum]	sp|Q8GZ38|UNE10_ARATH;	Transcription factor UNE10 OS=Arabidopsis thaliana OX=3702 GN=UNE10 PE=2 SV=1;	PF00010.26	HLH	Helix-loop-helix DNA-binding domain
Soltu.DM.06G034630	Bifunctional inhibitor/lipid-transfer protein/seed storage 2S albumin superfamily protein	0.344	-1.54026	0.0167795	0.36532	yes	down	12.37	6.16	7.76	0.52	4.57	3.59	8.76333	2.89333	GO:0006869;GO:0016021;GO:000828	BP:lipid transport;CC:integral component of membrane;MF:lipid binding;	------	------	------	------	------	------	XP_006352767.1	PREDICTED: non-specific lipid-transfer protein-like protein At5g64080 isoform X1 [Solanum tuberosum]	sp|O64864|YLS3_ARATH;	Protein YLS3 OS=Arabidopsis thaliana OX=3702 GN=YLS3 PE=2 SV=1;	PF14368.6;PF00234.22	LTP_2;Tryp_alpha_amyl	Probable lipid transfer;Protease inhibitor/seed storage/LTP family
Soltu.DM.01G042290	Protein of unknown function (DUF579)	0.28	-1.83704	0.016784	0.36532	yes	down	1.06	1.16	1.46	0.53	0.35	0.2	1.22667	0.36	GO:0045492;GO:0008168;GO:0003924;GO:000552	BP:xylan biosynthetic process;MF:methyltransferase activity;MF:GTPase activity;MF:GTP binding;	K18801	GXM	------	------	ENOG410YHE6	S:Function unknown	XP_006349307.1	PREDICTED: glucuronoxylan 4-O-methyltransferase 1 [Solanum tuberosum]	sp|Q6NMK1|GXM1_ARATH;	Glucuronoxylan 4-O-methyltransferase 1 OS=Arabidopsis thaliana OX=3702 GN=GXM1 PE=1 SV=1;	PF04669.13	Polysacc_synt_4	Polysaccharide biosynthesis
Soltu.DM.09G029820	terpene synthase	26.114	4.70676	0.0168873	1	yes	up	0	0	0	0.28	0.35	0.14	0	0.256667	GO:0008152;GO:0010333;GO:000028	BP:metabolic process;MF:terpene synthase activity;MF:magnesium ion binding;	------	------	------	------	ENOG410YBXH	S:Function unknown	AEM23829.1	sesquiterpene synthase [Solanum habrochaites]	sp|Q9FQ27|TPSGB_SOLHA;	;	PF03936.16;PF01397.21	Terpene_synth_C;Terpene_synth	Terpene synthase family, metal binding domain;Terpene synthase, N-terminal domain
Soltu.DM.03G008090	Transmembrane amino acid transporter family protein	0.226	-2.14334	0.0169911	0.367355	yes	down	1.29	1.36	0.42	0.21	0.27	0.18	1.02333	0.22	GO:0003333;GO:0016021;GO:001517	BP:amino acid transmembrane transport;CC:integral component of membrane;MF:amino acid transmembrane transporter activity;	K15015	SLC32A, VGAT	------	------	COG0814	E:Amino acid transport and metabolism	XP_006343151.1	PREDICTED: vacuolar amino acid transporter 1-like isoform X1 [Solanum tuberosum]	sp|F4J1Q9|AVT1I_ARATH;	Amino acid transporter AVT1I OS=Arabidopsis thaliana OX=3702 GN=AVT1I PE=3 SV=1;	PF01490.18	Aa_trans	Transmembrane amino acid transporter protein
Soltu.DM.12G026350	Plant invertase/pectin methylesterase inhibitor superfamily protein	0.297	-1.7499	0.0170754	0.368622	yes	down	1.54	2.17	4.46	1.03	0.98	0.42	2.72333	0.81	GO:000485	MF:enzyme inhibitor activity;	------	------	------	------	ENOG41116AN	S:Function unknown	XP_006345247.1	PREDICTED: 21 kDa protein-like [Solanum tuberosum]	sp|Q84WE4|PMEI3_ARATH;	Pectinesterase inhibitor 3 OS=Arabidopsis thaliana OX=3702 GN=PMEI3 PE=2 SV=1;	PF04043.15	PMEI	Plant invertase/pectin methylesterase inhibitor
Soltu.DM.02G030100	TRICHOME BIREFRINGENCE-LIKE	0.291	-1.78101	0.0171968	0.370108	yes	down	1.55	0.5	3.66	0.84	0.29	0.55	1.90333	0.56	GO:0071554;GO:0005794;GO:0016021;GO:001641	BP:cell wall organization or biogenesis;CC:Golgi apparatus;CC:integral component of membrane;MF:O-acetyltransferase activity;	------	------	------	------	ENOG410YEYH	S:Function unknown	XP_006338291.1	PREDICTED: protein trichome birefringence-like 19 [Solanum tuberosum]	sp|Q9LFT0|TBL19_ARATH;	Protein trichome birefringence-like 19 OS=Arabidopsis thaliana OX=3702 GN=TBL19 PE=3 SV=1;	PF13839.6;PF14416.6	PC-Esterase;PMR5N	GDSL/SGNH-like Acyl-Esterase family found in Pmr5 and Cas1p;PMR5 N terminal Domain
Soltu.DM.12G021060	RING/U-box superfamily protein	0.203	-2.29824	0.0173681	0.370769	yes	down	1.66	0.87	0.51	0	0.2	0.38	1.01333	0.193333	GO:0043161;GO:0016021;GO:0061630;GO:001687	BP:proteasome-mediated ubiquitin-dependent protein catabolic process;CC:integral component of membrane;MF:ubiquitin protein ligase activity;MF:ligase activity;	------	------	------	------	ENOG41121N2	O:Posttranslational modification, protein turnover, chaperones	XP_006344901.1	PREDICTED: E3 ubiquitin-protein ligase At4g11680 [Solanum tuberosum]	sp|Q93Z92|RING4_ARATH;	E3 ubiquitin-protein ligase At4g11680 OS=Arabidopsis thaliana OX=3702 GN=At4g11680 PE=2 SV=1;	PF13639.6;PF17123.5;PF12678.7;PF14634.6;PF13923.6;PF12861.7;PF00097.25	zf-RING_2;zf-RING_11;zf-rbx1;zf-RING_5;zf-C3HC4_2;zf-ANAPC11;zf-C3HC4	Ring finger domain;RING-like zinc finger;RING-H2 zinc finger domain;zinc-RING finger domain;Zinc finger, C3HC4 type;Anaphase-promoting complex subunit 11 RING-H2 finger;Zinc finger, C3HC4 type
Soltu.DM.07G019750	receptor like protein	2.503	1.32384	0.0173856	0.370769	yes	up	0.31	0.31	0.2	0.78	0.65	0.65	0.273333	0.693333	GO:0016021;GO:001630	CC:integral component of membrane;MF:kinase activity;	------	------	------	------	COG4886	S:Function unknown	XP_006357555.1	PREDICTED: probable leucine-rich repeat receptor-like protein kinase At1g35710 [Solanum tuberosum]	sp|Q6JN46|EIX2_SOLLC;	Receptor-like protein EIX2 OS=Solanum lycopersicum OX=4081 GN=EIX2 PE=1 SV=2;	PF13855.6;PF12799.7;PF08263.12	LRR_8;LRR_4;LRRNT_2	Leucine rich repeat;Leucine Rich repeats;Leucine rich repeat N-terminal domain
Soltu.DM.06G009030	Nucleotidyltransferase family protein	0.027	-5.21923	0.0174489	1	yes	down	0.47	0	0.78	0	0	0	0.416667	0	GO:0016779;GO:000823	MF:nucleotidyltransferase activity;MF:cysteine-type peptidase activity;	------	------	------	------	COG5260	L:Replication, recombination and repair	XP_006338856.1	PREDICTED: protein HESO1 [Solanum tuberosum]	sp|Q5XET5|HESO1_ARATH;	Protein HESO1 OS=Arabidopsis thaliana OX=3702 GN=HESO1 PE=1 SV=1;	------	------	------
Soltu.DM.10G013750	methionine aminopeptidase 1B	5.793	2.53419	0.0175691	0.372868	yes	up	1.48	6.77	2.44	4.53	25.76	18.15	3.56333	16.1467	GO:0070084;GO:0046872;GO:007000	BP:protein initiator methionine removal;MF:metal ion binding;MF:metalloaminopeptidase activity;	K00029;K01265	E1.1.1.40, maeB;map	map00620;map00710	Pyruvate metabolism;Carbon fixation in photosynthetic organisms	COG0024	J:Translation, ribosomal structure and biogenesis	XP_004238961.1	methionine aminopeptidase 1B, chloroplastic [Solanum lycopersicum]	sp|Q9FV52|MAP1B_ARATH;	Methionine aminopeptidase 1B, chloroplastic OS=Arabidopsis thaliana OX=3702 GN=MAP1B PE=2 SV=2;	PF00557.24	Peptidase_M24	Metallopeptidase family M24
Soltu.DM.03G029820	conserved hypothetical protein	0.217	-2.20172	0.0175991	0.372868	yes	down	1.2	0.89	1.1	0.37	0.36	0	1.06333	0.243333	GO:001602	CC:integral component of membrane;	------	------	------	------	ENOG410YD4S	S:Function unknown	XP_015163138.1	PREDICTED: uncharacterized protein LOC107060149 [Solanum tuberosum]	------	------	------	------	------
Soltu.DM.06G028940	cystatin B	0.368	-1.44077	0.0176416	0.372868	yes	down	11.82	2.53	2.52	2.43	1.76	2.36	5.62333	2.18333	GO:0004869;GO:000823	MF:cysteine-type endopeptidase inhibitor activity;MF:peptidase activity;	------	------	------	------	ENOG410Z3T1;ENOG410YZDC	S:Function unknown;O:Posttranslational modification, protein turnover, chaperones	P37842.1;	;Short=MC	sp|P37842|CYTM_SOLTU;	Multicystatin OS=Solanum tuberosum OX=4113 PE=1 SV=1;	PF00031.21;PF16845.5	Cystatin;SQAPI	Cystatin domain;Aspartic acid proteinase inhibitor
Soltu.DM.05G025860	HXXXD-type acyl-transferase family protein	0.401	-1.31955	0.0176782	0.372868	yes	down	7.31	4.45	2.91	2.96	0.73	2.46	4.89	2.05	GO:001674	MF:transferase activity, transferring acyl groups other than amino-acyl groups;	K13065	E2.3.1.133, HCT	map00941;map00940;map00945	Flavonoid biosynthesis;Phenylpropanoid biosynthesis;Stilbenoid, diarylheptanoid and gingerol biosynthesis	------	------	XP_006345867.1	PREDICTED: acylsugar acyltransferase 3-like [Solanum tuberosum]	sp|K4D9Y4|ASAT3_SOLLC;	Acylsugar acyltransferase 3 OS=Solanum lycopersicum OX=4081 GN=ASAT3 PE=2 SV=1;	PF02458.15	Transferase	Transferase family
Soltu.DM.04G023160	SAUR-like auxin-responsive protein family	2.55	1.35043	0.0177823	0.374321	yes	up	2.25	2.42	1.09	6.51	3.76	4.84	1.92	5.03667	GO:0009733;GO:0046620;GO:000992	BP:response to auxin;BP:regulation of organ growth;BP:auxin polar transport;	------	------	------	------	ENOG410YS77	S:Function unknown	XP_006362804.1	PREDICTED: auxin-responsive protein SAUR68-like [Solanum tuberosum]	sp|F4I1I4|SAU67_ARATH;	Auxin-responsive protein SAUR67 OS=Arabidopsis thaliana OX=3702 GN=SAUR67 PE=2 SV=1;	PF02519.14	Auxin_inducible	Auxin responsive protein
Soltu.DM.05G006770	Leucine-rich repeat transmembrane protein kinase	0.385	-1.3775	0.0177826	0.374321	yes	down	0.79	1.01	1.16	0.43	0.35	0.37	0.986667	0.383333	GO:001630	MF:kinase activity;	------	------	------	------	COG4886	S:Function unknown	XP_006357230.1	PREDICTED: LRR receptor-like serine/threonine-protein kinase GSO1 [Solanum tuberosum]	sp|Q9ZVR7|PSKR1_ARATH;	Phytosulfokine receptor 1 OS=Arabidopsis thaliana OX=3702 GN=PSKR1 PE=1 SV=4;	PF13855.6;PF12799.7;PF00560.33;PF08263.12	LRR_8;LRR_4;LRR_1;LRRNT_2	Leucine rich repeat;Leucine Rich repeats;Leucine Rich Repeat;Leucine rich repeat N-terminal domain
Soltu.DM.10G015570	ENHANCED DOWNY MILDEW	0.057	-4.12438	0.0179126	1	yes	down	0.47	0.64	3.24	0.45	0	0	1.45	0.15	------	------	------	------	------	------	ENOG41124RI	S:Function unknown	XP_015165144.1	PREDICTED: protein ENHANCED DOWNY MILDEW 2-like [Solanum tuberosum]	sp|F4K3G5|EDM2_ARATH;	Protein ENHANCED DOWNY MILDEW 2 OS=Arabidopsis thaliana OX=3702 GN=EDM2 PE=1 SV=1;	PF12047.8	DNMT1-RFD	Cytosine specific DNA methyltransferase replication foci domain
Soltu.DM.09G001110	RING/FYVE/PHD zinc finger superfamily protein	0.409	-1.28904	0.0181557	0.378669	yes	down	7.88	4.49	2.49	2.05	1.24	3.11	4.95333	2.13333	GO:0016021;GO:000827	CC:integral component of membrane;MF:zinc ion binding;	------	------	------	------	COG5183	O:Posttranslational modification, protein turnover, chaperones	XP_006363094.1	PREDICTED: uncharacterized protein LOC102591310 [Solanum tuberosum]	------	------	PF12906.7	RINGv	RING-variant domain
Soltu.DM.01G046720	hypothetical protein	0.431	-1.21572	0.0183179	0.380282	yes	down	13.47	6.14	6.99	6.54	3.58	1.92	8.86667	4.01333	GO:0016021;GO:000519	CC:integral component of membrane;MF:structural constituent of cell wall;	------	------	------	------	------	------	XP_006346332.1	PREDICTED: classical arabinogalactan protein 9 [Solanum tuberosum]	------	------	------	------	------
Soltu.DM.06G016380	terpene synthase	43.328	5.43724	0.0184401	1	yes	up	0	0	0	3.1	0.39	0	0	1.16333	GO:0016114;GO:0008152;GO:0005737;GO:0010333;GO:000028	BP:terpenoid biosynthetic process;BP:metabolic process;CC:cytoplasm;MF:terpene synthase activity;MF:magnesium ion binding;	------	------	------	------	ENOG410YBXH	S:Function unknown	XP_015078050.1	(E,E)-germacrene B synthase [Solanum pennellii]	sp|Q9FQ27|TPSGB_SOLHA;	;	PF03936.16	Terpene_synth_C	Terpene synthase family, metal binding domain
Soltu.DM.07G013360	sucrose synthase	0.473	-1.0787	0.0186723	0.382871	yes	down	10.28	4.29	10.7	4.45	5.81	1.78	8.42333	4.01333	GO:0005985;GO:001615	BP:sucrose metabolic process;MF:sucrose synthase activity;	K00695	E2.4.1.13	map00500	Starch and sucrose metabolism	COG0438	M:Cell wall/membrane/envelope biogenesis	XP_006353767.1	PREDICTED: sucrose synthase-like [Solanum tuberosum]	sp|P10691|SUS1_SOLTU;	Sucrose synthase OS=Solanum tuberosum OX=4113 PE=2 SV=1;	PF00862.19;PF00534.20;PF13692.6	Sucrose_synth;Glycos_transf_1;Glyco_trans_1_4	Sucrose synthase;Glycosyl transferases group 1;Glycosyl transferases group 1
Soltu.DM.01G045040	hydroxyproline-rich glycoprotein family protein	4.209	2.07341	0.0186997	0.382871	yes	up	0.14	0.35	0.27	0.84	1.72	0.62	0.253333	1.06	GO:000727	BP:multicellular organism development;	------	------	------	------	ENOG410YXQQ	S:Function unknown	XP_004231361.1	protein PELPK1-like [Solanum lycopersicum]	------	------	------	------	------
Soltu.DM.03G001850	GDSL-like Lipase/Acylhydrolase superfamily protein	0.409	-1.2885	0.0187315	0.382871	yes	down	15.1	7.89	4.16	1.76	4.38	5.08	9.05	3.74	GO:001678	MF:hydrolase activity, acting on ester bonds;	K21026	AAE	map00901	Indole alkaloid biosynthesis	ENOG410YC5Z	S:Function unknown	XP_006367777.2	PREDICTED: GDSL esterase/lipase At5g45910-like [Solanum tuberosum]	sp|Q9FJ45|GDL83_ARATH;	GDSL esterase/lipase At5g45910 OS=Arabidopsis thaliana OX=3702 GN=At5g45910 PE=2 SV=1;	PF00657.22	Lipase_GDSL	GDSL-like Lipase/Acylhydrolase
Soltu.DM.06G003660	copper transporter	3.085	1.62531	0.0187502	0.382871	yes	up	2.25	2.84	6.27	26.61	5.36	3.95	3.78667	11.9733	GO:0016021;GO:000537	CC:integral component of membrane;MF:copper ion transmembrane transporter activity;	K14686	SLC31A1, CTR1	------	------	ENOG4111I8D	P:Inorganic ion transport and metabolism	XP_015169555.1	PREDICTED: copper transporter 6-like [Solanum tuberosum]	sp|Q39065|COPT1_ARATH;	Copper transporter 1 OS=Arabidopsis thaliana OX=3702 GN=COPT1 PE=2 SV=2;	PF04145.15	Ctr	Ctr copper transporter family
Soltu.DM.06G007800	sulfotransferase 4B	0.04	-4.62809	0.0187958	1	yes	down	0.97	1.15	0.31	0	0	0	0.81	0	GO:000814	MF:sulfotransferase activity;	K01025	SULT1	------	------	ENOG4111H56	S:Function unknown	XP_006344965.1	PREDICTED: cytosolic sulfotransferase 5-like [Solanum tuberosum]	sp|Q9STQ6|SOT3_ARATH;	Cytosolic sulfotransferase 3 OS=Arabidopsis thaliana OX=3702 GN=SOT3 PE=3 SV=1;	PF00685.27	Sulfotransfer_1	Sulfotransferase domain
Soltu.DM.09G004290	Nucleotide-diphospho-sugar transferases superfamily protein	0.357	-1.48683	0.0187959	0.382871	yes	down	10.77	7.04	1.47	1.45	1.71	3.92	6.42667	2.36	GO:0016021;GO:001675	CC:integral component of membrane;MF:transferase activity, transferring glycosyl groups;	K13680	CSLA	------	------	COG1215	M:Cell wall/membrane/envelope biogenesis	XP_006341174.1	PREDICTED: glucomannan 4-beta-mannosyltransferase 9-like [Solanum tuberosum]	sp|Q9LZR3|CSLA9_ARATH;	Glucomannan 4-beta-mannosyltransferase 9 OS=Arabidopsis thaliana OX=3702 GN=CSLA9 PE=1 SV=1;	PF13641.6;PF13632.6;PF00535.26;PF13506.6	Glyco_tranf_2_3;Glyco_trans_2_3;Glycos_transf_2;Glyco_transf_21	Glycosyltransferase like family 2;Glycosyl transferase family group 2;Glycosyl transferase family 2;Glycosyl transferase family 21
Soltu.DM.10G018230	GRAS family transcription factor	0.393	-1.34735	0.0188933	0.382871	yes	down	0.59	0.62	0.87	0.47	0.24	0.16	0.693333	0.29	GO:0009956;GO:0051457;GO:0090610;GO:0006355;GO:0048366;GO:0006351;GO:0008356;GO:0009630;GO:0005634;GO:0043565;GO:000370	BP:radial pattern formation;BP:maintenance of protein location in nucleus;BP:bundle sheath cell fate specification;BP:regulation of transcription, DNA-templated;BP:leaf development;BP:transcription, DNA-templated;BP:asymmetric cell division;BP:gravitropism;CC:nucleus;MF:sequence-specific DNA binding;MF:transcription factor activity, sequence-specific DNA binding;	------	------	------	------	ENOG4110TCK	K:Transcription	XP_006365320.1	PREDICTED: protein SCARECROW [Solanum tuberosum]	sp|Q2Z2E9|SCR_IPONI;	Protein SCARECROW OS=Ipomoea nil OX=35883 GN=SCR PE=1 SV=1;	PF03514.14	GRAS	GRAS domain family
Soltu.DM.10G024740	Nucleotide-diphospho-sugar transferases superfamily protein	0.358	-1.48346	0.0189263	0.382871	yes	down	7.97	6.81	1.11	2.4	1	2.54	5.29667	1.98	GO:0016021;GO:001675	CC:integral component of membrane;MF:transferase activity, transferring glycosyl groups;	K13680	CSLA	------	------	COG1215	M:Cell wall/membrane/envelope biogenesis	XP_006339112.1	PREDICTED: glucomannan 4-beta-mannosyltransferase 9-like [Solanum tuberosum]	sp|Q9LZR3|CSLA9_ARATH;	Glucomannan 4-beta-mannosyltransferase 9 OS=Arabidopsis thaliana OX=3702 GN=CSLA9 PE=1 SV=1;	PF13641.6;PF13632.6;PF00535.26;PF13506.6	Glyco_tranf_2_3;Glyco_trans_2_3;Glycos_transf_2;Glyco_transf_21	Glycosyltransferase like family 2;Glycosyl transferase family group 2;Glycosyl transferase family 2;Glycosyl transferase family 21
Soltu.DM.05G021890	Pollen Ole e 1 allergen and extensin family protein	0.47	-1.08993	0.0190377	0.383183	yes	down	9.1	8.8	8.8	7.94	2.76	2.53	8.9	4.41	------	------	------	------	------	------	ENOG410YRT5	S:Function unknown	XP_006366520.1	PREDICTED: major pollen allergen Lol p 11-like [Solanum tuberosum]	sp|O49813|OLEE1_BETPN;	Olee1-like protein OS=Betula pendula OX=3505 PE=2 SV=1;	PF01190.17	Pollen_Ole_e_I	Pollen proteins Ole e I like
Soltu.DM.09G025930	Serine protease inhibitor, potato inhibitor I-type family protein	0.483	-1.05139	0.0190597	0.383183	yes	down	26.56	11.82	14.85	5.81	8.46	11.17	17.7433	8.48	GO:0009611;GO:0005576;GO:000486	BP:response to wounding;CC:extracellular region;MF:serine-type endopeptidase inhibitor activity;	------	------	------	------	ENOG410Z25M	S:Function unknown	XP_015167390.1	PREDICTED: proteinase inhibitor 1-like [Solanum tuberosum]	sp|Q00783|ICI1_SOLTU;	Proteinase inhibitor 1 OS=Solanum tuberosum OX=4113 PE=3 SV=1;	PF00280.18	potato_inhibit	Potato inhibitor I family
Soltu.DM.11G002710	Di-glucose binding protein with Kinesin motor domain	0.438	-1.19033	0.019063	0.383183	yes	down	2.36	1.36	0.97	0.45	0.61	1.02	1.56333	0.693333	GO:0007018;GO:0005874;GO:0008017;GO:0003777;GO:000552	BP:microtubule-based movement;CC:microtubule;MF:microtubule binding;MF:microtubule motor activity;MF:ATP binding;	K10406	KIFC2_3	------	------	COG5059	Z:Cytoskeleton	XP_006353149.1	PREDICTED: kinesin KP1 [Solanum tuberosum]	sp|F4IJK6|KN14R_ARATH;	Kinesin-like protein KIN-14R OS=Arabidopsis thaliana OX=3702 GN=KIN14R PE=3 SV=1;	PF00225.23;PF16796.5;PF11721.8	Kinesin;Microtub_bd;Malectin	Kinesin motor domain;Microtubule binding;Malectin domain
Soltu.DM.07G025450	galacturonosyltransferase	0.385	-1.37649	0.0190655	0.383183	yes	down	1.62	1.61	0.85	0.82	0.28	0.56	1.36	0.553333	GO:0045489;GO:0071555;GO:0016021;GO:0000139;GO:004726	BP:pectin biosynthetic process;BP:cell wall organization;CC:integral component of membrane;CC:Golgi membrane;MF:polygalacturonate 4-alpha-galacturonosyltransferase activity;	K20867	GAUT12S	------	------	ENOG410Y9J4	G:Carbohydrate transport and metabolism	XP_006360097.1	PREDICTED: probable galacturonosyltransferase 12 [Solanum tuberosum]	sp|Q9FH36|GAUTC_ARATH;	Probable galacturonosyltransferase 12 OS=Arabidopsis thaliana OX=3702 GN=GAUT12 PE=2 SV=1;	PF01501.20;PF18404.1	Glyco_transf_8;Glyco_transf_24	Glycosyl transferase family 8;Glucosyltransferase 24
Soltu.DM.09G003990	Plant protein of unknown function (DUF868)	2.229	1.15633	0.0190747	0.383183	yes	up	0.93	0.63	0.79	2.31	1.54	1.52	0.783333	1.79	GO:0006096;GO:000433	BP:glycolytic process;MF:fructose-bisphosphate aldolase activity;	------	------	------	------	ENOG410YDKY	S:Function unknown	XP_006341253.1	PREDICTED: uncharacterized protein LOC102595714 [Solanum tuberosum]	------	------	PF05910.12	DUF868	Plant protein of unknown function
Soltu.DM.12G026380	SAUR-like auxin-responsive protein family	2.93	1.55088	0.0190987	0.3833	yes	up	1	1.46	3.04	2.25	7.48	5.51	1.83333	5.08	GO:000973	BP:response to auxin;	------	------	------	------	ENOG410YYZF	S:Function unknown	TMW89621.1	hypothetical protein EJD97_016891 [Solanum chilense]	sp|Q29PU2|SAU76_ARATH;	Auxin-responsive protein SAUR76 OS=Arabidopsis thaliana OX=3702 GN=SAUR76 PE=1 SV=1;	PF02519.14	Auxin_inducible	Auxin responsive protein
Soltu.DM.01G037760	Eukaryotic rpb5 RNA polymerase subunit family protein	0.428	-1.22576	0.0192084	0.385134	yes	down	2.43	2.39	2.73	0.7	1.05	1.36	2.51667	1.03667	GO:0006351;GO:0005634;GO:0000428;GO:0003899;GO:000367	BP:transcription, DNA-templated;CC:nucleus;CC:DNA-directed RNA polymerase complex;MF:DNA-directed RNA polymerase activity;MF:DNA binding;	K03013	RPB5, POLR2E	map00240;map03020;map00230	Pyrimidine metabolism;RNA polymerase;Purine metabolism	COG2012	K:Transcription	XP_006347844.1	PREDICTED: DNA-directed RNA polymerase V subunit 5A-like [Solanum tuberosum]	sp|Q9M1J2|RPE5A_ARATH;	DNA-directed RNA polymerase V subunit 5A OS=Arabidopsis thaliana OX=3702 GN=NRPE5A PE=1 SV=1;	PF01191.19;PF03871.14	RNA_pol_Rpb5_C;RNA_pol_Rpb5_N	RNA polymerase Rpb5, C-terminal domain;RNA polymerase Rpb5, N-terminal domain
Soltu.DM.01G003170	hypothetical protein	26.938	4.75156	0.0192257	1	yes	up	0	0	0	1.65	3.84	6.15	0	3.88	------	------	------	------	------	------	------	------	------	------	------	------	------	------	------
Soltu.DM.04G037270	Prolyl oligopeptidase family protein	4.237	2.08315	0.0192892	0.386072	yes	up	1.47	6.48	6.59	40.84	6.37	14.82	4.84667	20.6767	GO:0004252;GO:007000	MF:serine-type endopeptidase activity;MF:serine-type exopeptidase activity;	K01322	PREP	------	------	COG1505	E:Amino acid transport and metabolism	XP_006342099.1	PREDICTED: prolyl endopeptidase isoform X1 [Solanum tuberosum]	sp|Q9QUR6|PPCE_MOUSE;	Prolyl endopeptidase OS=Mus musculus OX=10090 GN=Prep PE=1 SV=1;	PF02897.15;PF00326.21	Peptidase_S9_N;Peptidase_S9	Prolyl oligopeptidase, N-terminal beta-propeller domain;Prolyl oligopeptidase family
Soltu.DM.10G030380	HSP20-like chaperones superfamily protein	0.171	-2.54886	0.0193412	0.386697	yes	down	4.19	1.17	0.61	0.22	0.23	0.56	1.99	0.336667	GO:0016021;GO:000372	CC:integral component of membrane;MF:RNA binding;	------	------	------	------	COG0071	O:Posttranslational modification, protein turnover, chaperones	XP_006364795.1	PREDICTED: uncharacterized protein LOC102583832 [Solanum tuberosum]	------	------	PF00011.21	HSP20	Hsp20/alpha crystallin family
Soltu.DM.12G028810	hypothetical protein	3.522	1.81624	0.0194272	0.387681	yes	up	7.75	5.05	1.92	18.93	14.58	16.89	4.90667	16.8	------	------	------	------	------	------	------	------	TMW89512.1	hypothetical protein EJD97_017092 [Solanum chilense]	------	------	------	------	------
Soltu.DM.07G027830	seed imbibition	2.012	1.00898	0.0195074	0.388678	yes	up	8.65	7.22	8.75	6.61	27.53	14.93	8.20667	16.3567	GO:0003824;GO:001675	MF:catalytic activity;MF:transferase activity, transferring glycosyl groups;	K06617	E2.4.1.82	map00052	Galactose metabolism	ENOG410YBU9	S:Function unknown	XP_006346094.1	PREDICTED: probable galactinol--sucrose galactosyltransferase 1 [Solanum tuberosum]	sp|Q84VX0|RFS1_ARATH;	Probable galactinol--sucrose galactosyltransferase 1 OS=Arabidopsis thaliana OX=3702 GN=RFS1 PE=2 SV=1;	PF05691.12	Raffinose_syn	Raffinose synthase or seed imbibition protein Sip1
Soltu.DM.11G022580	conserved hypothetical protein	0.301	-1.73321	0.0195825	0.389504	yes	down	3.11	2.15	2.36	0.97	0.21	1.18	2.54	0.786667	------	------	------	------	------	------	ENOG410YT04	S:Function unknown	XP_006340146.2	PREDICTED: uncharacterized protein LOC102602435 [Solanum tuberosum]	------	------	------	------	------
Soltu.DM.10G005350	with no lysine (K) kinase	0.223	-2.1621	0.0196469	0.389504	yes	down	1.36	1.55	0.16	0.14	0.23	0.29	1.02333	0.22	GO:0016021;GO:0005524;GO:000467	CC:integral component of membrane;MF:ATP binding;MF:protein kinase activity;	K08867	WNK, PRKWNK	------	------	ENOG410XQWZ	T:Signal transduction mechanisms	XP_015158331.1	PREDICTED: probable serine/threonine-protein kinase WNK10 [Solanum tuberosum]	sp|Q6EU49|WNK4_ORYSJ;	Probable serine/threonine-protein kinase WNK4 OS=Oryza sativa subsp. japonica OX=39947 GN=WNK4 PE=2 SV=1;	PF00069.25;PF07714.17;PF12202.8	Pkinase;Pkinase_Tyr;OSR1_C	Protein kinase domain;Protein tyrosine kinase;Oxidative-stress-responsive kinase 1 C-terminal domain
Soltu.DM.06G026620	Dof-type zinc finger DNA-binding family protein	0.245	-2.03168	0.0196563	0.389504	yes	down	1.81	0.82	0.54	0.21	0.23	0.33	1.05667	0.256667	GO:0010067;GO:0010087;GO:0006355;GO:0045893;GO:0005634;GO:000367	BP:procambium histogenesis;BP:phloem or xylem histogenesis;BP:regulation of transcription, DNA-templated;BP:positive regulation of transcription, DNA-templated;CC:nucleus;MF:DNA binding;	------	------	------	------	ENOG410YEQW	S:Function unknown	XP_006347454.1	PREDICTED: dof zinc finger protein DOF5.6-like [Solanum tuberosum]	sp|Q9FM03|DOF56_ARATH;	Dof zinc finger protein DOF5.6 OS=Arabidopsis thaliana OX=3702 GN=DOF5.6 PE=2 SV=2;	PF02701.15	zf-Dof	Dof domain, zinc finger
Soltu.DM.02G028780	alpha/beta-Hydrolases superfamily protein	0.148	-2.7555	0.0199097	0.39212	yes	down	0.69	0.17	0.82	0.15	0.12	0	0.56	0.09	GO:0006629;GO:001678	BP:lipid metabolic process;MF:hydrolase activity;	------	------	------	------	ENOG410YTPI;COG3675	S:Function unknown;	XP_006339893.1	PREDICTED: uncharacterized protein LOC102591281 [Solanum tuberosum]	sp|P61871|LIP_RHINI;	Lipase OS=Rhizopus niveus OX=4844 PE=1 SV=1;	PF01764.25	Lipase_3	Lipase
Soltu.DM.01G025500	HXXXD-type acyl-transferase family protein	0.472	-1.08175	0.0201164	0.394352	yes	down	4.53	3.18	2.64	1.04	2.47	1.58	3.45	1.69667	GO:0016747;GO:001641	MF:transferase activity, transferring acyl groups other than amino-acyl groups;MF:N-acyltransferase activity;	------	------	------	------	ENOG410YE2Y	S:Function unknown	XP_006349149.1	PREDICTED: 3'-N-debenzoyl-2'-deoxytaxol N-benzoyltransferase [Solanum tuberosum]	sp|Q5JNT2|AT4_ORYSJ;	Acyl transferase 4 OS=Oryza sativa subsp. japonica OX=39947 GN=AT4 PE=1 SV=1;	PF02458.15	Transferase	Transferase family
Soltu.DM.05G022690	HXXXD-type acyl-transferase family protein	2.4	1.26315	0.0201401	0.394451	yes	up	4.26	3.05	10.31	4.87	21.48	14.45	5.87333	13.6	GO:001674	MF:transferase activity, transferring acyl groups other than amino-acyl groups;	------	------	------	------	ENOG410YADF	S:Function unknown	XP_006355661.1	PREDICTED: uncharacterized acetyltransferase At3g50280-like [Solanum tuberosum]	sp|Q9SND9|Y3028_ARATH;	Uncharacterized acetyltransferase At3g50280 OS=Arabidopsis thaliana OX=3702 GN=At3g50280 PE=3 SV=1;	PF02458.15	Transferase	Transferase family
Soltu.DM.08G018840	Transducin/WD40 repeat-like superfamily protein	0.469	-1.09099	0.0203186	0.394947	yes	down	1.9	2.1	1.61	0.61	1.16	0.83	1.87	0.866667	GO:0006497;GO:0000422;GO:0034497;GO:0044804;GO:0005829;GO:0019898;GO:0034045;GO:0080025;GO:003226	BP:protein lipidation;BP:mitophagy;BP:protein localization to pre-autophagosomal structure;BP:nucleophagy;CC:cytosol;CC:extrinsic component of membrane;CC:pre-autophagosomal structure membrane;MF:phosphatidylinositol-3,5-bisphosphate binding;MF:phosphatidylinositol-3-phosphate binding;	------	------	------	------	ENOG410XP6Y;ENOG410XQZ6	U:Intracellular trafficking, secretion, and vesicular transport;S:Function unknown	XP_006355218.1	PREDICTED: autophagy-related protein 18a-like [Solanum tuberosum]	sp|Q93VB2|AT18A_ARATH;	Autophagy-related protein 18a OS=Arabidopsis thaliana OX=3702 GN=ATG18A PE=1 SV=1;	PF00400.32	WD40	WD domain, G-beta repeat
Soltu.DM.07G020140	Reticulon family protein	0.458	-1.12501	0.0203383	0.394947	yes	down	4.73	3.49	1.86	1.26	1.48	1.85	3.36	1.53	GO:0016021;GO:000578	CC:integral component of membrane;CC:endoplasmic reticulum membrane;	------	------	------	------	ENOG410YFH2	S:Function unknown	XP_015164850.1	PREDICTED: reticulon-like protein B17 isoform X1 [Solanum tuberosum]	sp|Q6DR04|RTNLQ_ARATH;	Reticulon-like protein B17 OS=Arabidopsis thaliana OX=3702 GN=RTNLB17 PE=2 SV=1;	PF02453.17	Reticulon	Reticulon
Soltu.DM.02G012590	cytochrome P450, family 716, subfamily A, polypeptide	0.384	-1.37983	0.0205299	0.396204	yes	down	5.16	3.77	2.18	2.95	1	0.62	3.70333	1.52333	GO:0016132;GO:0010268;GO:0016125;GO:0007275;GO:0016021;GO:0004497;GO:0016705;GO:0020037;GO:000550	BP:brassinosteroid biosynthetic process;BP:brassinosteroid homeostasis;BP:sterol metabolic process;BP:multicellular organism development;CC:integral component of membrane;MF:monooxygenase activity;MF:oxidoreductase activity, acting on paired donors, with incorporation or reduction of molecular oxygen;MF:heme binding;MF:iron ion binding;	K20667	CYP716A	------	------	COG2124	Q:Secondary metabolites biosynthesis, transport and catabolism	XP_006353039.1	PREDICTED: beta-amyrin 28-oxidase-like [Solanum tuberosum]	sp|Q2MJ20|C7A12_MEDTR;	Beta-amyrin 28-monooxygenase OS=Medicago truncatula OX=3880 GN=CYP716A12 PE=1 SV=1;	PF00067.22	p450	Cytochrome P450
Soltu.DM.01G002810	plant U-box	12.442	3.6372	0.0205334	1	yes	up	0	0.16	0	0.24	0.75	0.83	0.0533333	0.606667	GO:0016874;GO:000484	MF:ligase activity;MF:ubiquitin-protein transferase activity;	------	------	------	------	ENOG410YC1Z	O:Posttranslational modification, protein turnover, chaperones	XP_015164717.1	PREDICTED: LOW QUALITY PROTEIN: E3 ubiquitin-protein ligase PUB23-like [Solanum tuberosum]	sp|Q9SVC6|PUB22_ARATH;	E3 ubiquitin-protein ligase PUB22 OS=Arabidopsis thaliana OX=3702 GN=PUB22 PE=1 SV=1;	PF04564.15;PF04078.13;PF08167.12	U-box;Rcd1;RIX1	U-box domain;Cell differentiation family, Rcd1-like;rRNA processing/ribosome biogenesis
Soltu.DM.10G028200	Plant protein of unknown function (DUF247)	24.657	4.62392	0.0206166	1	yes	up	0	0	0	0.2	0.21	0.36	0	0.256667	GO:001602	CC:integral component of membrane;	------	------	------	------	------	------	XP_015055290.1	UPF0481 protein At3g47200-like [Solanum pennellii]	sp|Q9SD53|Y3720_ARATH;	UPF0481 protein At3g47200 OS=Arabidopsis thaliana OX=3702 GN=At3g47200 PE=2 SV=1;	PF03140.15	DUF247	Plant protein of unknown function
Soltu.DM.06G001600	Leucine-rich repeat receptor-like protein kinase family protein	2.175	1.12107	0.0207126	0.398048	yes	up	1.73	4.61	2.85	12.52	4.06	4.19	3.06333	6.92333	GO:0016021;GO:001630	CC:integral component of membrane;MF:kinase activity;	K13471	CF5	map04626	Plant-pathogen interaction	COG4886	S:Function unknown	XP_015159468.1	PREDICTED: probable LRR receptor-like serine/threonine-protein kinase At4g08850 [Solanum tuberosum]	sp|Q8VZG8|MIK2_ARATH;	MDIS1-interacting receptor like kinase 2 OS=Arabidopsis thaliana OX=3702 GN=MIK2 PE=1 SV=3;	PF13855.6;PF12799.7;PF08263.12	LRR_8;LRR_4;LRRNT_2	Leucine rich repeat;Leucine Rich repeats;Leucine rich repeat N-terminal domain
Soltu.DM.11G003320	basic helix-loop-helix (bHLH) DNA-binding superfamily protein	0.159	-2.65429	0.0207498	1	yes	down	0.47	1.14	1.44	0	0.17	0.25	1.01667	0.14	GO:004698	MF:protein dimerization activity;	------	------	------	------	ENOG410YF8H	K:Transcription	XP_004250124.1	transcription factor bHLH96-like [Solanum lycopersicum]	sp|Q9C7T4|BH096_ARATH;	Transcription factor bHLH96 OS=Arabidopsis thaliana OX=3702 GN=BHLH96 PE=1 SV=1;	PF00010.26	HLH	Helix-loop-helix DNA-binding domain
Soltu.DM.05G001100	Adenine nucleotide alpha hydrolases-like superfamily protein	0.26	-1.94392	0.0209307	0.400282	yes	down	2.24	1.05	2.43	1.13	0.35	0.17	1.90667	0.55	GO:000695	BP:response to stress;	------	------	------	------	ENOG410Y9VR	S:Function unknown	XP_006348660.1	PREDICTED: uncharacterized protein LOC102586821 [Solanum tuberosum]	------	------	PF00582.26	Usp	Universal stress protein family
Soltu.DM.01G049450	RAD-like	0.091	-3.45198	0.0210185	1	yes	down	10.38	2.34	2.24	0	1.19	0	4.98667	0.396667	GO:0005634;GO:000367	CC:nucleus;MF:DNA binding;	------	------	------	------	COG5269;ENOG410YUEI	K:Transcription;	XP_006365108.1	PREDICTED: transcription factor RADIALIS [Solanum tuberosum]	sp|Q58FS3|RAD_ANTMA;	Transcription factor RADIALIS OS=Antirrhinum majus OX=4151 GN=RAD PE=1 SV=1;	PF00249.31;PF13921.6	Myb_DNA-binding;Myb_DNA-bind_6	Myb-like DNA-binding domain;Myb-like DNA-binding domain
Soltu.DM.01G046310	conserved hypothetical protein	2.047	1.0337	0.0213261	0.405249	yes	up	4.2	3.46	4.39	3.5	10.59	10.1	4.01667	8.06333	GO:000969	BP:cytokinin metabolic process;	------	------	------	------	ENOG410Z950	S:Function unknown	XP_006346287.1	PREDICTED: uncharacterized protein LOC102580491 [Solanum tuberosum]	------	------	------	------	------
Soltu.DM.02G024000	SAUR-like auxin-responsive protein family	2.243	1.16558	0.0215002	0.407481	yes	up	1.97	2.21	4.36	7.62	6.07	5.33	2.84667	6.34	GO:000973	BP:response to auxin;	K14488	SAUR	map04075	Plant hormone signal transduction	ENOG410Z28U	S:Function unknown	XP_006340725.1	PREDICTED: auxin-induced protein 15A-like [Solanum tuberosum]	sp|P0DKL1|SAU50_HELAN;	Auxin-responsive protein SAUR50 OS=Helianthus annuus OX=4232 PE=3 SV=1;	PF02519.14	Auxin_inducible	Auxin responsive protein
Soltu.DM.12G006170	zinc-finger protein	2.345	1.22951	0.0215247	0.40758	yes	up	8.51	13.26	19.47	7.83	45.74	39.41	13.7467	30.9933	GO:0005634;GO:000367	CC:nucleus;MF:nucleic acid binding;	------	------	------	------	COG5048	S:Function unknown	XP_006342662.1	PREDICTED: zinc finger protein ZAT10-like [Solanum tuberosum]	sp|Q96289|ZAT10_ARATH;	Zinc finger protein ZAT10 OS=Arabidopsis thaliana OX=3702 GN=ZAT10 PE=2 SV=1;	PF13912.6;PF13894.6	zf-C2H2_6;zf-C2H2_4	C2H2-type zinc finger;C2H2-type zinc finger
Soltu.DM.11G000970	EPS15 homology domain	0.476	-1.07219	0.0216589	0.408123	yes	down	2.9	2.21	1.12	1.07	0.95	1.01	2.07667	1.01	GO:0006897;GO:0051260;GO:0032956;GO:0005737;GO:0043231;GO:0005886;GO:0009506;GO:0005509;GO:000552	BP:endocytosis;BP:protein homooligomerization;BP:regulation of actin cytoskeleton organization;CC:cytoplasm;CC:intracellular membrane-bounded organelle;CC:plasma membrane;CC:plasmodesma;MF:calcium ion binding;MF:GTP binding;	K12483	EHD1	map04144	Endocytosis	ENOG410XR4A;ENOG410XYGB	S:Function unknown;	XP_006352380.1	PREDICTED: EH domain-containing protein 1-like [Solanum tuberosum]	sp|Q94CF0|EHD1_ARATH;	EH domain-containing protein 1 OS=Arabidopsis thaliana OX=3702 GN=EHD1 PE=1 SV=1;	PF18150.1;PF05627.11;PF16880.5;PF00350.23;PF12763.7;PF01926.23;PF13499.6;PF00009.27	DUF5600;AvrRpt-cleavage;EHD_N;Dynamin_N;EF-hand_4;MMR_HSR1;EF-hand_7;GTP_EFTU	Domain of unknown function;Cleavage site for pathogenic type III effector avirulence factor Avr;N-terminal EH-domain containing protein;Dynamin family;Cytoskeletal-regulatory complex EF hand;50S ribosome-binding GTPase;EF-hand domain pair;Elongation factor Tu GTP binding domain
Soltu.DM.09G028590	S-adenosyl-L-methionine-dependent methyltransferases superfamily protein	0.121	-3.04971	0.0218153	1	yes	down	1.05	0.28	0.74	0.24	0	0.06	0.69	0.1	GO:000816	MF:methyltransferase activity;	K21483	SAMT	------	------	ENOG4112BHH	S:Function unknown	XP_006360373.1	PREDICTED: salicylate carboxymethyltransferase-like [Solanum tuberosum]	sp|Q9SPV4|SAMT_CLABR;	Salicylate carboxymethyltransferase OS=Clarkia breweri OX=36903 GN=SAMT PE=1 SV=1;	PF03492.15	Methyltransf_7	SAM dependent carboxyl methyltransferase
Soltu.DM.11G006020	Family of unknown function (DUF662)	0.342	-1.54627	0.0218304	0.408123	yes	down	10.21	6.63	5.16	1.59	2.09	3.51	7.33333	2.39667	------	------	------	------	------	------	ENOG4111D2M;ENOG410ZCAR	S:Function unknown;	XP_006361442.1	PREDICTED: uncharacterized protein LOC102595948 [Solanum tuberosum]	------	------	PF04949.13	Transcrip_act	Transcriptional activator
Soltu.DM.04G007980	Thioredoxin superfamily protein	5.116	2.35516	0.0219226	0.408123	yes	up	0.62	0.14	0.27	1.97	0.81	2.34	0.343333	1.70667	GO:0045454;GO:0005623;GO:0015035;GO:000905	BP:cell redox homeostasis;CC:cell;MF:protein disulfide oxidoreductase activity;MF:electron carrier activity;	K03676	grxC, GLRX, GLRX2	------	------	COG0695	O:Posttranslational modification, protein turnover, chaperones	XP_006346725.1	PREDICTED: monothiol glutaredoxin-S2-like [Solanum tuberosum]	sp|Q8L8Z8|GRXS2_ARATH;	Monothiol glutaredoxin-S2 OS=Arabidopsis thaliana OX=3702 GN=GRXS2 PE=3 SV=1;	PF00462.24	Glutaredoxin	Glutaredoxin
Soltu.DM.12G011170	fatty acid desaturase	0.442	-1.17945	0.02208	0.408995	yes	down	9.28	5.66	12.5	8.25	2.34	1.93	9.14667	4.17333	GO:0006629;GO:0016021;GO:0016717;GO:010298	BP:lipid metabolic process;CC:integral component of membrane;MF:oxidoreductase activity, acting on paired donors, with oxidation of a pair of donors resulting in the reduction of molecular oxygen to two molecules of water;MF:Delta12-fatty-acid desaturase activity;	K10256	FAD2	map01040	Biosynthesis of unsaturated fatty acids	COG3239	I:Lipid transport and metabolism	XP_006346615.1	PREDICTED: delta(12) oleic acid desaturase FAD2-like [Solanum tuberosum]	sp|Q8GZC3|FAD2_VERFO;	Delt;	PF00487.24;PF11960.8	FA_desaturase;DUF3474	Fatty acid desaturase;Domain of unknown function
Soltu.DM.07G027260	hypothetical protein	0.439	-1.1865	0.0220838	0.408995	yes	down	18.5	10.9	4.56	3.95	4.8	6.44	11.32	5.06333	------	------	------	------	------	------	------	------	OIT37475.1	hypothetical protein A4A49_11806 [Nicotiana attenuata]	------	------	------	------	------
Soltu.DM.04G028320	laccase	3.528	1.81876	0.0221201	0.409092	yes	up	0.13	0.43	0.24	1.51	0.98	0.37	0.266667	0.953333	GO:0046274;GO:0016021;GO:0048046;GO:0016722;GO:0052716;GO:000550	BP:lignin catabolic process;CC:integral component of membrane;CC:apoplast;MF:oxidoreductase activity, oxidizing metal ions;MF:hydroquinon;MF:copper ion binding;	K05909	E1.10.3.2	------	------	COG2132	Q:Secondary metabolites biosynthesis, transport and catabolism	XP_004237852.1	laccase-14-like [Solanum lycopersicum]	sp|Q9FY79|LAC14_ARATH;	Laccase-14 OS=Arabidopsis thaliana OX=3702 GN=LAC14 PE=2 SV=1;	PF07731.14;PF00394.22;PF07732.15	Cu-oxidase_2;Cu-oxidase;Cu-oxidase_3	Multicopper oxidase;Multicopper oxidase;Multicopper oxidase
Soltu.DM.10G000390	Pyridoxal-5'-phosphate-dependent enzyme family protein	0.393	-1.34669	0.0221595	0.409092	yes	down	2.29	1.26	1.28	1.06	0.45	0.51	1.61	0.673333	GO:0000162;GO:0005737;GO:000483	BP:tryptophan biosynthetic process;CC:cytoplasm;MF:tryptophan synthase activity;	K01696	trpB	map00400;map00260	Phenylalanine, tyrosine and tryptophan biosynthesis;Glycine, serine and threonine metabolism	COG0133	E:Amino acid transport and metabolism	XP_006352645.1	PREDICTED: tryptophan synthase beta chain 1-like [Solanum tuberosum]	sp|O50046|TRPB_CAMAC;	Tryptophan synthase beta chain 2, chloroplastic OS=Camptotheca acuminata OX=16922 GN=TSB PE=2 SV=1;	PF00291.25	PALP	Pyridoxal-phosphate dependent enzyme
Soltu.DM.04G002280	NAD(P)-binding Rossmann-fold superfamily protein	2.154	1.10707	0.0221607	0.409092	yes	up	1.48	1.06	1.34	2.87	2.75	2.78	1.29333	2.8	GO:0009710;GO:0016021;GO:0050358;GO:001649	BP:tropane alkaloid biosynthetic process;CC:integral component of membrane;MF:tropinone reductase activity;MF:oxidoreductase activity;	K05354	TR2	map00960	Tropane, piperidine and pyridine alkaloid biosynthesis	COG1028	S:Function unknown	NP_001275240.1	tropinone reductase 2-like [Solanum tuberosum]	sp|P50164|TRN2_HYONI;	Tropinone reductase 2 OS=Hyoscyamus niger OX=4079 GN=TR2 PE=2 SV=1;	PF13561.6;PF00106.25;PF08659.10	adh_short_C2;adh_short;KR	Enoyl;short chain dehydrogenase;KR domain
Soltu.DM.11G009070	RING/U-box superfamily protein	2.27	1.18253	0.0225755	0.412672	yes	up	1.93	1.31	1.99	2.68	5.13	3.94	1.74333	3.91667	GO:0043161;GO:0016021;GO:006163	BP:proteasome-mediated ubiquitin-dependent protein catabolic process;CC:integral component of membrane;MF:ubiquitin protein ligase activity;	K19040	ATL76S	------	------	ENOG41121N2	O:Posttranslational modification, protein turnover, chaperones	XP_006351190.2	PREDICTED: RING-H2 finger protein ATL78-like [Solanum tuberosum]	sp|Q6NML0|ATL76_ARATH;	E3 ubiquitin-protein ligase ATL76 OS=Arabidopsis thaliana OX=3702 GN=ATL76 PE=1 SV=1;	PF13639.6;PF17123.5;PF13923.6;PF12678.7;PF00097.25;PF12861.7;PF14634.6	zf-RING_2;zf-RING_11;zf-C3HC4_2;zf-rbx1;zf-C3HC4;zf-ANAPC11;zf-RING_5	Ring finger domain;RING-like zinc finger;Zinc finger, C3HC4 type;RING-H2 zinc finger domain;Zinc finger, C3HC4 type;Anaphase-promoting complex subunit 11 RING-H2 finger;zinc-RING finger domain
Soltu.DM.04G020540	Plant protein of unknown function (DUF247)	0.16	-2.64794	0.0226387	1	yes	down	0.47	0.87	0.18	0.08	0.04	0.12	0.506667	0.08	GO:001602	CC:integral component of membrane;	------	------	------	------	ENOG410ZKCS;ENOG4111A8U	S:Function unknown;	XP_006350416.1	PREDICTED: UPF0481 protein At3g47200-like [Solanum tuberosum]	sp|Q9SD53|Y3720_ARATH;	UPF0481 protein At3g47200 OS=Arabidopsis thaliana OX=3702 GN=At3g47200 PE=2 SV=1;	PF03140.15	DUF247	Plant protein of unknown function
Soltu.DM.07G017930	Peroxidase superfamily protein	0.464	-1.10725	0.0227637	0.414677	yes	down	17.96	6.22	9.4	8.6	4.65	3.01	11.1933	5.42	GO:0006979;GO:0042744;GO:0005576;GO:0020037;GO:0046872;GO:000460	BP:response to oxidative stress;BP:hydrogen peroxide catabolic process;CC:extracellular region;MF:heme binding;MF:metal ion binding;MF:peroxidase activity;	K00430	E1.11.1.7	map00940	Phenylpropanoid biosynthesis	ENOG410Y9ME	G:Carbohydrate transport and metabolism	XP_006367274.1	PREDICTED: peroxidase 3-like [Solanum tuberosum]	sp|O23044|PER3_ARATH;	Peroxidase 3 OS=Arabidopsis thaliana OX=3702 GN=PER3 PE=2 SV=1;	PF00141.23	peroxidase	Peroxidase
Soltu.DM.10G023880	ROP interactive partner	0.4	-1.32323	0.0229298	0.415416	yes	down	2.37	1.02	1.05	0.96	0.33	0.58	1.48	0.623333	------	------	------	------	------	------	ENOG410YE21	S:Function unknown	XP_006339297.1	PREDICTED: uncharacterized protein LOC102605337 [Solanum tuberosum]	sp|Q9ZQC5|ICR2_ARATH;	Interactor of constitutive active ROPs 2, chloroplastic OS=Arabidopsis thaliana OX=3702 GN=ICR2 PE=1 SV=1;	------	------	------
Soltu.DM.02G014780	GDSL-like Lipase/Acylhydrolase superfamily protein	0.302	-1.72917	0.0231191	0.416319	yes	down	2.93	1.18	0.82	0.73	0.57	0.27	1.64333	0.523333	GO:0016021;GO:001678	CC:integral component of membrane;MF:hydrolase activity, acting on ester bonds;	------	------	------	------	ENOG411139P	S:Function unknown	XP_006358064.1	PREDICTED: GDSL esterase/lipase At1g29670-like [Solanum tuberosum]	sp|Q9C7N4|GDL15_ARATH;	GDSL esterase/lipase At1g29670 OS=Arabidopsis thaliana OX=3702 GN=At1g29670 PE=2 SV=1;	PF00657.22	Lipase_GDSL	GDSL-like Lipase/Acylhydrolase
Soltu.DM.02G017570	Protein of unknown function (DUF506)	8.012	3.00212	0.023131	0.416319	yes	up	0.36	0	0.35	0	2.83	2.7	0.236667	1.84333	------	------	------	------	------	------	ENOG410YC9T	S:Function unknown	XP_006347032.1	PREDICTED: uncharacterized protein LOC102589326 [Solanum tuberosum]	------	------	PF04720.12	PDDEXK_6	PDDEXK-like family of unknown function
Soltu.DM.12G011160	cytochrome P450, family 76, subfamily C, polypeptide	0.484	-1.04622	0.0232465	0.417705	yes	down	21.19	14.1	36.15	22	6.6	6.52	23.8133	11.7067	GO:0044550;GO:0016021;GO:0016020;GO:0004497;GO:0016705;GO:0020037;GO:0016709;GO:000550	BP:secondary metabolite biosynthetic process;CC:integral component of membrane;CC:membrane;MF:monooxygenase activity;MF:oxidoreductase activity, acting on paired donors, with incorporation or reduction of molecular oxygen;MF:heme binding;MF:oxidoreductase activity, acting on paired donors, with incorporation or reduction of molecular oxygen, NA;MF:iron ion binding;	------	------	------	------	COG2124	Q:Secondary metabolites biosynthesis, transport and catabolism	XP_006346655.1	PREDICTED: geraniol 8-hydroxylase-like [Solanum tuberosum]	sp|D1MI46|C76BA_SWEMU;	Geraniol 8-hydroxylase OS=Swertia mussotii OX=137888 GN=CYP76B10 PE=1 SV=1;	PF00067.22	p450	Cytochrome P450
Soltu.DM.10G016100	B-cell receptor-associated 31-like	0.058	-4.10298	0.0235379	1	yes	down	1.62	0.47	0.22	0	0.11	0	0.77	0.0366667	GO:0006886;GO:0016021;GO:000578	BP:intracellular protein transport;CC:integral component of membrane;CC:endoplasmic reticulum;	K14009	BCAP31, BAP31	map05165;map04141	Human papillomavirus infection;Protein processing in endoplasmic reticulum	COG5374	S:Function unknown	XP_006365288.1	PREDICTED: uncharacterized protein LOC102597522 [Solanum tuberosum]	------	------	------	------	------
Soltu.DM.06G014140	hypothetical protein	0.393	-1.34868	0.0238171	0.422919	yes	down	1.7	4.7	3.4	1.61	2.09	1.16	3.26667	1.62	GO:000823	MF:cysteine-type peptidase activity;	K08596	SENP7	------	------	COG5160	O:Posttranslational modification, protein turnover, chaperones	TMW99391.1	hypothetical protein EJD97_002640 [Solanum chilense]	------	------	------	------	------
Soltu.DM.09G020230	chlorophyllase	0.152	-2.714	0.0241426	0.426589	yes	down	3.69	0.71	0.3	0	0.21	0.48	1.56667	0.23	GO:0015996;GO:004774	BP:chlorophyll catabolic process;MF:chlorophyllase activity;	K08099	E3.1.1.14	map00860	Porphyrin and chlorophyll metabolism	ENOG4111H5Z;ENOG410ZU33;ENOG410XWBW	S:Function unknown;I:Lipid transport and metabolism	XP_006349715.2	PREDICTED: chlorophyllase-2, chloroplastic-like isoform X1 [Solanum tuberosum]	sp|Q9M7I7|CLH2_ARATH;	Chlorophyllase-2, chloroplastic OS=Arabidopsis thaliana OX=3702 GN=CLH2 PE=1 SV=1;	PF12740.7;PF07224.11;PF03403.13	Chlorophyllase2;Chlorophyllase;PAF-AH_p_II	Chlorophyllase enzyme;Chlorophyllase;Platelet-activating factor acetylhydrolase, isoform II
Soltu.DM.11G013310	Protein of unknown function (DUF579)	0.45	-1.15332	0.0243195	0.428052	yes	down	5.19	3.96	1.93	2.34	1.65	1.21	3.69333	1.73333	GO:0045492;GO:0016021;GO:000816	BP:xylan biosynthetic process;CC:integral component of membrane;MF:methyltransferase activity;	K18801	GXM	------	------	ENOG410YHE6	S:Function unknown	XP_006339353.1	PREDICTED: glucuronoxylan 4-O-methyltransferase 3 [Solanum tuberosum]	sp|Q9T0F7|GXM2_ARATH;	Glucuronoxylan 4-O-methyltransferase 2 OS=Arabidopsis thaliana OX=3702 GN=GXM2 PE=1 SV=1;	PF04669.13	Polysacc_synt_4	Polysaccharide biosynthesis
Soltu.DM.01G036640	conserved hypothetical protein	0.338	-1.56467	0.0244676	0.429058	yes	down	2.07	2.96	1.23	1	0.28	0.93	2.08667	0.736667	GO:001602	CC:integral component of membrane;	------	------	------	------	ENOG410YPGF	S:Function unknown	XP_006347766.1	PREDICTED: uncharacterized protein LOC102589442 isoform X1 [Solanum tuberosum]	------	------	------	------	------
Soltu.DM.11G002300	Rhamnogalacturonate lyase family protein	0.3	-1.7351	0.0247836	0.43031	yes	down	0.89	0.48	0.24	0.27	0.11	0.14	0.536667	0.173333	GO:0005975;GO:0016829;GO:003024	BP:carbohydrate metabolic process;MF:lyase activity;MF:carbohydrate binding;	K18195	RGL4, rhiE	------	------	ENOG410YE12	S:Function unknown	XP_006364645.1	PREDICTED: probable rhamnogalacturonate lyase B [Solanum tuberosum]	sp|Q5AZ85|RGLB_EMENI;	Rhamnogalacturonate lyase B OS=Emericella nidulans;	PF06045.11;PF14683.6;PF14686.6;PF09284.10;PF13715.6	Rhamnogal_lyase;CBM-like;fn3_3;RhgB_N;CarbopepD_reg_2	Rhamnogalacturonate lyase family;Polysaccharide lyase family 4, domain III;Polysaccharide lyase family 4, domain II;Rhamnogalacturonan lyase B, N-terminal;CarboxypepD_reg-like domain
Soltu.DM.05G027280	SNF1-related protein kinase 2.5	2.295	1.19849	0.0254095	0.436267	yes	up	2.56	2.11	1.84	1.68	7.74	5.38	2.17	4.93333	GO:0006468;GO:0035556;GO:0005737;GO:0005634;GO:0004674;GO:000552	BP:protein phosphorylation;BP:intracellular signal transduction;CC:cytoplasm;CC:nucleus;MF:protein serine/threonine kinase activity;MF:ATP binding;	K14498	SNRK2	map04016;map04075	MAPK signaling pathway - plant;Plant hormone signal transduction	COG0515	T:Signal transduction mechanisms	NP_001274891.1	serine/threonine-protein kinase SAPK7-like [Solanum tuberosum]	sp|Q9FFP9|SRK2H_ARATH;	Serine/threonine-protein kinase SRK2H OS=Arabidopsis thaliana OX=3702 GN=SRK2H PE=1 SV=1;	PF00069.25;PF07714.17	Pkinase;Pkinase_Tyr	Protein kinase domain;Protein tyrosine kinase
Soltu.DM.02G029350	Protein kinase superfamily protein	4.221	2.07755	0.0254169	0.436267	yes	up	0	1.94	1.95	7.68	1.75	6.92	1.29667	5.45	GO:0009414;GO:0042742;GO:0010359;GO:0009651;GO:0035556;GO:0046777;GO:0006636;GO:0009737;GO:0040007;GO:0005985;GO:0006468;GO:2000377;GO:1902456;GO:0010118;GO:0009789;GO:0048366;GO:0019432;GO:0005737;GO:0005634;GO:0005829;GO:0004674;GO:0042802;GO:0019903;GO:000552	BP:response to water deprivation;BP:defense response to bacterium;BP:regulation of anion channel activity;BP:response to salt stress;BP:intracellular signal transduction;BP:protein autophosphorylation;BP:unsaturated fatty acid biosynthetic process;BP:response to abscisic acid;BP:growth;BP:sucrose metabolic process;BP:protein phosphorylation;BP:regulation of reactive oxygen species metabolic proce…	K14498	SNRK2	map04016;map04075	MAPK signaling pathway - plant;Plant hormone signal transduction	COG0515	T:Signal transduction mechanisms	XP_006338224.1	PREDICTED: serine/threonine-protein kinase SRK2I-like [Solanum tuberosum]	sp|Q75H77|SAPKA_ORYSJ;	Serine/threonine-protein kinase SAPK10 OS=Oryza sativa subsp. japonica OX=39947 GN=SAPK10 PE=1 SV=1;	PF00069.25;PF07714.17	Pkinase;Pkinase_Tyr	Protein kinase domain;Protein tyrosine kinase
Soltu.DM.03G035020	indole-3-acetic acid inducible	0.475	-1.07261	0.0259859	0.439264	yes	down	10.98	7.34	4	5.28	2.41	3.41	7.44	3.7	GO:0006355;GO:0006351;GO:0009734;GO:000563	BP:regulation of transcription, DNA-templated;BP:transcription, DNA-templated;BP:auxin-activated signaling pathway;CC:nucleus;	K14484	IAA	map04075	Plant hormone signal transduction	ENOG4111813	K:Transcription	XP_006343104.1	PREDICTED: auxin-induced protein IAA6-like [Solanum tuberosum]	sp|P13088|AUX22_SOYBN;	Auxin-induced protein AUX22 OS=Glycine max OX=3847 GN=AUX22 PE=2 SV=1;	PF02309.16	AUX_IAA	AUX/IAA family
Soltu.DM.04G010730	Protein of unknown function, DUF642	0.456	-1.13346	0.0260701	0.439983	yes	down	18.18	7.88	4.68	5.85	3.28	5.46	10.2467	4.86333	------	------	------	------	------	------	ENOG41117GI	S:Function unknown	XP_006350194.1	PREDICTED: uncharacterized protein LOC102578783 [Solanum tuberosum]	------	------	PF04862.12	DUF642	Protein of unknown function
Soltu.DM.08G029580	cellulose synthase like G3	0.413	-1.27522	0.0262152	0.440515	yes	down	2.25	1.81	1.04	1.29	0.6	0.45	1.7	0.78	GO:0009833;GO:0030244;GO:0071555;GO:0005794;GO:0016021;GO:0005886;GO:0016760;GO:001675	BP:plant-type primary cell wall biogenesis;BP:cellulose biosynthetic process;BP:cell wall organization;CC:Golgi apparatus;CC:integral component of membrane;CC:plasma membrane;MF:cellulose synthas;MF:cellulose synthase activity;	------	------	------	------	COG1215	M:Cell wall/membrane/envelope biogenesis	XP_006343827.1	PREDICTED: cellulose synthase-like protein G3 [Solanum tuberosum]	sp|Q0WVN5|CSLG3_ARATH;	Cellulose synthase-like protein G3 OS=Arabidopsis thaliana OX=3702 GN=CSLG3 PE=2 SV=2;	PF03552.14;PF13632.6	Cellulose_synt;Glyco_trans_2_3	Cellulose synthase;Glycosyl transferase family group 2
Soltu.DM.07G015220	nudix hydrolase homolog	15.357	3.94085	0.0262714	1	yes	up	0.09	0	0	0.79	0.52	0.24	0.03	0.516667	GO:001678	MF:hydrolase activity;	------	------	------	------	ENOG4111TFG;ENOG410Z4GH	S:Function unknown;	XP_006357693.1	PREDICTED: nudix hydrolase 2-like [Solanum tuberosum]	sp|Q94B74|NUDT2_ARATH;	Nudix hydrolase 2 OS=Arabidopsis thaliana OX=3702 GN=NUDT2 PE=1 SV=1;	PF18290.1;PF00293.28	Nudix_hydro;NUDIX	Nudix hydrolase domain;NUDIX domain
Soltu.DM.01G000030	glutamate decarboxylase	0.273	-1.87068	0.0265272	0.442709	yes	down	1.24	1.36	0.55	0.68	0.21	0.08	1.05	0.323333	GO:0006536;GO:0030170;GO:000435	BP:glutamate metabolic process;MF:pyridoxal phosphate binding;MF:glutamate decarboxylase activity;	K01580	E4.1.1.15, gadB, gadA, GAD	map00250;map00430;map00410;map00650	Alanine, aspartate and glutamate metabolism;Taurine and hypotaurine metabolism;beta-Alanine metabolism;Butanoate metabolism	COG0076	E:Amino acid transport and metabolism	XP_015072324.1	glutamate decarboxylase 4 [Solanum pennellii]	sp|Q07346|DCE_PETHY;	Glutamate decarboxylase OS=Petunia hybrida OX=4102 GN=GAD PE=1 SV=1;	PF00282.19	Pyridoxal_deC	Pyridoxal-dependent decarboxylase conserved domain
Soltu.DM.05G023380	UDP-Glycosyltransferase superfamily protein	0.349	-1.51732	0.0265841	0.442709	yes	down	3.12	1.42	0.85	1.04	0.35	0.62	1.79667	0.67	GO:0008152;GO:0043231;GO:0016021;GO:0080043;GO:0080044;GO:001675	BP:metabolic process;CC:intracellular membrane-bounded organelle;CC:integral component of membrane;MF:quercetin 3-O-glucosyltransferase activity;MF:quercetin 7-O-glucosyltransferase activity;MF:transferase activity, transferring hexosyl groups;	K13495	CISZOG	map00908	Zeatin biosynthesis	COG1819	S:Function unknown	XP_015076942.1	zeatin O-xylosyltransferase-like [Solanum pennellii]	sp|P56725|ZOX_PHAVU;	Zeatin O-xylosyltransferase OS=Phaseolus vulgaris OX=3885 GN=ZOX1 PE=2 SV=1;	PF00201.18	UDPGT	UDP-glucoronosyl and UDP-glucosyl transferase
Soltu.DM.07G016150	FASCICLIN-like arabinoogalactan	0.468	-1.09653	0.0266885	0.442709	yes	down	42.24	21.86	9.46	9.18	11.06	15.01	24.52	11.75	GO:0046658;GO:001602	CC:anchored component of plasma membrane;CC:integral component of membrane;	------	------	------	------	ENOG410YHS4	M:Cell wall/membrane/envelope biogenesis	XP_006363037.1	PREDICTED: fasciclin-like arabinogalactan protein 7 [Solanum tuberosum]	sp|Q9SJ81|FLA7_ARATH;	Fasciclin-like arabinogalactan protein 7 OS=Arabidopsis thaliana OX=3702 GN=FLA7 PE=2 SV=1;	PF02469.22	Fasciclin	Fasciclin domain
Soltu.DM.09G004040	Duplicated homeodomain-like superfamily protein	0.319	-1.64946	0.0267139	0.442709	yes	down	0.66	0.59	0.6	0.2	0.26	0.14	0.616667	0.2	------	------	------	------	------	------	ENOG410YYXY;ENOG410YADI	K:Transcription;	XP_006341153.1	PREDICTED: trihelix transcription factor PTL-like [Solanum tuberosum]	sp|Q9LZS0|PTL_ARATH;	Trihelix transcription factor PTL OS=Arabidopsis thaliana OX=3702 GN=PTL PE=1 SV=1;	PF13837.6;PF00249.31	Myb_DNA-bind_4;Myb_DNA-binding	Myb/SANT-like DNA-binding domain;Myb-like DNA-binding domain
Soltu.DM.01G002820	plant U-box	3.053	1.61013	0.0268374	0.444056	yes	up	1.8	0.82	0.72	0.96	5.78	3.51	1.11333	3.41667	GO:0016874;GO:000484	MF:ligase activity;MF:ubiquitin-protein transferase activity;	------	------	------	------	ENOG410YC1Z	O:Posttranslational modification, protein turnover, chaperones	XP_015164717.1	PREDICTED: LOW QUALITY PROTEIN: E3 ubiquitin-protein ligase PUB23-like [Solanum tuberosum]	sp|Q9SVC6|PUB22_ARATH;	E3 ubiquitin-protein ligase PUB22 OS=Arabidopsis thaliana OX=3702 GN=PUB22 PE=1 SV=1;	PF04564.15;PF04078.13	U-box;Rcd1	U-box domain;Cell differentiation family, Rcd1-like
Soltu.DM.10G027350	UDP-glycosyltransferase 73B4	3.2	1.67801	0.0269454	0.444081	yes	up	0.25	0.21	1.33	0.94	2.83	1.73	0.596667	1.83333	GO:0008152;GO:0043231;GO:0016758;GO:0080044;GO:008004	BP:metabolic process;CC:intracellular membrane-bounded organelle;MF:transferase activity, transferring hexosyl groups;MF:quercetin 7-O-glucosyltransferase activity;MF:quercetin 3-O-glucosyltransferase activity;	K13495	CISZOG	map00908	Zeatin biosynthesis	COG1819	S:Function unknown	XP_006351402.1	PREDICTED: zeatin O-glucosyltransferase-like [Solanum tuberosum]	sp|P56725|ZOX_PHAVU;	Zeatin O-xylosyltransferase OS=Phaseolus vulgaris OX=3885 GN=ZOX1 PE=2 SV=1;	PF00201.18	UDPGT	UDP-glucoronosyl and UDP-glucosyl transferase
Soltu.DM.08G015160	early nodulin-like protein	0.498	-1.00542	0.0270502	0.444081	yes	down	14.57	8.05	5.74	5.63	3.03	5.91	9.45333	4.85667	GO:0046658;GO:0016021;GO:000905	CC:anchored component of plasma membrane;CC:integral component of membrane;MF:electron carrier activity;	------	------	------	------	ENOG410YR23	S:Function unknown	XP_006359770.1	PREDICTED: stellacyanin [Solanum tuberosum]	sp|Q9SK27|ENL1_ARATH;	Early nodulin-like protein 1 OS=Arabidopsis thaliana OX=3702 GN=At2g25060 PE=2 SV=2;	PF02298.17	Cu_bind_like	Plastocyanin-like domain
Soltu.DM.06G014770	syntaxin of plants	0.423	-1.24087	0.0270541	0.444081	yes	down	11.18	4.31	3.76	1.39	3.14	3.65	6.41667	2.72667	GO:0006906;GO:0016192;GO:0006886;GO:0006887;GO:0048278;GO:0016020;GO:0009524;GO:0012505;GO:0005886;GO:0031201;GO:0005622;GO:0009504;GO:0016021;GO:0009506;GO:0000149;GO:000548	BP:vesicle fusion;BP:vesicle-mediated transport;BP:intracellular protein transport;BP:exocytosis;BP:vesicle docking;CC:membrane;CC:phragmoplast;CC:endomembrane system;CC:plasma membrane;CC:SNARE complex;CC:intracellular;CC:cell plate;CC:integral component of membrane;CC:plasmodesma;MF:SNARE binding;MF:SNAP receptor activity;	K08486	STX1B_2_3	map04130	SNARE interactions in vesicular transport	COG5074	U:Intracellular trafficking, secretion, and vesicular transport	XP_006350673.1	PREDICTED: syntaxin-related protein KNOLLE [Solanum tuberosum]	sp|Q42374|SY111_ARATH;	Syntaxin-related protein KNOLLE OS=Arabidopsis thaliana OX=3702 GN=KN PE=1 SV=1;	PF00804.25;PF05739.19	Syntaxin;SNARE	Syntaxin;SNARE domain
Soltu.DM.12G005100	FAD/NAD(P)-binding oxidoreductase family protein	0.375	-1.41472	0.0273092	0.446269	yes	down	2.11	1.52	0.84	0.88	0.48	0.41	1.49	0.59	GO:0044550;GO:0004497;GO:0071949;GO:001649	BP:secondary metabolite biosynthetic process;MF:monooxygenase activity;MF:FAD binding;MF:oxidoreductase activity;	------	------	------	------	COG0654;COG0654	C:Energy production and conversion;H:Coenzyme transport and metabolism	XP_006342708.1	PREDICTED: FAD-dependent urate hydroxylase-like [Solanum tuberosum]	sp|O81816|MO2_ARATH;	Monooxygenase 2 OS=Arabidopsis thaliana OX=3702 GN=MO2 PE=2 SV=1;	PF01494.19;PF01266.24;PF08491.10;PF00890.24	FAD_binding_3;DAO;SE;FAD_binding_2	FAD binding domain;FAD dependent oxidoreductase;Squalene epoxidase;FAD binding domain
Soltu.DM.05G000480	hypothetical protein	0.044	-4.5171	0.0275217	1	yes	down	0.14	0.39	0.09	0	0	0	0.206667	0	GO:000374	MF:translation initiation factor activity;	------	------	------	------	ENOG410ZPSX	S:Function unknown	XP_006348813.2	PREDICTED: sarcoplasmic reticulum histidine-rich calcium-binding protein-like [Solanum tuberosum]	sp|Q9ZQ80|NDRP1_ARATH;	Nodulin-related protein 1 OS=Arabidopsis thaliana OX=3702 GN=NRP1 PE=1 SV=1;	------	------	------
Soltu.DM.05G013880	polyamine oxidase	0.381	-1.392	0.0275407	0.447469	yes	down	3.48	2.07	1.88	1.99	0.3	0.75	2.47667	1.01333	GO:001649	MF:oxidoreductase activity;	K12259	SMOX, PAO5	map00330;map00410	Arginine and proline metabolism;beta-Alanine metabolism	ENOG410XQW0	S:Function unknown	XP_006338189.1	PREDICTED: probable polyamine oxidase 5 [Solanum tuberosum]	sp|Q9SU79|PAO5_ARATH;	Probable polyamine oxidase 5 OS=Arabidopsis thaliana OX=3702 GN=PAO5 PE=1 SV=1;	PF01593.24;PF13450.6;PF07992.14	Amino_oxidase;NAD_binding_8;Pyr_redox_2	Flavin containing amine oxidoreductase;NA;Pyridine nucleotide-disulphide oxidoreductase
Soltu.DM.01G044540	metacaspase	0.258	-1.95598	0.0276628	0.447469	yes	down	0.91	0.64	0.74	0.43	0.05	0.21	0.763333	0.23	------	------	------	------	------	------	ENOG410Y41C	O:Posttranslational modification, protein turnover, chaperones	XP_006351855.1	PREDICTED: metacaspase-1-like isoform X1 [Solanum tuberosum]	sp|Q7XJE6|MCA1_ARATH;	Metacaspase-1 OS=Arabidopsis thaliana OX=3702 GN=AMC1 PE=1 SV=1;	PF00656.22	Peptidase_C14	Caspase domain
Soltu.DM.08G002950	HXXXD-type acyl-transferase family protein	0.484	-1.04833	0.0276672	0.447469	yes	down	5.61	5.36	2.66	3.4	1.9	1.59	4.54333	2.29667	GO:001674	MF:transferase activity, transferring acyl groups other than amino-acyl groups;	------	------	------	------	ENOG410YEZS	S:Function unknown	XP_006367771.1	PREDICTED: uncharacterized acetyltransferase At3g50280-like [Solanum tuberosum]	sp|Q9SND9|Y3028_ARATH;	Uncharacterized acetyltransferase At3g50280 OS=Arabidopsis thaliana OX=3702 GN=At3g50280 PE=3 SV=1;	PF02458.15	Transferase	Transferase family
Soltu.DM.07G014040	Pectin lyase-like superfamily protein	0.416	-1.2645	0.0276993	0.447469	yes	down	15.77	7.3	4	1.73	4.75	4.89	9.02333	3.79	GO:0042545;GO:0045490;GO:0005618;GO:0016021;GO:0030599;GO:004533	BP:cell wall modification;BP:pectin catabolic process;CC:cell wall;CC:integral component of membrane;MF:pectinesterase activity;MF:aspartyl esterase activity;	------	------	------	------	COG4677	G:Carbohydrate transport and metabolism	XP_006357894.1	PREDICTED: probable pectinesterase 8 [Solanum tuberosum]	sp|O23038|PME8_ARATH;	Probable pectinesterase 8 OS=Arabidopsis thaliana OX=3702 GN=PME8 PE=2 SV=2;	PF01095.19	Pectinesterase	Pectinesterase
Soltu.DM.09G004460	Leucine-rich repeat protein kinase family protein	0.436	-1.19687	0.0277909	0.447695	yes	down	5.89	3.55	2.04	2.83	0.72	1.74	3.82667	1.76333	GO:0009834;GO:0016021;GO:0005886;GO:0005524;GO:000467	BP:plant-type secondary cell wall biogenesis;CC:integral component of membrane;CC:plasma membrane;MF:ATP binding;MF:protein kinase activity;	------	------	------	------	ENOG4111API	T:Signal transduction mechanisms	XP_006341184.2	PREDICTED: leucine-rich repeat receptor-like protein kinase PXC1 [Solanum tuberosum]	sp|Q9SJQ1|PXC1_ARATH;	Leucine-rich repeat receptor-like protein kinase PXC1 OS=Arabidopsis thaliana OX=3702 GN=PXC1 PE=1 SV=1;	PF07714.17;PF00069.25;PF12799.7;PF13855.6;PF08263.12	Pkinase_Tyr;Pkinase;LRR_4;LRR_8;LRRNT_2	Protein tyrosine kinase;Protein kinase domain;Leucine Rich repeats;Leucine rich repeat;Leucine rich repeat N-terminal domain
Soltu.DM.05G014180	glycine-rich protein	23.694	4.56644	0.0280928	1	yes	up	0	0	0	0.45	1.29	1.24	0	0.993333	GO:001602	CC:integral component of membrane;	------	------	------	------	------	------	XP_015161475.1	PREDICTED: uncharacterized protein LOC102604884 isoform X2 [Solanum tuberosum]	------	------	------	------	------
Soltu.DM.04G007970	Thioredoxin superfamily protein	7.491	2.9051	0.0285613	0.455014	yes	up	0.22	0	0.61	0.55	0.95	3.85	0.276667	1.78333	GO:0045454;GO:0005623;GO:0015035;GO:000905	BP:cell redox homeostasis;CC:cell;MF:protein disulfide oxidoreductase activity;MF:electron carrier activity;	K03676	grxC, GLRX, GLRX2	------	------	COG0695	O:Posttranslational modification, protein turnover, chaperones	XP_015163918.1	PREDICTED: monothiol glutaredoxin-S1-like [Solanum tuberosum]	sp|Q9SA68|GRXS1_ARATH;	Monothiol glutaredoxin-S1 OS=Arabidopsis thaliana OX=3702 GN=GRXS1 PE=3 SV=1;	PF00462.24	Glutaredoxin	Glutaredoxin
Soltu.DM.01G038650	SGNH hydrolase-type esterase superfamily protein	0.304	-1.71768	0.0285732	0.455014	yes	down	89.75	55.1	24.61	24.67	5.82	23.27	56.4867	17.92	GO:0016740;GO:001678	MF:transferase activity;MF:hydrolase activity, acting on ester bonds;	K21026	AAE	map00901	Indole alkaloid biosynthesis	ENOG410YA52	S:Function unknown	TMW90429.1	hypothetical protein EJD97_015712 [Solanum chilense]	sp|Q3MKY2|AAE_RAUSE;	Acetylajmalan esterase OS=Rauvolfia serpentina OX=4060 GN=AAE PE=1 SV=1;	PF00657.22	Lipase_GDSL	GDSL-like Lipase/Acylhydrolase
Soltu.DM.09G000960	Protein of unknown function (DUF674)	0.499	-1.00153	0.028575	0.455014	yes	down	2.55	1.67	1.86	1.34	0.65	1.14	2.02667	1.04333	------	------	------	------	------	------	ENOG410YEB9	S:Function unknown	XP_006363080.1	PREDICTED: uncharacterized protein LOC102586783 [Solanum tuberosum]	------	------	PF05056.12	DUF674	Protein of unknown function
Soltu.DM.06G034360	Myosin family protein with Dil domain	2.125	1.08717	0.0286794	0.455462	yes	up	13.89	17.56	18.72	28.8	52.7	21.06	16.7233	34.1867	GO:0007018;GO:0016459;GO:0008017;GO:0051015;GO:0003779;GO:0005524;GO:000377	BP:microtubule-based movement;CC:myosin complex;MF:microtubule binding;MF:actin filament binding;MF:actin binding;MF:ATP binding;MF:microtubule motor activity;	K10357	MYO5	------	------	COG5022	Z:Cytoskeleton	XP_015166545.1	PREDICTED: myosin-9-like isoform X3 [Solanum tuberosum]	sp|F4HWY6|MYO11_ARATH;	Myosin-11 OS=Arabidopsis thaliana OX=3702 GN=XI-E PE=3 SV=1;	PF00063.21;PF02736.19;PF00612.27	Myosin_head;Myosin_N;IQ	Myosin head;Myosin N-terminal SH3-like domain;IQ calmodulin-binding motif
Soltu.DM.11G008250	Plant invertase/pectin methylesterase inhibitor superfamily	0.492	-1.02191	0.028791	0.455462	yes	down	2.68	2.85	1.41	0.93	1.33	1.16	2.31333	1.14	GO:0042545;GO:0045490;GO:0005618;GO:0016021;GO:0071944;GO:0046910;GO:0030599;GO:0045330;GO:000485	BP:cell wall modification;BP:pectin catabolic process;CC:cell wall;CC:integral component of membrane;CC:cell periphery;MF:pectinesterase inhibitor activity;MF:pectinesterase activity;MF:aspartyl esterase activity;MF:enzyme inhibitor activity;	------	------	------	------	COG4677	G:Carbohydrate transport and metabolism	XP_006350979.2	PREDICTED: probable pectinesterase/pectinesterase inhibitor 51 [Solanum tuberosum]	sp|Q9LXD9|PME51_ARATH;	Probable pectinesterase/pectinesterase inhibitor 51 OS=Arabidopsis thaliana OX=3702 GN=PME51 PE=2 SV=1;	PF01095.19;PF04043.15	Pectinesterase;PMEI	Pectinesterase;Plant invertase/pectin methylesterase inhibitor
Soltu.DM.01G032110	EF hand calcium-binding protein family	0.3	-1.73828	0.0288426	0.455462	yes	down	3.66	7.08	3.15	3.07	0.59	0.93	4.63	1.53	GO:000550	MF:calcium ion binding;	------	------	------	------	COG5126;COG5126;COG5126	D:Cell cycle control, cell division, chromosome partitioning;T:Signal transduction mechanisms;Z:Cytoskeleton	XP_006339442.1	PREDICTED: probable calcium-binding protein CML10 [Solanum tuberosum]	sp|Q9FYK2|CML25_ARATH;	Probable calcium-binding protein CML25 OS=Arabidopsis thaliana OX=3702 GN=CML25 PE=2 SV=1;	PF00036.32;PF13405.6;PF13499.6;PF13202.6;PF13833.6;PF10591.9	EF-hand_1;EF-hand_6;EF-hand_7;EF-hand_5;EF-hand_8;SPARC_Ca_bdg	EF hand;EF-hand domain;EF-hand domain pair;EF hand;EF-hand domain pair;Secreted protein acidic and rich in cysteine Ca binding region
Soltu.DM.02G029200	NAD(P)-binding Rossmann-fold superfamily protein	0.146	-2.7772	0.0289307	1	yes	down	0.52	0.21	0.75	0	0.15	0.05	0.493333	0.0666667	------	------	------	------	------	------	COG0300	S:Function unknown	XP_006338213.1	PREDICTED: 3-ketodihydrosphingosine reductase [Solanum tuberosum]	sp|Q2KIJ5|KDSR_BOVIN;	3-ketodihydrosphingosine reductase OS=Bos taurus OX=9913 GN=KDSR PE=2 SV=1;	PF00106.25;PF13561.6	adh_short;adh_short_C2	short chain dehydrogenase;Enoyl
Soltu.DM.01G037840	histidine-containing phosphotransmitter	2.312	1.20931	0.0289694	0.45698	yes	up	5.82	5.68	9.96	4.5	22.34	20.6	7.15333	15.8133	GO:0009736;GO:0016310;GO:0000160;GO:0005737;GO:0005634;GO:0005622;GO:0009927;GO:0004871;GO:004342	BP:cytokinin-activated signaling pathway;BP:phosphorylation;BP:phosphorelay signal transduction system;CC:cytoplasm;CC:nucleus;CC:intracellular;MF:histidine phosphotransfer kinase activity;MF:signal transducer activity;MF:protein histidine kinase binding;	K14490	AHP	map04075	Plant hormone signal transduction	COG2198	T:Signal transduction mechanisms	XP_004230155.1	histidine-containing phosphotransfer protein 1 [Solanum lycopersicum]	sp|Q9ZNV9|AHP1_ARATH;	Histidine-containing phosphotransfer protein 1 OS=Arabidopsis thaliana OX=3702 GN=AHP1 PE=1 SV=1;	PF01627.23	Hpt	Hpt domain
Soltu.DM.01G048170	Cyclin-dependent kinase inhibitor family protein	0.432	-1.21049	0.028982	0.45698	yes	down	11.84	7.29	2.41	3.73	2.43	3.47	7.18	3.21	GO:0007050;GO:0005634;GO:0004861;GO:001630	BP:cell cycle arrest;CC:nucleus;MF:cyclin-dependent protein serine/threonine kinase inhibitor activity;MF:kinase activity;	------	------	------	------	ENOG410Y3ZZ	T:Signal transduction mechanisms	XP_006346465.2	PREDICTED: cyclin-dependent kinase inhibitor 7 [Solanum tuberosum]	sp|Q94CL9|KRP7_ARATH;	Cyclin-dependent kinase inhibitor 7 OS=Arabidopsis thaliana OX=3702 GN=KRP7 PE=1 SV=2;	PF02234.19	CDI	Cyclin-dependent kinase inhibitor
Soltu.DM.03G036240	phospholipase D alpha	0.49	-1.02848	0.0290215	0.457262	yes	down	2.54	2.19	1.42	0.66	1.45	0.89	2.05	1	GO:0016042;GO:0046470;GO:0016020;GO:0070290;GO:0005509;GO:000463	BP:lipid catabolic process;BP:phosphatidylcholine metabolic process;CC:membrane;MF:N-acylphosphatidylethanolamine-specific phospholipase D activity;MF:calcium ion binding;MF:phospholipase D activity;	K01115	PLD1_2	map00565;map00564;map04144;map04928	Ether lipid metabolism;Glycerophospholipid metabolism;Endocytosis;Parathyroid hormone synthesis, secretion and action	COG1502	I:Lipid transport and metabolism	XP_006342995.1	PREDICTED: phospholipase D alpha 4 [Solanum tuberosum]	sp|Q9C888|PLDA4_ARATH;	Phospholipase D alpha 4 OS=Arabidopsis thaliana OX=3702 GN=PLDALPHA4 PE=2 SV=1;	PF12357.8;PF00614.22;PF13091.6;PF00168.30	PLD_C;PLDc;PLDc_2;C2	Phospholipase D C terminal;Phospholipase D Active site motif;PLD-like domain;C2 domain
Soltu.DM.04G019530	Leucine-rich receptor-like protein kinase family protein	0.466	-1.1005	0.0291363	0.458729	yes	down	2.08	0.91	2.18	0.76	1.16	0.49	1.72333	0.803333	GO:0010087;GO:0016021;GO:0004674;GO:0005524;GO:000467	BP:phloem or xylem histogenesis;CC:integral component of membrane;MF:protein serine/threonine kinase activity;MF:ATP binding;MF:protein kinase activity;	------	------	------	------	COG4886	S:Function unknown	XP_006340511.1	PREDICTED: leucine-rich repeat receptor-like protein kinase PXL1 [Solanum tuberosum]	sp|Q9FRS6|PXL1_ARATH;	Leucine-rich repeat receptor-like protein kinase PXL1 OS=Arabidopsis thaliana OX=3702 GN=PXL1 PE=1 SV=1;	PF13855.6;PF00069.25;PF07714.17;PF12799.7	LRR_8;Pkinase;Pkinase_Tyr;LRR_4	Leucine rich repeat;Protein kinase domain;Protein tyrosine kinase;Leucine Rich repeats
Soltu.DM.04G020660	cytochrome P450, family 71, subfamily B, polypeptide	0.206	-2.27861	0.0292469	0.459533	yes	down	0.49	0.5	0.86	0.31	0	0.12	0.616667	0.143333	GO:0016021;GO:0004497;GO:0102170;GO:0020037;GO:0016705;GO:000550	CC:integral component of membrane;MF:monooxygenase activity;MF:5-epi-aristolochene-1,3-dihydroxylase activity;MF:heme binding;MF:oxidoreductase activity, acting on paired donors, with incorporation or reduction of molecular oxygen;MF:iron ion binding;	K15805;K15472	EAH;CYP71D55	map00909	Sesquiterpenoid and triterpenoid biosynthesis	COG2124	Q:Secondary metabolites biosynthesis, transport and catabolism	XP_006350393.1	PREDICTED: cytochrome P450 71D7 [Solanum tuberosum]	sp|P93531|C71D7_SOLCH;	Cytochrome P450 71D7 OS=Solanum chacoense OX=4108 GN=CYP71D7 PE=3 SV=1;	PF00067.22	p450	Cytochrome P450
Soltu.DM.11G006080	pleiotropic drug resistance	0.499	-1.00248	0.0293163	0.459533	yes	down	0.97	0.64	0.59	0.48	0.3	0.35	0.733333	0.376667	GO:0016021;GO:0016887;GO:000552	CC:integral component of membrane;MF:ATPase activity;MF:ATP binding;	------	------	------	------	COG0842	V:Defense mechanisms	XP_015170779.1	PREDICTED: pleiotropic drug resistance protein 2-like [Solanum tuberosum]	sp|Q2PCF1|PDR2_NICPL;	Pleiotropic drug resistance protein 2 OS=Nicotiana plumbaginifolia OX=4092 GN=PDR2 PE=2 SV=1;	PF01061.24;PF00005.27;PF08370.11;PF14510.6;PF13555.6;PF02463.19;PF13191.6;PF00004.29;PF13476.6;PF13604.6	ABC2_membrane;ABC_tran;PDR_assoc;ABC_trans_N;AAA_29;SMC_N;AAA_16;AAA;AAA_23;AAA_30	ABC-2 type transporter;ABC transporter;Plant PDR ABC transporter associated;ABC-transporter N-terminal;P-loop containing region of AAA domain;RecF/RecN/SMC N terminal domain;AAA ATPase domain;ATPase family associated with various cellular activities;AAA domain;AAA domain
Soltu.DM.10G024160	hypothetical protein	15.72	3.9745	0.0293267	1	yes	up	0.27	0	0	0.49	1.69	2.06	0.09	1.41333	GO:0004523;GO:000367	MF:RNA-DNA hybrid ribonuclease activity;MF:nucleic acid binding;	------	------	------	------	ENOG410Y65V	S:Function unknown	XP_019260384.1	PREDICTED: uncharacterized protein LOC109238391 [Nicotiana attenuata]	------	------	------	------	------
Soltu.DM.10G029310	Calcium-dependent lipid-binding (CaLB domain) plant phosphoribosyltransferase family protein	0.358	-1.48007	0.0294879	0.460259	yes	down	2.81	1.42	0.5	0.51	0.57	0.88	1.57667	0.653333	GO:001602	CC:integral component of membrane;	------	------	------	------	ENOG410XRQN	S:Function unknown	XP_006362239.1	PREDICTED: protein QUIRKY-like [Solanum tuberosum]	sp|Q9M2R0|FTIP3_ARATH;	FT-interacting protein 3 OS=Arabidopsis thaliana OX=3702 GN=FTIP3 PE=1 SV=1;	PF08372.10;PF00168.30;PF06398.11	PRT_C;C2;Pex24p	Plant phosphoribosyltransferase C-terminal;C2 domain;Integral peroxisomal membrane peroxin
Soltu.DM.01G048880	Protein of unknown function, DUF547	0.121	-3.04934	0.0296202	1	yes	down	0.66	0.73	0.29	0.26	0	0	0.56	0.0866667	------	------	------	------	------	------	ENOG410Y2WM	S:Function unknown	XP_006365522.2	PREDICTED: uncharacterized protein LOC102601922 [Solanum tuberosum]	------	------	PF04784.14;PF14389.6	DUF547;Lzipper-MIP1	Protein of unknown function, DUF547;Leucine-zipper of ternary complex factor MIP1
Soltu.DM.06G029660	Pollen Ole e 1 allergen and extensin family protein	0.21	-2.24902	0.029686	0.461872	yes	down	10.37	5.35	0.66	0	1.58	1.81	5.46	1.13	------	------	------	------	------	------	ENOG410ZEJB	S:Function unknown	XP_006361081.1	PREDICTED: uncharacterized protein LOC102600541 [Solanum tuberosum]	------	------	PF01190.17	Pollen_Ole_e_I	Pollen proteins Ole e I like
Soltu.DM.03G003380	Cyclin B2;3	0.477	-1.0694	0.0299245	0.462515	yes	down	6.33	3.75	2	1.41	2.39	2.03	4.02667	1.94333	GO:000563	CC:nucleus;	K05868	CCNB1	map04218	Cellular senescence	COG5024	D:Cell cycle control, cell division, chromosome partitioning	TMW82510.1	hypothetical protein EJD97_005755 [Solanum chilense]	sp|P46277|CCNB1_MEDSV;	G2/mitotic-specific cyclin-1 OS=Medicago sativa subsp. varia OX=36902 PE=2 SV=1;	PF00134.23;PF02984.19	Cyclin_N;Cyclin_C	Cyclin, N-terminal domain;Cyclin, C-terminal domain
Soltu.DM.04G025750	tracheary element differentiation-related	0.415	-1.26813	0.03004	0.463961	yes	down	17.36	10.04	6.11	2.29	4.72	6.61	11.17	4.54	GO:001602	CC:integral component of membrane;	------	------	------	------	ENOG410ZC3H	S:Function unknown	XP_006356293.1	PREDICTED: uncharacterized protein LOC102596796 [Solanum tuberosum]	------	------	------	------	------
Soltu.DM.09G006300	Nucleotide-diphospho-sugar transferases superfamily protein	0.377	-1.40812	0.0300719	0.464114	yes	down	1.4	0.79	1.3	0.36	0.34	0.6	1.16333	0.433333	GO:0010417;GO:0009834;GO:0071555;GO:0016021;GO:0000139;GO:0042285;GO:001501	BP:glucuronoxylan biosynthetic process;BP:plant-type secondary cell wall biogenesis;BP:cell wall organization;CC:integral component of membrane;CC:Golgi membrane;MF:xylosyltransferase activity;MF:galactosylgalactosylxylosylprotein 3-beta-glucuronosyltransferase activity;	K20869	IRX9	------	------	ENOG410XP79	S:Function unknown	XP_006361789.1	PREDICTED: probable beta-1,4-xylosyltransferase IRX9 [Solanum tuberosum]	sp|Q9ZQC6|IRX9_ARATH;	Probable beta-1,4-xylosyltransferase IRX9 OS=Arabidopsis thaliana OX=3702 GN=IRX9 PE=2 SV=1;	PF03360.16;PF18004.1	Glyco_transf_43;RPN2_C	Glycosyltransferase family 43;26S proteasome regulatory subunit RPN2 C-terminal domain
Soltu.DM.05G002690	Transmembrane amino acid transporter family protein	0.375	-1.4139	0.0302716	0.465834	yes	down	1.34	0.84	0.94	0.44	0.34	0.41	1.04	0.396667	GO:0003333;GO:0016021;GO:0005886;GO:001517	BP:amino acid transmembrane transport;CC:integral component of membrane;CC:plasma membrane;MF:amino acid transmembrane transporter activity;	------	------	------	------	COG0814	E:Amino acid transport and metabolism	XP_006362547.1	PREDICTED: lysine histidine transporter-like 6 [Solanum tuberosum]	sp|Q9C6M2|LHTL6_ARATH;	Lysine histidine transporter-like 6 OS=Arabidopsis thaliana OX=3702 GN=At1g25530 PE=2 SV=1;	PF01490.18;PF03222.13	Aa_trans;Trp_Tyr_perm	Transmembrane amino acid transporter protein;Tryptophan/tyrosine permease family
Soltu.DM.10G003170	Carbohydrate-binding X8 domain superfamily protein	0.166	-2.58903	0.0303204	1	yes	down	2.28	1.58	0.93	0.34	0.35	0.17	1.59667	0.286667	------	------	------	------	------	------	ENOG410YQBI	S:Function unknown	XP_006360028.1	PREDICTED: glucan endo-1,3-beta-D-glucosidase-like [Solanum tuberosum]	sp|Q94G86|ALL9_OLEEU;	Glucan endo-1,3-beta-D-glucosidase OS=Olea europaea OX=4146 GN=OLE9 PE=1 SV=1;	PF07983.13	X8	X8 domain
Soltu.DM.11G006510	hypothetical protein	2.185	1.12771	0.0303469	0.466314	yes	up	4.25	3.21	9.57	11.64	18.69	6.36	5.67667	12.23	GO:001602	CC:integral component of membrane;	------	------	------	------	------	------	XP_006361480.1	PREDICTED: uncharacterized protein LOC102580349 [Solanum tuberosum]	------	------	------	------	------
Soltu.DM.09G013120	myosin heavy chain-related	30.99	4.95373	0.030479	1	yes	up	0	0	0	0	1.18	1.06	0	0.746667	------	------	------	------	------	------	ENOG4111NPH	S:Function unknown	XP_006361302.1	PREDICTED: girdin isoform X1 [Solanum tuberosum]	------	------	------	------	------
Soltu.DM.06G028180	Transducin family protein / WD-40 repeat family protein	0.468	-1.09575	0.0306449	0.468506	yes	down	7.96	3.53	2.54	1.47	2.17	3.03	4.67667	2.22333	GO:1904668;GO:0051301;GO:0010997;GO:009702	BP:positive regulation of ubiquitin protein ligase activity;BP:cell division;MF:anaphase-promoting complex binding;MF:ubiquitin-protein transferase activator activity;	K03363	CDC20	map04120	Ubiquitin mediated proteolysis	ENOG410XQ8I	D:Cell cycle control, cell division, chromosome partitioning	XP_006347329.1	PREDICTED: cell division cycle 20.2, cofactor of APC complex-like isoform X1 [Solanum tuberosum]	sp|Q9SZA4|CDC21_ARATH;	Cell division cycle 20.1, cofactor of APC complex OS=Arabidopsis thaliana OX=3702 GN=CDC20-1 PE=1 SV=1;	PF00400.32;PF12894.7;PF16529.5	WD40;ANAPC4_WD40;Ge1_WD40	WD domain, G-beta repeat;Anaphase-promoting complex subunit 4 WD40 domain;WD40 region of Ge1, enhancer of mRNA-decapping protein
Soltu.DM.08G023330	conserved hypothetical protein	0.032	-4.97794	0.0306609	1	yes	down	0	2.18	6.97	0	0	0	3.05	0	------	------	------	------	------	------	ENOG4112B44	S:Function unknown	XP_006358614.1	PREDICTED: uncharacterized protein LOC102582124 isoform X1 [Solanum tuberosum]	------	------	------	------	------
Soltu.DM.03G018960	Leucine-rich repeat protein kinase family protein	10.15	3.34343	0.0307018	1	yes	up	0	0.07	0.06	0.69	0.5	0.18	0.0433333	0.456667	GO:0016021;GO:0004674;GO:0005524;GO:000467	CC:integral component of membrane;MF:protein serine/threonine kinase activity;MF:ATP binding;MF:protein kinase activity;	------	------	------	------	COG4886;COG0515	S:Function unknown;T:Signal transduction mechanisms	ABI34387.1	Leucine rich repeat containing protein, putative [Solanum demissum]	sp|C0LGP4|Y3475_ARATH;	Probable LRR receptor-like serine/threonine-protein kinase At3g47570 OS=Arabidopsis thaliana OX=3702 GN=At3g47570 PE=2 SV=1;	PF13855.6;PF12799.7	LRR_8;LRR_4	Leucine rich repeat;Leucine Rich repeats
Soltu.DM.10G028370	UDP-Glycosyltransferase superfamily protein	0.043	-4.5526	0.0308034	1	yes	down	0.48	0.21	0.05	0	0	0	0.246667	0	GO:0008152;GO:001675	BP:metabolic process;MF:transferase activity, transferring hexosyl groups;	K21354	UGT94E5	map00999	Biosynthesis of secondary metabolites - unclassified	COG1819	S:Function unknown	XP_006351221.1	PREDICTED: beta-D-glucosyl crocetin beta-1,6-glucosyltransferase-like [Solanum tuberosum]	sp|F8WKW8|UGT9_GARJA;	Beta-D-glucosyl crocetin beta-1,6-glucosyltransferase OS=Gardenia jasminoides OX=114476 GN=UGT94E5 PE=1 SV=1;	PF00201.18	UDPGT	UDP-glucoronosyl and UDP-glucosyl transferase
Soltu.DM.08G003160	Terpenoid cyclases/Protein prenyltransferases superfamily protein	0.104	-3.26226	0.0311808	1	yes	down	0.32	0.41	0.92	0	0.07	0.07	0.55	0.0466667	GO:0008152;GO:0010333;GO:000028	BP:metabolic process;MF:terpene synthase activity;MF:magnesium ion binding;	K04120	E5.5.1.13	map00904	Diterpenoid biosynthesis	ENOG4110JCG;ENOG410XNXR	S:Function unknown;I:Lipid transport and metabolism	XP_015170854.1	PREDICTED: copal-8-ol diphosphate hydratase, chloroplastic-like [Solanum tuberosum]	sp|G3CCC0|CLDS_TOBAC;	Copal-8-ol diphosphate hydratase, chloroplastic OS=Nicotiana tabacum OX=4097 GN=CPS2 PE=1 SV=1;	PF01397.21	Terpene_synth	Terpene synthase, N-terminal domain
Soltu.DM.12G024550	hypothetical protein	2.006	1.00414	0.031235	0.474428	yes	up	27.03	56.02	90.62	54.51	77.91	159.83	57.89	97.4167	------	------	------	------	------	------	------	------	TMW81847.1	hypothetical protein EJD97_007624 [Solanum chilense]	------	------	------	------	------
Soltu.DM.02G006090	BURP domain-containing protein	0.32	-1.64215	0.0312635	0.474428	yes	down	1.47	1.12	9.77	1.23	1.48	1.07	4.12	1.26	GO:001602	CC:integral component of membrane;	------	------	------	------	------	------	XP_006366573.1	PREDICTED: BURP domain-containing protein 5-like [Solanum tuberosum]	sp|B9G9L9|BURPH_ORYSJ;	BURP domain-containing protein 17 OS=Oryza sativa subsp. japonica OX=39947 GN=BURP17 PE=2 SV=1;	PF03181.15	BURP	BURP domain
Soltu.DM.02G016530	IQ-domain	0.383	-1.38398	0.0313607	0.47454	yes	down	1.44	1.34	1.54	0.2	0.53	0.84	1.44	0.523333	------	------	------	------	------	------	ENOG410YAB8	S:Function unknown	TMW91951.1	hypothetical protein EJD97_013708 [Solanum chilense]	sp|Q9SF32|IQD1_ARATH;	Protein IQ-DOMAIN 1 OS=Arabidopsis thaliana OX=3702 GN=IQD1 PE=1 SV=1;	PF00612.27	IQ	IQ calmodulin-binding motif
Soltu.DM.04G008780	HVA22 homologue E	0.048	-4.38301	0.0315549	1	yes	down	0.77	0.26	0.62	0	0	0	0.55	0	GO:001602	CC:integral component of membrane;	K17279	REEP5_6	------	------	COG5052	U:Intracellular trafficking, secretion, and vesicular transport	XP_015163968.1	PREDICTED: HVA22-like protein e [Solanum tuberosum]	sp|Q9FED2|HA22E_ARATH;	HVA22-like protein e OS=Arabidopsis thaliana OX=3702 GN=HVA22E PE=2 SV=1;	PF03134.19	TB2_DP1_HVA22	TB2/DP1, HVA22 family
Soltu.DM.06G017110	ferulic acid 5-hydroxylase	2.284	1.19134	0.0316862	0.476152	yes	up	0.79	0.64	1.57	1.16	2.62	2.82	1	2.2	GO:0044550;GO:0016021;GO:0016020;GO:0004497;GO:0016705;GO:0020037;GO:0016709;GO:000550	BP:secondary metabolite biosynthetic process;CC:integral component of membrane;CC:membrane;MF:monooxygenase activity;MF:oxidoreductase activity, acting on paired donors, with incorporation or reduction of molecular oxygen;MF:heme binding;MF:oxidoreductase activity, acting on paired donors, with incorporation or reduction of molecular oxygen, NA;MF:iron ion binding;	K00512;K07418	CYP17A;CYP2J	map00590;map00591;map04934;map04927	Arachidonic acid metabolism;Linoleic acid metabolism;Cushing syndrome;Cortisol synthesis and secretion	COG2124	Q:Secondary metabolites biosynthesis, transport and catabolism	XP_015078888.1	premnaspirodiene oxygenase-like [Solanum pennellii]	sp|A6YIH8|C7D55_HYOMU;	Premnaspirodiene oxygenase OS=Hyoscyamus muticus OX=35626 GN=CYP71D55 PE=1 SV=1;	PF00067.22	p450	Cytochrome P450
Soltu.DM.04G036590	conserved hypothetical protein	0.451	-1.14762	0.032076	0.478334	yes	down	7.5	3.67	6.35	4.82	1.43	2.09	5.84	2.78	GO:001602	CC:integral component of membrane;	------	------	------	------	ENOG410Z9B5	S:Function unknown	PHU20937.1	hypothetical protein BC332_12088 [Capsicum chinense]	------	------	------	------	------
Soltu.DM.01G032860	desulfo-glucosinolate sulfotransferase	0.087	-3.52785	0.0323966	1	yes	down	0.44	0.33	2	0	0.2	0	0.923333	0.0666667	GO:000814	MF:sulfotransferase activity;	------	------	------	------	ENOG4111H56	S:Function unknown	XP_015168206.1	PREDICTED: cytosolic sulfotransferase 18-like [Solanum tuberosum]	sp|Q9FZ80|SOT17_ARATH;	Cytosolic sulfotransferase 17 OS=Arabidopsis thaliana OX=3702 GN=SOT17 PE=1 SV=1;	PF00685.27;PF13469.6	Sulfotransfer_1;Sulfotransfer_3	Sulfotransferase domain;Sulfotransferase family
Soltu.DM.06G011000	DNA/RNA polymerases superfamily protein	0.346	-1.53198	0.0324342	0.478841	yes	down	2.15	1.65	3.65	1.18	0.62	0.8	2.48333	0.866667	GO:0015074;GO:0008270;GO:000367	BP:DNA integration;MF:zinc ion binding;MF:nucleic acid binding;	------	------	------	------	------	------	AAT38744.1	Putative gag-pol polyprotein, identical [Solanum demissum]	sp|P04323|POL3_DROME;	Retrovirus-related Pol polyprotein from transposon 17.6 OS=Drosophila melanogaster OX=7227 GN=pol PE=4 SV=1;	PF17919.1;PF17917.1	RT_RNaseH_2;RT_RNaseH	RNase H-like domain found in reverse transcriptase;RNase H-like domain found in reverse transcriptase
Soltu.DM.07G014750	NAC domain containing protein	3.572	1.83682	0.0329032	0.481314	yes	up	0.65	0.72	0.25	4.57	0.96	0.63	0.54	2.05333	GO:0006355;GO:0006351;GO:0005634;GO:000367	BP:regulation of transcription, DNA-templated;BP:transcription, DNA-templated;CC:nucleus;MF:DNA binding;	------	------	------	------	ENOG410YFHY	K:Transcription	XP_006367842.2	PREDICTED: transcription factor JUNGBRUNNEN 1-like isoform X1 [Solanum tuberosum]	sp|Q9SK55|NAC42_ARATH;	Transcription factor JUNGBRUNNEN 1 OS=Arabidopsis thaliana OX=3702 GN=JUB1 PE=1 SV=1;	PF02365.15	NAM	No apical meristem
Soltu.DM.01G013680	phosphate starvation-induced gene	0.075	-3.73446	0.03295	1	yes	down	2.1	3.45	0.79	0.89	0	0	2.11333	0.296667	GO:001679	MF:phosphatase activity;	K13248	PHOSPHO2	map00750	Vitamin B6 metabolism	ENOG4111NAQ	S:Function unknown	TMW83902.1	hypothetical protein EJD97_000492 [Solanum chilense]	sp|Q9FZ62|PPSP2_ARATH;	Inorganic pyrophosphatase 2 OS=Arabidopsis thaliana OX=3702 GN=At1g17710 PE=2 SV=1;	PF06888.12	Put_Phosphatase	Putative Phosphatase
Soltu.DM.05G019980	WRKY family transcription factor	4.919	2.29829	0.0329604	0.481586	yes	up	0.91	0	0.73	2.29	5.02	0.84	0.546667	2.71667	GO:0006351;GO:0005634;GO:0016021;GO:0003700;GO:004356	BP:transcription, DNA-templated;CC:nucleus;CC:integral component of membrane;MF:transcription factor activity, sequence-specific DNA binding;MF:sequence-specific DNA binding;	------	------	------	------	ENOG410YBEV	K:Transcription	TMW91667.1	hypothetical protein EJD97_014050 [Solanum chilense]	sp|Q8H0Y8|WRK41_ARATH;	Probable WRKY transcription factor 41 OS=Arabidopsis thaliana OX=3702 GN=WRKY41 PE=2 SV=2;	PF03106.15	WRKY	WRKY DNA -binding domain
Soltu.DM.10G002100	pinoid-binding protein	0.28	-1.83883	0.0335423	0.485387	yes	down	3.8	1.88	0.73	0.94	0.4	0.57	2.13667	0.636667	GO:000550	MF:calcium ion binding;	K16465	CETN1	------	------	COG5126;COG5126;COG5126	D:Cell cycle control, cell division, chromosome partitioning;T:Signal transduction mechanisms;Z:Cytoskeleton	XP_004248283.1	calcium-binding protein PBP1-like [Solanum lycopersicum]	sp|Q9LSQ6|PBP1_ARATH;	Calcium-binding protein PBP1 OS=Arabidopsis thaliana OX=3702 GN=PBP1 PE=1 SV=1;	PF13833.6	EF-hand_8	EF-hand domain pair
Soltu.DM.08G015310	Cellulase (glycosyl hydrolase family 5) protein	0.459	-1.12377	0.0338322	0.488911	yes	down	10.55	7.93	2.31	2.48	3.2	4.08	6.93	3.25333	GO:0005975;GO:000455	BP:carbohydrate metabolic process;MF:hydrolase activity, hydrolyzing O-glycosyl compounds;	------	------	------	------	ENOG410ZYM0	G:Carbohydrate transport and metabolism	XP_006367511.2	PREDICTED: uncharacterized protein LOC102589547 [Solanum tuberosum]	sp|C0HLA0|GH5FP_CHAOB;	Glycosyl hydrolase 5 family protein OS=Chamaecyparis obtusa OX=13415 PE=1 SV=1;	PF00150.18	Cellulase	Cellulase
Soltu.DM.10G020260	NB-ARC domain-containing disease resistance protein	0.361	-1.46899	0.0339222	0.489541	yes	down	0.83	0.76	0.6	0.21	0.27	0.3	0.73	0.26	GO:0016021;GO:004353	CC:integral component of membrane;MF:ADP binding;	------	------	------	------	COG4886	S:Function unknown	XP_015165080.1	PREDICTED: putative disease resistance protein RGA4 [Solanum tuberosum]	sp|Q7XA39|RGA4_SOLBU;	Putative disease resistance protein RGA4 OS=Solanum bulbocastanum OX=147425 GN=RGA4 PE=2 SV=1;	PF00931.22;PF18052.1;PF13401.6;PF13191.6	NB-ARC;Rx_N;AAA_22;AAA_16	NB-ARC domain;Rx N-terminal domain;AAA domain;AAA ATPase domain
Soltu.DM.12G001220	Signal transduction histidine kinase	0.359	-1.47685	0.0341972	0.492316	yes	down	1.8	0.95	0.7	0.21	0.65	0.36	1.15	0.406667	GO:0016021;GO:0005622;GO:0000155;GO:0004523;GO:000367	CC:integral component of membrane;CC:intracellular;MF:phosphorelay sensor kinase activity;MF:RNA-DNA hybrid ribonuclease activity;MF:nucleic acid binding;	------	------	------	------	COG0642;ENOG410XT1K	T:Signal transduction mechanisms;	XP_006349947.1	PREDICTED: histidine kinase CKI1 [Solanum tuberosum]	sp|O22267|CKI1_ARATH;	Histidine kinase CKI1 OS=Arabidopsis thaliana OX=3702 GN=CKI1 PE=1 SV=1;	PF02518.26;PF00072.24	HATPase_c;Response_reg	Histidine kinase-, DNA gyrase B-, and HSP90-like ATPase;Response regulator receiver domain
Soltu.DM.11G006390	cytochrome c oxidase	0.446	-1.16369	0.0342145	0.492316	yes	down	3.34	2.28	1.71	1.65	0.47	1.3	2.44333	1.14	GO:0006784;GO:0005743;GO:0016021;GO:0005739;GO:001662	BP:heme a biosynthetic process;CC:mitochondrial inner membrane;CC:integral component of membrane;CC:mitochondrion;MF:oxidoreductase activity, acting on the CH-CH group of donors;	K02259	COX15, ctaA	map00190;map00860;map04714	Oxidative phosphorylation;Porphyrin and chlorophyll metabolism;Thermogenesis	COG1612	O:Posttranslational modification, protein turnover, chaperones	XP_006361470.1	PREDICTED: cytochrome c oxidase assembly protein COX15 [Solanum tuberosum]	sp|Q9FKT8|COX15_ARATH;	Cytochrome c oxidase assembly protein COX15 OS=Arabidopsis thaliana OX=3702 GN=COX15 PE=2 SV=1;	PF02628.15	COX15-CtaA	Cytochrome oxidase assembly protein
Soltu.DM.07G023450	Ubiquitin domain-containing protein	2.058	1.04138	0.0342311	0.492316	yes	up	11.25	8.79	11.19	24.22	17.99	19.98	10.41	20.73	GO:004313	MF:ubiquitin binding;	------	------	------	------	ENOG410XRPV	O:Posttranslational modification, protein turnover, chaperones	XP_006348320.1	PREDICTED: ubiquitin domain-containing protein 2-like isoform X2 [Solanum tuberosum]	sp|Q6DG43|UBTD2_DANRE;	Ubiquitin domain-containing protein 2 OS=Danio rerio OX=7955 GN=ubtd2 PE=2 SV=1;	PF16455.5	UBD	Ubiquitin-binding domain
Soltu.DM.12G021840	conserved hypothetical protein	0.049	-4.34833	0.0342842	1	yes	down	3.21	1.67	5.6	0	0	0	3.49333	0	------	------	------	------	------	------	ENOG410Z7U7	S:Function unknown	PHT52933.1	hypothetical protein CQW23_07395 [Capsicum baccatum]	------	------	------	------	------
Soltu.DM.04G002770	MLP-like protein	0.42	-1.25135	0.0343361	0.492613	yes	down	23.86	9.29	27.4	14.69	9.11	2.18	20.1833	8.66	GO:0006952;GO:000960	BP:defense response;BP:response to biotic stimulus;	------	------	------	------	------	------	XP_006367813.1	PREDICTED: kirola-like [Solanum tuberosum]	sp|P85524|KIRO_ACTDE;	Kirola OS=Actinidia deliciosa OX=3627 PE=1 SV=1;	PF00407.19	Bet_v_1	Pathogenesis-related protein Bet v I family
Soltu.DM.08G004450	brassinosteroid-responsive RING-H2	0.406	-1.30013	0.0345958	0.4952	yes	down	3.29	1.62	5.09	1.38	1.75	0.88	3.33333	1.33667	GO:0043161;GO:0016021;GO:0061630;GO:0008270;GO:001687	BP:proteasome-mediated ubiquitin-dependent protein catabolic process;CC:integral component of membrane;MF:ubiquitin protein ligase activity;MF:zinc ion binding;MF:ligase activity;	K16281	RHA1	------	------	ENOG41121N2	O:Posttranslational modification, protein turnover, chaperones	XP_006352270.1	PREDICTED: E3 ubiquitin-protein ligase RHA1B-like [Solanum tuberosum]	sp|Q9SUS5|RHA1B_ARATH;	E3 ubiquitin-protein ligase RHA1B OS=Arabidopsis thaliana OX=3702 GN=RHA1B PE=2 SV=1;	PF13639.6;PF17123.5;PF13923.6;PF00097.25;PF12678.7;PF14634.6;PF13445.6;PF12861.7;PF14447.6;PF17120.5;PF13920.6;PF14446.6;PF14570.6;PF12906.7	zf-RING_2;zf-RING_11;zf-C3HC4_2;zf-C3HC4;zf-rbx1;zf-RING_5;zf-RING_UBOX;zf-ANAPC11;Prok-RING_4;Zn_ribbon_17;zf-C3HC4_3;Prok-RING_1;zf-RING_4;RINGv	Ring finger domain;RING-like zinc finger;Zinc finger, C3HC4 type;Zinc finger, C3HC4 type;RING-H2 zinc finger domain;zinc-RING finger domain;RING-type zinc-finger;Anaphase-promoting complex subunit 11 RING-H2 finger;Prokaryotic RING finger family 4;Zinc-ribbon, C4HC2 type;Zinc finger, C3HC4 type;Prokaryotic RING finger family 1;RING/Ubox like zinc-binding domain;RING-variant domain
Soltu.DM.03G000110	conserved hypothetical protein	0.415	-1.26903	0.035028	0.497007	yes	down	2.93	1.95	0.48	0.85	0.79	0.77	1.78667	0.803333	GO:0006999;GO:0044611;GO:001705	BP:nuclear pore organization;CC:nuclear pore inner ring;MF:structural constituent of nuclear pore;	------	------	------	------	ENOG410YEKE;ENOG410XXIE	S:Function unknown;	XP_004234229.1	uncharacterized protein LOC101267486 isoform X1 [Solanum lycopersicum]	------	------	PF10358.9	NT-C2	N-terminal C2 in EEIG1 and EHBP1 proteins
Soltu.DM.06G034500	3-ketoacyl-CoA synthase	0.116	-3.11047	0.0354096	1	yes	down	0.28	0.46	0.38	0.1	0.05	0	0.373333	0.05	GO:0006633;GO:0016021;GO:0016020;GO:001674	BP:fatty acid biosynthetic process;CC:integral component of membrane;CC:membrane;MF:transferase activity, transferring acyl groups other than amino-acyl groups;	K15397	KCS	map00062	Fatty acid elongation	COG3424;ENOG410Y5VH	Q:Secondary metabolites biosynthesis, transport and catabolism;I:Lipid transport and metabolism	XP_015166551.1	PREDICTED: 3-ketoacyl-CoA synthase 20-like [Solanum tuberosum]	sp|Q9FG87|KCS20_ARATH;	3-ketoacyl-CoA synthase 20 OS=Arabidopsis thaliana OX=3702 GN=KCS20 PE=2 SV=1;	PF08392.12;PF08541.10;PF02797.15	FAE1_CUT1_RppA;ACP_syn_III_C;Chal_sti_synt_C	FAE1/Type III polyketide synthase-like protein;3-Oxoacyl-[acyl-carrier-protein;Chalcone and stilbene synthases, C-terminal domain
Soltu.DM.06G013690	polypyrimidine tract-binding protein	12.242	3.61377	0.0359105	1	yes	up	0	0	0.19	0.49	1.9	0.18	0.0633333	0.856667	GO:000372	MF:RNA binding;	K14948	PTBP2, NPTB	------	------	ENOG410XPMZ;COG0465	S:Function unknown;O:Posttranslational modification, protein turnover, chaperones	XP_006360174.1	PREDICTED: polypyrimidine tract-binding protein homolog 2 isoform X1 [Solanum tuberosum]	sp|Q9FGL9|PTBP2_ARATH;	Polypyrimidine tract-binding protein homolog 2 OS=Arabidopsis thaliana OX=3702 GN=At5g53180 PE=1 SV=1;	PF00076.22;PF13893.6	RRM_1;RRM_5	RNA recognition motif.;RNA recognition motif.
Soltu.DM.03G030460	end binding protein 1B	0.418	-1.25937	0.0359417	0.502532	yes	down	2.89	2.19	1.64	1.15	0.48	1.25	2.24	0.96	GO:0005874;GO:000801	CC:microtubule;MF:microtubule binding;	K10436	MAPRE	------	------	COG5217	Z:Cytoskeleton	XP_006364190.1	PREDICTED: microtubule-associated protein RP/EB family member 1B [Solanum tuberosum]	sp|Q9FJJ5|EB1B_ARATH;	Microtubule-associated protein RP/EB family member 1B OS=Arabidopsis thaliana OX=3702 GN=EB1B PE=1 SV=1;	PF03271.17;PF00307.31;PF06294.11	EB1;CH;CH_2	EB1-like C-terminal motif;Calponin homology;CH-like domain in sperm protein
Soltu.DM.11G025950	F-box/RNI-like superfamily protein	2.309	1.20757	0.0359847	0.502532	yes	up	0.72	0.85	0.7	3.13	1.37	0.93	0.756667	1.81	------	------	------	------	------	------	------	------	XP_006368068.2	PREDICTED: F-box/FBD/LRR-repeat protein At1g13570-like, partial [Solanum tuberosum]	sp|Q9FZ70|FDL1_ARATH;	F-box/FBD/LRR-repeat protein At1g13570 OS=Arabidopsis thaliana OX=3702 GN=At1g13570 PE=2 SV=1;	PF08387.10	FBD	FBD
Soltu.DM.03G018490	hypothetical protein	2.146	1.10177	0.0361608	0.504269	yes	up	5.25	3.21	6.57	4.23	15.18	11.07	5.01	10.16	------	------	------	------	------	------	------	------	------	------	------	------	------	------	------
Soltu.DM.12G026090	O-methyltransferase family protein	0.107	-3.22719	0.0365023	1	yes	down	0.24	0.5	0.64	0.19	0	0	0.46	0.0633333	GO:0019438;GO:0008757;GO:0046983;GO:000817	BP:aromatic compound biosynthetic process;MF:S-adenosylmethionine-dependent methyltransferase activity;MF:protein dimerization activity;MF:O-methyltransferase activity;	------	------	------	------	ENOG410XS7T	S:Function unknown	XP_006353587.2	PREDICTED: (RS)-norcoclaurine 6-O-methyltransferase-like [Solanum tuberosum]	sp|Q9T003|ASMT_ARATH;	Acetylserotonin O-methyltransferase OS=Arabidopsis thaliana OX=3702 GN=ASMT PE=1 SV=1;	PF00891.18;PF08100.11;PF16864.5	Methyltransf_2;Dimerisation;Dimerisation2	O-methyltransferase domain;Dimerisation domain;Dimerisation domain
Soltu.DM.08G008640	Pyridoxal phosphate (PLP)-dependent transferases superfamily protein	0.225	-2.15353	0.0367542	0.508129	yes	down	1.27	0.79	0.22	0.15	0.04	0.32	0.76	0.17	GO:0006520;GO:0016831;GO:003017	BP:cellular amino acid metabolic process;MF:carboxy-lyase activity;MF:pyridoxal phosphate binding;	K01592	TYDC	map00950;map00350	Isoquinoline alkaloid biosynthesis;Tyrosine metabolism	COG0076	E:Amino acid transport and metabolism	XP_006354988.1	PREDICTED: tyrosine decarboxylase 1-like [Solanum tuberosum]	sp|P54768|TYDC1_PAPSO;	Tyrosine/DOPA decarboxylase 1 OS=Papaver somniferum OX=3469 GN=TYDC1 PE=2 SV=1;	PF00282.19;PF00155.21;PF01212.21	Pyridoxal_deC;Aminotran_1_2;Beta_elim_lyase	Pyridoxal-dependent decarboxylase conserved domain;Aminotransferase class I and II;Beta-eliminating lyase
Soltu.DM.02G008290	SWIB complex BAF60b domain-containing protein	2.292	1.19657	0.0368269	0.508187	yes	up	0.75	0.59	1.57	1.29	1.83	1.87	0.97	1.66333	------	------	K15223	UAF30, SPP27	------	------	COG5531	B:Chromatin structure and dynamics	XP_019067748.1	protein TRI1-like isoform X1 [Solanum lycopersicum]	sp|Q05024|TRI1_YEAST;	Protein TRI1 OS=Saccharomyces cerevisiae;	PF02201.18;PF08766.11	SWIB;DEK_C	SWIB/MDM2 domain;DEK C terminal domain
Soltu.DM.07G017680	hydroxysteroid dehydrogenase	10.1	3.33635	0.0368367	1	yes	up	0	0.08	0.06	0.11	0.61	0.52	0.0466667	0.413333	GO:0016021;GO:001649	CC:integral component of membrane;MF:oxidoreductase activity;	------	------	------	------	COG1028	S:Function unknown	XP_006366592.1	PREDICTED: 11-beta-hydroxysteroid dehydrogenase 1B-like [Solanum tuberosum]	sp|P0DKC5|HSD1A_ARATH;	11-beta-hydroxysteroid dehydrogenase 1A OS=Arabidopsis thaliana OX=3702 GN=HSD1 PE=1 SV=1;	PF00106.25;PF13561.6;PF08659.10	adh_short;adh_short_C2;KR	short chain dehydrogenase;Enoyl;KR domain
Soltu.DM.01G023800	ARM repeat superfamily protein	0.497	-1.00876	0.0369939	0.508444	yes	down	3.21	2.29	1.1	0.91	1.21	1.22	2.2	1.11333	GO:001602	CC:integral component of membrane;	------	------	------	------	ENOG410ZV59	S:Function unknown	XP_006339766.1	PREDICTED: uncharacterized protein LOC102599535 [Solanum tuberosum]	------	------	------	------	------
Soltu.DM.10G020820	myb domain protein	0.275	-1.86199	0.0370118	0.508444	yes	down	1.76	1.34	0.42	0.51	0.2	0.32	1.17333	0.343333	GO:0030154;GO:0006357;GO:0005634;GO:0043565;GO:0044212;GO:0001135;GO:0003677;GO:000098	BP:cell differentiation;BP:regulation of transcription from RNA polymerase II promoter;CC:nucleus;MF:sequence-specific DNA binding;MF:transcription regulatory region DNA binding;MF:transcription factor activity, RNA polymerase II transcription factor recruiting;MF:DNA binding;MF:RNA polymerase II transcription factor activity, sequence-specific DNA binding;	K09422	MYBP	------	------	COG5147	K:Transcription	XP_006366140.1	PREDICTED: transcription factor MYB113-like [Solanum tuberosum]	sp|Q9FNV9|MY113_ARATH;	Transcription factor MYB113 OS=Arabidopsis thaliana OX=3702 GN=MYB113 PE=1 SV=1;	PF00249.31;PF13921.6	Myb_DNA-binding;Myb_DNA-bind_6	Myb-like DNA-binding domain;Myb-like DNA-binding domain
Soltu.DM.05G008220	ARM repeat superfamily protein	2.234	1.15973	0.0371417	0.508444	yes	up	0.91	0.75	0.43	2.38	1.37	1.14	0.696667	1.63	GO:0005737;GO:0005634;GO:000484	CC:cytoplasm;CC:nucleus;MF:ubiquitin-protein transferase activity;	------	------	------	------	ENOG410YCUS;ENOG410XRTN	O:Posttranslational modification, protein turnover, chaperones;S:Function unknown	XP_015074985.1	U-box domain-containing protein 18 [Solanum pennellii]	sp|O80742|PUB19_ARATH;	U-box domain-containing protein 19 OS=Arabidopsis thaliana OX=3702 GN=PUB19 PE=2 SV=1;	PF00514.23;PF04564.15;PF11789.8;PF13445.6	Arm;U-box;zf-Nse;zf-RING_UBOX	Armadillo/beta-catenin-like repeat;U-box domain;Zinc-finger of the MIZ type in Nse subunit;RING-type zinc-finger
Soltu.DM.08G028190	Nuclear transport factor 2 (NTF2) family protein	0.218	-2.19926	0.0371888	0.50851	yes	down	0.84	0.45	0.38	0.08	0.23	0.04	0.556667	0.116667	GO:001602	CC:integral component of membrane;	------	------	------	------	ENOG410YPYB	S:Function unknown	XP_006343940.1	PREDICTED: uncharacterized protein LOC102586232 isoform X2 [Solanum tuberosum]	------	------	PF12680.7	SnoaL_2	SnoaL-like domain
Soltu.DM.12G020770	Xyloglucan endotransglucosylase/hydrolase family protein	7.237	2.85547	0.0374528	1	yes	up	0.12	0.24	0	0.61	1.19	0.72	0.12	0.84	GO:0042546;GO:0071555;GO:0010411;GO:0005618;GO:0048046;GO:0016762;GO:000455	BP:cell wall biogenesis;BP:cell wall organization;BP:xyloglucan metabolic process;CC:cell wall;CC:apoplast;MF:xylogluca;MF:hydrolase activity, hydrolyzing O-glycosyl compounds;	K08235	E2.4.1.207	------	------	COG2273	G:Carbohydrate transport and metabolism	NP_001234213.2	xyloglucan endo-transglycosylase precursor [Solanum lycopersicum]	sp|Q38857|XTH22_ARATH;	Xyloglucan endotransglucosylase/hydrolase protein 22 OS=Arabidopsis thaliana OX=3702 GN=XTH22 PE=1 SV=1;	PF00722.21;PF06955.12	Glyco_hydro_16;XET_C	Glycosyl hydrolases family 16;Xyloglucan endo-transglycosylase
Soltu.DM.01G020220	DUF4378 domain containing protein	0.494	-1.01868	0.0375572	0.510919	yes	down	2.96	1.52	1.49	0.51	1.19	1.3	1.99	1	------	------	------	------	------	------	ENOG410Z5UU	S:Function unknown	XP_006355401.1	PREDICTED: uncharacterized protein LOC102606116 [Solanum tuberosum]	------	------	PF14309.6;PF14383.6	DUF4378;VARLMGL	Domain of unknown function;DUF761-associated sequence motif
Soltu.DM.10G025080	Dynamin related protein 4C	5.008	2.32429	0.037562	1	yes	up	0.41	0	0.39	1.18	1.12	1.67	0.266667	1.32333	GO:0000266;GO:0005737;GO:0008017;GO:0003924;GO:000552	BP:mitochondrial fission;CC:cytoplasm;MF:microtubule binding;MF:GTPase activity;MF:GTP binding;	K14754	MX1	map05165	Human papillomavirus infection	COG0699	S:Function unknown	XP_009596117.1	PREDICTED: dynamin-related protein 4C-like, partial [Nicotiana tomentosiformis]	sp|Q9ZP55|DRP4C_ARATH;	Dynamin-related protein 4C OS=Arabidopsis thaliana OX=3702 GN=DRP4C PE=2 SV=1;	PF01031.20;PF02212.18	Dynamin_M;GED	Dynamin central region;Dynamin GTPase effector domain
Soltu.DM.01G000230	Cytochrome b561/ferric reductase transmembrane protein family	0.203	-2.2985	0.0376476	0.51116	yes	down	1.72	0.74	0.61	0	0.25	0.32	1.02333	0.19	GO:0055114;GO:0016021;GO:001649	BP:oxidation-reduction process;CC:integral component of membrane;MF:oxidoreductase activity;	K08360	CYB561	------	------	ENOG4111FKI	O:Posttranslational modification, protein turnover, chaperones	XP_006364079.1	PREDICTED: probable transmembrane ascorbate ferrireductase 3 [Solanum tuberosum]	sp|Q67ZF6|ACFR3_ARATH;	Probable transmembrane ascorbate ferrireductase 3 OS=Arabidopsis thaliana OX=3702 GN=CYB561C PE=2 SV=1;	PF03188.16	Cytochrom_B561	Eukaryotic cytochrome b561
Soltu.DM.01G026270	RmlC-like cupins superfamily protein	0.496	-1.01272	0.0378381	0.511882	yes	down	7.63	7.52	3.16	2.46	2.71	3.92	6.10333	3.03	GO:0005618;GO:0005576;GO:0030145;GO:004573	CC:cell wall;CC:extracellular region;MF:manganese ion binding;MF:nutrient reservoir activity;	------	------	------	------	ENOG410YPZ1	S:Function unknown	XP_006345376.1	PREDICTED: germin-like protein subfamily 1 member 13 [Solanum tuberosum]	sp|P92997|GL113_ARATH;	Germin-like protein subfamily 1 member 13 OS=Arabidopsis thaliana OX=3702 GN=GLP6 PE=2 SV=2;	PF00190.22;PF07883.11	Cupin_1;Cupin_2	Cupin;Cupin domain
Soltu.DM.11G009060	RING/U-box superfamily protein	2.452	1.29387	0.0379624	0.512469	yes	up	1.28	2.15	3.37	7.18	7.76	2.67	2.26667	5.87	GO:0043161;GO:0016021;GO:006163	BP:proteasome-mediated ubiquitin-dependent protein catabolic process;CC:integral component of membrane;MF:ubiquitin protein ligase activity;	K19040	ATL76S	------	------	ENOG41121N2	O:Posttranslational modification, protein turnover, chaperones	XP_006351102.1	PREDICTED: RING-H2 finger protein ATL78-like [Solanum tuberosum]	sp|Q6NML0|ATL76_ARATH;	E3 ubiquitin-protein ligase ATL76 OS=Arabidopsis thaliana OX=3702 GN=ATL76 PE=1 SV=1;	PF13639.6;PF17123.5;PF13923.6;PF12678.7;PF00097.25;PF14634.6;PF12861.7;PF13920.6;PF13445.6	zf-RING_2;zf-RING_11;zf-C3HC4_2;zf-rbx1;zf-C3HC4;zf-RING_5;zf-ANAPC11;zf-C3HC4_3;zf-RING_UBOX	Ring finger domain;RING-like zinc finger;Zinc finger, C3HC4 type;RING-H2 zinc finger domain;Zinc finger, C3HC4 type;zinc-RING finger domain;Anaphase-promoting complex subunit 11 RING-H2 finger;Zinc finger, C3HC4 type;RING-type zinc-finger
Soltu.DM.01G017870	TRAF-like family protein	0.368	-1.44415	0.0382138	0.513891	yes	down	1.3	0.75	1.03	0.29	0.37	0.45	1.02667	0.37	------	------	K10523	SPOP	------	------	ENOG410XQV8	S:Function unknown	XP_015164860.1	PREDICTED: uncharacterized protein LOC102601751 [Solanum tuberosum]	sp|Q84WU2|UBP13_ARATH;	Ubiquitin carboxyl-terminal hydrolase 13 OS=Arabidopsis thaliana OX=3702 GN=UBP13 PE=1 SV=1;	PF00917.26	MATH	MATH domain
Soltu.DM.08G017020	CHY-type/CTCHY-type/RING-type Zinc finger protein	2.447	1.29114	0.0382736	0.514086	yes	up	63.98	71.56	134.91	138.5	369.87	150.11	90.15	219.493	GO:0016874;GO:000827	MF:ligase activity;MF:zinc ion binding;	K10144	RCHY1, PIRH2	map04120	Ubiquitin mediated proteolysis	ENOG410XXHF	S:Function unknown	XP_006356627.1	PREDICTED: E3 ubiquitin-protein ligase MIEL1 [Solanum tuberosum]	sp|Q5JL96|ZFP34_ORYSJ;	Probable E3 ubiquitin-protein ligase RZFP34 OS=Oryza sativa subsp. japonica OX=39947 GN=RZFP34 PE=2 SV=1;	PF14599.6;PF05495.12;PF13639.6;PF13445.6;PF14634.6;PF00097.25;PF13923.6;PF14447.6	zinc_ribbon_6;zf-CHY;zf-RING_2;zf-RING_UBOX;zf-RING_5;zf-C3HC4;zf-C3HC4_2;Prok-RING_4	Zinc-ribbon;CHY zinc finger;Ring finger domain;RING-type zinc-finger;zinc-RING finger domain;Zinc finger, C3HC4 type;Zinc finger, C3HC4 type;Prokaryotic RING finger family 4
Soltu.DM.09G027370	plasmodesmata-located protein	0.478	-1.06598	0.0383257	0.514086	yes	down	6.44	3.62	2.41	2.43	1.13	2.61	4.15667	2.05667	GO:001602	CC:integral component of membrane;	------	------	------	------	ENOG410YCB5	U:Intracellular trafficking, secretion, and vesicular transport	XP_006354429.1	PREDICTED: cysteine-rich repeat secretory protein 3-like [Solanum tuberosum]	sp|Q6NM73|PDLP2_ARATH;	Plasmodesmata-located protein 2 OS=Arabidopsis thaliana OX=3702 GN=PDLP2 PE=1 SV=1;	PF01657.17	Stress-antifung	Salt stress response/antifungal
Soltu.DM.03G028700	suppressor of phytochrome b	2.148	1.10306	0.0385165	0.515335	yes	up	6.21	4.43	4.23	12.18	9.61	9.86	4.95667	10.55	GO:001602	CC:integral component of membrane;	------	------	------	------	ENOG41115XK	S:Function unknown	TMW99817.1	hypothetical protein EJD97_001915 [Solanum chilense]	------	------	------	------	------
Soltu.DM.06G026970	Pectin lyase-like superfamily protein	0.167	-2.5857	0.0386924	1	yes	down	0.8	0.16	0.41	0.09	0.05	0.1	0.456667	0.08	GO:0045490;GO:0030570;GO:004687	BP:pectin catabolic process;MF:pectate lyase activity;MF:metal ion binding;	K01728	pel	map00040	Pentose and glucuronate interconversions	COG3866	G:Carbohydrate transport and metabolism	XP_006347419.1	PREDICTED: probable pectate lyase 18 [Solanum tuberosum]	sp|Q9C5M8|PLY18_ARATH;	Probable pectate lyase 18 OS=Arabidopsis thaliana OX=3702 GN=At4g24780 PE=2 SV=2;	PF00544.19;PF13229.6	Pec_lyase_C;Beta_helix	Pectate lyase;Right handed beta helix region
Soltu.DM.11G016780	Plant protein of unknown function (DUF247)	9.969	3.31748	0.0386954	1	yes	up	0	0.34	0	0.88	1.52	0.87	0.113333	1.09	GO:001602	CC:integral component of membrane;	------	------	------	------	------	------	XP_015055290.1	UPF0481 protein At3g47200-like [Solanum pennellii]	sp|Q9SD53|Y3720_ARATH;	UPF0481 protein At3g47200 OS=Arabidopsis thaliana OX=3702 GN=At3g47200 PE=2 SV=1;	PF03140.15	DUF247	Plant protein of unknown function
Soltu.DM.10G027950	Ankyrin repeat family protein / BTB/POZ domain-containing protein	2.526	1.33683	0.0388678	0.516332	yes	up	0.69	0.17	0.5	1.18	1.37	0.92	0.453333	1.15667	GO:0043161;GO:0009864;GO:0030162;GO:0005737;GO:0005634;GO:0019005;GO:003162	BP:proteasome-mediated ubiquitin-dependent protein catabolic process;BP:induced systemic resistance, jasmonic acid mediated signaling pathway;BP:regulation of proteolysis;CC:cytoplasm;CC:nucleus;CC:SCF ubiquitin ligase complex;MF:ubiquitin protein ligase binding;	K14508	NPR1	map04075	Plant hormone signal transduction	COG0666	S:Function unknown	XP_006351262.1	PREDICTED: regulatory protein NPR5-like [Solanum tuberosum]	sp|Q9ZVC2|NPR5_ARATH;	Regulatory protein NPR5 OS=Arabidopsis thaliana OX=3702 GN=NPR5 PE=1 SV=1;	PF00651.31;PF11900.8;PF12796.7;PF13857.6;PF13606.6;PF00023.30;PF13637.6	BTB;DUF3420;Ank_2;Ank_5;Ank_3;Ank;Ank_4	BTB/POZ domain;Domain of unknown function;Ankyrin repeats;Ankyrin repeats;Ankyrin repeat;Ankyrin repeat;Ankyrin repeats
Soltu.DM.01G023330	Major facilitator superfamily protein	3.671	1.87609	0.0389089	0.516332	yes	up	0.81	0.43	0.05	0.49	2.22	2.07	0.43	1.59333	GO:0046323;GO:0008643;GO:0016021;GO:0005355;GO:0005351;GO:002285	BP:glucose import;BP:carbohydrate transport;CC:integral component of membrane;MF:glucose transmembrane transporter activity;MF:suga;MF:transmembrane transporter activity;	K08145	SLC2A8, GLUT8	------	------	ENOG410XNQK	G:Carbohydrate transport and metabolism	XP_006356995.1	PREDICTED: sugar transporter ERD6-like 16 [Solanum tuberosum]	sp|Q8LBI9|EDL16_ARATH;	Sugar transporter ERD6-like 16 OS=Arabidopsis thaliana OX=3702 GN=At5g18840 PE=2 SV=2;	PF00083.24;PF07690.16	Sugar_tr;MFS_1	Sugar;Major Facilitator Superfamily
Soltu.DM.06G001650	Leucine-rich repeat receptor-like protein kinase family protein	6.823	2.77046	0.0390702	0.517821	yes	up	0.06	0.25	0	1.6	0.35	0.19	0.103333	0.713333	GO:001602	CC:integral component of membrane;	K13471	CF5	map04626	Plant-pathogen interaction	COG4886	S:Function unknown	XP_015159468.1	PREDICTED: probable LRR receptor-like serine/threonine-protein kinase At4g08850 [Solanum tuberosum]	sp|Q8VZG8|MIK2_ARATH;	MDIS1-interacting receptor like kinase 2 OS=Arabidopsis thaliana OX=3702 GN=MIK2 PE=1 SV=3;	PF13855.6;PF12799.7;PF08263.12	LRR_8;LRR_4;LRRNT_2	Leucine rich repeat;Leucine Rich repeats;Leucine rich repeat N-terminal domain
Soltu.DM.02G029630	Prolyl oligopeptidase family protein	0.477	-1.06888	0.0392977	0.519235	yes	down	0.93	1.15	0.95	0.35	0.48	0.58	1.01	0.47	GO:0005737;GO:0016020;GO:0004252;GO:007000	CC:cytoplasm;CC:membrane;MF:serine-type endopeptidase activity;MF:serine-type exopeptidase activity;	------	------	------	------	COG1770	E:Amino acid transport and metabolism	XP_006338246.1	PREDICTED: protease 2 [Solanum tuberosum]	sp|Q59536|PTRB_MORLA;	Protease 2 OS=Moraxella lacunata OX=477 GN=ptrB PE=3 SV=1;	PF00326.21;PF02897.15;PF12146.8;PF00561.20	Peptidase_S9;Peptidase_S9_N;Hydrolase_4;Abhydrolase_1	Prolyl oligopeptidase family;Prolyl oligopeptidase, N-terminal beta-propeller domain;Serine aminopeptidase, S33;alpha/beta hydrolase fold
Soltu.DM.11G021200	Transmembrane amino acid transporter family protein	0.366	-1.44867	0.0398014	0.522444	yes	down	1.16	0.67	1.45	0.17	0.57	0.4	1.09333	0.38	GO:0003333;GO:0016021;GO:0005886;GO:0015185;GO:001517	BP:amino acid transmembrane transport;CC:integral component of membrane;CC:plasma membrane;MF:gamma-aminobutyric acid transmembrane transporter activity;MF:amino acid transmembrane transporter activity;	------	------	------	------	COG0814	E:Amino acid transport and metabolism	XP_006349074.1	PREDICTED: GABA transporter 1-like [Solanum tuberosum]	sp|F4HW02|GAT1_ARATH;	GABA transporter 1 OS=Arabidopsis thaliana OX=3702 GN=GAT1 PE=1 SV=1;	PF01490.18	Aa_trans	Transmembrane amino acid transporter protein
Soltu.DM.08G028540	Disease resistance-responsive (dirigent-like protein) family protein	0.396	-1.33578	0.0398371	0.522444	yes	down	2.15	2.46	2.94	0.89	0.7	1.34	2.51667	0.976667	GO:0048046;GO:001602	CC:apoplast;CC:integral component of membrane;	------	------	------	------	ENOG410YHQS	S:Function unknown	XP_006343908.1	PREDICTED: disease resistance response protein 206-like [Solanum tuberosum]	sp|P13240|DR206_PEA;	Disease resistance response protein 206 OS=Pisum sativum OX=3888 GN=PI206 PE=1 SV=2;	PF03018.14	Dirigent	Dirigent-like protein
Soltu.DM.10G002080	S-locus lectin protein kinase family protein	3.383	1.75843	0.0398644	0.522444	yes	up	0.15	0.15	0.14	0.25	0.9	0.29	0.146667	0.48	GO:0006468;GO:0048544;GO:0016021;GO:0005886;GO:0030246;GO:0004674;GO:000552	BP:protein phosphorylation;BP:recognition of pollen;CC:integral component of membrane;CC:plasma membrane;MF:carbohydrate binding;MF:protein serine/threonine kinase activity;MF:ATP binding;	K04733	IRAK4	------	------	COG0515	T:Signal transduction mechanisms	XP_006362970.1	PREDICTED: G-type lectin S-receptor-like serine/threonine-protein kinase At4g27290 isoform X1 [Solanum tuberosum]	sp|O81832|Y4729_ARATH;	G-type lectin S-receptor-like serine/threonine-protein kinase At4g27290 OS=Arabidopsis thaliana OX=3702 GN=At4g27290 PE=3 SV=4;	PF07714.17;PF00069.25;PF00954.20;PF01453.24;PF08276.11;PF11883.8	Pkinase_Tyr;Pkinase;S_locus_glycop;B_lectin;PAN_2;DUF3403	Protein tyrosine kinase;Protein kinase domain;S-locus glycoprotein domain;D-mannose binding lectin;PAN-like domain;Domain of unknown function
Soltu.DM.06G023650	alpha/beta-Hydrolases superfamily protein	0.458	-1.1254	0.0403275	0.522994	yes	down	2.44	1.6	3.86	1.61	0.73	1.34	2.63333	1.22667	GO:001678	MF:hydrolase activity;	K06130	LYPLA2	map00564	Glycerophospholipid metabolism	COG0400	S:Function unknown	XP_010322678.2	acyl-protein thioesterase 2-like isoform X1 [Solanum lycopersicum]	sp|Q9WTL7|LYPA2_MOUSE;	Acyl-protein thioesterase 2 OS=Mus musculus OX=10090 GN=Lypla2 PE=1 SV=1;	PF02230.16;PF03959.13;PF12146.8;PF12697.7	Abhydrolase_2;FSH1;Hydrolase_4;Abhydrolase_6	Phospholipase/Carboxylesterase;Serine hydrolase;Serine aminopeptidase, S33;Alpha/beta hydrolase family
Soltu.DM.07G019160	NAD(P)H dehydrogenase B3	0.318	-1.65176	0.0403616	0.523115	yes	down	0.94	0.76	1.22	0.72	0.09	0.21	0.973333	0.34	GO:0031314;GO:0009536;GO:0005509;GO:001649	CC:extrinsic component of mitochondrial inner membrane;CC:plastid;MF:calcium ion binding;MF:oxidoreductase activity;	K17871	ndh1	------	------	COG1252	C:Energy production and conversion	XP_006357530.1	PREDICTED: external alternative NAD(P)H-ubiquinone oxidoreductase B3, mitochondrial-like [Solanum tuberosum]	sp|F4JJJ3|NDB3_ARATH;	External alternative NA;	PF07992.14;PF00070.27	Pyr_redox_2;Pyr_redox	Pyridine nucleotide-disulphide oxidoreductase;Pyridine nucleotide-disulphide oxidoreductase
Soltu.DM.06G028910	cystatin B	0.224	-2.16103	0.0404629	0.524086	yes	down	2.31	0.76	0.38	0	0.38	0.47	1.15	0.283333	GO:0004869;GO:000823	MF:cysteine-type endopeptidase inhibitor activity;MF:peptidase activity;	------	------	------	------	ENOG410Z3T1;ENOG4111EAI	S:Function unknown;	P37842.1;	;Short=MC	sp|P37842|CYTM_SOLTU;	Multicystatin OS=Solanum tuberosum OX=4113 PE=1 SV=1;	PF00031.21;PF16845.5	Cystatin;SQAPI	Cystatin domain;Aspartic acid proteinase inhibitor
Soltu.DM.06G015950	tracheary element differentiation-related	0.29	-1.78769	0.0407407	0.525033	yes	down	11.3	10.12	1.52	0.28	2.88	3.3	7.64667	2.15333	GO:001602	CC:integral component of membrane;	------	------	------	------	ENOG410ZC3H	S:Function unknown	PHU14520.1	hypothetical protein BC332_15725 [Capsicum chinense]	------	------	------	------	------
Soltu.DM.03G012220	UDP-glucosyl transferase 85A5	0.369	-1.43946	0.040761	0.525033	yes	down	1.23	1.08	2.26	0.87	0.2	0.62	1.52333	0.563333	GO:0008152;GO:0043231;GO:0080044;GO:0080043;GO:0016740;GO:001675	BP:metabolic process;CC:intracellular membrane-bounded organelle;MF:quercetin 7-O-glucosyltransferase activity;MF:quercetin 3-O-glucosyltransferase activity;MF:transferase activity;MF:transferase activity, transferring hexosyl groups;	K21373	UGT8, UGT709C2	map00902	Monoterpenoid biosynthesis	COG1819	S:Function unknown	XP_004235055.1	7-deoxyloganetic acid glucosyltransferase [Solanum lycopersicum]	sp|U5NH37|7DLGT_CATRO;	7-deoxyloganetic acid glucosyl transferase OS=Catharanthus roseus OX=4058 GN=7DLGT PE=1 SV=1;	PF00201.18	UDPGT	UDP-glucoronosyl and UDP-glucosyl transferase
Soltu.DM.01G034460	transcription regulators	2.843	1.50716	0.0408653	0.525309	yes	up	0.14	1.06	0.87	3.25	0.8	1.9	0.69	1.98333	------	------	K12604	CNOT1, NOT1	map03018	RNA degradation	ENOG410XYNE;COG5103	S:Function unknown;K:Transcription	XP_015167627.1	PREDICTED: CCR4-NOT transcription complex subunit 1-like isoform X2 [Solanum tuberosum]	sp|A5YKK6|CNOT1_HUMAN;	CCR4-NOT transcription complex subunit 1 OS=Homo sapiens OX=9606 GN=CNOT1 PE=1 SV=2;	PF16418.5;PF16417.5	CNOT1_HEAT;CNOT1_TTP_bind	CCR4-NOT transcription complex subunit 1 HEAT repeat;CCR4-NOT transcription complex subunit 1 TTP binding domain
Soltu.DM.03G004040	cytochrome BC1 synthesis	0.384	-1.37954	0.0409105	0.525309	yes	down	0.73	3.42	1.86	0.59	0.61	1.1	2.00333	0.766667	GO:000552	MF:ATP binding;	K08900	BCS1	------	------	COG0465	O:Posttranslational modification, protein turnover, chaperones	XP_006343431.1	PREDICTED: AAA-ATPase At3g50940-like [Solanum tuberosum]	sp|Q8VZG2|HSR4_ARATH;	Protein HYPER-SENSITIVITY-RELATED 4 OS=Arabidopsis thaliana OX=3702 GN=HSR4 PE=2 SV=1;	PF14363.6;PF00004.29;PF05496.12;PF07728.14;PF05673.13	AAA_assoc;AAA;RuvB_N;AAA_5;DUF815	Domain associated at C-terminal with AAA;ATPase family associated with various cellular activities;Holliday junction DNA helicase RuvB P-loop domain;AAA domain;Protein of unknown function
Soltu.DM.10G018820	lipid transfer protein	8.793	3.1364	0.0411734	1	yes	up	0.44	0	0	1.35	2.27	0.35	0.146667	1.32333	GO:0006869;GO:0016020;GO:000828	BP:lipid transport;CC:membrane;MF:lipid binding;	------	------	------	------	ENOG410YWBC	U:Intracellular trafficking, secretion, and vesicular transport	XP_006367395.1	PREDICTED: non-specific lipid-transfer protein 2-like [Solanum tuberosum]	sp|P93224|NLTP2_SOLLC;	Non-specific lipid-transfer protein 2 OS=Solanum lycopersicum OX=4081 GN=LE16 PE=2 SV=1;	PF00234.22;PF14368.6	Tryp_alpha_amyl;LTP_2	Protease inhibitor/seed storage/LTP family;Probable lipid transfer
Soltu.DM.11G020350	conserved hypothetical protein	0.145	-2.78799	0.0411793	1	yes	down	0.75	0.24	0.44	0.2	0	0.05	0.476667	0.0833333	------	------	------	------	------	------	ENOG4111BUW	S:Function unknown	XP_006348994.1	PREDICTED: uncharacterized protein At3g17950-like [Solanum tuberosum]	------	------	------	------	------
Soltu.DM.01G040240	nicotianamine synthase	2.091	1.06405	0.0412187	0.526662	yes	up	2.3	1.43	5.03	10.11	3.93	4.42	2.92	6.15333	GO:0030418;GO:003041	BP:nicotianamine biosynthetic process;MF:nicotianamine synthase activity;	K05953	E2.5.1.43	------	------	ENOG4111NF0	E:Amino acid transport and metabolism	XP_006344762.1	PREDICTED: nicotianamine synthase [Solanum tuberosum]	sp|Q9XGI7|NAS_SOLLC;	Nicotianamine synthase OS=Solanum lycopersicum OX=4081 GN=CHLN PE=2 SV=1;	PF03059.16;PF13847.6;PF01739.18	NAS;Methyltransf_31;CheR	Nicotianamine synthase protein;Methyltransferase domain;CheR methyltransferase, SAM binding domain
Soltu.DM.04G002930	MLP-like protein	0.498	-1.00708	0.0413813	0.526662	yes	down	2.83	1.68	3.33	1.75	1.36	0.89	2.61333	1.33333	GO:0006952;GO:000960	BP:defense response;BP:response to biotic stimulus;	------	------	------	------	ENOG4111C37	S:Function unknown	XP_006367964.1	PREDICTED: kirola-like [Solanum tuberosum]	sp|Q9SSK9|MLP28_ARATH;	MLP-like protein 28 OS=Arabidopsis thaliana OX=3702 GN=MLP28 PE=1 SV=1;	PF00407.19;PF10604.9	Bet_v_1;Polyketide_cyc2	Pathogenesis-related protein Bet v I family;Polyketide cyclase / dehydrase and lipid transport
Soltu.DM.06G034520	Protein phosphatase 2C family protein	3.712	1.89222	0.0414441	0.526797	yes	up	0.19	0.48	0.18	1.3	1.04	0.83	0.283333	1.05667	GO:000472	MF:protein serine/threonine phosphatase activity;	K17505	PPM1K, PP2CM	------	------	COG0631	T:Signal transduction mechanisms	XP_019069730.1	probable protein phosphatase 2C 51 isoform X1 [Solanum lycopersicum]	sp|Q93YS2|P2C51_ARATH;	Probable protein phosphatase 2C 51 OS=Arabidopsis thaliana OX=3702 GN=At3g63340 PE=2 SV=2;	PF00481.21	PP2C	Protein phosphatase 2C
Soltu.DM.03G018890	Pentatricopeptide repeat (PPR) superfamily protein	0.148	-2.75812	0.0414979	1	yes	down	0.37	0.28	0.3	0	0.13	0	0.316667	0.0433333	GO:0009451;GO:0043231;GO:0004519;GO:0008270;GO:000372	BP:RNA modification;CC:intracellular membrane-bounded organelle;MF:endonuclease activity;MF:zinc ion binding;MF:RNA binding;	------	------	------	------	ENOG410Z7Z7	S:Function unknown	XP_006353946.1	PREDICTED: putative pentatricopeptide repeat-containing protein At2g01510 [Solanum tuberosum]	sp|Q9S7F4|PP206_ARATH;	Putative pentatricopeptide repeat-containing protein At2g01510 OS=Arabidopsis thaliana OX=3702 GN=PCMP-H36 PE=3 SV=1;	PF01535.20;PF13041.6;PF12854.7;PF14432.6;PF13812.6;PF17177.4	PPR;PPR_2;PPR_1;DYW_deaminase;PPR_3;PPR_long	PPR repeat;PPR repeat family;PPR repeat;DYW family of nucleic acid deaminases;Pentatricopeptide repeat domain;Pentacotripeptide-repeat region of PRORP
Soltu.DM.12G004150	HXXXD-type acyl-transferase family protein	0.461	-1.1172	0.0415682	0.527173	yes	down	3.54	1.39	2.21	1.28	0.87	1.21	2.38	1.12	GO:001674	MF:transferase activity, transferring acyl groups other than amino-acyl groups;	------	------	------	------	ENOG410YEZS	S:Function unknown	XP_006342478.1	PREDICTED: uncharacterized acetyltransferase At3g50280-like [Solanum tuberosum]	sp|Q9SND9|Y3028_ARATH;	Uncharacterized acetyltransferase At3g50280 OS=Arabidopsis thaliana OX=3702 GN=At3g50280 PE=3 SV=1;	PF02458.15	Transferase	Transferase family
Soltu.DM.04G008500	conserved hypothetical protein	0.055	-4.19086	0.0418908	1	yes	down	7	3.64	0	0	0.44	0	3.54667	0.146667	GO:0048316;GO:000032	BP:seed development;CC:protein storage vacuole;	------	------	------	------	ENOG4111CQ0;ENOG4111C4C	S:Function unknown;	PHU16905.1	hypothetical protein BC332_12600 [Capsicum chinense]	sp|O65009|BNM2A_BRANA;	BURP domain-containing protein BNM2A OS=Brassica napus OX=3708 GN=BNM2A PE=2 SV=1;	PF03181.15	BURP	BURP domain
Soltu.DM.03G029570	C2H2-like zinc finger protein	0.299	-1.74234	0.0423319	0.533184	yes	down	0.75	0.53	0.29	0.13	0.14	0.2	0.523333	0.156667	GO:0005634;GO:000367	CC:nucleus;MF:nucleic acid binding;	------	------	------	------	COG5048	S:Function unknown	XP_006345158.1	PREDICTED: zinc finger protein ZAT1-like [Solanum tuberosum]	sp|Q9M202|ZAT9_ARATH;	Zinc finger protein ZAT9 OS=Arabidopsis thaliana OX=3702 GN=ZAT9 PE=2 SV=1;	PF13912.6;PF13894.6;PF12171.8;PF00096.26	zf-C2H2_6;zf-C2H2_4;zf-C2H2_jaz;zf-C2H2	C2H2-type zinc finger;C2H2-type zinc finger;Zinc-finger double-stranded RNA-binding;Zinc finger, C2H2 type
Soltu.DM.03G012920	UDP-glucosyltransferase 73B2	4.413	2.14187	0.0423581	0.533184	yes	up	4.17	2.15	1.02	1.52	17.63	13.5	2.44667	10.8833	GO:0008152;GO:001675	BP:metabolic process;MF:transferase activity, transferring hexosyl groups;	K13495	CISZOG	map00908	Zeatin biosynthesis	COG1819	S:Function unknown	XP_006367370.1	PREDICTED: zeatin O-glucosyltransferase-like [Solanum tuberosum]	sp|Q9ZSK5|ZOG_PHALU;	Zeatin O-glucosyltransferase OS=Phaseolus lunatus OX=3884 GN=ZOG1 PE=2 SV=1;	PF00201.18	UDPGT	UDP-glucoronosyl and UDP-glucosyl transferase
Soltu.DM.08G010250	Exostosin family protein	0.201	-2.31154	0.0424483	1	yes	down	0.26	0.62	0.29	0.07	0.12	0.04	0.39	0.0766667	GO:0006486;GO:0016021;GO:001675	BP:protein glycosylation;CC:integral component of membrane;MF:transferase activity, transferring glycosyl groups;	------	------	------	------	ENOG410XTFH	S:Function unknown	XP_006345657.2	PREDICTED: probable glycosyltransferase At5g25310 [Solanum tuberosum]	sp|Q3E7Q9|GLYT6_ARATH;	Probable glycosyltransferase At5g25310 OS=Arabidopsis thaliana OX=3702 GN=At5g25310 PE=3 SV=2;	PF03016.15	Exostosin	Exostosin family
Soltu.DM.04G010700	LRR and NB-ARC domains-containing disease resistance protein	2.296	1.19938	0.0428207	0.535095	yes	up	0.81	1.92	0.28	2.04	2.1	2.87	1.00333	2.33667	GO:004353	MF:ADP binding;	------	------	------	------	COG4886	S:Function unknown	XP_006350264.1	PREDICTED: putative disease resistance protein RGA3 [Solanum tuberosum]	sp|Q7XA42|RGA1_SOLBU;	Putative disease resistance protein RGA1 OS=Solanum bulbocastanum OX=147425 GN=RGA1 PE=2 SV=2;	PF00931.22;PF13855.6;PF12799.7	NB-ARC;LRR_8;LRR_4	NB-ARC domain;Leucine rich repeat;Leucine Rich repeats
Soltu.DM.08G001830	glutathione peroxidase	0.161	-2.63297	0.0429482	1	yes	down	0.97	0.74	0.85	0	0.37	0	0.853333	0.123333	GO:0006979;GO:000460	BP:response to oxidative stress;MF:glutathione peroxidase activity;	K00432	gpx	map00590;map00480	Arachidonic acid metabolism;Glutathione metabolism	COG0386	O:Posttranslational modification, protein turnover, chaperones	XP_015168744.1	PREDICTED: phospholipid hydroperoxide glutathione peroxidase, chloroplastic-like [Solanum tuberosum]	sp|P52032|GPX1_ARATH;	Phospholipid hydroperoxide glutathione peroxidase 1, chloroplastic OS=Arabidopsis thaliana OX=3702 GN=GPX1 PE=2 SV=2;	PF00255.19	GSHPx	Glutathione peroxidase
[truncated: 43 more rows]
