# Supplementary material for: Toxicity Effects and Mechanisms of MgO Nanoparticles on the Oomycete Pathogen Phytophthora infestans and Its Host Solanum tuberosum
Source: Toxics. 2022 Sep 21;10(10):553. doi: 10.3390/toxics10100553 (PMC9607216; doi:10.3390/toxics10100553)
Supplement: Supplementary file 1 [file toxics-10-00553-s001.zip › toxics-1898476-supplementary/Supplemental tables/Table S11-COG annotation summary of DEGs in potato.xlsx]

## Sheet: 基因集COG分类统计表
Category	Type	Functional description	Number of DEGs	Gene_IDs
INFORMATION STORAGE AND PROCESSING	B	Chromatin structure and dynamics	1	Soltu.DM.02G008290
METABOLISM	C	Energy production and conversion	11	Soltu.DM.02G012480;Soltu.DM.12G003600;Soltu.DM.04G014270;Soltu.DM.06G033760;Soltu.DM.12G005100;Soltu.DM.12G003640;Soltu.DM.05G012480;Soltu.DM.02G003420;Soltu.DM.07G019160;Soltu.DM.01G046930;Soltu.DM.12G003560	;;;;;;;;;;
CELLULAR PROCESSES AND SIGNALING	D	Cell cycle control, cell division, chromosome partitioning	9	Soltu.DM.01G032110;Soltu.DM.12G005910;Soltu.DM.11G024590;Soltu.DM.03G003380;Soltu.DM.10G002100;Soltu.DM.06G028180;Soltu.DM.01G041370;Soltu.DM.03G030060;Soltu.DM.10G011430	;;;;;;;;
METABOLISM	E	Amino acid transport and metabolism	24	Soltu.DM.01G040240;Soltu.DM.10G000390;Soltu.DM.02G029630;Soltu.DM.11G006920;Soltu.DM.08G014460;Soltu.DM.01G000030;Soltu.DM.03G032620;Soltu.DM.12G006380;Soltu.DM.03G008090;Soltu.DM.05G007540;Soltu.DM.06G006740;Soltu.DM.10G017220;Soltu.DM.12G019800;Soltu.DM.11G006320;Soltu.DM.12G024130;Soltu.DM.11G021200;Soltu.DM.08G008640;Soltu.DM.10G019110;Soltu.DM.04G037270;Soltu.DM.06G010580;Soltu.DM.12G019530;…	;;;;;;;;;;;;;;;;;;;;;;;
METABOLISM	F	Nucleotide transport and metabolism	1	Soltu.DM.05G007750
METABOLISM	G	Carbohydrate transport and metabolism	54	Soltu.DM.08G021810;Soltu.DM.01G033710;Soltu.DM.05G016350;Soltu.DM.08G015310;Soltu.DM.10G025030;Soltu.DM.09G030000;Soltu.DM.07G025450;Soltu.DM.10G024510;Soltu.DM.12G014570;Soltu.DM.02G019830;Soltu.DM.02G004110;Soltu.DM.01G023330;Soltu.DM.10G010830;Soltu.DM.07G015730;Soltu.DM.06G006130;Soltu.DM.11G008250;Soltu.DM.07G001920;Soltu.DM.11G015550;Soltu.DM.10G018520;Soltu.DM.10G017870;Soltu.DM.07G017930;…	;;;;;;;;;;;;;;;;;;;;;;;;;;;;;;;;;;;;;;;;;;;;;;;;;;;;;
METABOLISM	H	Coenzyme transport and metabolism	1	Soltu.DM.12G005100
METABOLISM	I	Lipid transport and metabolism	10	Soltu.DM.06G033760;Soltu.DM.03G036240;Soltu.DM.06G024540;Soltu.DM.11G024560;Soltu.DM.12G011170;Soltu.DM.06G034500;Soltu.DM.09G020230;Soltu.DM.12G007470;Soltu.DM.02G025660;Soltu.DM.08G003160	;;;;;;;;;
INFORMATION STORAGE AND PROCESSING	J	Translation, ribosomal structure and biogenesis	3	Soltu.DM.07G026260;Soltu.DM.10G013750;Soltu.DM.09G016620	;;
INFORMATION STORAGE AND PROCESSING	K	Transcription	46	Soltu.DM.03G026020;Soltu.DM.01G034460;Soltu.DM.12G003910;Soltu.DM.08G011110;Soltu.DM.06G019150;Soltu.DM.11G004150;Soltu.DM.05G005300;Soltu.DM.10G020820;Soltu.DM.06G025680;Soltu.DM.01G037760;Soltu.DM.09G004040;Soltu.DM.05G019980;Soltu.DM.04G032200;Soltu.DM.03G028850;Soltu.DM.04G032220;Soltu.DM.07G011880;Soltu.DM.01G032720;Soltu.DM.09G028940;Soltu.DM.06G011620;Soltu.DM.12G026290;Soltu.DM.06G029420;…	;;;;;;;;;;;;;;;;;;;;;;;;;;;;;;;;;;;;;;;;;;;;;
INFORMATION STORAGE AND PROCESSING	L	Replication, recombination and repair	8	Soltu.DM.03G003030;Soltu.DM.06G009030;Soltu.DM.02G032900;Soltu.DM.03G000550;Soltu.DM.11G004150;Soltu.DM.01G027180;Soltu.DM.03G003090;Soltu.DM.07G027180	;;;;;;;
CELLULAR PROCESSES AND SIGNALING	M	Cell wall/membrane/envelope biogenesis	16	Soltu.DM.03G006460;Soltu.DM.10G024740;Soltu.DM.06G007770;Soltu.DM.07G016150;Soltu.DM.02G020800;Soltu.DM.02G015410;Soltu.DM.07G014150;Soltu.DM.09G022110;Soltu.DM.11G022620;Soltu.DM.07G013360;Soltu.DM.07G000930;Soltu.DM.08G029580;Soltu.DM.07G014640;Soltu.DM.06G030590;Soltu.DM.03G019120;Soltu.DM.09G004290	;;;;;;;;;;;;;;;
CELLULAR PROCESSES AND SIGNALING	O	Posttranslational modification, protein turnover, chaperones	63	Soltu.DM.03G023740;Soltu.DM.02G032380;Soltu.DM.04G007970;Soltu.DM.08G030160;Soltu.DM.03G031820;Soltu.DM.11G009070;Soltu.DM.01G032660;Soltu.DM.12G016890;Soltu.DM.10G030380;Soltu.DM.07G023450;Soltu.DM.11G006390;Soltu.DM.05G008220;Soltu.DM.12G027880;Soltu.DM.02G032190;Soltu.DM.10G023860;Soltu.DM.06G013690;Soltu.DM.07G022440;Soltu.DM.10G023640;Soltu.DM.06G014140;Soltu.DM.06G016680;Soltu.DM.04G007850;…	;;;;;;;;;;;;;;;;;;;;;;;;;;;;;;;;;;;;;;;;;;;;;;;;;;;;;;;;;;;;;;
METABOLISM	P	Inorganic ion transport and metabolism	13	Soltu.DM.02G023580;Soltu.DM.02G023590;Soltu.DM.11G020830;Soltu.DM.02G004130;Soltu.DM.06G012170;Soltu.DM.06G002120;Soltu.DM.06G034100;Soltu.DM.01G051770;Soltu.DM.06G000780;Soltu.DM.01G036590;Soltu.DM.02G023240;Soltu.DM.06G003660;Soltu.DM.02G032930	;;;;;;;;;;;;
METABOLISM	Q	Secondary metabolites biosynthesis, transport and catabolism	26	Soltu.DM.04G020660;Soltu.DM.03G037140;Soltu.DM.01G035860;Soltu.DM.03G025430;Soltu.DM.06G012980;Soltu.DM.07G014190;Soltu.DM.09G030890;Soltu.DM.04G028320;Soltu.DM.02G029450;Soltu.DM.02G024990;Soltu.DM.08G020370;Soltu.DM.02G012590;Soltu.DM.11G006200;Soltu.DM.12G024720;Soltu.DM.06G019030;Soltu.DM.10G018350;Soltu.DM.12G011160;Soltu.DM.06G009120;Soltu.DM.09G001900;Soltu.DM.06G024540;Soltu.DM.05G019270;…	;;;;;;;;;;;;;;;;;;;;;;;;;
POORLY CHARACTERIZED	S	Function unknown	342	Soltu.DM.09G003230;Soltu.DM.06G010430;Soltu.DM.03G018960;Soltu.DM.08G025150;Soltu.DM.03G012220;Soltu.DM.02G013460;Soltu.DM.03G035970;Soltu.DM.06G010820;Soltu.DM.09G026350;Soltu.DM.04G030060;Soltu.DM.09G029820;Soltu.DM.03G030310;Soltu.DM.07G013320;Soltu.DM.10G021470;Soltu.DM.S002230;Soltu.DM.09G000960;Soltu.DM.11G002300;Soltu.DM.04G008580;Soltu.DM.09G000410;Soltu.DM.04G003760;Soltu.DM.02G016630;So…	;;;;;;;;;;;;;;;;;;;;;;;;;;;;;;;;;;;;;;;;;;;;;;;;;;;;;;;;;;;;;;;;;;;;;;;;;;;;;;;;;;;;;;;;;;;;;;;;;;;;;;;;;;;;;;;;;;;;;;;;;;;;;;;;;;;;;;;;;;;;;;;;;;;;;;;;;;;;;;;;;;;;;;;;;;;;;;;;;;;;;;;;;;;;;;;;;;;;;;;;;;;;;;;;;;;;;;;;;;;;;;;;;;;;;;;;;;;;;;;;;;;;;;;;;;;;;;;;;;;;;;;;;;;;;;;;;;;;;;;;;;;;;;;;;;;;;;;;;;;;;;;;;;;;;;;;;;;;;;;;;;;;;;;;;;;;;;;;;;;;;
CELLULAR PROCESSES AND SIGNALING	T	Signal transduction mechanisms	32	Soltu.DM.06G024840;Soltu.DM.06G029460;Soltu.DM.04G032080;Soltu.DM.07G002380;Soltu.DM.03G018960;Soltu.DM.04G030590;Soltu.DM.01G034330;Soltu.DM.09G020170;Soltu.DM.01G032110;Soltu.DM.10G002100;Soltu.DM.11G017970;Soltu.DM.06G011620;Soltu.DM.12G007970;Soltu.DM.09G029240;Soltu.DM.02G029350;Soltu.DM.04G006780;Soltu.DM.03G018930;Soltu.DM.01G051440;Soltu.DM.12G001220;Soltu.DM.01G048170;Soltu.DM.01G035870;…	;;;;;;;;;;;;;;;;;;;;;;;;;;;;;;;
CELLULAR PROCESSES AND SIGNALING	U	Intracellular trafficking, secretion, and vesicular transport	18	Soltu.DM.01G039600;Soltu.DM.06G015540;Soltu.DM.10G003460;Soltu.DM.06G014770;Soltu.DM.05G020030;Soltu.DM.05G011620;Soltu.DM.07G014640;Soltu.DM.02G014590;Soltu.DM.04G008780;Soltu.DM.05G003840;Soltu.DM.08G018840;Soltu.DM.09G027370;Soltu.DM.10G018820;Soltu.DM.01G043450;Soltu.DM.03G019530;Soltu.DM.10G011430;Soltu.DM.02G014080;Soltu.DM.08G016090	;;;;;;;;;;;;;;;;;
CELLULAR PROCESSES AND SIGNALING	V	Defense mechanisms	2	Soltu.DM.11G006080;Soltu.DM.08G026260	;
CELLULAR PROCESSES AND SIGNALING	Z	Cytoskeleton	11	Soltu.DM.01G048230;Soltu.DM.11G024590;Soltu.DM.11G024570;Soltu.DM.11G002710;Soltu.DM.03G030460;Soltu.DM.10G002100;Soltu.DM.04G030920;Soltu.DM.03G030060;Soltu.DM.01G032110;Soltu.DM.12G022100;Soltu.DM.06G034360	;;;;;;;;;;
