# Supplementary material for: Toxicity Effects and Mechanisms of MgO Nanoparticles on the Oomycete Pathogen Phytophthora infestans and Its Host Solanum tuberosum
Source: Toxics. 2022 Sep 21;10(10):553. doi: 10.3390/toxics10100553 (PMC9607216; doi:10.3390/toxics10100553)
Supplement: Supplementary file 1 [file toxics-10-00553-s001.zip › toxics-1898476-supplementary/Supplemental tables/Table S12-All significant enriched GO terms in DUGs of potato.xlsx]

## Sheet: GO富集分析统计表
Number of genes	GO ID	Term Type	Description	Ratio_in_study	Ratio_in_pop	Pvalue	Padjust	Gene_ids
23	GO:0005976	BP	polysaccharide metabolic process	23/400	401/27426	5.56393e-07	0.00142492	Soltu.DM.08G021810;Soltu.DM.05G016350;Soltu.DM.07G025450;Soltu.DM.02G019830;Soltu.DM.08G029580;Soltu.DM.11G008250;Soltu.DM.11G015550;Soltu.DM.10G018520;Soltu.DM.11G013310;Soltu.DM.04G031900;Soltu.DM.09G022110;Soltu.DM.01G042290;Soltu.DM.07G014040;Soltu.DM.07G000930;Soltu.DM.01G039680;Soltu.DM.02G019820;Soltu.DM.03G030370;Soltu.DM.02G008070;Soltu.DM.07G014150;Soltu.DM.02G015410;Soltu.DM.06G026970;…	;;;;;;;;;;;;;;;;;;;;;;
23	GO:0071554	BP	cell wall organization or biogenesis	23/400	473/27426	5.87313e-07	0.00142492	Soltu.DM.08G021810;Soltu.DM.05G016350;Soltu.DM.07G023360;Soltu.DM.07G025450;Soltu.DM.02G019830;Soltu.DM.08G029580;Soltu.DM.07G014640;Soltu.DM.05G008480;Soltu.DM.11G008250;Soltu.DM.02G004110;Soltu.DM.09G022110;Soltu.DM.07G014040;Soltu.DM.07G000930;Soltu.DM.01G018980;Soltu.DM.01G039680;Soltu.DM.02G019820;Soltu.DM.05G008490;Soltu.DM.07G014150;Soltu.DM.02G015410;Soltu.DM.09G004460;Soltu.DM.02G030100;…	;;;;;;;;;;;;;;;;;;;;;;
5	GO:0009834	BP	plant-type secondary cell wall biogenesis	5/400	13/27426	7.5234e-07	0.00142492	Soltu.DM.07G000930;Soltu.DM.02G015410;Soltu.DM.09G022110;Soltu.DM.09G004460;Soltu.DM.09G006300	;;;;
42	GO:0005975	BP	carbohydrate metabolic process	42/400	1085/27426	7.5283e-07	0.00142492	Soltu.DM.04G031320;Soltu.DM.08G021810;Soltu.DM.05G016350;Soltu.DM.08G015310;Soltu.DM.10G025030;Soltu.DM.03G002800;Soltu.DM.07G025450;Soltu.DM.02G019830;Soltu.DM.08G029580;Soltu.DM.07G014640;Soltu.DM.10G010830;Soltu.DM.03G019120;Soltu.DM.11G008250;Soltu.DM.02G020800;Soltu.DM.02G019820;Soltu.DM.10G018520;Soltu.DM.11G013310;Soltu.DM.03G005480;Soltu.DM.07G016520;Soltu.DM.11G002300;Soltu.DM.04G031900;…	;;;;;;;;;;;;;;;;;;;;;;;;;;;;;;;;;;;;;;;;;
20	GO:0071555	BP	cell wall organization	20/400	393/27426	1.60866e-06	0.00243583	Soltu.DM.05G008500;Soltu.DM.05G008480;Soltu.DM.07G014150;Soltu.DM.05G016350;Soltu.DM.02G015410;Soltu.DM.08G021810;Soltu.DM.09G022110;Soltu.DM.07G025450;Soltu.DM.05G008490;Soltu.DM.07G014040;Soltu.DM.07G000930;Soltu.DM.08G029580;Soltu.DM.01G018980;Soltu.DM.07G014640;Soltu.DM.01G039680;Soltu.DM.02G019830;Soltu.DM.02G019820;Soltu.DM.02G004110;Soltu.DM.11G008250;Soltu.DM.09G006300	;;;;;;;;;;;;;;;;;;;
20	GO:0045229	BP	external encapsulating structure organization	20/400	406/27426	2.63731e-06	0.00281921	Soltu.DM.05G008480;Soltu.DM.07G014150;Soltu.DM.05G016350;Soltu.DM.02G015410;Soltu.DM.08G021810;Soltu.DM.09G022110;Soltu.DM.07G025450;Soltu.DM.05G008490;Soltu.DM.07G014040;Soltu.DM.09G006300;Soltu.DM.02G019830;Soltu.DM.08G029580;Soltu.DM.01G018980;Soltu.DM.07G014640;Soltu.DM.01G039680;Soltu.DM.07G000930;Soltu.DM.02G019820;Soltu.DM.02G004110;Soltu.DM.11G008250;Soltu.DM.05G008500	;;;;;;;;;;;;;;;;;;;
5	GO:0009813	BP	flavonoid biosynthetic process	5/400	19/27426	6.32379e-06	0.00366847	Soltu.DM.01G035860;Soltu.DM.05G001950;Soltu.DM.05G023610;Soltu.DM.09G017160;Soltu.DM.02G023850	;;;;
17	GO:0044262	BP	cellular carbohydrate metabolic process	17/400	325/27426	6.7836e-06	0.00366847	Soltu.DM.02G020800;Soltu.DM.08G021810;Soltu.DM.02G008070;Soltu.DM.10G018520;Soltu.DM.11G013310;Soltu.DM.02G015410;Soltu.DM.07G014150;Soltu.DM.09G022110;Soltu.DM.01G042290;Soltu.DM.07G016430;Soltu.DM.07G013360;Soltu.DM.07G000930;Soltu.DM.08G029580;Soltu.DM.04G031900;Soltu.DM.11G015550;Soltu.DM.03G019120;Soltu.DM.09G006300	;;;;;;;;;;;;;;;;
5	GO:0009812	BP	flavonoid metabolic process	5/400	21/27426	1.08038e-05	0.00511221	Soltu.DM.01G035860;Soltu.DM.05G001950;Soltu.DM.05G023610;Soltu.DM.09G017160;Soltu.DM.02G023850	;;;;
6	GO:0009832	BP	plant-type cell wall biogenesis	6/400	36/27426	1.24707e-05	0.00525581	Soltu.DM.09G004460;Soltu.DM.02G015410;Soltu.DM.09G022110;Soltu.DM.07G000930;Soltu.DM.08G029580;Soltu.DM.09G006300	;;;;;
14	GO:0044264	BP	cellular polysaccharide metabolic process	14/400	239/27426	1.24956e-05	0.00525581	Soltu.DM.02G008070;Soltu.DM.10G018520;Soltu.DM.08G021810;Soltu.DM.02G015410;Soltu.DM.07G014150;Soltu.DM.09G022110;Soltu.DM.01G042290;Soltu.DM.07G016430;Soltu.DM.07G000930;Soltu.DM.08G029580;Soltu.DM.04G031900;Soltu.DM.11G015550;Soltu.DM.11G013310;Soltu.DM.09G006300	;;;;;;;;;;;;;
21	GO:0004553	MF	hydrolase activity, hydrolyzing O-glycosyl compounds	21/400	503/27426	1.86934e-05	0.00744885	Soltu.DM.03G006460;Soltu.DM.02G014220;Soltu.DM.08G015310;Soltu.DM.01G008280;Soltu.DM.01G028100;Soltu.DM.10G018520;Soltu.DM.08G021810;Soltu.DM.07G016520;Soltu.DM.07G016430;Soltu.DM.03G005480;Soltu.DM.10G025030;Soltu.DM.03G002800;Soltu.DM.04G031900;Soltu.DM.04G001930;Soltu.DM.11G009710;Soltu.DM.06G029080;Soltu.DM.07G014640;Soltu.DM.10G010830;Soltu.DM.11G015550;Soltu.DM.07G015730;Soltu.DM.03G030370	;;;;;;;;;;;;;;;;;;;;
9	GO:0033692	BP	cellular polysaccharide biosynthetic process	9/400	109/27426	3.22123e-05	0.0116133	Soltu.DM.02G008070;Soltu.DM.11G013310;Soltu.DM.02G015410;Soltu.DM.07G014150;Soltu.DM.09G022110;Soltu.DM.01G042290;Soltu.DM.07G000930;Soltu.DM.08G029580;Soltu.DM.09G006300	;;;;;;;;
7	GO:0030243	BP	cellulose metabolic process	7/400	64/27426	4.04647e-05	0.0136686	Soltu.DM.07G014150;Soltu.DM.07G016430;Soltu.DM.09G022110;Soltu.DM.07G000930;Soltu.DM.08G029580;Soltu.DM.11G015550;Soltu.DM.02G015410	;;;;;;
10	GO:0000271	BP	polysaccharide biosynthetic process	10/400	140/27426	4.15238e-05	0.0136686	Soltu.DM.02G008070;Soltu.DM.11G013310;Soltu.DM.02G015410;Soltu.DM.07G014150;Soltu.DM.09G022110;Soltu.DM.01G042290;Soltu.DM.07G025450;Soltu.DM.07G000930;Soltu.DM.08G029580;Soltu.DM.09G006300	;;;;;;;;;
12	GO:0000272	BP	polysaccharide catabolic process	12/400	206/27426	5.46571e-05	0.0160144	Soltu.DM.11G015550;Soltu.DM.10G018520;Soltu.DM.07G014040;Soltu.DM.05G016350;Soltu.DM.07G016430;Soltu.DM.06G026970;Soltu.DM.01G039680;Soltu.DM.02G019830;Soltu.DM.04G031900;Soltu.DM.02G019820;Soltu.DM.03G030370;Soltu.DM.11G008250	;;;;;;;;;;;
10	GO:0031225	CC	anchored component of membrane	10/400	145/27426	5.59519e-05	0.0160144	Soltu.DM.03G006820;Soltu.DM.07G016150;Soltu.DM.02G014220;Soltu.DM.01G008280;Soltu.DM.01G030750;Soltu.DM.08G015160;Soltu.DM.07G016520;Soltu.DM.02G034120;Soltu.DM.02G030660;Soltu.DM.07G015730	;;;;;;;;;
13	GO:0052689	MF	carboxylic ester hydrolase activity	13/400	240/27426	5.71111e-05	0.0160144	Soltu.DM.02G016290;Soltu.DM.05G016350;Soltu.DM.09G020230;Soltu.DM.07G014040;Soltu.DM.11G007720;Soltu.DM.02G019830;Soltu.DM.01G018980;Soltu.DM.12G010880;Soltu.DM.01G039680;Soltu.DM.02G019820;Soltu.DM.04G019850;Soltu.DM.11G008250;Soltu.DM.02G002060	;;;;;;;;;;;;
21	GO:0016798	MF	hydrolase activity, acting on glycosyl bonds	21/400	545/27426	5.96385e-05	0.0161258	Soltu.DM.03G006460;Soltu.DM.02G014220;Soltu.DM.08G015310;Soltu.DM.01G008280;Soltu.DM.01G028100;Soltu.DM.10G018520;Soltu.DM.08G021810;Soltu.DM.07G016520;Soltu.DM.07G016430;Soltu.DM.03G005480;Soltu.DM.10G025030;Soltu.DM.03G002800;Soltu.DM.04G031900;Soltu.DM.04G001930;Soltu.DM.11G009710;Soltu.DM.06G029080;Soltu.DM.07G014640;Soltu.DM.10G010830;Soltu.DM.11G015550;Soltu.DM.07G015730;Soltu.DM.03G030370	;;;;;;;;;;;;;;;;;;;;
241	GO:0003824	MF	catalytic activity	241/400	13788/27426	6.57519e-05	0.0171658	Soltu.DM.11G006080;Soltu.DM.04G020660;Soltu.DM.05G005070;Soltu.DM.01G035860;Soltu.DM.08G030160;Soltu.DM.07G023360;Soltu.DM.02G019290;Soltu.DM.01G051770;Soltu.DM.01G000030;Soltu.DM.04G030590;Soltu.DM.05G006770;Soltu.DM.01G002240;Soltu.DM.09G020230;Soltu.DM.03G032620;Soltu.DM.05G007640;Soltu.DM.09G030890;Soltu.DM.03G019900;Soltu.DM.03G006460;Soltu.DM.11G020830;Soltu.DM.05G007540;Soltu.DM.12G026090;…	;;;;;;;;;;;;;;;;;;;;;;;;;;;;;;;;;;;;;;;;;;;;;;;;;;;;;;;;;;;;;;;;;;;;;;;;;;;;;;;;;;;;;;;;;;;;;;;;;;;;;;;;;;;;;;;;;;;;;;;;;;;;;;;;;;;;;;;;;;;;;;;;;;;;;;;;;;;;;;;;;;;;;;;;;;;;;;;;;;;;;;;;;;;;;;;;;;;;;;;;;;;;;;;;;;;;;;;;;;;;;;;;;;;;;;;;;;;;;;;;
4	GO:0009833	BP	plant-type primary cell wall biogenesis	4/400	16/27426	7.06024e-05	0.0178177	Soltu.DM.07G000930;Soltu.DM.02G015410;Soltu.DM.09G022110;Soltu.DM.08G029580	;;;
9	GO:0010393	BP	galacturonan metabolic process	9/400	122/27426	7.80646e-05	0.0184696	Soltu.DM.05G016350;Soltu.DM.07G025450;Soltu.DM.06G026970;Soltu.DM.07G014040;Soltu.DM.07G000930;Soltu.DM.01G039680;Soltu.DM.02G019830;Soltu.DM.02G019820;Soltu.DM.11G008250	;;;;;;;;
9	GO:0045488	BP	pectin metabolic process	9/400	122/27426	7.80646e-05	0.0184696	Soltu.DM.05G016350;Soltu.DM.07G025450;Soltu.DM.06G026970;Soltu.DM.07G014040;Soltu.DM.07G000930;Soltu.DM.01G039680;Soltu.DM.02G019830;Soltu.DM.02G019820;Soltu.DM.11G008250	;;;;;;;;
5	GO:0016759	MF	cellulose synthase activity	5/400	33/27426	0.000109119	0.0242982	Soltu.DM.07G000930;Soltu.DM.02G015410;Soltu.DM.09G022110;Soltu.DM.08G029580;Soltu.DM.07G014150	;;;;
5	GO:0016760	MF	cellulose synthase (UDP-forming) activity	5/400	33/27426	0.000109119	0.0242982	Soltu.DM.07G000930;Soltu.DM.02G015410;Soltu.DM.09G022110;Soltu.DM.08G029580;Soltu.DM.07G014150	;;;;
7	GO:0051273	BP	beta-glucan metabolic process	7/400	77/27426	0.000133197	0.028012	Soltu.DM.07G014150;Soltu.DM.07G016430;Soltu.DM.09G022110;Soltu.DM.07G000930;Soltu.DM.08G029580;Soltu.DM.11G015550;Soltu.DM.02G015410	;;;;;;
14	GO:0004857	MF	enzyme inhibitor activity	14/400	297/27426	0.000132237	0.028012	Soltu.DM.09G025890;Soltu.DM.11G012500;Soltu.DM.01G048170;Soltu.DM.03G018520;Soltu.DM.12G026350;Soltu.DM.06G028910;Soltu.DM.06G028940;Soltu.DM.02G019830;Soltu.DM.09G025910;Soltu.DM.01G039680;Soltu.DM.02G019820;Soltu.DM.09G025930;Soltu.DM.11G008250;Soltu.DM.03G005930	;;;;;;;;;;;;;
9	GO:0044036	BP	cell wall macromolecule metabolic process	9/400	134/27426	0.000160243	0.0327892	Soltu.DM.02G008070;Soltu.DM.10G018520;Soltu.DM.11G013310;Soltu.DM.08G021810;Soltu.DM.01G042290;Soltu.DM.07G000930;Soltu.DM.04G031900;Soltu.DM.03G030370;Soltu.DM.09G006300	;;;;;;;;
8	GO:0010383	BP	cell wall polysaccharide metabolic process	8/400	106/27426	0.000165883	0.0330501	Soltu.DM.02G008070;Soltu.DM.10G018520;Soltu.DM.08G021810;Soltu.DM.11G013310;Soltu.DM.01G042290;Soltu.DM.07G000930;Soltu.DM.04G031900;Soltu.DM.09G006300	;;;;;;;
5	GO:0030244	BP	cellulose biosynthetic process	5/400	37/27426	0.000191049	0.0370881	Soltu.DM.07G000930;Soltu.DM.02G015410;Soltu.DM.09G022110;Soltu.DM.08G029580;Soltu.DM.07G014150	;;;;
17	GO:0008194	MF	UDP-glycosyltransferase activity	17/400	426/27426	0.000197386	0.0373603	Soltu.DM.01G025230;Soltu.DM.02G020800;Soltu.DM.07G014150;Soltu.DM.02G015410;Soltu.DM.09G022110;Soltu.DM.07G025450;Soltu.DM.09G017160;Soltu.DM.01G047230;Soltu.DM.07G013360;Soltu.DM.10G028070;Soltu.DM.07G000930;Soltu.DM.08G029580;Soltu.DM.04G034960;Soltu.DM.09G006300;Soltu.DM.03G019120;Soltu.DM.05G023380;Soltu.DM.03G012220	;;;;;;;;;;;;;;;;
5	GO:0045491	BP	xylan metabolic process	5/400	38/27426	0.000217383	0.0401417	Soltu.DM.04G031900;Soltu.DM.09G006300;Soltu.DM.01G042290;Soltu.DM.02G008070;Soltu.DM.11G013310	;;;;
4	GO:0045492	BP	xylan biosynthetic process	4/400	22/27426	0.000264782	0.0455606	Soltu.DM.09G006300;Soltu.DM.01G042290;Soltu.DM.02G008070;Soltu.DM.11G013310	;;;
7	GO:0045330	MF	aspartyl esterase activity	7/400	87/27426	0.000285782	0.0480812	Soltu.DM.05G016350;Soltu.DM.07G014040;Soltu.DM.02G019830;Soltu.DM.01G018980;Soltu.DM.01G039680;Soltu.DM.02G019820;Soltu.DM.11G008250	;;;;;;
