# Supplementary material for: Toxicity Effects and Mechanisms of MgO Nanoparticles on the Oomycete Pathogen Phytophthora infestans and Its Host Solanum tuberosum
Source: Toxics. 2022 Sep 21;10(10):553. doi: 10.3390/toxics10100553 (PMC9607216; doi:10.3390/toxics10100553)
Supplement: Supplementary file 1 [file toxics-10-00553-s001.zip › toxics-1898476-supplementary/Supplemental tables/Table S13-List of primers used for qRT-PCR analysis.xlsx]

## Sheet: Sheet1
Table S9 List of primers used for qRT-PCR analysis
Gene	Primer	Sequence (5'to3')
PITG_22675	PITG_22675-F	AAAGAAGCAATGGAGAATACGAG
	PITG_22675-R	TTGCACTCAACCGCAGCAAGT
PITG_05409	PITG_05409-F	AGATGTCATGGCCGAGGCTGT
	PITG_05409-R	GTCGTCTGCAAAGTCTCCTC
PITG_05578	PITG_05578-F	AGAACGTCTTCAAGCACGTATTC
	PITG_05578-R	TATTAATCTACCGCGTTTCCAAA
PITG_00492	PITG_00492-F	AGCGATTAGTTGAGGGATGGAA
	PITG_00492-R	CTTAGACGTTAAAGCATTCTAGAC
PITG_03265	PITG_03265-F	GACGAGGATGATCCGAACCTT
	PITG_03265-R	CCGCATTTCGGTTAGTTCATCA
PITG_11140	PITG_11140-F	TGGCCGATGACTGCTATAATCT
	PITG_11140-R	AGAAAATAGTCCACACCAGCG
PITG_16548	PITG_16548-F	ATCCCCCAGTTTGGACTGGTA
	PITG_16548-R	GAAAGCTCCAGACATCAATTGCT
Soltu.DM.04G035440	Soltu.DM.04G035440-F	TGGACCTTGGGGTGGATGTA
	Soltu.DM.04G035440-R	TGAAGTTGTGACCAAAATGATGTTT
Soltu.DM.07G026260	Soltu.DM.07G026260-F	CTTATTCCTGAGGCTCTGAAAAA
	Soltu.DM.07G026260-R	GAAGTCCCCTAGATCAGCCAA
Soltu.DM.03G002140	Soltu.DM.03G002140-F	GATGATATCTGATAATGTGGATCAC
	Soltu.DM.03G002140-R	TTGGCCCCAAGTTGCCCAAT
Soltu.DM.08G012470	Soltu.DM.08G012470-F	TTGTCGTCCTTGTGGTCATAAAT
	Soltu.DM.08G012470-R	GTAATCATTCTTATAGCTCTTTAATGA
Soltu.DM.06G022940	Soltu.DM.06G022940-F	GAACAGAATTGGTTAAAGCTGGA
	Soltu.DM.06G022940-R	TCAACTAATGTAATACATAGGGTCA
Soltu.DM.04G001380	Soltu.DM.04G001380-F	AACATGCCAAGAAAGTATATAACATC
	Soltu.DM.04G001380-R	AAAGCAGTTCACGAGCTATGTTC
Soltu.DM.09G019970	Soltu.DM.09G019970-F	CATGTGTTGGCATTTGGGAATGT
	Soltu.DM.09G019970-R	CATGAACAATCAGACAACTTCCC
