# Supplementary material for: Toxicity Effects and Mechanisms of MgO Nanoparticles on the Oomycete Pathogen Phytophthora infestans and Its Host Solanum tuberosum
Source: Toxics. 2022 Sep 21;10(10):553. doi: 10.3390/toxics10100553 (PMC9607216; doi:10.3390/toxics10100553)
Supplement: Supplementary file 1 [file toxics-10-00553-s001.zip › toxics-1898476-supplementary/Supplemental tables/Table S1-Summary of RNA-seq data generated for control and MgONPs -treatment P. infestans samples.xlsx]

## Sheet: 质控数据统计表
Table S1 Summary of RNA-Seq Data Generated for Control and MgONPs -treatment P. infestans samples
Sample	Raw reads	Raw bases	Clean reads	Clean bases	Error rate(%)	Q20(%)	Q30(%)	GC content(%)	Genome Mapped Ratio(%)
CK_1	42839858	6468818558	42413974	6275880976	0.0246	98.08	94.69	55.8	39979361(94.26%)
CK_2	54387196	8212466596	53828658	8005904564	0.0249	97.96	94.37	55.86	50705564(94.2%)
CK_3	48314246	7295451146	47784840	7086702277	0.0249	97.95	94.37	55.79	45032265(94.24%)
MgONPs_1	45589566	6884024466	45134912	6713849862	0.0249	97.95	94.38	55.86	42446875(94.04%)
MgONPs_2	48638450	7344405950	48141280	7164163622	0.0251	97.88	94.18	55.8	45306379(94.11%)
MgONPs_3	47309192	7143687992	46773192	6935612423	0.0248	98.01	94.49	55.7	44167483(94.43%)
