# Supplementary material for: Toxicity Effects and Mechanisms of MgO Nanoparticles on the Oomycete Pathogen Phytophthora infestans and Its Host Solanum tuberosum
Source: Toxics. 2022 Sep 21;10(10):553. doi: 10.3390/toxics10100553 (PMC9607216; doi:10.3390/toxics10100553)
Supplement: Supplementary file 1 [file toxics-10-00553-s001.zip › toxics-1898476-supplementary/Supplemental tables/Table S2-All of the gene transcription information and annotation in control and MgONPs treatment P. infestans samples.xlsx]

## Sheet: CK30_vs_MgO30.deseq2.annot
Supplemental table2-All of the gene transcription information and annotation in Control and MgONPsNPs treatment P. infestans samples
seq_id	gene_name	description	length	fc(MgONPs/CK)	log2fc(MgONPs/CK)	pvalue	padjust	significant	regulate	CK_1_count	CK_2_count	CK_3_count	MgONPs_1_count	MgONPs_2_count	MgONPs_3_count	CK_1_tpm	CK_2_tpm	CK_3_tpm	MgONPs_1_tpm	MgONPs_2_tpm	MgONPs_3_tpm	CK_tpm	MgONPs30_tpm	nr	go	KO_id	KO_name	paths	cog	cog_description	pfam	swissprot	entrez
gene-PITG_12466	PITG_12466	Proton-dependent Oligopeptide Transporter (POT) Family	1974	0.197412	-2.34072	1.11376e-178	1.45557e-174	yes	down	2664	3193	2906	556	559	556	82.5	78.85	80.42	16.91	15.56	15.82	80.59	16.0967	XP_002900352.1(Proton-dependent Oligopeptide Transporter (POT) Family [Phytophthora infestans T30-4])	GO:0022857(molecular_function:transmembrane transporter activity); GO:0016021(cellular_component:integral component of membrane)	K14638	SLC15A3_4, PHT		COG3104(E:Amino acid transport and metabolism)	COG3104(transporter)	PF00854.21(PTR2:POT family)	sp|Q93Z20|PTR17_ARATH(Protein NRT1/ PTR FAMILY 8.5 OS=Arabidopsis thaliana OX=3702 GN=NPF8.5 PE=2 SV=1)	9478297
gene-PITG_14721	PITG_14721	12-oxophytodienoate reductase, putative	1208	0.0873787	-3.51657	1.12213e-153	7.33257e-150	yes	down	5460.16	4824.76	4710.89	375.16	441.83	466.18	301.94	215.86	235.61	20.67	22.3	23.98	251.137	22.3167	XP_002898599.1(12-oxophytodienoate reductase, putative [Phytophthora infestans T30-4])	GO:0016491(molecular_function:oxidoreductase activity); GO:0010181(molecular_function:FMN binding)				COG1902(C:Energy production and conversion)	COG1902(NADH flavin oxidoreductase, NADH oxidase)	PF00724.20(Oxidored_FMN:NADH:flavin oxidoreductase / NADH oxidase family)	sp|Q84QK0|OPR1_ORYSJ(12-oxophytodienoate reductase 1 OS=Oryza sativa subsp. japonica OX=39947 GN=OPR1 PE=2 SV=1)	9478961
gene-PITG_10122	PITG_10122	Drug/Metabolite Transporter (DMT) Superfamily	783	0.295965	-1.7565	8.89665e-123	3.87568e-119	yes	down	4591	5612	5446	1422	1435	1617.51	175.42	175.65	191.74	44.41	42.11	40.64	180.937	42.3867	XP_002902649.1(Drug/Metabolite Transporter (DMT) Superfamily [Phytophthora infestans T30-4])	GO:0042545(biological_process:cell wall modification); GO:0016021(cellular_component:integral component of membrane); GO:0045490(biological_process:pectin catabolic process); GO:0030599(molecular_function:pectinesterase activity); GO:0045330(molecular_function:aspartyl esterase activity)				COG0697(S:Function unknown)	COG0697(-)	PF00892.20(EamA:EamA-like transporter family)	sp|Q8BY79|S35G1_MOUSE(Solute carrier family 35 member G1 OS=Mus musculus OX=10090 GN=Slc35g1 PE=2 SV=1)	9461214
gene-PITG_13023	PITG_13023	inorganic phosphate transporter, putative	1431	0.0623704	-4.00299	2.14567e-118	7.01045e-115	yes	down	2308.61	2200.03	1934.47	145.03	99.26	147	80.21	58.33	58.38	5.23	3.08	4.77	65.64	4.36	XP_002900564.1(inorganic phosphate transporter, putative [Phytophthora infestans T30-4])	GO:0022857(molecular_function:transmembrane transporter activity); GO:0016021(cellular_component:integral component of membrane)				ENOG410ZVN7(G:Carbohydrate transport and metabolism)	ENOG410ZVN7(phosphate transporter)	PF00083.24(Sugar_tr:Sugar (and other) transporter); PF07690.16(MFS_1:Major Facilitator Superfamily)	sp|Q9ZWT3|PHT16_ARATH(Probable inorganic phosphate transporter 1-6 OS=Arabidopsis thaliana OX=3702 GN=PHT1-6 PE=1 SV=1)	9474526
gene-PITG_11283	PITG_11283	Amino Acid/Auxin Permease (AAAP) Family	1065	0.185243	-2.43251	1.47942e-107	3.86692e-104	yes	down	5442.04	6494.33	5685.69	1115.58	1129.34	901.56	301.16	282.96	277.1	61.15	59.4	44.86	287.073	55.1367	XP_002902041.1(Amino Acid/Auxin Permease (AAAP) Family [Phytophthora infestans T30-4])	GO:0016021(cellular_component:integral component of membrane)				ENOG410XXY2(S:Function unknown)	ENOG410XXY2(Amino Acid Auxin Permease (AAAP) Family)	PF01490.18(Aa_trans:Transmembrane amino acid transporter protein)		9476435
gene-PITG_13022	PITG_13022	inorganic phosphate transporter, putative	1419	0.0249732	-5.32347	2.52208e-105	5.49352e-102	yes	down	857.1	918.97	743.53	22.97	24.74	13	38.96	33.6	30.42	1.03	1.02	0.55	34.3267	0.866667	XP_002900563.1(inorganic phosphate transporter, putative [Phytophthora infestans T30-4])	GO:0022857(molecular_function:transmembrane transporter activity); GO:0016021(cellular_component:integral component of membrane)				ENOG410ZVN7(G:Carbohydrate transport and metabolism)	ENOG410ZVN7(phosphate transporter)	PF00083.24(Sugar_tr:Sugar (and other) transporter); PF07690.16(MFS_1:Major Facilitator Superfamily)	sp|Q9ZWT3|PHT16_ARATH(Probable inorganic phosphate transporter 1-6 OS=Arabidopsis thaliana OX=3702 GN=PHT1-6 PE=1 SV=1)	9474525
gene-PITG_11284	PITG_11284	conserved hypothetical protein	651	0.207732	-2.2672	2.03447e-83	3.79836e-80	yes	down	7189.96	8071.67	6506.31	1520.42	1570.66	1281.44	111.82	99.2	89.73	23.01	21.74	18.17	100.25	20.9733	XP_002902042.1(conserved hypothetical protein [Phytophthora infestans T30-4])	GO:0035091(molecular_function:phosphatidylinositol binding)				ENOG41109D2(S:Function unknown)	ENOG41109D2(-)			9476436
gene-PITG_05374	PITG_05374	argininosuccinate synthase	1515	0.230641	-2.11628	9.73525e-83	1.59037e-79	yes	down	17022	19427	16016	3445	3614	4693	715.89	655.84	605.2	143.21	137.57	182.37	658.977	154.383	XP_002999029.1(argininosuccinate synthase [Phytophthora infestans T30-4])	GO:0004055(molecular_function:argininosuccinate synthase activity); GO:0006526(biological_process:arginine biosynthetic process); GO:0008270(molecular_function:zinc ion binding); GO:0051903(molecular_function:S-(hydroxymethyl)glutathione dehydrogenase activity); GO:0005524(molecular_function:ATP binding); GO:0006069(biological_process:ethanol oxidation)	K01940	argG, ASS1	map00220(Arginine biosynthesis); map00250(Alanine, aspartate and glutamate metabolism)	COG0137(E:Amino acid transport and metabolism)	COG0137(Citrulline--aspartate ligase)	PF00764.19(Arginosuc_synth:Arginosuccinate synthase)	sp|B9K8S7|ASSY_THENN(Argininosuccinate synthase OS=Thermotoga neapolitana (strain ATCC 49049 / DSM 4359 / NS-E) OX=309803 GN=argG PE=3 SV=1)	9463233
gene-PITG_00623	PITG_00623	4-aminobutyrate aminotransferase, putative	1276	0.232739	-2.10322	1.17877e-79	1.71171e-76	yes	down	5412.45	5972.81	6515.26	1471.19	1308.38	1243.67	279.79	249.27	304.06	75.61	61.6	59.7	277.707	65.6367	XP_002909202.1(4-aminobutyrate aminotransferase, putative [Phytophthora infestans T30-4])	GO:0008483(molecular_function:transaminase activity); GO:0030170(molecular_function:pyridoxal phosphate binding)	K00823	puuE	map00250(Alanine, aspartate and glutamate metabolism); map00640(Propanoate metabolism); map00410(beta-Alanine metabolism); map00650(Butanoate metabolism)	COG0160(E:Amino acid transport and metabolism)	COG0160(transaminase activity)	PF00202.21(Aminotran_3:Aminotransferase class-III)	sp|Q9I6M4|DAVT_PSEAE(5-aminovalerate aminotransferase DavT OS=Pseudomonas aeruginosa (strain ATCC 15692 / DSM 22644 / CIP 104116 / JCM 14847 / LMG 12228 / 1C / PRS 101 / PAO1) OX=208964 GN=davT PE=1 SV=1)	9479560
gene-PITG_10765	PITG_10765	beta-glucan synthesis-associated protein, putative	2145	0.245144	-2.0283	1.85674e-74	2.42657e-71	yes	down	3587	3805	3476	844	964	776	101.15	85.42	87.47	23.33	24.39	20.08	91.3467	22.6	XP_002901596.1(beta-glucan synthesis-associated protein, putative [Phytophthora infestans T30-4])	GO:0016021(cellular_component:integral component of membrane); GO:0006078(biological_process:(1->6)-beta-D-glucan biosynthetic process); GO:0004553(molecular_function:hydrolase activity, hydrolyzing O-glycosyl compounds)				COG2273(S:Function unknown)	COG2273(-)	PF03935.15(SKN1:Beta-glucan synthesis-associated protein (SKN1))	sp|P32486|KRE6_YEAST(Beta-glucan synthesis-associated protein KRE6 OS=Saccharomyces cerevisiae (strain ATCC 204508 / S288c) OX=559292 GN=KRE6 PE=1 SV=2)	9470248
gene-PITG_09342	PITG_09342	Major Facilitator Superfamily (MFS)	1692	0.0512554	-4.28615	5.90428e-70	7.01482e-67	yes	down	452.25	902.36	740.28	35.06	35.26	32.38	16.71	26.69	24.52	1.28	1.18	1.1	22.64	1.18667	XP_002903614.1(Major Facilitator Superfamily (MFS) [Phytophthora infestans T30-4])	GO:0016021(cellular_component:integral component of membrane); GO:0055085(biological_process:transmembrane transport)	K02575	NRT, narK, nrtP, nasA	map00910(Nitrogen metabolism)	COG2223(S:Function unknown)	COG2223(-)	PF07690.16(MFS_1:Major Facilitator Superfamily)	sp|Q9LMZ9|NRT22_ARATH(High-affinity nitrate transporter 2.2 OS=Arabidopsis thaliana OX=3702 GN=NRT2.2 PE=2 SV=1)	9461812
gene-PITG_18078	PITG_18078	alkaline phosphatase, putative	1625	0.182424	-2.45463	9.87806e-69	1.0758e-65	yes	down	2257	2904	3500	446	579	500	87.42	90.11	121.6	17.04	20.25	17.86	99.71	18.3833	XP_002997709.1(alkaline phosphatase, putative [Phytophthora infestans T30-4])	GO:0004035(molecular_function:alkaline phosphatase activity)	K01077	E3.1.3.1, phoA, phoB	map00730(Thiamine metabolism); map00790(Folate biosynthesis)	COG1785(P:Inorganic ion transport and metabolism)	COG1785(alkaline phosphatase)	PF00245.20(Alk_phosphatase:Alkaline phosphatase); PF01676.18(Metalloenzyme:Metalloenzyme superfamily)	sp|P11491|PPB_YEAST(Repressible alkaline phosphatase OS=Saccharomyces cerevisiae (strain ATCC 204508 / S288c) OX=559292 GN=PHO8 PE=1 SV=2)	9463007
gene-PITG_18369	PITG_18369	conserved hypothetical protein	1040	0.112705	-3.14937	5.3198e-67	5.34803e-64	yes	down	905	909	832	71	122	98	60.46	49.48	50.56	4.76	7.5	6.13	53.5	6.13	XP_002997815.1(conserved hypothetical protein [Phytophthora infestans T30-4])									9463520
gene-PITG_16553	PITG_16553	conserved hypothetical protein	636	0.126363	-2.98435	1.87014e-66	1.74578e-63	yes	down	5681.71	5909.47	6219.75	807.11	863.36	504.97	74.05	61.01	72.56	12.35	12.18	7.55	69.2067	10.6933	XP_002897573.1(conserved hypothetical protein [Phytophthora infestans T30-4])	GO:0030248(molecular_function:cellulose binding); GO:0005975(biological_process:carbohydrate metabolic process); GO:0005576(cellular_component:extracellular region)						PF00734.18(CBM_1:Fungal cellulose binding domain)		9465328
gene-PITG_16548	PITG_16548	conserved hypothetical protein	2236	0.176383	-2.50321	5.53729e-62	4.82446e-59	yes	down	2347.21	2180.26	2306.33	408.67	441.44	322.34	62.82	46.27	55.12	10.67	10.54	7.92	54.7367	9.71	XP_002897569.1(conserved hypothetical protein [Phytophthora infestans T30-4])	GO:0016021(cellular_component:integral component of membrane); GO:0003924(molecular_function:GTPase activity); GO:0008173(molecular_function:RNA methyltransferase activity); GO:0003723(molecular_function:RNA binding); GO:0046873(molecular_function:metal ion transmembrane transporter activity); GO:0006396(biological_process:RNA processing); GO:0005525(molecular_function:GTP binding)				COG0566(J:Translation, ribosomal structure and biogenesis); ENOG410XTUD(S:Function unknown); COG5258(S:Function unknown)	COG0566(Methyltransferase); ENOG410XTUD(-); COG5258(GTP binding protein)	PF00588.19(SpoU_methylase:SpoU rRNA Methylase family)	sp|Q13395|TARB1_HUMAN(Probable methyltransferase TARBP1 OS=Homo sapiens OX=9606 GN=TARBP1 PE=1 SV=1)	9465324
gene-PITG_17804	PITG_17804	Amino Acid/Auxin Permease (AAAP) Family	1545	0.186067	-2.42611	3.80098e-61	3.10469e-58	yes	down	706.7	794.04	908.9	141.35	146.3	146.51	21.16	18.57	23.05	4.31	4	3.91	20.9267	4.07333	XP_002896645.1(Amino Acid/Auxin Permease (AAAP) Family [Phytophthora infestans T30-4])	GO:0016021(cellular_component:integral component of membrane)				ENOG410XXY2(S:Function unknown)	ENOG410XXY2(Amino Acid Auxin Permease (AAAP) Family)	PF01490.18(Aa_trans:Transmembrane amino acid transporter protein)	sp|F4J1Q9|AVT1I_ARATH(Amino acid transporter AVT1I OS=Arabidopsis thaliana OX=3702 GN=AVT1I PE=3 SV=1)	9471335
gene-PITG_10924	PITG_10924	folate-Biopterin Transporter (FBT) family	1635	0.0892698	-3.48568	2.40708e-59	1.85048e-56	yes	down	729	630	863	55	58	81	28.04	19.41	29.77	2.09	2.01	2.87	25.74	2.32333	XP_002901726.1(folate-Biopterin Transporter (FBT) family [Phytophthora infestans T30-4])	GO:0016021(cellular_component:integral component of membrane); GO:0055085(biological_process:transmembrane transport)				ENOG4111NW7(G:Carbohydrate transport and metabolism)	ENOG4111NW7(NADHX epimerase activity)	PF03092.16(BT1:BT1 family); PF07690.16(MFS_1:Major Facilitator Superfamily); PF03209.15(PUCC:PUCC protein)		9476114
gene-PITG_15406	PITG_15406	Amino Acid/Auxin Permease (AAAP) Family	1470	0.28009	-1.83604	1.58825e-56	1.15316e-53	yes	down	7405	8829	7164	2211	2303	1806	322.76	309.18	280.77	95.34	90.94	72.79	304.237	86.3567	XP_002898363.1(Amino Acid/Auxin Permease (AAAP) Family [Phytophthora infestans T30-4])	GO:0003735(molecular_function:structural constituent of ribosome); GO:0016021(cellular_component:integral component of membrane); GO:0006412(biological_process:translation); GO:0005840(cellular_component:ribosome)	K15015	SLC32A, VGAT		ENOG410XXY2(S:Function unknown)	ENOG410XXY2(Amino Acid Auxin Permease (AAAP) Family)	PF01490.18(Aa_trans:Transmembrane amino acid transporter protein)	sp|O80668|AVT1A_ARATH(Amino acid transporter AVT1A OS=Arabidopsis thaliana OX=3702 GN=AVT1A PE=2 SV=2)	9473992
gene-PITG_03011	PITG_03011	F-box protein, putative	3789	0.503622	-0.989586	2.07784e-53	1.42923e-50	no	down	3949.09	4788.65	4336.15	2059.06	2156.07	2144.94	28.75	27.26	27.38	12.95	12.39	12.65	27.7967	12.6633	XP_002906117.1(F-box protein, putative [Phytophthora infestans T30-4])	GO:0016021(cellular_component:integral component of membrane)				ENOG411096E(S:Function unknown); ENOG41108YM(S:Function unknown)	ENOG411096E(-); ENOG41108YM(-)			9464355
gene-PITG_00492	PITG_00492	cytochrome c peroxidase, mitochondrial precursor	1247	3.34195	1.74069	2.32056e-52	1.51637e-49	yes	up	8681	12275	13208	38697	35484	35251	461.59	527.4	634.49	2047.42	1719.93	1741.85	541.16	1836.4	XP_002909090.1(cytochrome c peroxidase, mitochondrial precursor [Phytophthora infestans T30-4])	GO:0016021(cellular_component:integral component of membrane); GO:0004601(molecular_function:peroxidase activity); GO:0020037(molecular_function:heme binding); GO:0006979(biological_process:response to oxidative stress)	K00428	E1.11.1.5		COG0376(T:Signal transduction mechanisms)	COG0376(Phosphatase)	PF00141.23(peroxidase:Peroxidase)	sp|Q4WPF8|CCPR_ASPFU(Cytochrome c peroxidase, mitochondrial OS=Neosartorya fumigata (strain ATCC MYA-4609 / Af293 / CBS 101355 / FGSC A1100) OX=330879 GN=ccp1 PE=3 SV=1)	9477464
gene-PITG_05140	PITG_05140	L-threonine 3-dehydrogenase, putative	1071	0.385895	-1.37372	2.01324e-48	1.25291e-45	yes	down	1962	2442	2139	818	743	875	126.23	127.81	125.03	52.72	43.89	52.62	126.357	49.7433	XP_002998838.1(L-threonine 3-dehydrogenase, putative [Phytophthora infestans T30-4])	GO:0003824(molecular_function:catalytic activity); GO:0050662(molecular_function:coenzyme binding)	K15789	TDH	map00260(Glycine, serine and threonine metabolism)	COG0451(S:Function unknown)	COG0451(-)	PF01370.21(Epimerase:NAD dependent epimerase/dehydratase family); PF16363.5(GDP_Man_Dehyd:GDP-mannose 4,6 dehydratase); PF04321.17(RmlD_sub_bind:RmlD substrate binding domain); PF02719.15(Polysacc_synt_2:Polysaccharide biosynthesis protein); PF01073.19(3Beta_HSD:3-beta hydroxysteroid dehydrogenase/isomerase family); PF07993.12(NAD_binding_4:Male sterility protein)	sp|Q2KIR8|TDH_BOVIN(L-threonine 3-dehydrogenase, mitochondrial OS=Bos taurus OX=9913 GN=TDH PE=2 SV=1)	9472500
gene-PITG_02594	PITG_02594	glutamate decarboxylase	1252	0.442552	-1.17608	2.35593e-48	1.39953e-45	yes	down	7381.46	8217.77	7312.6	2977.18	3532.49	3329.05	390.56	351.29	349.52	156.72	170.35	163.67	363.79	163.58	XP_002907510.1(glutamate decarboxylase [Phytophthora infestans T30-4])	GO:0005732(cellular_component:small nucleolar ribonucleoprotein complex); GO:0004351(molecular_function:glutamate decarboxylase activity); GO:0006536(biological_process:glutamate metabolic process); GO:0006364(biological_process:rRNA processing); GO:0034457(cellular_component:Mpp10 complex); GO:0030170(molecular_function:pyridoxal phosphate binding)	K01580	E4.1.1.15, gadB, gadA, GAD	map00250(Alanine, aspartate and glutamate metabolism); map00430(Taurine and hypotaurine metabolism); map00410(beta-Alanine metabolism); map00650(Butanoate metabolism)	COG0076(E:Amino acid transport and metabolism)	COG0076(decarboxylase)	PF00282.19(Pyridoxal_deC:Pyridoxal-dependent decarboxylase conserved domain)	sp|Q42472|DCE2_ARATH(Glutamate decarboxylase 2 OS=Arabidopsis thaliana OX=3702 GN=GAD2 PE=1 SV=1)	9478853
gene-PITG_06579	PITG_06579	conserved hypothetical protein	819	0.381665	-1.38962	1.17017e-47	6.64912e-45	yes	down	1442	1906	1539	550	614	635	132.67	145.07	130.45	51.56	52.82	55.4	136.063	53.26	XP_002998670.1(conserved hypothetical protein [Phytophthora infestans T30-4])	GO:0016021(cellular_component:integral component of membrane)				ENOG410ZCP0(S:Function unknown)	ENOG410ZCP0(Hypoxia induced protein conserved region)	PF04588.13(HIG_1_N:Hypoxia induced protein conserved region); PF03386.14(ENOD93:Early nodulin 93 ENOD93 protein)		9471853
gene-PITG_00491	PITG_00491	3'5'-cyclic nucleotide phosphodiesterase, putative	2967	6.37858	2.67324	3.85008e-43	2.09653e-40	yes	up	109	161	206	1082	963	861	1.79	1.94	2.79	16.17	13.09	11.99	2.17333	13.75	XP_002909089.1(3'5'-cyclic nucleotide phosphodiesterase, putative [Phytophthora infestans T30-4])	GO:0004114(molecular_function:3',5'-cyclic-nucleotide phosphodiesterase activity); GO:0046872(molecular_function:metal ion binding); GO:0007165(biological_process:signal transduction)	K13298	PDE11	map00230(Purine metabolism)	ENOG410XRI7(T:Signal transduction mechanisms); ENOG410XT2V(T:Signal transduction mechanisms)	ENOG410XRI7(Phosphatase); ENOG410XT2V(Phosphatase)	PF00233.19(PDEase_I:3'5'-cyclic nucleotide phosphodiesterase); PF01590.26(GAF:GAF domain); PF13185.6(GAF_2:GAF domain)	sp|Q9VJ79|PDE11_DROME(Dual 3',5'-cyclic-AMP and -GMP phosphodiesterase 11 OS=Drosophila melanogaster OX=7227 GN=Pde11 PE=1 SV=4)	9477463
gene-PITG_08445	PITG_08445	cystathionine gamma-lyase	1227	0.262334	-1.93052	6.15039e-42	3.21518e-39	yes	down	583.41	736.42	646.86	157.54	148.2	192.47	31.65	32.3	31.72	8.51	7.33	9.71	31.89	8.51667	XP_002903828.1(cystathionine gamma-lyase [Phytophthora infestans T30-4])	GO:0008017(molecular_function:microtubule binding); GO:0007018(biological_process:microtubule-based movement); GO:0003777(molecular_function:microtubule motor activity); GO:0003824(molecular_function:catalytic activity); GO:0030170(molecular_function:pyridoxal phosphate binding); GO:0016829(molecular_function:lyase activity); GO:0005524(molecular_function:ATP binding)	K01758	CTH	map00450(Selenocompound metabolism); map00260(Glycine, serine and threonine metabolism); map00270(Cysteine and methionine metabolism)	COG0626(E:Amino acid transport and metabolism)	COG0626(cystathionine)	PF01053.20(Cys_Met_Meta_PP:Cys/Met metabolism PLP-dependent enzyme); PF00155.21(Aminotran_1_2:Aminotransferase class I and II); PF06838.11(Met_gamma_lyase:Methionine gamma-lyase); PF01212.21(Beta_elim_lyase:Beta-eliminating lyase); PF01041.17(DegT_DnrJ_EryC1:DegT/DnrJ/EryC1/StrS aminotransferase family)	sp|Q55DV9|CGL_DICDI(Cystathionine gamma-lyase OS=Dictyostelium discoideum OX=44689 GN=cysA PE=1 SV=1)	9475135
gene-PITG_16549	PITG_16549	hypothetical protein	1131	0.329549	-1.60143	2.61403e-41	1.31395e-38	yes	down	16078.5	15497.4	13780.8	4154.35	5489.19	4959.08	659.52	515	479.02	176.95	212.67	201.74	551.18	197.12	XP_002897570.1(hypothetical protein PITG_16549 [Phytophthora infestans T30-4])									9465325
gene-PITG_16555	PITG_16555	GTP-binding protein, putative	1635	0.478465	-1.06351	3.925e-39	1.89984e-36	yes	down	4874.01	5884.98	5656.97	2537.18	2671.14	2371.47	55.44	52.77	56.95	35.13	32.09	35.48	55.0533	34.2333	XP_002897574.1(GTP-binding protein, putative [Phytophthora infestans T30-4])	GO:0046873(molecular_function:metal ion transmembrane transporter activity); GO:0003924(molecular_function:GTPase activity); GO:0016021(cellular_component:integral component of membrane); GO:0005525(molecular_function:GTP binding)				COG5258(S:Function unknown)	COG5258(GTP binding protein)	PF00009.27(GTP_EFTU:Elongation factor Tu GTP binding domain); PF01926.23(MMR_HSR1:50S ribosome-binding GTPase)	sp|Q3UJK4|GTPB2_MOUSE(GTP-binding protein 2 OS=Mus musculus OX=10090 GN=Gtpbp2 PE=1 SV=1)	9465329
gene-PITG_03738	PITG_03738	2-isopropylmalate synthase	2027	0.429018	-1.22089	1.28551e-38	6.00012e-36	yes	down	8687.69	11959.3	12350.3	4362.04	4408.74	4847.71	250.87	277.21	321.32	125.51	114.72	129.56	283.133	123.263	XP_002906784.1(2-isopropylmalate synthase [Phytophthora infestans T30-4])	GO:0009098(biological_process:leucine biosynthetic process); GO:0003852(molecular_function:2-isopropylmalate synthase activity)	K01649	leuA, IMS	map00620(Pyruvate metabolism); map00290(Valine, leucine and isoleucine biosynthesis)	COG0119(B:Chromatin structure and dynamics); COG0119(K:Transcription)	COG0119(bromodomain); COG0119(bromodomain)	PF00682.19(HMGL-like:HMGL-like); PF08502.10(LeuA_dimer:LeuA allosteric (dimerisation) domain)	sp|Q3MBA3|LEU1_ANAVT(2-isopropylmalate synthase OS=Anabaena variabilis (strain ATCC 29413 / PCC 7937) OX=240292 GN=leuA PE=3 SV=1)	9467679
gene-PITG_11087	PITG_11087	conserved hypothetical protein	1754	0.527018	-0.924077	6.48383e-38	2.92197e-35	no	down	3658	4930	4188	2004	2239	2245	129.67	139.73	132.95	69.94	71.53	73.29	134.117	71.5867	XP_002901864.1(conserved hypothetical protein [Phytophthora infestans T30-4])					ENOG410XRX0(P:Inorganic ion transport and metabolism)	ENOG410XRX0(P-type atpase)	PF00756.20(Esterase:Putative esterase)		9476257
gene-PITG_11853	PITG_11853	C2 domain-containing protein, putative	1193	0.250891	-1.99486	3.43648e-37	1.49704e-34	yes	down	2247	1954	1934	401	516	594	126.73	88.86	98.3	22.39	26.4	31	104.63	26.5967	XP_002901339.1(C2 domain-containing protein, putative [Phytophthora infestans T30-4])					ENOG410ZN2X(S:Function unknown)	ENOG410ZN2X(C2 domain-containing protein)	PF00168.30(C2:C2 domain)		9470862
gene-PITG_04131	PITG_04131	glycoside hydrolase, putative	1218	1.8544	0.890954	9.6401e-37	4.06408e-34	no	up	1425.53	1821.97	1674.56	2834.39	2903.39	3069.1	78.03	80.66	82.88	154.53	145.02	156.24	80.5233	151.93	XP_002905835.1(glycoside hydrolase, putative [Phytophthora infestans T30-4])	GO:0016787(molecular_function:hydrolase activity); GO:0005975(biological_process:carbohydrate metabolic process); GO:0004553(molecular_function:hydrolase activity, hydrolyzing O-glycosyl compounds)	K01210;psoj	E3.2.1.58;	map00500(Starch and sucrose metabolism)	COG5309(F:Nucleotide transport and metabolism); COG5309(G:Carbohydrate transport and metabolism)	COG5309(histidine triad (hIT) protein); COG5309(histidine triad (hIT) protein)	PF00332.18(Glyco_hydro_17:Glycosyl hydrolases family 17)	sp|P43070|BGL2_CANAX(Glucan 1,3-beta-glucosidase OS=Candida albicans OX=5476 GN=BGL2 PE=3 SV=1)	9479543
gene-PITG_11996	PITG_11996	conserved hypothetical protein	820	0.374477	-1.41705	1.81692e-36	7.42042e-34	yes	down	2738.11	4256.04	3801.06	1255.59	1403.45	1211.88	251.49	323.36	321.61	117.48	120.52	105.54	298.82	114.513	XP_002901449.1(conserved hypothetical protein [Phytophthora infestans T30-4])					ENOG410XTQ6(S:Function unknown)	ENOG410XTQ6(-)	PF01442.18(Apolipoprotein:Apolipoprotein A1/A4/E domain); PF07464.11(ApoLp-III:Apolipophorin-III precursor (apoLp-III))		9470976
gene-PITG_00352	PITG_00352	pyruvate dehydrogenase kinase-like protein	1164	0.28711	-1.80032	2.61777e-36	1.02113e-33	yes	down	742.8	897.52	919.19	219.02	207.33	284.95	43.02	42.12	48.21	12.66	10.98	15.37	44.45	13.0033	XP_002908962.1(pyruvate dehydrogenase kinase-like protein [Phytophthora infestans T30-4])	GO:0004672(molecular_function:protein kinase activity)	K00898	PDK2_3_4		COG0642(O:Posttranslational modification, protein turnover, chaperones)	COG0642(cop9 signalosome complex subunit)	PF10436.9(BCDHK_Adom3:Mitochondrial branched-chain alpha-ketoacid dehydrogenase kinase); PF02518.26(HATPase_c:Histidine kinase-, DNA gyrase B-, and HSP90-like ATPase); PF13589.6(HATPase_c_3:Histidine kinase-, DNA gyrase B-, and HSP90-like ATPase)	sp|Q9SBJ1|PDK_ARATH([Pyruvate dehydrogenase (acetyl-transferring)] kinase, mitochondrial OS=Arabidopsis thaliana OX=3702 GN=PDK PE=1 SV=1)	9477175
gene-PITG_11282	PITG_11282	Amino Acid/Auxin Permease (AAAP) Family	1482	0.331689	-1.5921	2.65654e-36	1.02113e-33	yes	down	4683	6122	5362	1901	1837	1408	202.16	212.27	208.08	81.17	71.82	56.19	207.503	69.7267	XP_002902040.1(Amino Acid/Auxin Permease (AAAP) Family [Phytophthora infestans T30-4])	GO:0016021(cellular_component:integral component of membrane)				ENOG410XXY2(S:Function unknown)	ENOG410XXY2(-)	PF01490.18(Aa_trans:Transmembrane amino acid transporter protein)		9476434
gene-PITG_06863	PITG_06863	ATP-binding Cassette (ABC) Superfamily	4098	0.180212	-2.47224	6.66569e-36	2.48897e-33	yes	down	601.12	762.35	798.54	155.34	91.72	127.13	8.39	8.4	9.87	2.11	1.14	1.62	8.88667	1.62333	XP_002904844.1(ATP-binding Cassette (ABC) Superfamily [Phytophthora infestans T30-4])	GO:0005737(cellular_component:cytoplasm); GO:0042626(molecular_function:ATPase activity, coupled to transmembrane movement of substances); GO:0016021(cellular_component:integral component of membrane); GO:0016301(molecular_function:kinase activity); GO:0033925(molecular_function:mannosyl-glycoprotein endo-beta-N-acetylglucosaminidase activity); GO:0016887(molecular_function:ATPase activity); GO:0…				COG1131(V:Defense mechanisms); COG0842(V:Defense mechanisms)	COG1131((ABC) transporter); COG0842((ABC) transporter)	PF01061.24(ABC2_membrane:ABC-2 type transporter); PF00005.27(ABC_tran:ABC transporter); PF12698.7(ABC2_membrane_3:ABC-2 family transporter protein); PF13555.6(AAA_29:P-loop containing region of AAA domain); PF06422.12(PDR_CDR:CDR ABC transporter)	sp|Q9XIE2|AB36G_ARATH(ABC transporter G family member 36 OS=Arabidopsis thaliana OX=3702 GN=ABCG36 PE=1 SV=1)	9463678
gene-PITG_16480	PITG_16480	L-aspartate oxidase, putative	1994	2.53625	1.34269	1.15238e-35	4.18346e-33	yes	up	3783	5273	4261	11194	11759	9446	115.83	128.72	116.56	336.48	323.48	265.68	120.37	308.547	XP_002897513.1(L-aspartate oxidase, putative [Phytophthora infestans T30-4])	GO:0008734(molecular_function:L-aspartate oxidase activity); GO:0009435(biological_process:NAD biosynthetic process)	K00278	nadB	map00250(Alanine, aspartate and glutamate metabolism); map00760(Nicotinate and nicotinamide metabolism)	COG0029(H:Coenzyme transport and metabolism)	COG0029(L-aspartate oxidase)	PF00890.24(FAD_binding_2:FAD binding domain); PF07992.14(Pyr_redox_2:Pyridine nucleotide-disulphide oxidoreductase); PF01266.24(DAO:FAD dependent oxidoreductase); PF01134.22(GIDA:Glucose inhibited division protein A)	sp|Q9KPA4|NADB_VIBCH(L-aspartate oxidase OS=Vibrio cholerae serotype O1 (strain ATCC 39315 / El Tor Inaba N16961) OX=243277 GN=nadB PE=3 SV=2)	9465187
gene-PITG_13139	PITG_13139	threonine synthase	1587	0.464042	-1.10767	7.84764e-35	2.77191e-32	yes	down	7584.47	9673.49	8483.61	3555.92	3526.04	4456.48	265.34	275.87	274.42	123.99	108.89	140.7	271.877	124.527	XP_002900661.1(threonine synthase [Phytophthora infestans T30-4])	GO:0016021(cellular_component:integral component of membrane)	K01733	thrC	map00750(Vitamin B6 metabolism); map00260(Glycine, serine and threonine metabolism)	COG0498(E:Amino acid transport and metabolism)	COG0498(threonine synthase)	PF14821.6(Thr_synth_N:Threonine synthase N terminus); PF00291.25(PALP:Pyridoxal-phosphate dependent enzyme)	sp|Q42598|THRC_SCHPO(Threonine synthase OS=Schizosaccharomyces pombe (strain 972 / ATCC 24843) OX=284812 GN=thrc PE=1 SV=1)	9472956
gene-PITG_13063	PITG_13063	purine-cytosine permease, putative	1374	0.241631	-2.04913	1.8949e-34	6.51696e-32	yes	down	489	543	470	128	106	117	23.11	20.66	20.01	6	4.55	5.12	21.26	5.22333	XP_002900598.1(purine-cytosine permease, putative [Phytophthora infestans T30-4])	GO:0000502(cellular_component:proteasome complex); GO:0022857(molecular_function:transmembrane transporter activity); GO:0016021(cellular_component:integral component of membrane)				COG1457(F:Nucleotide transport and metabolism)	COG1457(permease for cytosine purines, uracil, thiamine, allantoin)	PF02133.15(Transp_cyt_pur:Permease for cytosine/purines, uracil, thiamine, allantoin)	sp|C8V329|FCY2_EMENI(Purine-cytosine permease fcyB OS=Emericella nidulans (strain FGSC A4 / ATCC 38163 / CBS 112.46 / NRRL 194 / M139) OX=227321 GN=fcyB PE=1 SV=1)	9474582
gene-PITG_15504	PITG_15504	thioredoxin peroxidase, putative	765	2.33223	1.22171	2.79663e-34	9.37159e-32	yes	up	2246	2943	3048	6418	5697	6361	227.61	248.16	285.93	666.49	543.2	614.3	253.9	607.997	XP_002898444.1(thioredoxin peroxidase, putative [Phytophthora infestans T30-4])	GO:0008622(cellular_component:epsilon DNA polymerase complex); GO:0006281(biological_process:DNA repair); GO:0005623(cellular_component:cell); GO:0051920(molecular_function:peroxiredoxin activity); GO:0003887(molecular_function:DNA-directed DNA polymerase activity); GO:0006260(biological_process:DNA replication); GO:0008270(molecular_function:zinc ion binding); GO:0003677(molecular_function:DNA b…	K03386	PRDX2_4, ahpC		COG0450(S:Function unknown)	COG0450(BSD domain containing 1)	PF00578.21(AhpC-TSA:AhpC/TSA family); PF08534.10(Redoxin:Redoxin); PF10417.9(1-cysPrx_C:C-terminal domain of 1-Cys peroxiredoxin)	sp|Q9BGI3|PRDX2_BOVIN(Peroxiredoxin-2 OS=Bos taurus OX=9913 GN=PRDX2 PE=2 SV=1)	9478562
gene-PITG_10264	PITG_10264	D-3-phosphoglycerate dehydrogenase	1493	0.5087	-0.975114	5.75884e-34	1.88156e-31	no	down	3060	3787	3150	1612	1581	1716	130.94	130.13	121.15	68.21	61.26	67.88	127.407	65.7833	XP_002902091.1(D-3-phosphoglycerate dehydrogenase [Phytophthora infestans T30-4])	GO:0051287(molecular_function:NAD binding); GO:0006564(biological_process:L-serine biosynthetic process); GO:0004617(molecular_function:phosphoglycerate dehydrogenase activity)	K00058	serA, PHGDH	map00270(Cysteine and methionine metabolism); map00260(Glycine, serine and threonine metabolism)	COG0111(J:Translation, ribosomal structure and biogenesis)	COG0111(Ribosomal protein)	PF02826.19(2-Hacid_dh_C:D-isomer specific 2-hydroxyacid dehydrogenase, NAD binding domain); PF00389.30(2-Hacid_dh:D-isomer specific 2-hydroxyacid dehydrogenase, catalytic domain); PF01842.25(ACT:ACT domain); PF03446.15(NAD_binding_2:NAD binding domain of 6-phosphogluconate dehydrogenase)	sp|P43885|SERA_HAEIN(D-3-phosphoglycerate dehydrogenase OS=Haemophilus influenzae (strain ATCC 51907 / DSM 11121 / KW20 / Rd) OX=71421 GN=serA PE=3 SV=1)	9473902
gene-PITG_00716	PITG_00716	thioredoxin, putative	734	2.49753	1.3205	4.85325e-32	1.547e-29	yes	up	12725.8	16965.5	18876.6	41107.8	36299	39102.3	1369.44	1524.95	1886.4	4550.68	3690.62	4023.18	1593.6	4088.16	XP_002909289.1(thioredoxin, putative [Phytophthora infestans T30-4])	GO:0045454(biological_process:cell redox homeostasis); GO:0015035(molecular_function:protein disulfide oxidoreductase activity); GO:0006662(biological_process:glycerol ether metabolic process); GO:0005623(cellular_component:cell)	K03671	trxA		COG0526(O:Posttranslational modification, protein turnover, chaperones); COG0666(S:Function unknown)	COG0526(Thioredoxin); COG0666(Ankyrin Repeat)	PF00085.20(Thioredoxin:Thioredoxin); PF13098.6(Thioredoxin_2:Thioredoxin-like domain); PF13905.6(Thioredoxin_8:Thioredoxin-like); PF14595.6(Thioredoxin_9:Thioredoxin)	sp|P22217|TRX1_YEAST(Thioredoxin-1 OS=Saccharomyces cerevisiae (strain ATCC 204508 / S288c) OX=559292 GN=TRX1 PE=1 SV=3)	9472518
gene-PITG_12514	PITG_12514	bifunctional aspartokinase/homoserine dehydrogenase, putative	2682	0.452831	-1.14296	7.52467e-31	2.34143e-28	yes	down	5061.44	6475.83	4803.71	2282.43	2257.43	2602	111.43	113.1	94.09	49.08	44.41	52.4	106.207	48.63	XP_002900393.1(bifunctional aspartokinase/homoserine dehydrogenase, putative [Phytophthora infestans T30-4])	GO:0008652(biological_process:cellular amino acid biosynthetic process); GO:0050661(molecular_function:NADP binding); GO:0016021(cellular_component:integral component of membrane); GO:0004072(molecular_function:aspartate kinase activity); GO:0055114(biological_process:oxidation-reduction process); GO:0016491(molecular_function:oxidoreductase activity)	K12524	thrA	map00270(Cysteine and methionine metabolism); map00300(Lysine biosynthesis); map00260(Glycine, serine and threonine metabolism); map00261(Monobactam biosynthesis)	COG0460(E:Amino acid transport and metabolism)	COG0460(homoserine dehydrogenase)	PF00696.28(AA_kinase:Amino acid kinase family); PF00742.19(Homoserine_dh:Homoserine dehydrogenase); PF01842.25(ACT:ACT domain); PF13840.6(ACT_7:ACT domain); PF03447.16(NAD_binding_3:Homoserine dehydrogenase, NAD binding domain)	sp|O81852|AKH2_ARATH(Bifunctional aspartokinase/homoserine dehydrogenase 2, chloroplastic OS=Arabidopsis thaliana OX=3702 GN=AKHSDH2 PE=1 SV=1)	9478343
gene-PITG_01388	PITG_01388	conserved hypothetical protein	978	0.0700578	-3.83531	1.55288e-30	4.71966e-28	yes	down	176	184	199	13	9	16	12.74	10.89	13.14	0.95	0.6	1.09	12.2567	0.88	XP_002908058.1(conserved hypothetical protein [Phytophthora infestans T30-4])	GO:0003676(molecular_function:nucleic acid binding)	K20828	ZNF143_76, STAF		COG5048(S:Function unknown)	COG5048(Zinc finger protein)	PF00096.26(zf-C2H2:Zinc finger, C2H2 type); PF13894.6(zf-C2H2_4:C2H2-type zinc finger); PF13465.6(zf-H2C2_2:Zinc-finger double domain)		9468755
gene-PITG_19649	PITG_19649	endopolygalacturonase, putative	846	0.353764	-1.49914	3.50185e-30	1.04013e-27	yes	down	926.76	1069.24	924.15	293.06	310.9	397.62	81.51	77.61	74.73	26.2	25.5	33.09	77.95	28.2633	XP_002896210.1(endopolygalacturonase, putative [Phytophthora infestans T30-4])	GO:0071555(biological_process:cell wall organization); GO:0005576(cellular_component:extracellular region); GO:0005975(biological_process:carbohydrate metabolic process); GO:0004650(molecular_function:polygalacturonase activity)	K01184	E3.2.1.15	map00040(Pentose and glucuronate interconversions)	COG5434(M:Cell wall/membrane/envelope biogenesis)	COG5434(Glycoside hydrolase family 28)	PF00295.17(Glyco_hydro_28:Glycosyl hydrolases family 28)	sp|O74213|PGLR1_ASPAC(Endopolygalacturonase I OS=Aspergillus aculeatus OX=5053 GN=pgaI PE=1 SV=1)	9467078
gene-PITG_11855	PITG_11855	C2 domain-containing protein, putative	1198	0.25509	-1.97092	4.00755e-30	1.16388e-27	yes	down	1658.33	1382.28	1409.72	333.23	451.41	327.95	92.65	62.51	71.26	18.56	23.03	17.05	75.4733	19.5467	XP_002901341.1(C2 domain-containing protein, putative [Phytophthora infestans T30-4])					ENOG410ZN2X(S:Function unknown)	ENOG410ZN2X(C2 domain-containing protein)	PF00168.30(C2:C2 domain)	sp|Q8K0T7|UN13C_MOUSE(Protein unc-13 homolog C OS=Mus musculus OX=10090 GN=Unc13c PE=1 SV=3)	9470864
gene-PITG_16472	PITG_16472	kazal serine protease inhibitor PbraEPI2	981	0.277629	-1.84877	1.27348e-29	3.61807e-27	yes	down	428.86	592.1	503.01	137.71	115.28	154.47	30.91	34.88	33.07	9.99	7.67	10.45	32.9533	9.37	XP_002897505.1(kazal serine protease inhibitor PbraEPI2 [Phytophthora infestans T30-4])	GO:0035091(molecular_function:phosphatidylinositol binding)				ENOG41121N2(S:Function unknown)	ENOG41121N2(-)	PF13639.6(zf-RING_2:Ring finger domain); PF12678.7(zf-rbx1:RING-H2 zinc finger domain); PF00787.24(PX:PX domain); PF13923.6(zf-C3HC4_2:Zinc finger, C3HC4 type (RING finger)); PF12861.7(zf-ANAPC11:Anaphase-promoting complex subunit 11 RING-H2 finger); PF17123.5(zf-RING_11:RING-like zinc finger); PF00097.25(zf-C3HC4:Zinc finger, C3HC4 type (RING finger)); PF14634.6(zf-RING_5:zinc-RING finger domain…	sp|Q9SN28|ATL7_ARATH(RING-H2 finger protein ATL7 OS=Arabidopsis thaliana OX=3702 GN=ATL7 PE=2 SV=1)	9465179
gene-PITG_15492	PITG_15492	peroxiredoxin-2	777	2.68729	1.42615	2.24874e-29	6.25294e-27	yes	up	7697	11360	12059	29214	25846	24899	762.82	935.47	1105.04	2962.79	2406.45	2348.78	934.443	2572.67	ETO76322.1(peroxiredoxin-2, partial [Phytophthora parasitica P1976])	GO:0045454(biological_process:cell redox homeostasis); GO:0005623(cellular_component:cell); GO:0051920(molecular_function:peroxiredoxin activity)	K03386	PRDX2_4, ahpC		COG0450(O:Posttranslational modification, protein turnover, chaperones)	COG0450(Glutaredoxin)	PF00578.21(AhpC-TSA:AhpC/TSA family); PF08534.10(Redoxin:Redoxin); PF10417.9(1-cysPrx_C:C-terminal domain of 1-Cys peroxiredoxin)	sp|Q61171|PRDX2_MOUSE(Peroxiredoxin-2 OS=Mus musculus OX=10090 GN=Prdx2 PE=1 SV=3)	9478552
gene-PITG_05579	PITG_05579	catalase-peroxidase, putative	2013	3.41775	1.77305	2.75902e-29	7.51201e-27	yes	up	3904.64	5608.04	4453.98	17746.3	16511.7	11313.7	118.27	135.41	120.51	527.63	449.29	314.76	124.73	430.56	XP_002999205.1(catalase-peroxidase, putative [Phytophthora infestans T30-4])	GO:0006979(biological_process:response to oxidative stress); GO:0020037(molecular_function:heme binding); GO:0004096(molecular_function:catalase activity)				COG0376(P:Inorganic ion transport and metabolism)	COG0376(Bifunctional enzyme with both catalase and broad- spectrum peroxidase activity (By similarity))	PF00141.23(peroxidase:Peroxidase)	sp|O31066|KATG_CAUVC(Catalase-peroxidase OS=Caulobacter vibrioides (strain ATCC 19089 / CB15) OX=190650 GN=katG PE=3 SV=3)	9466137
gene-PITG_09675	PITG_09675	phosphatidate cytidylyltransferase, putative	1431	0.0287973	-5.11792	2.13219e-28	5.68684e-26	yes	down	266.76	196.11	172.22	4.74	10.42	2.52	12.01	7.1	6.97	0.21	0.43	0.1	8.69333	0.246667	XP_002903285.1(phosphatidate cytidylyltransferase, putative [Phytophthora infestans T30-4])	GO:0004605(molecular_function:phosphatidate cytidylyltransferase activity); GO:0016021(cellular_component:integral component of membrane); GO:0016024(biological_process:CDP-diacylglycerol biosynthetic process)				COG0575(I:Lipid transport and metabolism); COG5599(T:Signal transduction mechanisms)	COG0575(phosphatidate Cytidylyltransferase); COG5599(protein tyrosine phosphatase)	PF01148.20(CTP_transf_1:Cytidylyltransferase family)	sp|Q5HPT0|CDSA_STAEQ(Phosphatidate cytidylyltransferase OS=Staphylococcus epidermidis (strain ATCC 35984 / RP62A) OX=176279 GN=cdsA PE=3 SV=1)	9470307
gene-PITG_10858	PITG_10858	glycine cleavage system H protein, mitochondrial precursor	624	0.613476	-0.704922	3.32743e-28	8.69724e-26	no	down	16035	19359	17048	9970	10947	10166	2210.86	2271.89	2217.06	1441.08	1455.42	1361.88	2233.27	1419.46	XP_002901673.1(glycine cleavage system H protein, mitochondrial precursor [Phytophthora infestans T30-4])	GO:0008233(molecular_function:peptidase activity); GO:0019464(biological_process:glycine decarboxylation via glycine cleavage system); GO:0005960(cellular_component:glycine cleavage complex); GO:0005739(cellular_component:mitochondrion)	K02437	gcvH, GCSH	map00630(Glyoxylate and dicarboxylate metabolism); map00260(Glycine, serine and threonine metabolism)	COG0509(E:Amino acid transport and metabolism)	COG0509(The glycine cleavage system catalyzes the degradation of glycine. The H protein shuttles the methylamine group of glycine from the P protein to the T protein (By similarity))	PF01597.19(GCV_H:Glycine cleavage H-protein)	sp|C1F934|GCSH_ACIC5(Glycine cleavage system H protein OS=Acidobacterium capsulatum (strain ATCC 51196 / DSM 11244 / JCM 7670 / NBRC 15755 / NCIMB 13165 / 161) OX=240015 GN=gcvH PE=3 SV=1)	9476060
gene-PITG_13013	PITG_13013	nitrite reductase [NAD(P)H], putative	3366	0.565827	-0.821566	4.58046e-28	1.17377e-25	no	down	36214	40543	34928	18845	20799	21666	623.24	551.91	533.51	315.88	318.89	340.2	569.553	324.99	XP_002900554.1(nitrite reductase [NAD(P)H], putative [Phytophthora infestans T30-4])	GO:0008942(molecular_function:nitrite reductase [NAD(P)H] activity); GO:0050661(molecular_function:NADP binding); GO:0050660(molecular_function:flavin adenine dinucleotide binding); GO:0020037(molecular_function:heme binding); GO:0051537(molecular_function:2 iron, 2 sulfur cluster binding); GO:0030151(molecular_function:molybdenum ion binding); GO:0042128(biological_process:nitrate assimilation);…	K17877;K00362	NIT-6;nirB	map00910(Nitrogen metabolism)	COG1251(C:Energy production and conversion)	COG1251(nitrite reductase)	PF07992.14(Pyr_redox_2:Pyridine nucleotide-disulphide oxidoreductase); PF00070.27(Pyr_redox:Pyridine nucleotide-disulphide oxidoreductase); PF13806.6(Rieske_2:Rieske-like [2Fe-2S] domain); PF01077.22(NIR_SIR:Nitrite and sulphite reductase 4Fe-4S domain); PF04324.15(Fer2_BFD:BFD-like [2Fe-2S] binding domain); PF03460.17(NIR_SIR_ferr:Nitrite/Sulfite reductase ferredoxin-like half domain); PF18267.1…	sp|P22944|NIR_EMENI(Nitrite reductase [NAD(P)H] OS=Emericella nidulans (strain FGSC A4 / ATCC 38163 / CBS 112.46 / NRRL 194 / M139) OX=227321 GN=niiA PE=3 SV=2)	9474516
gene-PITG_05056	PITG_05056	GTP-binding protein, putative	1677	0.591457	-0.757655	5.23172e-28	1.31487e-25	no	down	9527.91	12222.5	10537.6	5937.94	5849.65	6630.74	312.67	320.2	309.28	191.55	172.72	200.11	314.05	188.127	XP_002905726.1(GTP-binding protein, putative [Phytophthora infestans T30-4])	GO:0046873(molecular_function:metal ion transmembrane transporter activity); GO:0003924(molecular_function:GTPase activity); GO:0016021(cellular_component:integral component of membrane); GO:0005525(molecular_function:GTP binding)				COG5258(S:Function unknown)	COG5258(GTP binding protein)	PF00009.27(GTP_EFTU:Elongation factor Tu GTP binding domain); PF01926.23(MMR_HSR1:50S ribosome-binding GTPase)	sp|Q3UJK4|GTPB2_MOUSE(GTP-binding protein 2 OS=Mus musculus OX=10090 GN=Gtpbp2 PE=1 SV=1)	9479349
gene-PITG_03620	PITG_03620	histidinol-phosphate aminotransferase, putative	1477	0.38562	-1.37475	7.84226e-28	1.93378e-25	yes	down	3210	4479	4264	1335	1288	1819	138.65	155.28	165.59	56.8	50.38	72.41	153.173	59.8633	XP_002906677.1(histidinol-phosphate aminotransferase, putative [Phytophthora infestans T30-4])	GO:0000105(biological_process:histidine biosynthetic process); GO:0030170(molecular_function:pyridoxal phosphate binding); GO:0004400(molecular_function:histidinol-phosphate transaminase activity)	K00817	hisC	map00340(Histidine metabolism); map00400(Phenylalanine, tyrosine and tryptophan biosynthesis); map00360(Phenylalanine metabolism); map00350(Tyrosine metabolism)	COG0079(S:Function unknown)	COG0079(family UPF0066)	PF00155.21(Aminotran_1_2:Aminotransferase class I and II)	sp|P56099|HIS8_CANMA(Histidinol-phosphate aminotransferase OS=Candida maltosa OX=5479 GN=HIS5 PE=3 SV=1)	9467572
gene-PITG_11676	PITG_11676	conserved hypothetical protein	1299	1.8798	0.91058	1.79571e-27	4.34595e-25	no	up	3332	3995	3354	6573	6642	6163	168.53	163.02	153.06	330.29	305.73	289.29	161.537	308.437	XP_002901211.1(conserved hypothetical protein [Phytophthora infestans T30-4])	GO:0003899(molecular_function:DNA-directed RNA polymerase activity); GO:0016021(cellular_component:integral component of membrane); GO:0004519(molecular_function:endonuclease activity)				ENOG4111WZ5(S:Function unknown)	ENOG4111WZ5(Endonuclease/Exonuclease/phosphatase family)	PF03372.23(Exo_endo_phos:Endonuclease/Exonuclease/phosphatase family)		9470731
gene-PITG_00329	PITG_00329	Major Facilitator Superfamily (MFS)	1530	0.000144384	-12.7578	6.541e-27	1.55426e-24	yes	down	1390.73	1250.25	1276.11	0	0	0	57.81	41.71	47.65	0	0	0	49.0567	0	XP_002908942.1(Major Facilitator Superfamily (MFS) [Phytophthora infestans T30-4])	GO:0022857(molecular_function:transmembrane transporter activity); GO:0016021(cellular_component:integral component of membrane)	K08178	JEN		ENOG410XSSD(G:Carbohydrate transport and metabolism)	ENOG410XSSD(Transporter)	PF00083.24(Sugar_tr:Sugar (and other) transporter); PF07690.16(MFS_1:Major Facilitator Superfamily)	sp|P36035|JEN1_YEAST(Carboxylic acid transporter protein homolog OS=Saccharomyces cerevisiae (strain ATCC 204508 / S288c) OX=559292 GN=JEN1 PE=1 SV=1)	9477073
gene-PITG_05578	PITG_05578	catalase-peroxidase, putative	2000	2.98925	1.57978	8.63652e-27	2.01555e-24	yes	up	916.36	1189.96	876.02	3225.68	2988.31	2339.33	30.06	31.45	26.63	103.94	87.97	68.76	29.38	86.89	XP_002999204.1(catalase-peroxidase, putative [Phytophthora infestans T30-4])	GO:0006979(biological_process:response to oxidative stress); GO:0020037(molecular_function:heme binding); GO:0004096(molecular_function:catalase activity)				COG0376(O:Posttranslational modification, protein turnover, chaperones)	COG0376(glutathione Stransferase)	PF00141.23(peroxidase:Peroxidase)	sp|Q5ZZ17|KATG2_LEGPH(Catalase-peroxidase 2 OS=Legionella pneumophila subsp. pneumophila (strain Philadelphia 1 / ATCC 33152 / DSM 7513) OX=272624 GN=katG2 PE=3 SV=1)	9466136
gene-PITG_00163	PITG_00163	threonine dehydratase, mitochondrial precursor	1458	0.35405	-1.49797	2.45018e-26	5.61779e-24	yes	down	870.17	1313.8	1279.59	328.92	402.7	448.47	38.3	46.47	50.65	14.33	16.06	18.26	45.14	16.2167	XP_002908789.1(threonine dehydratase, mitochondrial precursor [Phytophthora infestans T30-4])	GO:0009097(biological_process:isoleucine biosynthetic process); GO:0004794(molecular_function:L-threonine ammonia-lyase activity); GO:0030170(molecular_function:pyridoxal phosphate binding)				COG1171(T:Signal transduction mechanisms)	COG1171(Mitogen-activated protein kinase)	PF00291.25(PALP:Pyridoxal-phosphate dependent enzyme); PF00585.18(Thr_dehydrat_C:C-terminal regulatory domain of Threonine dehydratase)	sp|Q9CKJ2|ILVA_PASMU(L-threonine dehydratase biosynthetic IlvA OS=Pasteurella multocida (strain Pm70) OX=272843 GN=ilvA PE=3 SV=1)	9476756
gene-PITG_19648	PITG_19648	conserved hypothetical protein	1026	0.512765	-0.963631	2.93787e-26	6.61983e-24	no	down	2707.75	3440.72	2882.87	1388.52	1397.59	1685.59	49.1	49.28	46.48	24.49	22.43	27.78	48.2867	24.9	XP_002896209.1(conserved hypothetical protein [Phytophthora infestans T30-4])	GO:0016021(cellular_component:integral component of membrane)	K21956	DRAM2		ENOG410XVTR(S:Function unknown); COG0271(T:Signal transduction mechanisms)	ENOG410XVTR(BolA family); COG0271(Bola-like protein)	PF10277.9(Frag1:Frag1/DRAM/Sfk1 family)		9467077
gene-PITG_05385	PITG_05385	Zinc (Zn2 )-Iron (Fe2 ) Permease (ZIP) Family	2610	0.251833	-1.98946	3.0315e-26	6.71504e-24	yes	down	552.2	490.5	450.44	120.8	120.31	125.98	10.79	7.51	7.85	2.34	2.06	2.18	8.71667	2.19333	XP_002999039.1(Zinc (Zn2 )-Iron (Fe2 ) Permease (ZIP) Family [Phytophthora infestans T30-4])	GO:0046873(molecular_function:metal ion transmembrane transporter activity); GO:0005507(molecular_function:copper ion binding); GO:0016021(cellular_component:integral component of membrane); GO:0016491(molecular_function:oxidoreductase activity)				COG2132(Q:Secondary metabolites biosynthesis, transport and catabolism)	COG2132(Multicopper oxidase)	PF02535.22(Zip:ZIP Zinc transporter); PF07731.14(Cu-oxidase_2:Multicopper oxidase); PF07732.15(Cu-oxidase_3:Multicopper oxidase)	sp|Q9AWU4|LPR1_ORYSJ(Multicopper oxidase LPR1 homolog 1 OS=Oryza sativa subsp. japonica OX=39947 GN=LPR1 PE=2 SV=1)	9463243
gene-PITG_02198	PITG_02198	homoserine kinase, putative	1289	0.492375	-1.02217	6.74658e-26	1.46952e-23	yes	down	3226	4304	3722	1746	1586	2004	164.71	177.34	171.51	88.59	73.72	94.98	171.187	85.7633	XP_002907156.1(homoserine kinase, putative [Phytophthora infestans T30-4])	GO:0006566(biological_process:threonine metabolic process); GO:0016021(cellular_component:integral component of membrane); GO:0004413(molecular_function:homoserine kinase activity); GO:0005524(molecular_function:ATP binding)	K00872	thrB	map00260(Glycine, serine and threonine metabolism)	COG0083(E:Amino acid transport and metabolism)	COG0083(Catalyzes the ATP-dependent phosphorylation of L- homoserine to L-homoserine phosphate (By similarity))	PF00288.26(GHMP_kinases_N:GHMP kinases N terminal domain); PF08544.13(GHMP_kinases_C:GHMP kinases C terminal)	sp|Q8R711|KHSE_CALS4(Homoserine kinase OS=Caldanaerobacter subterraneus subsp. tengcongensis (strain DSM 15242 / JCM 11007 / NBRC 100824 / MB4) OX=273068 GN=thrB PE=3 SV=1)	9469591
gene-PITG_11140	PITG_11140	sodium-dependent phosphate transporter, putative	1551	20.5889	4.3638	9.12634e-26	1.95528e-23	yes	up	31	72	69	1293	1324	724	1.27	2.36	2.53	52.25	48.99	27.35	2.05333	42.8633	XP_002901913.1(sodium-dependent phosphate transporter, putative [Phytophthora infestans T30-4])	GO:0016021(cellular_component:integral component of membrane); GO:0015321(molecular_function:sodium-dependent phosphate transmembrane transporter activity)	K14683	SLC34A, NPT, nptA		COG1283(P:Inorganic ion transport and metabolism)	COG1283(Na Pi-cotransporter)	PF02690.15(Na_Pi_cotrans:Na+/Pi-cotransporter)	sp|O97704|NPT2A_SHEEP(Sodium-dependent phosphate transport protein 2A OS=Ovis aries OX=9940 GN=SLC34A1 PE=2 SV=1)	9476307
gene-PITG_12864	PITG_12864	asparaginyl-tRNA synthetase	1531	0.644109	-0.634624	1.32114e-25	2.78484e-23	no	down	7995.16	9980.69	8503.69	5220.6	5612.12	5635.34	372.15	367.99	352.6	250.29	247.53	262.56	364.247	253.46	XP_002900233.1(asparaginyl-tRNA synthetase [Phytophthora infestans T30-4])	GO:0006421(biological_process:asparaginyl-tRNA aminoacylation); GO:0016021(cellular_component:integral component of membrane); GO:0004816(molecular_function:asparagine-tRNA ligase activity); GO:0051301(biological_process:cell division); GO:0016538(molecular_function:cyclin-dependent protein serine/threonine kinase regulator activity); GO:0005524(molecular_function:ATP binding); GO:0003676(molecul…	K01893	NARS, asnS	map00970(Aminoacyl-tRNA biosynthesis)	COG0017(T:Signal transduction mechanisms)	COG0017((Regulatory) subunit)	PF00152.20(tRNA-synt_2:tRNA synthetases class II (D, K and N)); PF01336.25(tRNA_anti-codon:OB-fold nucleic acid binding domain)	sp|Q6MEC9|SYN_PARUW(Asparagine--tRNA ligase OS=Protochlamydia amoebophila (strain UWE25) OX=264201 GN=asnS PE=3 SV=1)	9478174
gene-PITG_00831	PITG_00831	sodium-dependent phosphate transporter, putative	1542	4.83026	2.2721	3.85694e-25	8.00101e-23	yes	up	90	179	172	747	730	546	3.71	5.92	6.36	30.4	27.2	20.77	5.33	26.1233	XP_002909383.1(sodium-dependent phosphate transporter, putative [Phytophthora infestans T30-4])	GO:0016021(cellular_component:integral component of membrane); GO:0015321(molecular_function:sodium-dependent phosphate transmembrane transporter activity); GO:0016887(molecular_function:ATPase activity); GO:0005524(molecular_function:ATP binding)	K14683	SLC34A, NPT, nptA		COG1283(P:Inorganic ion transport and metabolism)	COG1283(Na Pi-cotransporter)	PF02690.15(Na_Pi_cotrans:Na+/Pi-cotransporter)	sp|O95436|NPT2B_HUMAN(Sodium-dependent phosphate transport protein 2B OS=Homo sapiens OX=9606 GN=SLC34A2 PE=1 SV=3)	9472695
gene-PITG_10880	PITG_10880	polygalacturonase, putative	1339	0.00188267	-9.053	4.56562e-25	9.32314e-23	yes	down	703.42	478.91	430.06	0	3.17	0	37.23	20.35	20.34	0	0.31	0	25.9733	0.103333	XP_002901692.1(polygalacturonase, putative [Phytophthora infestans T30-4])	GO:0071555(biological_process:cell wall organization); GO:0005576(cellular_component:extracellular region); GO:0005975(biological_process:carbohydrate metabolic process); GO:0004650(molecular_function:polygalacturonase activity)	K01184	E3.2.1.15	map00040(Pentose and glucuronate interconversions)	COG5434(M:Cell wall/membrane/envelope biogenesis)	COG5434(Glycoside hydrolase family 28)	PF00295.17(Glyco_hydro_28:Glycosyl hydrolases family 28)	sp|Q0CMU3|PGLR1_ASPTN(Probable endopolygalacturonase I OS=Aspergillus terreus (strain NIH 2624 / FGSC A1156) OX=341663 GN=pgaI PE=3 SV=1)	9476079
gene-PITG_02086	PITG_02086	ATP-binding Cassette (ABC) Superfamily	3645	0.373999	-1.41889	1.14901e-23	2.31022e-21	yes	down	564.96	647.03	531.9	211.56	202.96	216.49	7.99	6.69	6.37	2.29	2.21	2.33	7.01667	2.27667	XP_002907057.1(ATP-binding Cassette (ABC) Superfamily [Phytophthora infestans T30-4])	GO:0042626(molecular_function:ATPase activity, coupled to transmembrane movement of substances); GO:0016021(cellular_component:integral component of membrane); GO:0016887(molecular_function:ATPase activity); GO:0005524(molecular_function:ATP binding)				COG0842(V:Defense mechanisms); COG1131(V:Defense mechanisms)	COG0842((ABC) transporter); COG1131((ABC) transporter)	PF01061.24(ABC2_membrane:ABC-2 type transporter); PF00005.27(ABC_tran:ABC transporter); PF06422.12(PDR_CDR:CDR ABC transporter)	sp|Q7PC88|AB31G_ARATH(ABC transporter G family member 31 OS=Arabidopsis thaliana OX=3702 GN=ABCG31 PE=1 SV=1)	9478622
gene-PITG_16487	PITG_16487	cell 5A endo-1,4-betaglucanase, putative	1923	0.241024	-2.05275	1.40628e-23	2.78465e-21	yes	down	946	674	712	166	195	193	30.18	17.16	20.31	5.2	5.59	5.66	22.55	5.48333	XP_002897518.1(cell 5A endo-1,4-betaglucanase, putative [Phytophthora infestans T30-4])	GO:0016021(cellular_component:integral component of membrane); GO:0005975(biological_process:carbohydrate metabolic process); GO:0004553(molecular_function:hydrolase activity, hydrolyzing O-glycosyl compounds)	K01179	E3.2.1.4	map00500(Starch and sucrose metabolism)	COG2730(G:Carbohydrate transport and metabolism)	COG2730(Glycoside hydrolase Family 5)	PF00150.18(Cellulase:Cellulase (glycosyl hydrolase family 5))	sp|P19487|GUNA_XANCP(Major extracellular endoglucanase OS=Xanthomonas campestris pv. campestris (strain ATCC 33913 / DSM 3586 / NCPPB 528 / LMG 568 / P 25) OX=190485 GN=engXCA PE=1 SV=2)	9465192
gene-PITG_02182	PITG_02182	homoserine dehydrogenase, putative	1518	0.499905	-1.00027	3.11417e-23	6.0745e-21	yes	down	4067.33	5371.13	3858.29	2020.72	2253.46	2132.14	170.66	180.89	145.45	83.8	85.57	82.66	165.667	84.01	XP_002907142.1(homoserine dehydrogenase, putative [Phytophthora infestans T30-4])	GO:0050661(molecular_function:NADP binding); GO:0004412(molecular_function:homoserine dehydrogenase activity); GO:0004386(molecular_function:helicase activity); GO:0009088(biological_process:threonine biosynthetic process); GO:0009097(biological_process:isoleucine biosynthetic process); GO:0009086(biological_process:methionine biosynthetic process)				COG0460(E:Amino acid transport and metabolism)	COG0460(homoserine dehydrogenase)	PF00742.19(Homoserine_dh:Homoserine dehydrogenase); PF03447.16(NAD_binding_3:Homoserine dehydrogenase, NAD binding domain)	sp|P52986|DHOM_SYNY3(Homoserine dehydrogenase OS=Synechocystis sp. (strain PCC 6803 / Kazusa) OX=1111708 GN=hom PE=3 SV=1)	9469577
gene-PITG_14675	PITG_14675	conserved hypothetical protein	1113	3.39885	1.76505	3.66471e-23	7.04325e-21	yes	up	128.41	142.25	169.95	529.08	434.27	480.04	7.87	7.08	9.45	32.41	24.38	27.45	8.13333	28.08	XP_002898564.1(conserved hypothetical protein [Phytophthora infestans T30-4])	GO:0046872(molecular_function:metal ion binding)				ENOG4110ADX(S:Function unknown); ENOG41109I3(S:Function unknown); ENOG411096B(S:Function unknown)	ENOG4110ADX(-); ENOG41109I3(-); ENOG411096B(-)	PF01363.21(FYVE:FYVE zinc finger)		9478926
gene-PITG_11854	PITG_11854	C2 domain-containing protein, putative	1155	0.416963	-1.26201	6.64124e-23	1.25789e-20	yes	down	7126.68	6506.2	5833.07	2297.42	2908.83	2737.04	367.35	270.72	271.42	117.72	136.54	131	303.163	128.42	XP_002901340.1(C2 domain-containing protein, putative [Phytophthora infestans T30-4])	GO:0016021(cellular_component:integral component of membrane); GO:0008237(molecular_function:metallopeptidase activity)				ENOG410ZN2X(S:Function unknown)	ENOG410ZN2X(C2 domain-containing protein)	PF00168.30(C2:C2 domain)		9470863
gene-PITG_20230	PITG_20230	Amino Acid/Auxin Permease (AAAP) Family	1497	2.17112	1.11844	1.96554e-22	3.66966e-20	yes	up	2897	4798	4462	7831	8455	8978	123.57	164.34	171.06	330.3	326.55	353.97	152.99	336.94	XP_002895902.1(Amino Acid/Auxin Permease (AAAP) Family [Phytophthora infestans T30-4])	GO:0016021(cellular_component:integral component of membrane)	K15015	SLC32A, VGAT		ENOG410XXY2(S:Function unknown)	ENOG410XXY2(Amino Acid Auxin Permease (AAAP) Family)	PF01490.18(Aa_trans:Transmembrane amino acid transporter protein)	sp|Q8GYS4|AVT1D_ARATH(Amino acid transporter AVT1D OS=Arabidopsis thaliana OX=3702 GN=AVT1D PE=2 SV=1)	9469940
gene-PITG_04685	PITG_04685	hypothetical protein	702	0.295392	-1.7593	7.97433e-22	1.46784e-19	yes	down	1201	946.2	1038.66	302.41	260.05	361.27	138.06	91.27	111.3	35.93	28.38	39.86	113.543	34.7233	XP_002905422.1(hypothetical protein PITG_04685 [Phytophthora infestans T30-4])									9475887
gene-PITG_17419	PITG_17419	conserved hypothetical protein	835	1.81597	0.860741	9.34757e-22	1.69671e-19	no	up	1285	1672	1592	2748	2617	2583	115.08	123.69	131.19	250.37	218.8	219.08	123.32	229.417	XP_002896735.1(conserved hypothetical protein [Phytophthora infestans T30-4])					ENOG4110A4R(S:Function unknown)	ENOG4110A4R(-)			9471449
gene-PITG_13448	PITG_13448	formate dehydrogenase	1414	0.365552	-1.45185	1.01805e-21	1.8226e-19	yes	down	744	1210	1153	372	329	385	33.97	44.44	47.38	16.82	13.63	16.27	41.93	15.5733	XP_002899678.1(formate dehydrogenase [Phytophthora infestans T30-4])	GO:0005737(cellular_component:cytoplasm); GO:0051287(molecular_function:NAD binding); GO:0042183(biological_process:formate catabolic process); GO:0016616(molecular_function:oxidoreductase activity, acting on the CH-OH group of donors, NAD or NADP as acceptor); GO:0008863(molecular_function:formate dehydrogenase (NAD+) activity)	K00122	FDH	map00630(Glyoxylate and dicarboxylate metabolism)	COG1052(S:Function unknown)	COG1052(Fibronectin type III domain)	PF02826.19(2-Hacid_dh_C:D-isomer specific 2-hydroxyacid dehydrogenase, NAD binding domain); PF00389.30(2-Hacid_dh:D-isomer specific 2-hydroxyacid dehydrogenase, catalytic domain); PF03446.15(NAD_binding_2:NAD binding domain of 6-phosphogluconate dehydrogenase)	sp|P33160|FDH_PSESR(Formate dehydrogenase OS=Pseudomonas sp. (strain 101) OX=33067 PE=1 SV=3)	9461882
gene-PITG_00999	PITG_00999	protein kinase, putative	1151	0.345219	-1.53442	1.55694e-21	2.74968e-19	yes	down	2537	2217	2014	694	913	679	142.44	101.85	102.23	39.32	46.72	35.7	115.507	40.58	XP_002909529.1(protein kinase, putative [Phytophthora infestans T30-4])	GO:0005524(molecular_function:ATP binding); GO:0004672(molecular_function:protein kinase activity)				COG0515(Z:Cytoskeleton)	COG0515(heavy chain)	PF00069.25(Pkinase:Protein kinase domain); PF07714.17(Pkinase_Tyr:Protein tyrosine kinase)	sp|Q55GU0|Y9955_DICDI(Probable serine/threonine-protein kinase DDB_G0267514 OS=Dictyostelium discoideum OX=44689 GN=DDB_G0267514 PE=3 SV=1)	9473324
gene-PITG_02352	PITG_02352	P-type ATPase (P-ATPase) Superfamily	2667	1.94172	0.957336	2.44722e-21	4.26436e-19	no	up	1216.5	1846.29	1645.27	2934.45	2807.46	3020.83	62.41	76.99	77.5	146.96	129.74	139	72.3	138.567	XP_002907290.1(P-type ATPase (P-ATPase) Superfamily [Phytophthora infestans T30-4])	GO:0016021(cellular_component:integral component of membrane); GO:0005524(molecular_function:ATP binding)				COG0474(P:Inorganic ion transport and metabolism)	COG0474(P-type atpase)	PF00122.20(E1-E2_ATPase:E1-E2 ATPase); PF00689.21(Cation_ATPase_C:Cation transporting ATPase, C-terminus); PF13246.6(Cation_ATPase:Cation transport ATPase (P-type)); PF00702.26(Hydrolase:haloacid dehalogenase-like hydrolase)	sp|Q73E41|BACA1_BACC1(Calcium-transporting ATPase 1 OS=Bacillus cereus (strain ATCC 10987 / NRS 248) OX=222523 GN=BCE_0519 PE=1 SV=1)	9469811
gene-PITG_17095	PITG_17095	tricarboxylate transporter, putative	909	0.322803	-1.63128	3.2066e-21	5.51409e-19	yes	down	537.48	532.84	634.93	155.81	164.68	214.65	42.87	34.9	46.36	12.57	12.18	16.13	41.3767	13.6267	XP_002896999.1(tricarboxylate transporter, putative [Phytophthora infestans T30-4])	GO:0016021(cellular_component:integral component of membrane); GO:0022857(molecular_function:transmembrane transporter activity)	K15100	SLC25A1, CTP		ENOG410YAYP(K:Transcription)	ENOG410YAYP(Transcriptional regulator, gntR family)	PF00153.27(Mito_carr:Mitochondrial carrier protein)	sp|F1R4U0|TXTPB_DANRE(Tricarboxylate transport protein B, mitochondrial OS=Danio rerio OX=7955 GN=slc25a1b PE=3 SV=2)	9466584
gene-PITG_17032	PITG_17032	anthranilate phosphoribosyltransferase, putative	1089	0.532355	-0.909539	1.27244e-20	2.15968e-18	no	down	3705.27	4407.31	3469	1879	1887	2201	233.38	225.64	198.37	118.46	109.04	129.49	219.13	118.997	XP_002897236.1(anthranilate phosphoribosyltransferase, putative [Phytophthora infestans T30-4])	GO:0000162(biological_process:tryptophan biosynthetic process); GO:0004048(molecular_function:anthranilate phosphoribosyltransferase activity)	K00766	trpD	map00400(Phenylalanine, tyrosine and tryptophan biosynthesis)	COG0547(E:Amino acid transport and metabolism)	COG0547(Anthranilate phosphoribosyltransferase)	PF00591.21(Glycos_transf_3:Glycosyl transferase family, a/b domain); PF02885.17(Glycos_trans_3N:Glycosyl transferase family, helical bundle domain)	sp|B9KXB8|TRPD_THERP(Anthranilate phosphoribosyltransferase OS=Thermomicrobium roseum (strain ATCC 27502 / DSM 5159 / P-2) OX=309801 GN=trpD PE=3 SV=1)	9469199
gene-PITG_00191	PITG_00191	conserved hypothetical protein	1047	0.215245	-2.21595	1.30388e-20	2.18467e-18	yes	down	239	218	230	49	46	49	15.83	11.76	13.85	3.26	2.8	3.04	13.8133	3.03333	XP_002908816.1(conserved hypothetical protein [Phytophthora infestans T30-4])	GO:0003824(molecular_function:catalytic activity)	K22966	HINT4	map00920(Sulfur metabolism)	ENOG4111UTJ(S:Function unknown); ENOG4111MVJ(S:Function unknown)	ENOG4111UTJ(Scavenger mRNA decapping enzyme C-term binding); ENOG4111MVJ(Scavenger mRNA decapping enzyme C-term binding)	PF11969.8(DcpS_C:Scavenger mRNA decapping enzyme C-term binding); PF01230.23(HIT:HIT domain)	sp|Q28BZ2|HINT3_XENTR(Histidine triad nucleotide-binding protein 3 OS=Xenopus tropicalis OX=8364 GN=hint3 PE=2 SV=1)	9476863
gene-PITG_07847	PITG_07847	conserved hypothetical protein	1047	0.444593	-1.16944	4.39112e-20	7.26425e-18	yes	down	4773.72	5469.45	5339.21	2175.25	2678.9	1842.78	297.52	276.23	300.61	132.91	148.82	104.52	291.453	128.75	XP_002904066.1(conserved hypothetical protein [Phytophthora infestans T30-4])	GO:0035091(molecular_function:phosphatidylinositol binding); GO:0008270(molecular_function:zinc ion binding)				ENOG41108XH(S:Function unknown)	ENOG41108XH(Zinc finger, C3HC4 type (RING finger))	PF12678.7(zf-rbx1:RING-H2 zinc finger domain); PF13639.6(zf-RING_2:Ring finger domain); PF13445.6(zf-RING_UBOX:RING-type zinc-finger); PF12861.7(zf-ANAPC11:Anaphase-promoting complex subunit 11 RING-H2 finger); PF00097.25(zf-C3HC4:Zinc finger, C3HC4 type (RING finger)); PF13923.6(zf-C3HC4_2:Zinc finger, C3HC4 type (RING finger)); PF17123.5(zf-RING_11:RING-like zinc finger)	sp|P36096|TUL1_YEAST(Transmembrane E3 ubiquitin-protein ligase 1 OS=Saccharomyces cerevisiae (strain ATCC 204508 / S288c) OX=559292 GN=TUL1 PE=1 SV=1)	9465825
gene-PITG_11615	PITG_11615	homoserine dehydrogenase, putative	1519	0.592962	-0.753988	5.4625e-20	8.92368e-18	no	down	2637.57	3278.35	2730.94	1610.96	1576.96	1761.82	114.68	114.06	107.18	70.36	62.76	71.37	111.973	68.1633	XP_002901159.1(homoserine dehydrogenase, putative [Phytophthora infestans T30-4])	GO:0050661(molecular_function:NADP binding); GO:0004412(molecular_function:homoserine dehydrogenase activity); GO:0004386(molecular_function:helicase activity); GO:0009088(biological_process:threonine biosynthetic process); GO:0009097(biological_process:isoleucine biosynthetic process); GO:0009086(biological_process:methionine biosynthetic process)				COG0460(E:Amino acid transport and metabolism)	COG0460(homoserine dehydrogenase)	PF00742.19(Homoserine_dh:Homoserine dehydrogenase); PF03447.16(NAD_binding_3:Homoserine dehydrogenase, NAD binding domain)	sp|P52986|DHOM_SYNY3(Homoserine dehydrogenase OS=Synechocystis sp. (strain PCC 6803 / Kazusa) OX=1111708 GN=hom PE=3 SV=1)	9470679
gene-PITG_11883	PITG_11883	conserved hypothetical protein	1038	1.56253	0.643883	7.23257e-20	1.16694e-17	no	up	5723	7753	6791	10112	10371	9969.45	325.2	356.75	349.26	572.99	538.47	527.4	343.737	546.287	XP_002901362.1(conserved hypothetical protein [Phytophthora infestans T30-4])					ENOG41109US(S:Function unknown)	ENOG41109US(-)			9470885
gene-PITG_02363	PITG_02363	conserved hypothetical protein	495	2.46173	1.29967	8.70274e-20	1.38703e-17	yes	up	258.79	312.89	365.84	773.71	716.51	735.08	53.22	57.09	73.41	173.87	148.6	152.09	61.24	158.187	XP_002907305.1(conserved hypothetical protein [Phytophthora infestans T30-4])	GO:0016021(cellular_component:integral component of membrane); GO:0005524(molecular_function:ATP binding)				COG0474(P:Inorganic ion transport and metabolism)	COG0474(P-type atpase)	PF00689.21(Cation_ATPase_C:Cation transporting ATPase, C-terminus)		9469826
gene-PITG_03662	PITG_03662	calcineurin-like phosphoesterase, putative	1941	2.06068	1.04312	2.33139e-19	3.67095e-17	yes	up	777	959	801	1696	1855	1489	21.26	20.88	19.54	45.46	45.5	37.36	20.56	42.7733	XP_002906719.1(calcineurin-like phosphoesterase, putative [Phytophthora infestans T30-4])	GO:0016021(cellular_component:integral component of membrane); GO:0046872(molecular_function:metal ion binding); GO:0003993(molecular_function:acid phosphatase activity)	K22390	ACP7		COG1409(S:Function unknown)	COG1409(Hydrolyzes cAMP to 5'-AMP. Plays an important regulatory role in modulating the intracellular concentration of cAMP, thereby influencing cAMP-dependent processes (By similarity))	PF00149.28(Metallophos:Calcineurin-like phosphoesterase); PF14008.6(Metallophos_C:Iron/zinc purple acid phosphatase-like protein C); PF16656.5(Pur_ac_phosph_N:Purple acid Phosphatase, N-terminal domain)	sp|Q6ZNF0|ACP7_HUMAN(Acid phosphatase type 7 OS=Homo sapiens OX=9606 GN=ACP7 PE=2 SV=2)	9467614
gene-PITG_21846	PITG_21846	conserved hypothetical protein	2061	0.225685	-2.14762	5.55152e-19	8.63724e-17	yes	down	261.4	244.4	256.45	57.2	66.44	43.74	7.71	5.74	6.75	1.66	1.76	1.18	6.73333	1.53333	XP_002996917.1(conserved hypothetical protein [Phytophthora infestans T30-4])	GO:0016021(cellular_component:integral component of membrane); GO:0005507(molecular_function:copper ion binding); GO:0046873(molecular_function:metal ion transmembrane transporter activity); GO:0016491(molecular_function:oxidoreductase activity)				COG2132(Q:Secondary metabolites biosynthesis, transport and catabolism)	COG2132(Multicopper oxidase)	PF07732.15(Cu-oxidase_3:Multicopper oxidase); PF07731.14(Cu-oxidase_2:Multicopper oxidase); PF02535.22(Zip:ZIP Zinc transporter)	sp|Q9AWU4|LPR1_ORYSJ(Multicopper oxidase LPR1 homolog 1 OS=Oryza sativa subsp. japonica OX=39947 GN=LPR1 PE=2 SV=1)	9473608
gene-PITG_17805	PITG_17805	Amino Acid/Auxin Permease (AAAP) Family	1542	0.270817	-1.88461	5.98914e-19	9.20847e-17	yes	down	350.3	343.96	355.1	71.65	117.7	87.49	14.43	11.37	13.14	2.92	4.39	3.33	12.98	3.54667	XP_002896646.1(Amino Acid/Auxin Permease (AAAP) Family [Phytophthora infestans T30-4])	GO:0016021(cellular_component:integral component of membrane)				ENOG410XXY2(S:Function unknown)	ENOG410XXY2(Amino Acid Auxin Permease (AAAP) Family)	PF01490.18(Aa_trans:Transmembrane amino acid transporter protein)	sp|F4J1Q9|AVT1I_ARATH(Amino acid transporter AVT1I OS=Arabidopsis thaliana OX=3702 GN=AVT1I PE=3 SV=1)	9471336
gene-PITG_11940	PITG_11940	chitin-binding protein, putative	816	0.0850908	-3.55485	6.60447e-19	1.00365e-16	yes	down	133.18	108	131	9	8	14	12.32	8.26	11.16	0.85	0.69	1.23	10.58	0.923333	XP_002901403.1(chitin-binding protein, putative [Phytophthora infestans T30-4])					ENOG4111MM1(S:Function unknown)	ENOG4111MM1(chitin binding protein)	PF03067.15(LPMO_10:Lytic polysaccharide mono-oxygenase, cellulose-degrading)		9470930
gene-PITG_07714	PITG_07714	ATP-binding Cassette (ABC) superfamily	4035	1.7414	0.800244	8.10696e-19	1.21781e-16	no	up	1859.88	2622.23	2497.32	3919.55	3790.74	3960.66	24.11	26.95	28.48	49.52	43.49	46.35	26.5133	46.4533	XP_002904652.1(ATP-binding Cassette (ABC) superfamily [Phytophthora infestans T30-4])	GO:0016021(cellular_component:integral component of membrane); GO:0016887(molecular_function:ATPase activity); GO:0005524(molecular_function:ATP binding); GO:0042626(molecular_function:ATPase activity, coupled to transmembrane movement of substances)				COG1131(G:Carbohydrate transport and metabolism); COG0842(G:Carbohydrate transport and metabolism)	COG1131(Transporter); COG0842(Transporter)	PF01061.24(ABC2_membrane:ABC-2 type transporter); PF00005.27(ABC_tran:ABC transporter); PF13191.6(AAA_16:AAA ATPase domain); PF03193.16(RsgA_GTPase:RsgA GTPase); PF13555.6(AAA_29:P-loop containing region of AAA domain); PF06414.12(Zeta_toxin:Zeta toxin)	sp|Q0JLC5|AB36G_ORYSJ(ABC transporter G family member 36 OS=Oryza sativa subsp. japonica OX=39947 GN=ABCG36 PE=2 SV=1)	9462823
gene-PITG_00844	PITG_00844	copine-like protein, putative	789	0.494421	-1.01619	8.40312e-19	1.24796e-16	yes	down	2582	2637	2637	1087	1216	1482	109.98	88.05	108.25	56.05	60.24	74.86	102.093	63.7167	XP_002909392.1(copine-like protein, putative [Phytophthora infestans T30-4])					ENOG410XPC8(S:Function unknown)	ENOG410XPC8(copine family)	PF07002.16(Copine:Copine); PF10138.9(vWA-TerF-like:vWA found in TerF C terminus); PF00092.28(VWA:von Willebrand factor type A domain)	sp|Q9LY87|RGLG2_ARATH(E3 ubiquitin-protein ligase RGLG2 OS=Arabidopsis thaliana OX=3702 GN=RGLG2 PE=1 SV=1)	9472704
gene-PITG_03410	PITG_03410	acetolactate synthase small subunit, putative	828	0.52063	-0.941669	2.46404e-18	3.61827e-16	no	down	8263	11090	11230	4591	4713	6058	748.73	830.62	936.82	423.48	398.95	520.16	838.723	447.53	XP_002906480.1(acetolactate synthase small subunit, putative [Phytophthora infestans T30-4])	GO:1990610(molecular_function:acetolactate synthase regulator activity); GO:0009082(biological_process:branched-chain amino acid biosynthetic process)	K01653	E2.2.1.6S, ilvH, ilvN	map00290(Valine, leucine and isoleucine biosynthesis); map00770(Pantothenate and CoA biosynthesis); map00650(Butanoate metabolism)	COG0440(E:Amino acid transport and metabolism)	COG0440(Acetolactate synthase small subunit)	PF10369.9(ALS_ss_C:Small subunit of acetolactate synthase); PF01842.25(ACT:ACT domain); PF13710.6(ACT_5:ACT domain)	sp|Q57625|ILVH_METJA(Probable acetolactate synthase small subunit OS=Methanocaldococcus jannaschii (strain ATCC 43067 / DSM 2661 / JAL-1 / JCM 10045 / NBRC 100440) OX=243232 GN=ilvH PE=3 SV=1)	9467375
gene-PITG_02925	PITG_02925	ketol-acid reductoisomerase	1703	0.590209	-0.760702	3.28842e-18	4.77515e-16	no	down	35394	49933	49354	24709	24696	26985	1298.2	1465.42	1622.12	892.95	817.01	912.04	1461.91	874	XP_002907783.1(ketol-acid reductoisomerase [Phytophthora infestans T30-4])	GO:0009097(biological_process:isoleucine biosynthetic process); GO:0046872(molecular_function:metal ion binding); GO:0004455(molecular_function:ketol-acid reductoisomerase activity); GO:0016853(molecular_function:isomerase activity); GO:0009099(biological_process:valine biosynthetic process)	K00053	ilvC	map00770(Pantothenate and CoA biosynthesis); map00290(Valine, leucine and isoleucine biosynthesis)	COG0059(E:Amino acid transport and metabolism)	COG0059(Alpha-keto-beta-hydroxylacyl reductoisomerase)	PF01450.19(IlvC:Acetohydroxy acid isomeroreductase, catalytic domain); PF07991.12(IlvN:Acetohydroxy acid isomeroreductase, NADPH-binding domain)	sp|Q01292|ILV5_SPIOL(Ketol-acid reductoisomerase, chloroplastic OS=Spinacia oleracea OX=3562 GN=AHRI PE=1 SV=1)	9476997
gene-PITG_17094	PITG_17094	aminotransferase, putative	1161	0.425598	-1.23244	3.70307e-18	5.31818e-16	yes	down	1397.52	1561.16	1652.07	572.19	539.32	794.35	25.89	22.9	27.19	10.39	9	13.44	25.3267	10.9433	XP_002896998.1(aminotransferase, putative [Phytophthora infestans T30-4])	GO:0008483(molecular_function:transaminase activity); GO:0009058(biological_process:biosynthetic process); GO:0030170(molecular_function:pyridoxal phosphate binding); GO:0003824(molecular_function:catalytic activity)				COG1167(K:Transcription)	COG1167(Transcriptional regulator, gntR family)	PF00155.21(Aminotran_1_2:Aminotransferase class I and II); PF12897.7(Aminotran_MocR:Alanine-glyoxylate amino-transferase)	sp|H3ZPL1|ARAT1_THELN(Aromatic-amino-acid aminotransferase 1 OS=Thermococcus litoralis (strain ATCC 51850 / DSM 5473 / JCM 8560 / NS-C) OX=523849 GN=OCC_04335 PE=1 SV=1)	9466583
gene-PITG_22675	PITG_22675	secreted RxLR effector peptide protein, putative	363	0.0784279	-3.67249	1.06667e-17	1.51525e-15	yes	down	127	93	145	10	11	7	51.59	36.63	61.41	4.85	4.95	3.06	49.8767	4.28667	XP_002907857.1(secreted RxLR effector peptide protein, putative [Phytophthora infestans T30-4])									9477391
gene-PITG_05156	PITG_05156	secretory protein OPEL	1670	1.55784	0.639544	1.57892e-17	2.21881e-15	no	up	16466	23746	19929	29570	29981	30374	617.82	713.25	670.33	1093.71	1015.18	1050.61	667.133	1053.17	XP_002998850.1(secretory protein OPEL [Phytophthora infestans T30-4])					ENOG410XSZW(S:Function unknown); ENOG4111VKI(S:Function unknown)	ENOG410XSZW(Putative TOS1-like glycosyl hydrolase (DUF2401)); ENOG4111VKI(Glycine-rich protein domain (DUF2403))	PF10287.9(DUF2401:Putative TOS1-like glycosyl hydrolase (DUF2401)); PF10290.9(DUF2403:Glycine-rich protein domain (DUF2403))	sp|Q59L72|PGA52_CANAL(GPI-anchored protein 52 OS=Candida albicans (strain SC5314 / ATCC MYA-2876) OX=237561 GN=PGA52 PE=1 SV=2)	9466006
gene-PITG_03357	PITG_03357	conserved hypothetical protein	1491	0.000868381	-10.1694	2.2144e-17	3.07872e-15	yes	down	483.1	417.74	364.7	0	0	1.39	20.71	14.38	14.05	0	0	0.06	16.38	0.02	XP_002906430.1(conserved hypothetical protein [Phytophthora infestans T30-4])	GO:0006683(biological_process:galactosylceramide catabolic process); GO:0004336(molecular_function:galactosylceramidase activity); GO:0004553(molecular_function:hydrolase activity, hydrolyzing O-glycosyl compounds)				ENOG410YCTG(S:Function unknown)	ENOG410YCTG(glycoside hydrolase family 5 protein)	PF14587.6(Glyco_hydr_30_2:O-Glycosyl hydrolase family 30); PF02057.15(Glyco_hydro_59:Glycosyl hydrolase family 59)	sp|Q76FP5|6GAL_HYPRU(Endo-beta-1,6-galactanase OS=Hypocrea rufa OX=5547 GN=6GAL PE=1 SV=1)	9464514
gene-PITG_00353	PITG_00353	metallophosphoesterase 1, putative	1080	0.372684	-1.42398	2.83101e-17	3.89458e-15	yes	down	292.89	383.67	351.29	106.34	124.26	139.61	18.64	19.86	20.31	6.78	7.26	8.3	19.6033	7.44667	XP_002908963.1(metallophosphoesterase 1, putative [Phytophthora infestans T30-4])	GO:0016787(molecular_function:hydrolase activity); GO:0016021(cellular_component:integral component of membrane); GO:0006506(biological_process:GPI anchor biosynthetic process)	K23362	MPPE1, PGAP5		ENOG410ZM57(S:Function unknown)	ENOG410ZM57(Metallophosphoesterase 1)	PF00149.28(Metallophos:Calcineurin-like phosphoesterase); PF12850.7(Metallophos_2:Calcineurin-like phosphoesterase superfamily domain)	sp|D2I2M6|MPPE1_AILME(Metallophosphoesterase 1 OS=Ailuropoda melanoleuca OX=9646 GN=MPPE1 PE=3 SV=1)	9477176
gene-PITG_13614	PITG_13614	malate dehydrogenase, mitochondrial precursor	1175	0.664114	-0.590498	3.24363e-17	4.41572e-15	no	down	8077.81	10723.5	9752.83	6117.43	5922.17	6208.46	462.34	497.16	505.34	349.26	309.8	330.92	488.28	329.993	XP_002899810.1(malate dehydrogenase, mitochondrial precursor [Phytophthora infestans T30-4])	GO:0005975(biological_process:carbohydrate metabolic process); GO:0016021(cellular_component:integral component of membrane); GO:0006099(biological_process:tricarboxylic acid cycle); GO:0030060(molecular_function:L-malate dehydrogenase activity); GO:0006108(biological_process:malate metabolic process); GO:0005524(molecular_function:ATP binding)	K00026	MDH2	map00020(Citrate cycle (TCA cycle)); map00630(Glyoxylate and dicarboxylate metabolism); map00620(Pyruvate metabolism); map00710(Carbon fixation in photosynthetic organisms); map00270(Cysteine and methionine metabolism)	COG0039(C:Energy production and conversion)	COG0039(Catalyzes the reversible oxidation of malate to oxaloacetate (By similarity))	PF02866.18(Ldh_1_C:lactate/malate dehydrogenase, alpha/beta C-terminal domain); PF00056.23(Ldh_1_N:lactate/malate dehydrogenase, NAD binding domain); PF01073.19(3Beta_HSD:3-beta hydroxysteroid dehydrogenase/isomerase family)	sp|P08249|MDHM_MOUSE(Malate dehydrogenase, mitochondrial OS=Mus musculus OX=10090 GN=Mdh2 PE=1 SV=3)	9462248
gene-PITG_21522	PITG_21522	conserved hypothetical protein	1395	2.92992	1.55086	4.05624e-17	5.46505e-15	yes	up	100.89	156.47	152.82	411.52	347.15	391.65	4.68	5.84	6.38	18.92	14.62	16.83	5.63333	16.79	XP_002894889.1(conserved hypothetical protein [Phytophthora infestans T30-4])					ENOG4110A6C(S:Function unknown)	ENOG4110A6C(-)			9477901
gene-PITG_15449	PITG_15449	branched-chain-amino-acid aminotransferase	1312	0.598308	-0.741039	4.88135e-17	6.50963e-15	no	down	7237	9309.33	9725.24	5092.53	5106.99	4931.87	361.63	375.16	438.34	252.72	232.15	228.64	391.71	237.837	XP_002898400.1(branched-chain-amino-acid aminotransferase [Phytophthora infestans T30-4])	GO:0052654(molecular_function:L-leucine transaminase activity); GO:0052655(molecular_function:L-valine transaminase activity); GO:0052656(molecular_function:L-isoleucine transaminase activity); GO:0009082(biological_process:branched-chain amino acid biosynthetic process)	K00826	E2.6.1.42, ilvE	map00270(Cysteine and methionine metabolism); map00770(Pantothenate and CoA biosynthesis); map00280(Valine, leucine and isoleucine degradation); map00290(Valine, leucine and isoleucine biosynthesis)	COG0115(E:Amino acid transport and metabolism)	COG0115(brancheD-chain amino acid aminotransferase)	PF01063.19(Aminotran_4:Amino-transferase class IV)	sp|Q54N47|BCAT_DICDI(Branched-chain-amino-acid aminotransferase OS=Dictyostelium discoideum OX=44689 GN=bcaA PE=3 SV=1)	9478514
gene-PITG_04820	PITG_04820	conserved hypothetical protein	1802	0.541296	-0.88551	6.28646e-17	8.29876e-15	no	down	1321	1836	1593	812	899	760	45.4	50.41	49	27.46	27.82	24.04	48.27	26.44	XP_002905526.1(conserved hypothetical protein [Phytophthora infestans T30-4])					ENOG410YI5X(S:Function unknown)	ENOG410YI5X(-)			9466214
gene-PITG_17201	PITG_17201	GTP-binding protein, putative	1677	0.668753	-0.580455	6.59167e-17	8.61465e-15	no	down	4140.1	4738.24	4693.85	2821.2	2896.79	3066.69	56.21	50.78	56.47	37.23	34.96	37.92	54.4867	36.7033	XP_002897082.1(GTP-binding protein, putative [Phytophthora infestans T30-4])	GO:0046873(molecular_function:metal ion transmembrane transporter activity); GO:0003924(molecular_function:GTPase activity); GO:0016021(cellular_component:integral component of membrane); GO:0005525(molecular_function:GTP binding)				COG5258(S:Function unknown)	COG5258(GTP binding protein)	PF00009.27(GTP_EFTU:Elongation factor Tu GTP binding domain); PF01926.23(MMR_HSR1:50S ribosome-binding GTPase)	sp|Q3UJK4|GTPB2_MOUSE(GTP-binding protein 2 OS=Mus musculus OX=10090 GN=Gtpbp2 PE=1 SV=1)	9468683
gene-PITG_02740	PITG_02740	acetolactate synthase, mitochondrial precursor	1947	0.499269	-1.00211	8.73038e-17	1.12968e-14	yes	down	4866	7385	7286	2924	2836	3604	153.07	185.31	204.85	90.35	80.2	104.19	181.077	91.58	XP_002907637.1(acetolactate synthase, mitochondrial precursor [Phytophthora infestans T30-4])	GO:0050660(molecular_function:flavin adenine dinucleotide binding); GO:0000287(molecular_function:magnesium ion binding); GO:0030976(molecular_function:thiamine pyrophosphate binding); GO:0009099(biological_process:valine biosynthetic process); GO:0009097(biological_process:isoleucine biosynthetic process); GO:0003984(molecular_function:acetolactate synthase activity)	K01652	E2.2.1.6L, ilvB, ilvG, ilvI	map00290(Valine, leucine and isoleucine biosynthesis); map00770(Pantothenate and CoA biosynthesis); map00650(Butanoate metabolism)	COG0028(E:Amino acid transport and metabolism)	COG0028(acetolactate synthase)	PF02776.18(TPP_enzyme_N:Thiamine pyrophosphate enzyme, N-terminal TPP binding domain); PF02775.21(TPP_enzyme_C:Thiamine pyrophosphate enzyme, C-terminal TPP binding domain); PF00205.22(TPP_enzyme_M:Thiamine pyrophosphate enzyme, central domain)	sp|Q5KPJ5|ILVB_CRYNJ(Acetolactate synthase, mitochondrial OS=Cryptococcus neoformans var. neoformans serotype D (strain JEC21 / ATCC MYA-565) OX=214684 GN=ILV2 PE=3 SV=1)	9476684
gene-PITG_16684	PITG_16684	transmembrane protein, putative	2086	0.463998	-1.10781	1.05078e-16	1.34634e-14	yes	down	656.14	877.83	758.66	350.36	372.55	300.07	19.09	20.35	19.71	10	9.73	8.01	19.7167	9.24667	RAW36065.1(hypothetical protein PC110_g7641 [Phytophthora cactorum])	GO:0022857(molecular_function:transmembrane transporter activity); GO:0016021(cellular_component:integral component of membrane)				ENOG410ZHRP(S:Function unknown)	ENOG410ZHRP(amino acid)	PF13520.6(AA_permease_2:Amino acid permease)		9465476
gene-PITG_20302	PITG_20302	conserved hypothetical protein	1059	2.89187	1.532	1.21659e-16	1.54365e-14	yes	up	139.45	175.59	195.53	541.14	410.36	469.07	7.94	7.73	9.99	31.15	21.53	24.68	8.55333	25.7867	XP_002895920.1(conserved hypothetical protein [Phytophthora infestans T30-4])	GO:0051603(biological_process:proteolysis involved in cellular protein catabolic process); GO:0005634(cellular_component:nucleus); GO:0004298(molecular_function:threonine-type endopeptidase activity); GO:0005839(cellular_component:proteasome core complex); GO:0016491(molecular_function:oxidoreductase activity)	K02738;psoj;pif	PSMB6;;	map03050(Proteasome)	ENOG410XS23(O:Posttranslational modification, protein turnover, chaperones); ENOG4110991(S:Function unknown); ENOG41102J3(S:Function unknown)	ENOG410XS23(The proteasome is a multicatalytic proteinase complex which is characterized by its ability to cleave peptides with Arg, Phe, Tyr, Leu, and Glu adjacent to the leaving group at neutral or slightly basic pH. The proteasome has an ATP-dependent proteolytic activity (By similarity)); ENOG4110991(-); ENOG41102J3(-)	PF14027.6(Questin_oxidase:Questin oxidase-like)		9469959
gene-PITG_22295	PITG_22295	hypothetical protein	243	0.613942	-0.703826	1.54183e-16	1.93752e-14	no	down	1536.55	2103.51	1923.36	1051.7	1105.36	1131.46	31.65	36.05	36.93	25.35	20.33	21.3	34.8767	22.3267	XP_002909890.1(hypothetical protein PITG_22295 [Phytophthora infestans T30-4])									9468396
gene-PITG_14591	PITG_14591	choline-phosphate cytidylyltransferase B	873	0.54507	-0.875487	1.56697e-16	1.95035e-14	no	down	1652.59	2186.56	1692.88	847.16	1076.27	988.16	139.22	151.66	130.87	72.37	84.34	78.62	140.583	78.4433	XP_008908660.1(hypothetical protein PPTG_13937 [Phytophthora parasitica INRA-310])	GO:0003824(molecular_function:catalytic activity); GO:0009058(biological_process:biosynthetic process); GO:0016301(molecular_function:kinase activity); GO:0016779(molecular_function:nucleotidyltransferase activity)	K00968	PCYT1	map00564(Glycerophospholipid metabolism); map00440(Phosphonate and phosphinate metabolism)	COG0615(I:Lipid transport and metabolism); COG0615(M:Cell wall/membrane/envelope biogenesis)	COG0615(cytidylyltransferase); COG0615(cytidylyltransferase)	PF01467.26(CTP_transf_like:Cytidylyltransferase-like)	sp|F4JJE0|CCT2_ARATH(Choline-phosphate cytidylyltransferase 2 OS=Arabidopsis thaliana OX=3702 GN=CCT2 PE=1 SV=1)	9478695
gene-PITG_07896	PITG_07896	sulfatase-like protein	2184	0.550735	-0.86057	3.067e-16	3.78138e-14	no	down	2645	2789	2484	1410	1499	1320	73.1	61.34	61.24	38.19	37.15	33.46	65.2267	36.2667	XP_002904109.1(sulfatase-like protein [Phytophthora infestans T30-4])	GO:0016021(cellular_component:integral component of membrane); GO:0008484(molecular_function:sulfuric ester hydrolase activity)				COG1368(S:Function unknown); ENOG410Y767(M:Cell wall/membrane/envelope biogenesis); ENOG41126JC(S:Function unknown)	COG1368(Sulfatase domain protein); ENOG410Y767(Sulfatase); ENOG41126JC(Sulfatase domain protein)	PF00884.23(Sulfatase:Sulfatase); PF02995.17(DUF229:Protein of unknown function (DUF229))		9462338
gene-PITG_12941	PITG_12941	sodium-dependent phosphate transporter, putative	1443	2.33589	1.22397	3.15799e-16	3.85718e-14	yes	up	239	336	253	580	713	568	10.65	12.04	10.14	25.58	28.8	23.42	10.9433	25.9333	XP_002900495.1(sodium-dependent phosphate transporter, putative [Phytophthora infestans T30-4])	GO:0016021(cellular_component:integral component of membrane); GO:0015321(molecular_function:sodium-dependent phosphate transmembrane transporter activity); GO:0016887(molecular_function:ATPase activity); GO:0005524(molecular_function:ATP binding)				COG1283(P:Inorganic ion transport and metabolism)	COG1283(Na Pi-cotransporter)	PF02690.15(Na_Pi_cotrans:Na+/Pi-cotransporter)	sp|Q5REV9|NPT2B_PONAB(Sodium-dependent phosphate transport protein 2B OS=Pongo abelii OX=9601 GN=SLC34A2 PE=2 SV=1)	9478451
gene-PITG_11290	PITG_11290	solute carrier family, facilitated glucose transporter, putative	1590	0.664711	-0.5892	3.8894e-16	4.70654e-14	no	down	4958	6697	5419	3443	3713	3775	181.21	196.24	177.32	124.36	122.12	125.64	184.923	124.04	XP_002902048.1(solute carrier family, facilitated glucose transporter, putative [Phytophthora infestans T30-4])	GO:0022857(molecular_function:transmembrane transporter activity); GO:0016021(cellular_component:integral component of membrane); GO:0008643(biological_process:carbohydrate transport)	K08142	SLC2A3, GLUT3		COG0477(S:Function unknown)	COG0477(-)	PF00083.24(Sugar_tr:Sugar (and other) transporter); PF07690.16(MFS_1:Major Facilitator Superfamily)	sp|P47842|GTR3_CANLF(Solute carrier family 2, facilitated glucose transporter member 3 OS=Canis lupus familiaris OX=9615 GN=SLC2A3 PE=2 SV=1)	9476442
gene-PITG_11627	PITG_11627	conserved hypothetical protein	1233	3.78573	1.92057	4.7882e-16	5.74101e-14	yes	up	90.96	133.52	190.58	578.03	481.48	447	10.8	10.7	20.61	67.12	50.14	45.96	14.0367	54.4067	XP_002901170.1(conserved hypothetical protein [Phytophthora infestans T30-4])	GO:0051603(biological_process:proteolysis involved in cellular protein catabolic process); GO:0005634(cellular_component:nucleus); GO:0004298(molecular_function:threonine-type endopeptidase activity); GO:0005839(cellular_component:proteasome core complex); GO:0016491(molecular_function:oxidoreductase activity)	K02738;psoj;pif	PSMB6;;	map03050(Proteasome)	ENOG410XS23(O:Posttranslational modification, protein turnover, chaperones); ENOG4110991(S:Function unknown); ENOG41102J3(S:Function unknown)	ENOG410XS23(The proteasome is a multicatalytic proteinase complex which is characterized by its ability to cleave peptides with Arg, Phe, Tyr, Leu, and Glu adjacent to the leaving group at neutral or slightly basic pH. The proteasome has an ATP-dependent proteolytic activity (By similarity)); ENOG4110991(-); ENOG41102J3(-)	PF14027.6(Questin_oxidase:Questin oxidase-like)		9470690
gene-PITG_09384	PITG_09384	aquaporin, putative	825	0.230246	-2.11875	6.84188e-16	8.12877e-14	yes	down	385.92	612.09	344.67	88.62	136.27	71.18	35.15	46.09	28.91	8.22	11.6	6.14	36.7167	8.65333	XP_002903645.1(aquaporin, putative [Phytophthora infestans T30-4])	GO:0016021(cellular_component:integral component of membrane); GO:0015267(molecular_function:channel activity)				COG0580(G:Carbohydrate transport and metabolism)	COG0580(Channel that permits osmotically driven movement of water in both directions. It is involved in the osmoregulation and in the maintenance of cell turgor during volume expansion in rapidly growing cells. It mediates rapid entry or exit of water in response to abrupt changes in osmolarity (By similarity))	PF00230.20(MIP:Major intrinsic protein)	sp|G5CTG4|AQP7_MILTA(Aquaporin-7 OS=Milnesium tardigradum OX=46460 GN=AQP7 PE=2 SV=1)	9474940
gene-PITG_12151	PITG_12151	aspartyl-tRNA synthetase, putative	1648	0.614939	-0.701484	8.82595e-16	1.03916e-13	no	down	1859.74	2657.67	2192.6	1261.4	1350.65	1355.48	70.86	81.1	74.92	47.4	46.46	47.63	75.6267	47.1633	XP_002900771.1(aspartyl-tRNA synthetase, putative [Phytophthora infestans T30-4])	GO:0005737(cellular_component:cytoplasm); GO:0006422(biological_process:aspartyl-tRNA aminoacylation); GO:0004815(molecular_function:aspartate-tRNA ligase activity); GO:0005524(molecular_function:ATP binding)	K22503	DARS	map00970(Aminoacyl-tRNA biosynthesis)	COG0017(J:Translation, ribosomal structure and biogenesis)	COG0017(asparaginyl-tRNA synthetase)	PF00152.20(tRNA-synt_2:tRNA synthetases class II (D, K and N)); PF01336.25(tRNA_anti-codon:OB-fold nucleic acid binding domain)	sp|P14868|SYDC_HUMAN(Aspartate--tRNA ligase, cytoplasmic OS=Homo sapiens OX=9606 GN=DARS PE=1 SV=2)	9473160
gene-PITG_12515	PITG_12515	conserved hypothetical protein	786	0.584884	-0.773778	1.20578e-15	1.40699e-13	no	down	2052.19	2600.07	1995.62	1132.52	1302.22	1322.29	32.11	32.21	27.68	17.26	18.16	18.9	30.6667	18.1067	XP_002900394.1(conserved hypothetical protein [Phytophthora infestans T30-4])	GO:0008652(biological_process:cellular amino acid biosynthetic process); GO:0050661(molecular_function:NADP binding); GO:0016021(cellular_component:integral component of membrane); GO:0004072(molecular_function:aspartate kinase activity); GO:0055114(biological_process:oxidation-reduction process); GO:0016491(molecular_function:oxidoreductase activity)	K16056	ORAI1		ENOG4111J5Z(E:Amino acid transport and metabolism); COG0460(E:Amino acid transport and metabolism)	ENOG4111J5Z(homoserine dehydrogenase); COG0460(homoserine dehydrogenase)	PF07856.12(Orai-1:Mediator of CRAC channel activity)		9478344
gene-PITG_03437	PITG_03437	conserved hypothetical protein	825	2.10736	1.07544	1.34382e-15	1.5542e-13	yes	up	224	242	236	459	493	481	16.09	12.93	13.74	31.59	30.59	30.41	14.2533	30.8633	XP_002906505.1(conserved hypothetical protein [Phytophthora infestans T30-4])	GO:0016036(biological_process:cellular response to phosphate starvation)				ENOG4111K3Y(T:Signal transduction mechanisms); ENOG410XU76(T:Signal transduction mechanisms); ENOG410ZT93(S:Function unknown); COG5036(P:Inorganic ion transport and metabolism)	ENOG4111K3Y(positive regulation of cellular response to phosphate starvation); ENOG410XU76(positive regulation of cellular response to phosphate starvation); ENOG410ZT93(SPX domain); COG5036(Vacuolar transporter chaperone)	PF03105.19(SPX:SPX domain)	sp|Q8LBH4|SPX1_ARATH(SPX domain-containing protein 1 OS=Arabidopsis thaliana OX=3702 GN=SPX1 PE=1 SV=2)	9467400
gene-PITG_16918	PITG_16918	conserved hypothetical protein	2433	1.82544	0.868248	1.77342e-15	2.03306e-13	no	up	3196.98	4855.99	4030	7275	7503	6323	68.95	82.36	75.95	148.23	141.56	121.53	75.7533	137.107	XP_002897339.1(conserved hypothetical protein [Phytophthora infestans T30-4])	GO:0016021(cellular_component:integral component of membrane)				ENOG41109GA(S:Function unknown)	ENOG41109GA(-)			9473716
gene-PITG_14229	PITG_14229	mannose-1-phosphate guanyltransferase beta, putative	5064	1.36232	0.446065	1.85478e-15	2.10784e-13	no	up	7630.37	9789.86	8877.26	10873	11520.8	12171.1	85.16	86.12	87.68	117.78	114.12	123.56	86.32	118.487	XP_002899328.1(calcium-transporting ATPase sarcoplasmic/endoplasmic reticulum type, putative [Phytophthora infestans T30-4])	GO:0016021(cellular_component:integral component of membrane); GO:0005524(molecular_function:ATP binding)				COG0474(O:Posttranslational modification, protein turnover, chaperones)	COG0474(surface protease GP63)	PF00483.23(NTP_transferase:Nucleotidyl transferase); PF00132.24(Hexapep:Bacterial transferase hexapeptide (six repeats)); PF12804.7(NTP_transf_3:MobA-like NTP transferase domain)	sp|Q73E41|BACA1_BACC1(Calcium-transporting ATPase 1 OS=Bacillus cereus (strain ATCC 10987 / NRS 248) OX=222523 GN=BCE_0519 PE=1 SV=1)	9474272
gene-PITG_14695	PITG_14695	conserved hypothetical protein	1320	1.59923	0.677377	2.00459e-15	2.25844e-13	no	up	2142.34	2896.52	2819.3	3991.58	3870.26	4228.72	86.19	91.46	99.31	159.24	140.18	155.56	92.32	151.66	XP_002898576.1(conserved hypothetical protein [Phytophthora infestans T30-4])	GO:0046872(molecular_function:metal ion binding)				ENOG4110A96(S:Function unknown); ENOG41109I3(S:Function unknown); ENOG411096B(S:Function unknown)	ENOG4110A96(-); ENOG41109I3(-); ENOG411096B(-)			9478938
gene-PITG_01231	PITG_01231	conserved hypothetical protein	1248	2.14682	1.1022	2.7364e-15	3.05658e-13	yes	up	246	381	363	658	720	661	13.07	16.35	17.42	34.78	34.86	32.63	15.6133	34.09	XP_002907904.1(conserved hypothetical protein [Phytophthora infestans T30-4])	GO:0016021(cellular_component:integral component of membrane); GO:0006629(biological_process:lipid metabolic process)				ENOG411093W(S:Function unknown)	ENOG411093W(Protein of unknown function (DUF3712))	PF12505.8(DUF3712:Protein of unknown function (DUF3712))		9477601
gene-PITG_19143	PITG_19143	conserved hypothetical protein	907	0.245026	-2.02899	2.86547e-15	3.17363e-13	yes	down	441.55	499.18	316.33	83.11	137.99	78.44	35.32	32.79	23.17	6.72	10.24	5.91	30.4267	7.62333	XP_002997454.1(conserved hypothetical protein [Phytophthora infestans T30-4])									9477518
gene-PITG_08444	PITG_08444	conserved hypothetical protein	2276	0.563101	-0.828535	4.34481e-15	4.77163e-13	no	down	912.77	1021.28	972.95	487.09	518.25	581.65	24.09	21.44	22.89	12.59	12.26	14.07	22.8067	12.9733	XP_002903828.1(cystathionine gamma-lyase [Phytophthora infestans T30-4])	GO:0008017(molecular_function:microtubule binding); GO:0007018(biological_process:microtubule-based movement); GO:0003777(molecular_function:microtubule motor activity); GO:0003824(molecular_function:catalytic activity); GO:0030170(molecular_function:pyridoxal phosphate binding); GO:0016829(molecular_function:lyase activity); GO:0005524(molecular_function:ATP binding)	K01758	CTH	map00450(Selenocompound metabolism); map00260(Glycine, serine and threonine metabolism); map00270(Cysteine and methionine metabolism)	COG0626(E:Amino acid transport and metabolism)	COG0626(cystathionine)	PF08238.12(Sel1:Sel1 repeat); PF13432.6(TPR_16:Tetratricopeptide repeat)	sp|Q55DV9|CGL_DICDI(Cystathionine gamma-lyase OS=Dictyostelium discoideum OX=44689 GN=cysA PE=1 SV=1)	9475134
gene-PITG_06822	PITG_06822	sulfatase-like protein	2617	0.613332	-0.70526	4.93749e-15	5.37734e-13	no	down	1121	1461	1249	719	745	802	25.35	26.22	25.14	15.89	15.06	16.59	25.57	15.8467	XP_002904807.1(sulfatase-like protein [Phytophthora infestans T30-4])	GO:0016021(cellular_component:integral component of membrane); GO:0008484(molecular_function:sulfuric ester hydrolase activity)				ENOG41126JC(S:Function unknown); COG1368(M:Cell wall/membrane/envelope biogenesis); ENOG410Y767(S:Function unknown)	ENOG41126JC(Sulfatase domain protein); COG1368(Sulfatase); ENOG410Y767(Sulfatase)	PF00884.23(Sulfatase:Sulfatase); PF02995.17(DUF229:Protein of unknown function (DUF229))	sp|P54496|YQGS_BACSU(Lipoteichoic acid synthase-like YqgS OS=Bacillus subtilis (strain 168) OX=224308 GN=yqgS PE=3 SV=2)	9463398
gene-PITG_03265	PITG_03265	Monovalent Cation:Proton Antiporter-1 (CPA1) Family	1755	4.5484	2.18536	5.45605e-15	5.89299e-13	yes	up	48.94	47.25	38.13	232.93	196.27	160.17	1.73	1.34	1.21	8.12	6.27	5.23	1.42667	6.54	XP_002906340.1(Monovalent Cation:Proton Antiporter-1 (CPA1) Family [Phytophthora infestans T30-4])	GO:0006885(biological_process:regulation of pH); GO:0015385(molecular_function:sodium:proton antiporter activity); GO:0016021(cellular_component:integral component of membrane)	K14724	SLC9A8, NHE8		COG0025(P:Inorganic ion transport and metabolism)	COG0025(Sodium hydrogen exchanger)	PF00999.21(Na_H_Exchanger:Sodium/hydrogen exchanger family)	sp|Q8R4D1|SL9A8_MOUSE(Sodium/hydrogen exchanger 8 OS=Mus musculus OX=10090 GN=Slc9a8 PE=1 SV=1)	9464664
gene-PITG_13767	PITG_13767	conserved hypothetical protein	1353	0.611292	-0.710067	5.83846e-15	6.25433e-13	no	down	1106	1433	1317	754	764	753	52.45	54.72	56.26	35.46	32.9	33.08	54.4767	33.8133	XP_002899462.1(conserved hypothetical protein [Phytophthora infestans T30-4])	GO:0016021(cellular_component:integral component of membrane)				ENOG41109B9(S:Function unknown)	ENOG41109B9(-)			9461330
gene-PITG_01164	PITG_01164	glucan 1,3-beta-glucosidase, putative	972	2.0031	1.00223	6.25011e-15	6.64087e-13	yes	up	295.34	335.4	350.83	558.66	641.4	705.08	21.55	20.01	23.35	41.05	43.21	48.3	21.6367	44.1867	XP_002907844.1(glucan 1,3-beta-glucosidase, putative [Phytophthora infestans T30-4])	GO:0016021(cellular_component:integral component of membrane); GO:0016491(molecular_function:oxidoreductase activity); GO:0005975(biological_process:carbohydrate metabolic process); GO:0004553(molecular_function:hydrolase activity, hydrolyzing O-glycosyl compounds)	K01210	E3.2.1.58	map00500(Starch and sucrose metabolism)	COG2730(E:Amino acid transport and metabolism)	COG2730(amino acid)	PF00150.18(Cellulase:Cellulase (glycosyl hydrolase family 5))	sp|Q12725|EXG_YARLI(Glucan 1,3-beta-glucosidase OS=Yarrowia lipolytica (strain CLIB 122 / E 150) OX=284591 GN=EXG1 PE=3 SV=2)	9477378
gene-PITG_13347	PITG_13347	IMP-specific 5'-nucleotidase, putative	1463	1.61146	0.688369	7.83117e-15	8.25368e-13	no	up	1127.56	1578.28	1424.85	2082.11	2229.89	2087.53	49.43	55.59	56.17	90.31	88.57	84.63	53.73	87.8367	XP_002899991.1(IMP-specific 5'-nucleotidase, putative [Phytophthora infestans T30-4])	GO:0009117(biological_process:nucleotide metabolic process); GO:0000287(molecular_function:magnesium ion binding); GO:0050483(molecular_function:IMP 5'-nucleotidase activity); GO:0003993(molecular_function:acid phosphatase activity); GO:0006190(biological_process:inosine salvage)	K18550	ISN1	map00230(Purine metabolism); map00760(Nicotinate and nicotinamide metabolism)	ENOG410XWED(O:Posttranslational modification, protein turnover, chaperones)	ENOG410XWED(inosine salvage)	PF06437.11(ISN1:IMP-specific 5'-nucleotidase)	sp|Q6C673|ISN1_YARLI(IMP-specific 5'-nucleotidase 1 OS=Yarrowia lipolytica (strain CLIB 122 / E 150) OX=284591 GN=ISN1 PE=3 SV=1)	9474478
gene-PITG_07972	PITG_07972	conserved hypothetical protein	977	0.698962	-0.516714	8.54753e-15	8.93661e-13	no	down	3204.64	3974.99	3620.55	2239.1	2452.5	2603.54	230.74	233.95	238.12	162.37	163.23	176.06	234.27	167.22	XP_002904176.1(conserved hypothetical protein [Phytophthora infestans T30-4])	GO:0005216(molecular_function:ion channel activity); GO:0016021(cellular_component:integral component of membrane)				ENOG4111NIV(S:Function unknown)	ENOG4111NIV(Protein of unknown function (DUF3228))	PF11539.8(DUF3228:Protein of unknown function (DUF3228))		9472603
gene-PITG_00708	PITG_00708	thioredoxin, putative	984	0.728448	-0.457102	1.17416e-14	1.21786e-12	no	down	8364	9842	9169	6290	6477	6510	600.47	577.38	600.28	454.42	429.04	438.53	592.71	440.663	XP_002909282.1(thioredoxin, putative [Phytophthora infestans T30-4])	GO:0045454(biological_process:cell redox homeostasis); GO:0005623(cellular_component:cell)	K03671	trxA		COG0526(S:Function unknown); COG0666(S:Function unknown)	COG0526(-); COG0666(-)	PF00085.20(Thioredoxin:Thioredoxin); PF13098.6(Thioredoxin_2:Thioredoxin-like domain)	sp|P09856|TRXF_SPIOL(Thioredoxin F-type, chloroplastic OS=Spinacia oleracea OX=3562 PE=1 SV=2)	9472510
gene-PITG_13579	PITG_13579	ATP-binding Cassette (ABC) Superfamily	4047	0.281795	-1.82728	1.35075e-14	1.38999e-12	yes	down	1157.47	1726.36	812.73	318.17	425.67	254.42	16.36	19.27	10.18	4.37	5.35	3.28	15.27	4.33333	XP_002899781.1(ATP-binding Cassette (ABC) Superfamily [Phytophthora infestans T30-4])	GO:0016021(cellular_component:integral component of membrane); GO:0016887(molecular_function:ATPase activity); GO:0005524(molecular_function:ATP binding)				COG0842(V:Defense mechanisms); COG1131(V:Defense mechanisms)	COG0842((ABC) transporter); COG1131((ABC) transporter)	PF01061.24(ABC2_membrane:ABC-2 type transporter); PF00005.27(ABC_tran:ABC transporter); PF03193.16(RsgA_GTPase:RsgA GTPase); PF13555.6(AAA_29:P-loop containing region of AAA domain); PF12698.7(ABC2_membrane_3:ABC-2 family transporter protein); PF08370.11(PDR_assoc:Plant PDR ABC transporter associated)	sp|A2WSH0|AB36G_ORYSI(ABC transporter G family member 36 OS=Oryza sativa subsp. indica OX=39946 GN=ABCG36 PE=2 SV=1)	9462137
gene-PITG_00591	PITG_00591	cleavage induced conserved hypothetical protein	1255	0.323818	-1.62675	1.58749e-14	1.62085e-12	yes	down	649.63	835.79	447.55	178.93	230.61	194.97	34.27	35.62	21.33	9.39	11.09	9.56	30.4067	10.0133	XP_002895449.1(cleavage induced conserved hypothetical protein [Phytophthora infestans T30-4])	GO:0035091(molecular_function:phosphatidylinositol binding); GO:0008270(molecular_function:zinc ion binding)				ENOG41121N2(O:Posttranslational modification, protein turnover, chaperones)	ENOG41121N2(zinc ion binding)	PF13639.6(zf-RING_2:Ring finger domain); PF00787.24(PX:PX domain); PF12678.7(zf-rbx1:RING-H2 zinc finger domain); PF00097.25(zf-C3HC4:Zinc finger, C3HC4 type (RING finger)); PF17123.5(zf-RING_11:RING-like zinc finger); PF13923.6(zf-C3HC4_2:Zinc finger, C3HC4 type (RING finger)); PF13445.6(zf-RING_UBOX:RING-type zinc-finger); PF12861.7(zf-ANAPC11:Anaphase-promoting complex subunit 11 RING-H2 finge…	sp|Q8LPN7|RNG1L_ARATH(E3 ubiquitin-protein ligase RING1-like OS=Arabidopsis thaliana OX=3702 GN=At3g19950 PE=1 SV=1)	9477714
gene-PITG_07167	PITG_07167	conserved hypothetical protein	551	2.52033	1.33361	1.95215e-14	1.97772e-12	yes	up	191.83	190.05	204.27	391.05	470.04	578.57	32.52	27.97	33.19	70.87	78.48	96.89	31.2267	82.08	XP_002905125.1(conserved hypothetical protein [Phytophthora infestans T30-4])					ENOG4110ACV(S:Function unknown); ENOG41109GQ(S:Function unknown)	ENOG4110ACV(-); ENOG41109GQ(-)			9465884
gene-PITG_02507	PITG_02507	conserved hypothetical protein	972	0.363099	-1.46157	2.04835e-14	2.05922e-12	yes	down	1236.07	1500.84	1256.9	465.95	607.06	325.38	90.18	89.54	83.67	34.23	40.9	22.29	87.7967	32.4733	XP_002907431.1(conserved hypothetical protein [Phytophthora infestans T30-4])	GO:0016021(cellular_component:integral component of membrane); GO:0006629(biological_process:lipid metabolic process); GO:0008081(molecular_function:phosphoric diester hydrolase activity)				ENOG410Z906(S:Function unknown)	ENOG410Z906(elicitinlike protein)	PF13634.6(Nucleoporin_FG:Nucleoporin FG repeat region)		9470116
gene-PITG_05295	PITG_05295	conserved hypothetical protein	847	0.530881	-0.913539	2.25797e-14	2.25262e-12	no	down	22878.4	30031.9	24896	12552.1	16004.4	11222.2	2008.93	2176	2009.74	1120.06	1310.4	932.38	2064.89	1120.95	XP_002998964.1(conserved hypothetical protein [Phytophthora infestans T30-4])					ENOG410XTQ6(S:Function unknown)	ENOG410XTQ6(-)	PF01442.18(Apolipoprotein:Apolipoprotein A1/A4/E domain)		9462920
gene-PITG_01188	PITG_01188	aspartate aminotransferase, putative	2034	0.656755	-0.606572	2.30366e-14	2.27353e-12	no	down	2268	2598	2581	1436	1614	1689	67.9	61.99	69.01	42.19	43.4	46.43	66.3	44.0067	XP_002907866.1(aspartate aminotransferase, putative [Phytophthora infestans T30-4])	GO:0003824(molecular_function:catalytic activity); GO:0004664(molecular_function:prephenate dehydratase activity); GO:0008483(molecular_function:transaminase activity); GO:0009058(biological_process:biosynthetic process); GO:0030170(molecular_function:pyridoxal phosphate binding); GO:0009094(biological_process:L-phenylalanine biosynthetic process)	K15849	PAT, AAT	map00400(Phenylalanine, tyrosine and tryptophan biosynthesis); map00360(Phenylalanine metabolism); map00350(Tyrosine metabolism)	COG0436(E:Amino acid transport and metabolism)	COG0436(aminotransferase)	PF00155.21(Aminotran_1_2:Aminotransferase class I and II); PF00800.18(PDT:Prephenate dehydratase)	sp|E9L7A5|PAT_PETHY(Bifunctional aspartate aminotransferase and glutamate/aspartate-prephenate aminotransferase OS=Petunia hybrida OX=4102 PE=1 SV=1)	9477400
gene-PITG_14298	PITG_14298	conserved hypothetical protein	507	0.448059	-1.15824	2.31372e-14	2.27353e-12	yes	down	2609.09	2288.11	2385.57	847.2	1063.04	1292.84	102.41	71.81	82.88	29.14	34.05	45.51	85.7	36.2333	XP_002997678.1(conserved hypothetical protein [Phytophthora infestans T30-4])	GO:0008171(molecular_function:O-methyltransferase activity)	K00545	COMT	map00350(Tyrosine metabolism)	COG4122(S:Function unknown)	COG4122(O-methyltransferase)		sp|A4IG53|COMTB_DANRE(Catechol O-methyltransferase B OS=Danio rerio OX=7955 GN=comtb PE=2 SV=1)	9479644
gene-PITG_10915	PITG_10915	conserved hypothetical protein	1692	707.527	9.46664	2.72915e-14	2.66174e-12	yes	up	0	0	0	96.02	89.97	195.28	0	0	0	3.5	3	6.65	0	4.38333	XP_002901721.1(conserved hypothetical protein [Phytophthora infestans T30-4])	GO:0005737(cellular_component:cytoplasm); GO:0016282(cellular_component:eukaryotic 43S preinitiation complex); GO:0016021(cellular_component:integral component of membrane); GO:0071540(cellular_component:eukaryotic translation initiation factor 3 complex, eIF3e); GO:0033290(cellular_component:eukaryotic 48S preinitiation complex); GO:0001732(biological_process:formation of cytoplasmic translation…				COG0381(M:Cell wall/membrane/envelope biogenesis)	COG0381(UDP-N-acetylglucosamine 2-epimerase)	PF13641.6(Glyco_tranf_2_3:Glycosyltransferase like family 2)		9476109
gene-PITG_07328	PITG_07328	manganese superoxide dismutase	877	1.44053	0.526602	3.25008e-14	3.14632e-12	no	up	6048	7120	7278	9336	9397	9730	506.33	490.63	558.99	792.28	731.59	769.1	518.65	764.323	XP_008896187.1(hypothetical protein PPTG_04112 [Phytophthora parasitica INRA-310])	GO:0004784(molecular_function:superoxide dismutase activity); GO:0046872(molecular_function:metal ion binding)	K04564	SOD2	map04146(Peroxisome)	COG0605(S:Function unknown)	COG0605(nuclear assembly factor 1 homolog (S. cerevisiae))	PF02777.18(Sod_Fe_C:Iron/manganese superoxide dismutases, C-terminal domain); PF00081.22(Sod_Fe_N:Iron/manganese superoxide dismutases, alpha-hairpin domain)	sp|Q42684|SODM_CHLRE(Superoxide dismutase [Mn], mitochondrial OS=Chlamydomonas reinhardtii OX=3055 GN=SODA PE=2 SV=1)	9471735
gene-PITG_05392	PITG_05392	conserved hypothetical protein	1245	1.73441	0.794443	5.90897e-14	5.64605e-12	no	up	3470.64	5583.95	4722.76	7027.84	7376.16	8497.55	184.91	240.4	227.33	372.6	358.26	420.74	217.547	383.867	XP_002999045.1(conserved hypothetical protein [Phytophthora infestans T30-4])	GO:0006334(biological_process:nucleosome assembly); GO:0003677(molecular_function:DNA binding); GO:0000786(cellular_component:nucleosome); GO:0005634(cellular_component:nucleus); GO:0008236(molecular_function:serine-type peptidase activity)				ENOG4111FWW(S:Function unknown); ENOG411072U(S:Function unknown)	ENOG4111FWW(histone h1); ENOG411072U(Lysyl endopeptidase)	PF13365.6(Trypsin_2:Trypsin-like peptidase domain); PF10459.9(Peptidase_S46:Peptidase S46)		9463249
gene-PITG_02642	PITG_02642	pyruvate dehydrogenase [lipoamide]	1222	0.541001	-0.886296	5.91865e-14	5.64605e-12	no	down	2010.47	2858.54	2746.85	1228.52	1185.14	1550.8	85.91	98.64	107.99	48.15	45.61	57.31	97.5133	50.3567	XP_002907550.1(pyruvate dehydrogenase [lipoamide] [Phytophthora infestans T30-4])	GO:0004672(molecular_function:protein kinase activity)	K00898	PDK2_3_4		COG0642(T:Signal transduction mechanisms)	COG0642(Histidine kinase)	PF10436.9(BCDHK_Adom3:Mitochondrial branched-chain alpha-ketoacid dehydrogenase kinase); PF02518.26(HATPase_c:Histidine kinase-, DNA gyrase B-, and HSP90-like ATPase)	sp|Q9SBJ1|PDK_ARATH([Pyruvate dehydrogenase (acetyl-transferring)] kinase, mitochondrial OS=Arabidopsis thaliana OX=3702 GN=PDK PE=1 SV=1)	9478895
gene-PITG_20631	PITG_20631	conserved hypothetical protein	813	1.69411	0.760532	6.4202e-14	6.08012e-12	no	up	2885.76	4037.29	2976.57	5252.63	5818.79	5042.69	225.96	254.14	205.4	392.23	400.28	381.35	228.5	391.287	XP_002895558.1(conserved hypothetical protein [Phytophthora infestans T30-4])					ENOG4110A8I(S:Function unknown)	ENOG4110A8I(-)			9480206
gene-PITG_05763	PITG_05763	conserved hypothetical protein	4863	0.388716	-1.36321	6.70037e-14	6.2998e-12	yes	down	562.15	682.3	426.73	201.71	206.23	219.62	6.55	6.26	4.4	2.28	2.13	2.33	5.73667	2.24667	XP_002998019.1(conserved hypothetical protein [Phytophthora infestans T30-4])	GO:0016758(molecular_function:transferase activity, transferring hexosyl groups); GO:0016021(cellular_component:integral component of membrane); GO:0031625(molecular_function:ubiquitin protein ligase binding); GO:0007165(biological_process:signal transduction); GO:0006511(biological_process:ubiquitin-dependent protein catabolic process)				COG0666(O:Posttranslational modification, protein turnover, chaperones)	COG0666(cullin 1)	PF12796.7(Ank_2:Ankyrin repeats (3 copies)); PF13676.6(TIR_2:TIR domain); PF13606.6(Ank_3:Ankyrin repeat); PF13637.6(Ank_4:Ankyrin repeats (many copies)); PF00023.30(Ank:Ankyrin repeat); PF13857.6(Ank_5:Ankyrin repeats (many copies)); PF01582.20(TIR:TIR domain)	sp|Q54HT1|TIRA_DICDI(Protein tirA OS=Dictyostelium discoideum OX=44689 GN=tirA PE=2 SV=1)	9471887
gene-PITG_11987	PITG_11987	glycoside hydrolase, putative	2157	1.71842	0.781083	9.08817e-14	8.48381e-12	no	up	755.32	1148.76	884.46	1455.53	1576.41	1565.57	27.12	33.96	27.38	52.19	51.55	54.31	29.4867	52.6833	XP_002901443.1(glycoside hydrolase, putative [Phytophthora infestans T30-4])	GO:0016787(molecular_function:hydrolase activity); GO:0030248(molecular_function:cellulose binding); GO:0005975(biological_process:carbohydrate metabolic process); GO:0005576(cellular_component:extracellular region)				ENOG410Y530(S:Function unknown)	ENOG410Y530(-)	PF00734.18(CBM_1:Fungal cellulose binding domain)		9470970
gene-PITG_06518	PITG_06518	phospho-2-dehydro-3-deoxyheptonate aldolase	1386	0.607372	-0.719348	1.01916e-13	9.40392e-12	no	down	1574.19	1834.35	1526.66	881.28	970.13	1052.93	24.12	19.57	19.2	9.88	9.95	11.07	20.9633	10.3	XP_002998619.1(phospho-2-dehydro-3-deoxyheptonate aldolase [Phytophthora infestans T30-4])	GO:0009423(biological_process:chorismate biosynthetic process); GO:0003849(molecular_function:3-deoxy-7-phosphoheptulonate synthase activity); GO:0009073(biological_process:aromatic amino acid family biosynthetic process)	K01626	E2.5.1.54, aroF, aroG, aroH	map00400(Phenylalanine, tyrosine and tryptophan biosynthesis)	COG3200(S:Function unknown)	COG3200(-)	PF01474.16(DAHP_synth_2:Class-II DAHP synthetase family)	sp|P80576|AROF_NEUCR(Phospho-2-dehydro-3-deoxyheptonate aldolase OS=Neurospora crassa (strain ATCC 24698 / 74-OR23-1A / CBS 708.71 / DSM 1257 / FGSC 987) OX=367110 GN=aro-8 PE=1 SV=2)	9471802
gene-PITG_08938	PITG_08938	hypothetical protein	495	0.527948	-0.921531	1.02177e-13	9.40392e-12	no	down	19732.5	18383.1	17767.5	8666.96	8750.48	11426.4	632.16	469.93	508.89	272.82	252.1	336.52	536.993	287.147	XP_002902982.1(hypothetical protein PITG_08938 [Phytophthora infestans T30-4])									9462198
gene-PITG_02245	PITG_02245	D-2-hydroxyglutarate dehydrogenase, mitochondrial precursor	1530	0.529195	-0.91813	1.15571e-13	1.05622e-11	no	down	470.39	627.71	555.16	265.63	287.92	288.87	19.55	20.94	20.73	10.91	10.83	11.09	20.4067	10.9433	XP_002907195.1(D-2-hydroxyglutarate dehydrogenase, mitochondrial precursor [Phytophthora infestans T30-4])	GO:0071949(molecular_function:FAD binding); GO:0016491(molecular_function:oxidoreductase activity)	K18204	D2HGDH		COG0277(S:Function unknown)	COG0277(Zinc finger protein)	PF02913.19(FAD-oxidase_C:FAD linked oxidases, C-terminal domain); PF01565.23(FAD_binding_4:FAD binding domain)	sp|O23240|D2HDH_ARATH(D-2-hydroxyglutarate dehydrogenase, mitochondrial OS=Arabidopsis thaliana OX=3702 GN=D2HGDH PE=1 SV=3)	9469633
gene-PITG_00513	PITG_00513	myb-like DNA-binding protein, putative	725	0.435369	-1.19969	1.19334e-13	1.08304e-11	yes	down	399	611	547	178	244	230	43.72	55.99	55.72	20.09	25.3	24.12	51.81	23.17	XP_002909107.1(myb-like DNA-binding protein, putative [Phytophthora infestans T30-4])	GO:0005634(cellular_component:nucleus); GO:0016829(molecular_function:lyase activity); GO:0003677(molecular_function:DNA binding)				COG5269(E:Amino acid transport and metabolism); ENOG410ZP4E(K:Transcription)	COG5269(glutamate synthase); ENOG410ZP4E(Myb-like DNA-binding domain)	PF00249.31(Myb_DNA-binding:Myb-like DNA-binding domain)	sp|F4J2J6|RVE7L_ARATH(Protein REVEILLE 7-like OS=Arabidopsis thaliana OX=3702 GN=RVE7L PE=3 SV=1)	9477481
gene-PITG_12833	PITG_12833	conserved hypothetical protein	477	0.630142	-0.666251	1.68564e-13	1.51928e-11	no	down	1702	1837	1707	1028	1074	1104	375.72	362.96	370.21	250.12	241.33	246.95	369.63	246.133	XP_002900210.1(conserved hypothetical protein [Phytophthora infestans T30-4])	GO:0016021(cellular_component:integral component of membrane)	K00799;pif	GST, gst;	map00480(Glutathione metabolism)	ENOG4110A9T(S:Function unknown); ENOG410Y7IZ(S:Function unknown)	ENOG4110A9T(MAPEG family); ENOG410Y7IZ(MAPEG family)	PF01124.18(MAPEG:MAPEG family)		9478151
gene-PITG_20859	PITG_20859	conserved hypothetical protein	1161	0.29078	-1.782	1.79822e-13	1.60965e-11	yes	down	1122.26	623.53	819.98	256.21	236.61	246.24	20.79	9.14	13.76	4.93	3.96	4.48	14.5633	4.45667	XP_002895296.1(conserved hypothetical protein [Phytophthora infestans T30-4])	GO:0003964(molecular_function:RNA-directed DNA polymerase activity)								9466925
gene-PITG_06855	PITG_06855	inorganic phosphate transporter, putative	1473	1.65647	0.728111	2.16362e-13	1.92356e-11	no	up	1004.73	1432.52	1149.65	1884.88	2010.62	1811.62	43.69	50.04	44.95	81.08	79.2	72.84	46.2267	77.7067	XP_002904838.1(inorganic phosphate transporter, putative [Phytophthora infestans T30-4])	GO:0022857(molecular_function:transmembrane transporter activity); GO:0016021(cellular_component:integral component of membrane); GO:0055085(biological_process:transmembrane transport)	K08176	PHO84		ENOG410ZVN7(G:Carbohydrate transport and metabolism)	ENOG410ZVN7(phosphate transporter)	PF00083.24(Sugar_tr:Sugar (and other) transporter); PF07690.16(MFS_1:Major Facilitator Superfamily)	sp|Q9ZWT3|PHT16_ARATH(Probable inorganic phosphate transporter 1-6 OS=Arabidopsis thaliana OX=3702 GN=PHT1-6 PE=1 SV=1)	9463430
gene-PITG_10881	PITG_10881	kinesin-like protein	2356	0.699432	-0.515745	2.78314e-13	2.45762e-11	no	down	3732.58	4225.09	3859.94	2538	2688.83	2780	56.23	55	55.31	50.92	49.48	51.75	55.5133	50.7167	XP_002901693.1(kinesin-like protein [Phytophthora infestans T30-4])	GO:0008017(molecular_function:microtubule binding); GO:0007018(biological_process:microtubule-based movement); GO:0005524(molecular_function:ATP binding); GO:0046872(molecular_function:metal ion binding); GO:0005874(cellular_component:microtubule); GO:0003777(molecular_function:microtubule motor activity)	K10396	KIF5	map04144(Endocytosis)	COG5059(M:Cell wall/membrane/envelope biogenesis); COG5216(S:Function unknown)	COG5059(Glycoside hydrolase family 28); COG5216(Diphthamide biosynthesis protein 3)	PF00225.23(Kinesin:Kinesin motor domain); PF16796.5(Microtub_bd:Microtubule binding)	sp|Q54UC9|KIF3_DICDI(Kinesin-related protein 3 OS=Dictyostelium discoideum OX=44689 GN=kif3 PE=1 SV=1)	9476080
gene-PITG_03306	PITG_03306	HSF-type DNA-binding protein, putative	755	1.80728	0.853822	2.85568e-13	2.50476e-11	no	up	600	797	720	1256	1327	1096	61.97	68.57	68.91	133.09	129.12	107.98	66.4833	123.397	XP_002906381.1(HSF-type DNA-binding protein, putative [Phytophthora infestans T30-4])	GO:0003700(molecular_function:transcription factor activity, sequence-specific DNA binding); GO:0043565(molecular_function:sequence-specific DNA binding); GO:0005634(cellular_component:nucleus); GO:0016805(molecular_function:dipeptidase activity)				ENOG410ZG1I(S:Function unknown)	ENOG410ZG1I(HSF-type DNA-binding)	PF00447.17(HSF_DNA-bind:HSF-type DNA-binding)	sp|O81821|HFA1B_ARATH(Heat stress transcription factor A-1b OS=Arabidopsis thaliana OX=3702 GN=HSFA1B PE=1 SV=2)	9464705
gene-PITG_12462	PITG_12462	aconitate hydratase, putative	2179	0.701572	-0.511337	2.93658e-13	2.55854e-11	no	down	3830	5134	4456	2912	3146	3007	106.12	113.21	110.14	79.07	78.17	76.42	109.823	77.8867	XP_002900348.1(aconitate hydratase, putative [Phytophthora infestans T30-4])	GO:0016836(molecular_function:hydro-lyase activity)	K01705	LYS4	map00300(Lysine biosynthesis)	COG0065(E:Amino acid transport and metabolism); COG0066(E:Amino acid transport and metabolism); COG1048(C:Energy production and conversion)	COG0065(Catalyzes the isomerization between 2-isopropylmalate and 3-isopropylmalate, via the formation of 2-isopropylmaleate (By similarity)); COG0066(Catalyzes the isomerization between 2-isopropylmalate and 3-isopropylmalate, via the formation of 2-isopropylmaleate (By similarity)); COG1048(aconitate hydratase)	PF00330.20(Aconitase:Aconitase family (aconitate hydratase)); PF00694.19(Aconitase_C:Aconitase C-terminal domain)	sp|Q4WBR0|ACON3_ASPFU(Putative aconitate hydratase OS=Neosartorya fumigata (strain ATCC MYA-4609 / Af293 / CBS 101355 / FGSC A1100) OX=330879 GN=acoC PE=2 SV=1)	9478293
gene-PITG_13403	PITG_13403	sphingolipid delta(4)-desaturase DES1-like protein	1087	1.40294	0.48845	2.97827e-13	2.57768e-11	no	up	10026	12581	11477	15498	15675	14909	632.98	645.67	657.9	979.47	907.96	879.22	645.517	922.217	XP_002900038.1(sphingolipid delta(4)-desaturase DES1-like protein [Phytophthora infestans T30-4])	GO:0030148(biological_process:sphingolipid biosynthetic process); GO:0042284(molecular_function:sphingolipid delta-4 desaturase activity); GO:0016021(cellular_component:integral component of membrane); GO:0006629(biological_process:lipid metabolic process)	K04712	DEGS	map00600(Sphingolipid metabolism)	ENOG410XQVT(I:Lipid transport and metabolism)	ENOG410XQVT(sphingolipid delta-4 desaturase activity)	PF00487.24(FA_desaturase:Fatty acid desaturase); PF08557.10(Lipid_DES:Sphingolipid Delta4-desaturase (DES))	sp|Q6H5U3|DES1L_ORYSJ(Sphingolipid delta(4)-desaturase DES1-like OS=Oryza sativa subsp. japonica OX=39947 GN=Os02g0639600 PE=2 SV=1)	9477970
gene-PITG_11037	PITG_11037	conserved hypothetical protein	755	0.545176	-0.875205	3.11103e-13	2.67487e-11	no	down	800.14	972.07	989.91	416.33	486.31	555.52	59.77	60.52	71.79	28.39	29.93	34.27	64.0267	30.8633	XP_002901824.1(conserved hypothetical protein [Phytophthora infestans T30-4])	GO:0003824(molecular_function:catalytic activity); GO:0016021(cellular_component:integral component of membrane); GO:0050662(molecular_function:coenzyme binding)				ENOG4110A9H(S:Function unknown)	ENOG4110A9H(Protein of unknown function (DUF1640))	PF07798.11(DUF1640:Protein of unknown function (DUF1640))		9476214
gene-PITG_16959	PITG_16959	transglutaminase elicitor M81D	1759	0.487822	-1.03557	3.2314e-13	2.76021e-11	yes	down	1743.3	2334.81	1450.73	872.88	863.18	858.64	61.6	65.95	45.9	30.36	27.48	27.94	57.8167	28.5933	XP_002897181.1(transglutaminase elicitor M81D [Phytophthora infestans T30-4])	GO:0016755(molecular_function:transferase activity, transferring amino-acyl groups)				ENOG41128HR(S:Function unknown)	ENOG41128HR(-)	PF16683.5(TGase_elicitor:Transglutaminase elicitor)		9469144
gene-PITG_16325	PITG_16325	conserved hypothetical protein	1935	0.238846	-2.06585	3.93371e-13	3.33829e-11	yes	down	266.33	209.64	188.1	61.17	43.48	50.83	8.44	5.3	5.33	1.9	1.24	1.48	6.35667	1.54	XP_002897388.1(conserved hypothetical protein [Phytophthora infestans T30-4])	GO:0016021(cellular_component:integral component of membrane)				COG5273(S:Function unknown)	COG5273(Zinc finger, DHHC-type containing)	PF07004.12(SHIPPO-rpt:Sperm-tail PG-rich repeat)		9473774
gene-PITG_22296	PITG_22296	hypothetical protein	399	0.50238	-0.993148	3.96732e-13	3.34509e-11	no	down	781.87	753.95	723.15	366.86	356.41	380.96	252.09	228.62	237.88	136.9	123.29	129.4	239.53	129.863	XP_002909891.1(hypothetical protein PITG_22296 [Phytophthora infestans T30-4])									9468395
gene-PITG_05386	PITG_05386	Zinc (Zn2 )-Iron (Fe2 ) Permease (ZIP) Family	2472	0.398956	-1.3257	4.08362e-13	3.42108e-11	yes	down	612.4	524.1	491.11	217	196.25	221.28	12.16	8.02	8.17	4.03	3.25	4.08	9.45	3.78667	XP_002999040.1(Zinc (Zn2 )-Iron (Fe2 ) Permease (ZIP) Family [Phytophthora infestans T30-4])	GO:0046873(molecular_function:metal ion transmembrane transporter activity); GO:0005507(molecular_function:copper ion binding); GO:0016021(cellular_component:integral component of membrane); GO:0016491(molecular_function:oxidoreductase activity)				COG2132(Q:Secondary metabolites biosynthesis, transport and catabolism)	COG2132(Multicopper oxidase)	PF02535.22(Zip:ZIP Zinc transporter); PF07731.14(Cu-oxidase_2:Multicopper oxidase)	sp|P07788|COTA_BACSU(Spore coat protein A OS=Bacillus subtilis (strain 168) OX=224308 GN=cotA PE=1 SV=4)	9463244
gene-PITG_14171	PITG_14171	Amino Acid-Polyamine-Organocation (APC) Family	1488	0.631862	-0.662318	4.11345e-13	3.42412e-11	no	down	947	1199	1099	627	656	696	33.51	33.89	34.8	21.82	20.9	22.66	34.0667	21.7933	XP_002899280.1(Amino Acid-Polyamine-Organocation (APC) Family [Phytophthora infestans T30-4])	GO:0022857(molecular_function:transmembrane transporter activity); GO:0016021(cellular_component:integral component of membrane); GO:0052861(molecular_function:glucan endo-1,3-beta-glucanase activity, C-3 substituted reducing group)				COG0531(G:Carbohydrate transport and metabolism)	COG0531(Catalyzes the transfer of the gamma-phosphate of ATP to D-galactose to form alpha-D-galactose-1-phosphate (Gal-1-P) (By similarity))	PF13520.6(AA_permease_2:Amino acid permease); PF00324.21(AA_permease:Amino acid permease)	sp|A2X8M8|PUT1_ORYSI(Polyamine transporter PUT1 OS=Oryza sativa subsp. indica OX=39946 GN=PUT1 PE=3 SV=1)	9468606
gene-PITG_12053	PITG_12053	acetylornithine aminotransferase, mitochondrial precursor	1356	0.59692	-0.744391	4.98691e-13	4.12493e-11	no	down	2407.69	2976.15	2724.26	1523.66	1364.86	1785.4	101.69	99.05	102.36	61.44	50.11	67.93	101.033	59.8267	XP_002901483.1(acetylornithine aminotransferase, mitochondrial precursor [Phytophthora infestans T30-4])	GO:0008483(molecular_function:transaminase activity); GO:0030170(molecular_function:pyridoxal phosphate binding); GO:0006525(biological_process:arginine metabolic process)	K00818	E2.6.1.11, argD	map00220(Arginine biosynthesis)	COG4992(E:Amino acid transport and metabolism)	COG4992(Acetylornithine aminotransferase)	PF00202.21(Aminotran_3:Aminotransferase class-III); PF00155.21(Aminotran_1_2:Aminotransferase class I and II)	sp|Q55DT8|ARGD_DICDI(Probable acetylornithine aminotransferase, mitochondrial OS=Dictyostelium discoideum OX=44689 GN=argD PE=3 SV=1)	9471021
gene-PITG_14696	PITG_14696	serine hydroxymethyltransferase 1, mitochondrial precursor	2155	0.685122	-0.545567	5.14968e-13	4.23278e-11	no	down	11624.3	16133.5	15240.5	9087.27	9341.45	9902.66	312.09	342.99	361.98	221.7	209.93	223.74	339.02	218.457	XP_002898577.1(serine hydroxymethyltransferase 1, mitochondrial precursor [Phytophthora infestans T30-4])	GO:0008168(molecular_function:methyltransferase activity); GO:0004372(molecular_function:glycine hydroxymethyltransferase activity); GO:0019264(biological_process:glycine biosynthetic process from serine); GO:0030170(molecular_function:pyridoxal phosphate binding); GO:0035999(biological_process:tetrahydrofolate interconversion)	K00600	glyA, SHMT	map00460(Cyanoamino acid metabolism); map00630(Glyoxylate and dicarboxylate metabolism); map00670(One carbon pool by folate); map00260(Glycine, serine and threonine metabolism)	COG0112(S:Function unknown)	COG0112(-)	PF00464.19(SHMT:Serine hydroxymethyltransferase); PF01212.21(Beta_elim_lyase:Beta-eliminating lyase)	sp|O23254|GLYC4_ARATH(Serine hydroxymethyltransferase 4 OS=Arabidopsis thaliana OX=3702 GN=SHM4 PE=1 SV=1)	9478939
gene-PITG_03957	PITG_03957	conserved hypothetical protein	1899	0.30144	-1.73006	5.58181e-13	4.5593e-11	yes	down	337.34	303.44	295.4	101.73	104.75	67.1	10.92	7.84	8.55	3.24	3.05	2	9.10333	2.76333	XP_002906990.1(conserved hypothetical protein [Phytophthora infestans T30-4])	GO:0070940(biological_process:dephosphorylation of RNA polymerase II C-terminal domain); GO:0016021(cellular_component:integral component of membrane); GO:0008420(molecular_function:CTD phosphatase activity); GO:0005634(cellular_component:nucleus)						PF00515.28(TPR_1:Tetratricopeptide repeat); PF07719.17(TPR_2:Tetratricopeptide repeat); PF13424.6(TPR_12:Tetratricopeptide repeat); PF13181.6(TPR_8:Tetratricopeptide repeat); PF13428.6(TPR_14:Tetratricopeptide repeat); PF13371.6(TPR_9:Tetratricopeptide repeat); PF14559.6(TPR_19:Tetratricopeptide repeat); PF13432.6(TPR_16:Tetratricopeptide repeat)		9467895
gene-PITG_12827	PITG_12827	sporulation induced hypothetical protein	582	0.306449	-1.70628	6.6993e-13	5.43809e-11	yes	down	161	232	173	47	64	56	24.87	30.82	25.42	7.69	9.64	8.48	27.0367	8.60333	XP_002900206.1(sporulation induced hypothetical protein [Phytophthora infestans T30-4])	GO:0016021(cellular_component:integral component of membrane)	K00799;pif	GST, gst;	map00480(Glutathione metabolism)	ENOG410Y7IZ(S:Function unknown); ENOG4110A9T(S:Function unknown)	ENOG410Y7IZ(MAPEG family); ENOG4110A9T(MAPEG family)	PF01124.18(MAPEG:MAPEG family)		9478147
gene-PITG_11110	PITG_11110	eukaryotic translation initiation factor 2 subunit 3	1635	0.664441	-0.589786	7.5118e-13	6.05998e-11	no	down	2725	3688	3270	1980	1959	2257	101.09	108.74	108.52	73.36	66.03	77.23	106.117	72.2067	XP_002901883.1(eukaryotic translation initiation factor 2 subunit 3 [Phytophthora infestans T30-4])	GO:0003743(molecular_function:translation initiation factor activity); GO:0003924(molecular_function:GTPase activity); GO:0005525(molecular_function:GTP binding)	K03242	EIF2S3	map03013(RNA transport)	COG5257(J:Translation, ribosomal structure and biogenesis)	COG5257(translation initiation factor)	PF09173.11(eIF2_C:Initiation factor eIF2 gamma, C terminal); PF00009.27(GTP_EFTU:Elongation factor Tu GTP binding domain); PF03144.25(GTP_EFTU_D2:Elongation factor Tu domain 2)	sp|P41091|IF2G_HUMAN(Eukaryotic translation initiation factor 2 subunit 3 OS=Homo sapiens OX=9606 GN=EIF2S3 PE=1 SV=3)	9476277
gene-PITG_17920	PITG_17920	plasma membrane H+-ATPase	876	0.674199	-0.568754	9.05711e-13	7.2618e-11	no	down	7175.76	9839.36	7842.61	5335	5169.81	5611.09	601.68	679.13	603.33	453.49	403.15	444.24	628.047	433.627	AAQ23136.1(plasma membrane H+-ATPase [Phytophthora infestans])	GO:0016787(molecular_function:hydrolase activity); GO:0016021(cellular_component:integral component of membrane); GO:0000166(molecular_function:nucleotide binding); GO:0120029(biological_process:proton export across plasma membrane); GO:0005886(cellular_component:plasma membrane); GO:0008553(molecular_function:hydrogen-exporting ATPase activity, phosphorylative mechanism); GO:0005524(molecular_fu…	K01535	PMA1, PMA2	map00190(Oxidative phosphorylation)	ENOG410YMQ3(S:Function unknown); COG0474(P:Inorganic ion transport and metabolism)	ENOG410YMQ3(-); COG0474(P-type atpase)		sp|P54679|PMA1_DICDI(Probable plasma membrane ATPase OS=Dictyostelium discoideum OX=44689 GN=patB PE=2 SV=2)	9464104
gene-PITG_22391	PITG_22391	sodium transport ATPase, putative	1626	2.41621	1.27275	1.1579e-12	9.22719e-11	yes	up	546.95	977.23	958.87	2156.58	1969.01	1572.78	21.17	30.3	33.29	82.34	68.83	56.15	28.2533	69.1067	XP_002909842.1(sodium transport ATPase, putative [Phytophthora infestans T30-4])	GO:0016021(cellular_component:integral component of membrane); GO:0005524(molecular_function:ATP binding); GO:0000166(molecular_function:nucleotide binding)				COG0474(P:Inorganic ion transport and metabolism)	COG0474(P-type atpase)	PF00122.20(E1-E2_ATPase:E1-E2 ATPase); PF00690.26(Cation_ATPase_N:Cation transporter/ATPase, N-terminus)	sp|O34431|ATCL_BACSU(Calcium-transporting ATPase OS=Bacillus subtilis (strain 168) OX=224308 GN=yloB PE=1 SV=1)	9468243
gene-PITG_22685	PITG_22685	dihydroxy-acid dehydratase, putative	1791	0.565356	-0.822768	1.29149e-12	1.02294e-10	no	down	4704.46	7089.6	7311.22	3478.05	3288.02	3583.3	162.81	196.07	226.49	118.45	102.5	114.15	195.123	111.7	XP_002908438.1(dihydroxy-acid dehydratase, putative [Phytophthora infestans T30-4])	GO:0004160(molecular_function:dihydroxy-acid dehydratase activity); GO:0009082(biological_process:branched-chain amino acid biosynthetic process)	K01687	ilvD	map00770(Pantothenate and CoA biosynthesis); map00290(Valine, leucine and isoleucine biosynthesis)	COG0129(O:Posttranslational modification, protein turnover, chaperones)	COG0129(peptidyl-prolyl cis-trans isomerase activity)	PF00920.21(ILVD_EDD:Dehydratase family)	sp|Q7UJ69|ILVD_RHOBA(Dihydroxy-acid dehydratase OS=Rhodopirellula baltica (strain DSM 10527 / NCIMB 13988 / SH1) OX=243090 GN=ilvD PE=3 SV=2)	9469305
gene-PITG_13399	PITG_13399	asparagine synthetase	1788	0.678639	-0.559284	1.32067e-12	1.03975e-10	no	down	6790	9216	7571	5220	5129	5029	235.43	255.38	235	178.12	160.2	160.52	241.937	166.28	XP_002900035.1(asparagine synthetase [Phytophthora infestans T30-4])	GO:0006464(biological_process:cellular protein modification process); GO:0006529(biological_process:asparagine biosynthetic process); GO:0006541(biological_process:glutamine metabolic process); GO:0005524(molecular_function:ATP binding); GO:0004066(molecular_function:asparagine synthase (glutamine-hydrolyzing) activity)	K01953	asnB, ASNS	map00250(Alanine, aspartate and glutamate metabolism)	COG0367(E:Amino acid transport and metabolism)	COG0367(asparagine synthetase)	PF00733.21(Asn_synthase:Asparagine synthase); PF13537.6(GATase_7:Glutamine amidotransferase domain); PF13522.6(GATase_6:Glutamine amidotransferase domain); PF12481.8(DUF3700:Aluminium induced protein)	sp|P31752|ASNS_ASPOF(Asparagine synthetase [glutamine-hydrolyzing] OS=Asparagus officinalis OX=4686 PE=2 SV=2)	9477967
gene-PITG_02364	PITG_02364	P-type ATPase (P-ATPase) Superfamily	2292	2.25593	1.17372	1.82581e-12	1.42884e-10	yes	up	3019.08	5423.47	5575.38	11055.7	10462.6	8522.65	48.22	67.93	79.39	173.81	150.2	126.54	65.18	150.183	XP_002907306.1(P-type ATPase (P-ATPase) Superfamily [Phytophthora infestans T30-4])	GO:0016021(cellular_component:integral component of membrane); GO:0005524(molecular_function:ATP binding); GO:0000166(molecular_function:nucleotide binding)				COG0474(P:Inorganic ion transport and metabolism)	COG0474(P-type atpase)	PF00122.20(E1-E2_ATPase:E1-E2 ATPase); PF00702.26(Hydrolase:haloacid dehalogenase-like hydrolase); PF13246.6(Cation_ATPase:Cation transport ATPase (P-type))	sp|Q73E41|BACA1_BACC1(Calcium-transporting ATPase 1 OS=Bacillus cereus (strain ATCC 10987 / NRS 248) OX=222523 GN=BCE_0519 PE=1 SV=1)	9469827
gene-PITG_12158	PITG_12158	Annexin (Annexin) Family	1005	1.81756	0.862003	2.61731e-12	2.03605e-10	no	up	4260.17	4507.09	3512.08	6004.49	7967.1	7781.42	297.53	256.91	223.46	421.5	512.74	509.4	259.3	481.213	XP_002900778.1(Annexin (Annexin) Family [Phytophthora infestans T30-4])	GO:0005544(molecular_function:calcium-dependent phospholipid binding); GO:0005509(molecular_function:calcium ion binding)				ENOG410XPUN(S:Function unknown)	ENOG410XPUN(CDK5 regulatory subunit associated protein 3)	PF00191.20(Annexin:Annexin)	sp|Q29471|ANX13_CANLF(Annexin A13 OS=Canis lupus familiaris OX=9615 GN=ANXA13 PE=1 SV=2)	9473167
gene-PITG_12210	PITG_12210	conserved hypothetical protein	1485	0.326817	-1.61345	2.9555e-12	2.28553e-10	yes	down	423.84	463.06	282.44	112.76	146.05	112	18.25	16.02	10.93	4.8	5.7	4.46	15.0667	4.98667	XP_002900821.1(conserved hypothetical protein [Phytophthora infestans T30-4])	GO:0005524(molecular_function:ATP binding)								9473211
gene-PITG_08579	PITG_08579	isoleucyl-tRNA synthetase	3531	0.612654	-0.706854	3.13521e-12	2.41024e-10	no	down	3085	4690	4075	2376	2197	2379	50.44	60.62	59.1	37.82	31.98	35.47	56.72	35.09	XP_002903941.1(isoleucyl-tRNA synthetase [Phytophthora infestans T30-4])	GO:0006428(biological_process:isoleucyl-tRNA aminoacylation); GO:0004822(molecular_function:isoleucine-tRNA ligase activity); GO:0000049(molecular_function:tRNA binding); GO:0005524(molecular_function:ATP binding); GO:0002161(molecular_function:aminoacyl-tRNA editing activity)	K01870	IARS, ileS	map00970(Aminoacyl-tRNA biosynthesis)	COG0060(J:Translation, ribosomal structure and biogenesis)	COG0060(amino acids such as valine, to avoid such errors it has two additional distinct tRNA(Ile)-dependent editing activities. One activity is designated as 'pretransfer' editing and involves the hydrolysis of activated Val-AMP. The other activity is designated 'posttransfer' editing and involves deacylation of mischarged Val-tRNA(Ile) (By similarity))	PF00133.22(tRNA-synt_1:tRNA synthetases class I (I, L, M and V)); PF08264.13(Anticodon_1:Anticodon-binding domain of tRNA); PF09334.11(tRNA-synt_1g:tRNA synthetases class I (M)); PF01406.19(tRNA-synt_1e:tRNA synthetases class I (C) catalytic domain)	sp|F4JLM5|SYIC_ARATH(Isoleucine--tRNA ligase, cytoplasmic OS=Arabidopsis thaliana OX=3702 GN=At4g10320 PE=2 SV=1)	9462004
gene-PITG_00180	PITG_00180	conserved hypothetical protein	1899	0.00254447	-8.61842	3.34145e-12	2.55377e-10	yes	down	63.3	80.96	81.4	0	0	0	2.05	2.09	2.36	0	0	0	2.16667	0	XP_002908805.1(conserved hypothetical protein [Phytophthora infestans T30-4])	GO:0006396(biological_process:RNA processing)	K12869	CRN, CRNKL1, CLF1, SYF3	map03040(Spliceosome)	COG0457(F:Nucleotide transport and metabolism); ENOG4111Y4M(S:Function unknown)	COG0457(allantoicase (EC 3.5.3.4)); ENOG4111Y4M(HAT)	PF07719.17(TPR_2:Tetratricopeptide repeat); PF14559.6(TPR_19:Tetratricopeptide repeat); PF13428.6(TPR_14:Tetratricopeptide repeat); PF13432.6(TPR_16:Tetratricopeptide repeat); PF13424.6(TPR_12:Tetratricopeptide repeat); PF13431.6(TPR_17:Tetratricopeptide repeat); PF00515.28(TPR_1:Tetratricopeptide repeat); PF13371.6(TPR_9:Tetratricopeptide repeat); PF13429.6(TPR_15:Tetratricopeptide repeat)		9476852
gene-PITG_01269	PITG_01269	glycoside hydrolase, putative	948	0.373644	-1.42026	3.65027e-12	2.77357e-10	yes	down	253	328	344	125	116	91	19.08	20.26	23.7	9.51	8.09	6.45	21.0133	8.01667	XP_002907942.1(glycoside hydrolase, putative [Phytophthora infestans T30-4])	GO:0016787(molecular_function:hydrolase activity); GO:0016740(molecular_function:transferase activity); GO:0005886(cellular_component:plasma membrane); GO:0005524(molecular_function:ATP binding); GO:0031225(cellular_component:anchored component of membrane)				ENOG410XSHQ(S:Function unknown)	ENOG410XSHQ(1,3-beta-glucanosyltransferase gel2)	PF03198.14(Glyco_hydro_72:Glucanosyltransferase)	sp|Q5AJY5|PGA4_CANAL(1,3-beta-glucanosyltransferase PGA4 OS=Candida albicans (strain SC5314 / ATCC MYA-2876) OX=237561 GN=PGA4 PE=1 SV=1)	9477639
gene-PITG_02143	PITG_02143	myb-like DNA-binding protein, putative	1070	1.97424	0.981294	3.74685e-12	2.8305e-10	no	up	462	636	552	1037	1212	881	29.76	33.33	32.31	66.92	71.69	53.05	31.8	63.8867	XP_002907111.1(myb-like DNA-binding protein, putative [Phytophthora infestans T30-4])	GO:0005634(cellular_component:nucleus); GO:0003677(molecular_function:DNA binding)				ENOG4111HRC(S:Function unknown); ENOG410YKJG(K:Transcription)	ENOG4111HRC(-); ENOG410YKJG(Myb-like DNA-binding domain)	PF00249.31(Myb_DNA-binding:Myb-like DNA-binding domain)	sp|Q54HX6|MYBI_DICDI(Myb-like protein I OS=Dictyostelium discoideum OX=44689 GN=mybI PE=3 SV=1)	9469546
gene-PITG_18764	PITG_18764	conserved hypothetical protein	1116	0.365795	-1.45089	3.97301e-12	2.98409e-10	yes	down	1312.3	1818.21	989.58	524.66	555.11	364.13	82.15	92.1	53.43	31.65	31.37	19.93	75.8933	27.65	XP_002900818.1(conserved hypothetical protein [Phytophthora infestans T30-4])									9477301
gene-PITG_00348	PITG_00348	myosin-like protein	4100	1.60862	0.685825	4.09132e-12	3.0554e-10	no	up	2268	2955	2210	3762	4107	3649	31.62	32.53	27.31	50.99	50.91	46.34	30.4867	49.4133	XP_002908958.1(myosin-like protein [Phytophthora infestans T30-4])	GO:0003779(molecular_function:actin binding); GO:0016459(cellular_component:myosin complex); GO:0003774(molecular_function:motor activity); GO:0005524(molecular_function:ATP binding)	K10352;K10358	MYH;MYO6		COG5022(S:Function unknown)	COG5022(Jacalin-like lectin domain)	PF00063.21(Myosin_head:Myosin head (motor domain))	sp|Q875Q8|MYO2_LACK1(Myosin-2 OS=Lachancea kluyveri (strain ATCC 58438 / CBS 3082 / CCRC 21498 / NBRC 1685 / JCM 7257 / NCYC 543 / NRRL Y-12651) OX=226302 GN=MYO2 PE=3 SV=1)	9477090
gene-PITG_12209	PITG_12209	conserved hypothetical protein	1872	0.394022	-1.34365	4.25727e-12	3.16127e-10	yes	down	787.6	1121.41	623.17	311.4	368.54	278.12	24.29	27.66	17.25	9.18	9.92	7.33	23.0667	8.81	XP_002900821.1(conserved hypothetical protein [Phytophthora infestans T30-4])	GO:0005524(molecular_function:ATP binding)								9473210
gene-PITG_18795	PITG_18795	conserved hypothetical protein	903	2.15357	1.10673	4.75096e-12	3.50793e-10	yes	up	201	257.04	249	529	510	425	10.17	10.95	12.97	31.62	27.38	20.34	11.3633	26.4467	XP_002997270.1(conserved hypothetical protein [Phytophthora infestans T30-4])	GO:0035091(molecular_function:phosphatidylinositol binding); GO:0008270(molecular_function:zinc ion binding)				ENOG410ZRB5(S:Function unknown)	ENOG410ZRB5(Zinc finger, C3HC4 type (RING finger))	PF13639.6(zf-RING_2:Ring finger domain); PF00787.24(PX:PX domain); PF12678.7(zf-rbx1:RING-H2 zinc finger domain); PF17123.5(zf-RING_11:RING-like zinc finger); PF12861.7(zf-ANAPC11:Anaphase-promoting complex subunit 11 RING-H2 finger); PF13923.6(zf-C3HC4_2:Zinc finger, C3HC4 type (RING finger)); PF13920.6(zf-C3HC4_3:Zinc finger, C3HC4 type (RING finger)); PF00097.25(zf-C3HC4:Zinc finger, C3HC4 typ…	sp|Q8GUU2|RIE1_ARATH(E3 ubiquitin protein ligase RIE1 OS=Arabidopsis thaliana OX=3702 GN=RIE1 PE=2 SV=1)	9476515
gene-PITG_00846	PITG_00846	conserved hypothetical protein	876	0.584819	-0.773938	5.14952e-12	3.78085e-10	no	down	1516.57	1527.55	1475.7	760.74	937.95	875.23	39.93	30.41	32.86	10.12	11.7	14.8	34.4	12.2067	ETM47389.1(hypothetical protein L914_07900 [Phytophthora parasitica])					ENOG410XPC8(S:Function unknown)	ENOG410XPC8(Phosphodiesterase)	PF07002.16(Copine:Copine); PF10138.9(vWA-TerF-like:vWA found in TerF C terminus)	sp|Q9SS90|RGLG1_ARATH(E3 ubiquitin-protein ligase RGLG1 OS=Arabidopsis thaliana OX=3702 GN=RGLG1 PE=1 SV=1)	9472706
gene-PITG_07976	PITG_07976	conserved hypothetical protein	1297	0.704145	-0.506056	5.42202e-12	3.95868e-10	no	down	3514.97	4024	3726.99	2332.98	2591.98	2763.99	176.69	162.82	168.8	116.17	118.32	128.5	169.437	120.997	XP_002904180.1(conserved hypothetical protein [Phytophthora infestans T30-4])					ENOG410XRM0(I:Lipid transport and metabolism); ENOG410XVUF(O:Posttranslational modification, protein turnover, chaperones)	ENOG410XRM0(carboxylase); ENOG410XVUF(Zinc finger, C3HC4 type (RING finger))	PF13920.6(zf-C3HC4_3:Zinc finger, C3HC4 type (RING finger)); PF13639.6(zf-RING_2:Ring finger domain); PF13923.6(zf-C3HC4_2:Zinc finger, C3HC4 type (RING finger)); PF14447.6(Prok-RING_4:Prokaryotic RING finger family 4); PF00097.25(zf-C3HC4:Zinc finger, C3HC4 type (RING finger)); PF14634.6(zf-RING_5:zinc-RING finger domain); PF12678.7(zf-rbx1:RING-H2 zinc finger domain); PF13445.6(zf-RING_UBOX:RIN…	sp|Q9M022|AIRP2_ARATH(E3 ubiquitin-protein ligase AIRP2 OS=Arabidopsis thaliana OX=3702 GN=AIRP2 PE=1 SV=1)	9472607
gene-PITG_13755	PITG_13755	phosphatidylinositol kinase (PIK-E3)	1464	0.338071	-1.5646	6.13954e-12	4.45765e-10	yes	down	401.22	554.46	352.07	131.35	184.76	108.84	17.57	19.51	13.87	5.69	7.33	4.41	16.9833	5.81	XP_002899450.1(phosphatidylinositol kinase (PIK-E3) [Phytophthora infestans T30-4])	GO:0016301(molecular_function:kinase activity)				ENOG410XP06(J:Translation, ribosomal structure and biogenesis)	ENOG410XP06(Endoribonuclease LPSP)	PF00454.27(PI3_PI4_kinase:Phosphatidylinositol 3- and 4-kinase)	sp|Q8W4R8|P4KG6_ARATH(Phosphatidylinositol 4-kinase gamma 6 OS=Arabidopsis thaliana OX=3702 GN=PI4KG6 PE=2 SV=1)	9461318
gene-PITG_01462	PITG_01462	lactase-phlorizin hydrolase, putative	1722	0.572537	-0.80456	7.33586e-12	5.29682e-10	no	down	767.69	1000.96	1011.8	523.25	478.78	530.72	27.8	28.99	32.82	18.66	15.63	17.7	29.87	17.33	XP_002908128.1(lactase-phlorizin hydrolase, putative [Phytophthora infestans T30-4])	GO:0016021(cellular_component:integral component of membrane); GO:0005975(biological_process:carbohydrate metabolic process); GO:0004553(molecular_function:hydrolase activity, hydrolyzing O-glycosyl compounds)	K01188;psoj;pif	E3.2.1.21;;	map00460(Cyanoamino acid metabolism); map00500(Starch and sucrose metabolism)	COG2723(T:Signal transduction mechanisms)	COG2723(Histidine kinase)	PF00232.18(Glyco_hydro_1:Glycosyl hydrolase family 1)	sp|Q9FLU8|BGL32_ARATH(Beta-glucosidase 32 OS=Arabidopsis thaliana OX=3702 GN=BGLU32 PE=2 SV=2)	9468825
gene-PITG_01232	PITG_01232	conserved hypothetical protein	2134	1.50064	0.585578	9.59967e-12	6.89331e-10	no	up	799	995	969	1284	1364	1354	18.94	17.77	19.81	29.59	27.92	28.92	18.84	28.81	XP_002907905.1(conserved hypothetical protein [Phytophthora infestans T30-4])	GO:0016021(cellular_component:integral component of membrane)				ENOG41109DR(S:Function unknown)	ENOG41109DR(-)			9477602
gene-PITG_17002	PITG_17002	conserved hypothetical protein	1054	1.52725	0.610932	1.02062e-11	7.28876e-10	no	up	939	1281	1085	1459	1654	1754	61.67	68.49	64.78	96.06	99.82	107.74	64.98	101.207	XP_002897210.1(conserved hypothetical protein [Phytophthora infestans T30-4])	GO:0016021(cellular_component:integral component of membrane)				ENOG4110976(S:Function unknown)	ENOG4110976(-)			9469173
gene-PITG_20590	PITG_20590	cleavage induced conserved hypothetical protein	1255	0.600192	-0.736503	1.13213e-11	8.0412e-10	no	down	1500.29	2010.6	1606.35	826.15	1081.12	1059.49	79.15	85.69	76.55	43.36	51.98	51.93	80.4633	49.09	XP_002895449.1(cleavage induced conserved hypothetical protein [Phytophthora infestans T30-4])	GO:0035091(molecular_function:phosphatidylinositol binding); GO:0008270(molecular_function:zinc ion binding)				ENOG41121N2(O:Posttranslational modification, protein turnover, chaperones)	ENOG41121N2(zinc ion binding)	PF13639.6(zf-RING_2:Ring finger domain); PF00787.24(PX:PX domain); PF12678.7(zf-rbx1:RING-H2 zinc finger domain); PF00097.25(zf-C3HC4:Zinc finger, C3HC4 type (RING finger)); PF17123.5(zf-RING_11:RING-like zinc finger); PF13923.6(zf-C3HC4_2:Zinc finger, C3HC4 type (RING finger)); PF13445.6(zf-RING_UBOX:RING-type zinc-finger); PF12861.7(zf-ANAPC11:Anaphase-promoting complex subunit 11 RING-H2 finge…	sp|Q8LPN7|RNG1L_ARATH(E3 ubiquitin-protein ligase RING1-like OS=Arabidopsis thaliana OX=3702 GN=At3g19950 PE=1 SV=1)	9480085
gene-PITG_15833	PITG_15833	conserved hypothetical protein	1466	0.550702	-0.860655	1.15506e-11	8.15975e-10	no	down	710	1056	940	462	438	531	31.05	37.1	36.96	19.99	17.35	21.47	35.0367	19.6033	XP_002898073.1(conserved hypothetical protein [Phytophthora infestans T30-4])	GO:0016021(cellular_component:integral component of membrane)				ENOG41109SQ(S:Function unknown); ENOG41109HU(S:Function unknown)	ENOG41109SQ(-); ENOG41109HU(-)			9475629
gene-PITG_20581	PITG_20581	conserved hypothetical protein	1518	0.331976	-1.59085	1.19389e-11	8.38866e-10	yes	down	262.06	337.53	244.1	105.24	97.29	66.71	11	11.37	9.2	4.36	3.69	2.59	10.5233	3.54667	XP_002895442.1(conserved hypothetical protein [Phytophthora infestans T30-4])	GO:0005524(molecular_function:ATP binding)								9480099
gene-PITG_00806	PITG_00806	conserved hypothetical protein	831	0.60906	-0.715344	1.5439e-11	1.079e-09	no	down	830	1102	922	542	528	605	74.83	82.1	76.51	49.73	44.46	51.67	77.8133	48.62	XP_002909366.1(conserved hypothetical protein [Phytophthora infestans T30-4])	GO:0003824(molecular_function:catalytic activity); GO:0050660(molecular_function:flavin adenine dinucleotide binding); GO:0016614(molecular_function:oxidoreductase activity, acting on CH-OH group of donors); GO:0005576(cellular_component:extracellular region); GO:0006508(biological_process:proteolysis)	K19069	CDH		COG0406(E:Amino acid transport and metabolism)	COG0406(oxidoreductase)	PF00300.22(His_Phos_1:Histidine phosphatase superfamily (branch 1))	sp|Q9SCS3|PGML4_ARATH(Phosphoglycerate mutase-like protein 4 OS=Arabidopsis thaliana OX=3702 GN=At3g50520 PE=2 SV=1)	9472678
gene-PITG_17507	PITG_17507	glucosylceramidase, putative	1551	0.674183	-0.568787	1.59209e-11	1.10676e-09	no	down	2958	4165	3335	2241	2246	2287	121.01	136.67	122.51	90.55	83.1	86.4	126.73	86.6833	XP_002896569.1(glucosylceramidase, putative [Phytophthora infestans T30-4])	GO:0004348(molecular_function:glucosylceramidase activity); GO:0006665(biological_process:sphingolipid metabolic process)	K01201	GBA, srfJ	map00600(Sphingolipid metabolism); map00511(Other glycan degradation)	COG5520(G:Carbohydrate transport and metabolism)	COG5520(glucosylceramidase activity)	PF02055.16(Glyco_hydro_30:Glycosyl hydrolase family 30 TIM-barrel domain); PF17189.4(Glyco_hydro_30C:Glycosyl hydrolase family 30 beta sandwich domain)	sp|Q9UB00|GLCM4_CAEEL(Putative glucosylceramidase 4 OS=Caenorhabditis elegans OX=6239 GN=gba-4 PE=3 SV=2)	9471273
gene-PITG_01156	PITG_01156	conserved hypothetical protein	1452	0.324401	-1.62415	1.63591e-11	1.1312e-09	yes	down	175.64	179.14	164.86	51.15	49.83	63	7.65	6.37	6.56	2.21	2	2.58	6.86	2.26333	XP_002909672.1(conserved hypothetical protein [Phytophthora infestans T30-4])	GO:0006493(biological_process:protein O-linked glycosylation); GO:0016757(molecular_function:transferase activity, transferring glycosyl groups)				ENOG410Y7A2(S:Function unknown); ENOG410Y780(S:Function unknown)	ENOG410Y7A2(glycosyltransferase); ENOG410Y780(-)	PF13432.6(TPR_16:Tetratricopeptide repeat); PF13414.6(TPR_11:TPR repeat)		9479798
gene-PITG_06503	PITG_06503	hypothetical protein	309	1.28895	0.366193	2.06674e-11	1.42159e-09	no	up	9366.87	11546	10114	12198	13204	13230	235.14	234.39	228.64	296.66	312.92	315.73	232.723	308.437	XP_002998607.1(hypothetical protein PITG_06503 [Phytophthora infestans T30-4])									9471710
gene-PITG_04618	PITG_04618	trimethyllysine dioxygenase, putative	1540	0.495252	-1.01377	2.39518e-11	1.63888e-09	yes	down	1226	1884	1119	662	674	670	50.58	62.36	41.46	26.98	25.15	25.53	51.4667	25.8867	XP_002905368.1(trimethyllysine dioxygenase, putative [Phytophthora infestans T30-4])	GO:0050353(molecular_function:trimethyllysine dioxygenase activity); GO:0045329(biological_process:carnitine biosynthetic process); GO:0005506(molecular_function:iron ion binding); GO:0016491(molecular_function:oxidoreductase activity)	K00474	TMLHE	map00310(Lysine degradation)	COG2175(L:Replication, recombination and repair)	COG2175(DNA ligase)	PF02668.16(TauD:Taurine catabolism dioxygenase TauD, TfdA family); PF06155.12(DUF971:Protein of unknown function (DUF971)); PF08943.10(CsiD:CsiD)	sp|A5DCB6|TMLH_PICGU(Trimethyllysine dioxygenase OS=Meyerozyma guilliermondii (strain ATCC 6260 / CBS 566 / DSM 6381 / JCM 1539 / NBRC 10279 / NRRL Y-324) OX=294746 GN=PGUG_00921 PE=3 SV=2)	9475752
gene-PITG_02075	PITG_02075	1-acyl-sn-glycerol-3-phosphate acyltransferase, putative	1325	1.41878	0.504652	2.55942e-11	1.74214e-09	no	up	2504.92	2976.72	2653.72	3697.51	3852.24	3598.51	62.84	59.19	58.36	93.42	90.44	85.23	60.13	89.6967	XP_002907046.1(1-acyl-sn-glycerol-3-phosphate acyltransferase, putative [Phytophthora infestans T30-4])	GO:0016021(cellular_component:integral component of membrane); GO:0016746(molecular_function:transferase activity, transferring acyl groups)				COG0204(D:Cell cycle control, cell division, chromosome partitioning); COG0204(T:Signal transduction mechanisms); COG0204(Z:Cytoskeleton)	COG0204(Calcium-binding protein); COG0204(Calcium-binding protein); COG0204(Calcium-binding protein)	PF01553.21(Acyltransferase:Acyltransferase); PF16076.5(Acyltransf_C:Acyltransferase C-terminus)	sp|O94361|YHOE_SCHPO(Uncharacterized acyltransferase C428.14 OS=Schizosaccharomyces pombe (strain 972 / ATCC 24843) OX=284812 GN=SPBC428.14 PE=3 SV=1)	9478611
gene-PITG_04143	PITG_04143	ATP-binding Cassette (ABC) Superfamily	828	3.33837	1.73914	2.83848e-11	1.92208e-09	yes	up	115.82	111.99	120.11	303.13	281.45	551.79	2.32	2.21	2.26	6.44	5.67	11.99	2.26333	8.03333	XP_002905845.1(ATP-binding Cassette (ABC) Superfamily [Phytophthora infestans T30-4])	GO:0016021(cellular_component:integral component of membrane); GO:0016887(molecular_function:ATPase activity); GO:0005524(molecular_function:ATP binding); GO:0042626(molecular_function:ATPase activity, coupled to transmembrane movement of substances)				COG0842(V:Defense mechanisms); COG1131(V:Defense mechanisms)	COG0842((ABC) transporter); COG1131((ABC) transporter)	PF00005.27(ABC_tran:ABC transporter)	sp|Q5W274|PDR3_TOBAC(Pleiotropic drug resistance protein 3 OS=Nicotiana tabacum OX=4097 GN=PDR3 PE=2 SV=1)	9479553
gene-PITG_13544	PITG_13544	conserved hypothetical protein	2742	1.54378	0.62647	2.87924e-11	1.93963e-09	no	up	814.73	1129.73	918.5	1398.95	1448.09	1405	17.51	19.25	17.56	29.36	27.8	27.61	18.1067	28.2567	XP_002899753.1(conserved hypothetical protein [Phytophthora infestans T30-4])	GO:0016021(cellular_component:integral component of membrane); GO:0015299(molecular_function:solute:proton antiporter activity); GO:0005509(molecular_function:calcium ion binding)				ENOG41108Z2(S:Function unknown); ENOG41109DW(S:Function unknown)	ENOG41108Z2(Sodium/hydrogen exchanger family); ENOG41109DW(Sodium/hydrogen exchanger family)	PF00999.21(Na_H_Exchanger:Sodium/hydrogen exchanger family)		9462109
gene-PITG_02355	PITG_02355	cation-transporting ATPase, putative	2625	1.77989	0.831785	3.03717e-11	2.03553e-09	no	up	2329	3702.31	3202.99	5682.81	5352.37	4646.16	68.04	81.02	85.35	137.16	117.99	105.82	78.1367	120.323	XP_002907294.1(cation-transporting ATPase, putative [Phytophthora infestans T30-4])	GO:0016021(cellular_component:integral component of membrane); GO:0005524(molecular_function:ATP binding)				COG0474(P:Inorganic ion transport and metabolism)	COG0474(P-type atpase)	PF00122.20(E1-E2_ATPase:E1-E2 ATPase); PF00689.21(Cation_ATPase_C:Cation transporting ATPase, C-terminus); PF13246.6(Cation_ATPase:Cation transport ATPase (P-type)); PF00702.26(Hydrolase:haloacid dehalogenase-like hydrolase)	sp|Q73E41|BACA1_BACC1(Calcium-transporting ATPase 1 OS=Bacillus cereus (strain ATCC 10987 / NRS 248) OX=222523 GN=BCE_0519 PE=1 SV=1)	9469815
gene-PITG_07761	PITG_07761	conserved hypothetical protein	711	2.14496	1.10095	3.9693e-11	2.64668e-09	yes	up	229	255	308	532	476	637	21.12	20.11	25.98	52.65	43.17	57.4	22.4033	51.0733	XP_002904683.1(conserved hypothetical protein [Phytophthora infestans T30-4])	GO:0016021(cellular_component:integral component of membrane); GO:0005509(molecular_function:calcium ion binding)				COG4539(S:Function unknown)	COG4539(PRS2 protein)	PF06127.11(DUF962:Protein of unknown function (DUF962))	sp|O13737|YDR2_SCHPO(Uncharacterized endoplasmic reticulum membrane protein C16E8.02 OS=Schizosaccharomyces pombe (strain 972 / ATCC 24843) OX=284812 GN=SPAC16E8.02 PE=4 SV=2)	9462858
gene-PITG_07046	PITG_07046	major vault protein	2502	2.05081	1.03619	4.48966e-11	2.97845e-09	yes	up	560.71	723.92	694.11	1273.11	1600.21	1033.83	16.01	16.82	17.36	33.57	37.99	26.31	16.73	32.6233	XP_002905012.1(major vault protein [Phytophthora infestans T30-4])		K17266	MVP		ENOG410ZCU8(Z:Cytoskeleton)	ENOG410ZCU8(Major vault protein)	PF01505.18(Vault:Major Vault Protein repeat domain); PF11978.8(MVP_shoulder:Shoulder domain); PF17795.1(Vault_3:Major Vault Protein Repeat domain); PF17794.1(Vault_2:Major Vault Protein repeat domain); PF17796.1(Vault_4:Major Vault Protein repeat domain)	sp|P34118|MVPA_DICDI(Major vault protein alpha OS=Dictyostelium discoideum OX=44689 GN=mvpA PE=1 SV=1)	9464009
gene-PITG_01966	PITG_01966	conserved hypothetical protein	1079	1.42971	0.515723	4.53762e-11	2.99506e-09	no	up	6170	8814	7131	9968	10333	10058	393.22	456.78	412.76	636.16	604.42	598.94	420.92	613.173	XP_002908555.1(conserved hypothetical protein [Phytophthora infestans T30-4])					ENOG4110A8I(S:Function unknown)	ENOG4110A8I(-)			9469509
gene-PITG_03823	PITG_03823	conserved hypothetical protein	783	1.82058	0.864401	4.58665e-11	2.99992e-09	no	up	300	406	324	548	578	683	13.14	14.29	12.76	23.75	22.94	27.67	13.3967	24.7867	XP_002906865.1(conserved hypothetical protein [Phytophthora infestans T30-4])	GO:0016021(cellular_component:integral component of membrane); GO:0010390(biological_process:histone monoubiquitination); GO:0004842(molecular_function:ubiquitin-protein transferase activity)				ENOG4111QQH(S:Function unknown); ENOG4111HKP(S:Function unknown); ENOG411092F(S:Function unknown)	ENOG4111QQH(Sulfite exporter TauE/SafE); ENOG4111HKP(Sulfite exporter TauE/SafE); ENOG411092F(-)	PF01925.19(TauE:Sulfite exporter TauE/SafE)	sp|F4JIP9|TAUE5_ARATH(Sulfite exporter TauE/SafE family protein 5 OS=Arabidopsis thaliana OX=3702 GN=At4g21250 PE=2 SV=1)	9467760
gene-PITG_01768	PITG_01768	DAHP synthase	1203	1.7065	0.771042	4.59089e-11	2.99992e-09	no	up	672	924	853	1424	1368	1219	37.35	41.56	42.89	78.87	69.42	63.04	40.6	70.4433	XP_002908379.1(DAHP synthase [Phytophthora infestans T30-4])	GO:0003849(molecular_function:3-deoxy-7-phosphoheptulonate synthase activity); GO:0009073(biological_process:aromatic amino acid family biosynthetic process)	K01626	E2.5.1.54, aroF, aroG, aroH	map00400(Phenylalanine, tyrosine and tryptophan biosynthesis)	COG0722(G:Carbohydrate transport and metabolism)	COG0722(Glycoside hydrolase family 78 protein)	PF00793.20(DAHP_synth_1:DAHP synthetase I family)	sp|Q9UT09|AROG_SCHPO(Phospho-2-dehydro-3-deoxyheptonate aldolase, tyrosine-inhibited OS=Schizosaccharomyces pombe (strain 972 / ATCC 24843) OX=284812 GN=aro4 PE=3 SV=1)	9469241
gene-PITG_02357	PITG_02357	P-type ATPase (P-ATPase) Superfamily	2868	1.8925	0.920294	4.83852e-11	3.146e-09	no	up	1869.6	3126.11	2932.73	5266.27	4695.8	4328.61	35.29	46.68	48.93	95.85	78.08	73.82	43.6333	82.5833	XP_002907297.1(P-type ATPase (P-ATPase) Superfamily [Phytophthora infestans T30-4])	GO:0016021(cellular_component:integral component of membrane); GO:0005524(molecular_function:ATP binding)				COG0474(P:Inorganic ion transport and metabolism)	COG0474(P-type atpase)	PF00689.21(Cation_ATPase_C:Cation transporting ATPase, C-terminus); PF00122.20(E1-E2_ATPase:E1-E2 ATPase); PF00702.26(Hydrolase:haloacid dehalogenase-like hydrolase); PF13246.6(Cation_ATPase:Cation transport ATPase (P-type))	sp|Q73E41|BACA1_BACC1(Calcium-transporting ATPase 1 OS=Bacillus cereus (strain ATCC 10987 / NRS 248) OX=222523 GN=BCE_0519 PE=1 SV=1)	9469818
gene-PITG_17228	PITG_17228	SpoU rRNA Methylase family	600	0.541816	-0.884125	5.48467e-11	3.54847e-09	no	down	500.29	586.87	526.17	269.07	314.12	262.32	23.17	22.15	22.08	12.52	13.14	11.33	22.4667	12.33	XP_002896879.1(SpoU rRNA Methylase family [Phytophthora infestans T30-4])	GO:0008173(molecular_function:RNA methyltransferase activity); GO:0003723(molecular_function:RNA binding); GO:0006396(biological_process:RNA processing)	K15333	TRM3, TARBP1		COG0566(J:Translation, ribosomal structure and biogenesis); COG5059(Z:Cytoskeleton)	COG0566(Methyltransferase); COG5059(Kinesin family member)	PF00588.19(SpoU_methylase:SpoU rRNA Methylase family)	sp|Q13395|TARB1_HUMAN(Probable methyltransferase TARBP1 OS=Homo sapiens OX=9606 GN=TARBP1 PE=1 SV=1)	9464795
gene-PITG_13576	PITG_13576	ATP-binding Cassette (ABC) Superfamily	4047	0.321009	-1.63931	5.975e-11	3.84667e-09	yes	down	617.53	963.64	489.4	247.89	237.33	147.58	8.73	10.76	6.13	3.41	2.98	1.9	8.54	2.76333	XP_002899779.1(ATP-binding Cassette (ABC) Superfamily [Phytophthora infestans T30-4])	GO:0016021(cellular_component:integral component of membrane); GO:0016887(molecular_function:ATPase activity); GO:0005524(molecular_function:ATP binding)				COG0842(V:Defense mechanisms); COG1131(V:Defense mechanisms)	COG0842((ABC) transporter); COG1131((ABC) transporter)	PF01061.24(ABC2_membrane:ABC-2 type transporter); PF00005.27(ABC_tran:ABC transporter); PF03193.16(RsgA_GTPase:RsgA GTPase); PF13555.6(AAA_29:P-loop containing region of AAA domain); PF12698.7(ABC2_membrane_3:ABC-2 family transporter protein)	sp|A2WSH0|AB36G_ORYSI(ABC transporter G family member 36 OS=Oryza sativa subsp. indica OX=39946 GN=ABCG36 PE=2 SV=1)	9462135
gene-PITG_08955	PITG_08955	GTP cyclohydrolase I	972	0.629759	-0.667128	6.45146e-11	4.12344e-09	no	down	1349.79	1676.13	1342.77	835.58	965.26	855.95	98.48	100	89.39	61.39	65.03	58.63	95.9567	61.6833	XP_002902995.1(GTP cyclohydrolase I [Phytophthora infestans T30-4])	GO:0003934(molecular_function:GTP cyclohydrolase I activity); GO:0046654(biological_process:tetrahydrofolate biosynthetic process)	K01495	GCH1, folE	map00790(Folate biosynthesis)	COG0302(H:Coenzyme transport and metabolism)	COG0302(GTP cyclohydrolase i)	PF01227.22(GTP_cyclohydroI:GTP cyclohydrolase I)	sp|O13774|GCH1_SCHPO(GTP cyclohydrolase 1 OS=Schizosaccharomyces pombe (strain 972 / ATCC 24843) OX=284812 GN=SPAC17A5.13 PE=1 SV=1)	9462213
gene-PITG_11139	PITG_11139	P-type ATPase (P-ATPase) Superfamily	3195	1.98439	0.988692	6.46801e-11	4.12344e-09	no	up	9400	14926	11427	24100	26217	17338	171.11	215.04	184.71	427.54	425.43	288.1	190.287	380.357	XP_002901912.1(P-type ATPase (P-ATPase) Superfamily [Phytophthora infestans T30-4])	GO:0005388(molecular_function:calcium-transporting ATPase activity); GO:0016021(cellular_component:integral component of membrane); GO:0005524(molecular_function:ATP binding)	K05850	ATP2B		ENOG410XNNC(P:Inorganic ion transport and metabolism)	ENOG410XNNC(ATPase, Ca transporting, plasma membrane)	PF00689.21(Cation_ATPase_C:Cation transporting ATPase, C-terminus); PF00122.20(E1-E2_ATPase:E1-E2 ATPase); PF13246.6(Cation_ATPase:Cation transport ATPase (P-type)); PF00702.26(Hydrolase:haloacid dehalogenase-like hydrolase); PF00690.26(Cation_ATPase_N:Cation transporter/ATPase, N-terminus); PF12424.8(ATP_Ca_trans_C:Plasma membrane calcium transporter ATPase C terminal); PF08282.12(Hydrolase_3:ha…	sp|P23634|AT2B4_HUMAN(Plasma membrane calcium-transporting ATPase 4 OS=Homo sapiens OX=9606 GN=ATP2B4 PE=1 SV=2)	9476306
gene-PITG_08578	PITG_08578	Mitochondrial Carrier (MC) Family	1068	0.755381	-0.404724	7.2125e-11	4.57573e-09	no	down	6394	7727	6905	4784	5407	5164	412.86	405.93	405.11	309.5	320.62	311.7	407.967	313.94	XP_002903940.1(Mitochondrial Carrier (MC) Family [Phytophthora infestans T30-4])	GO:0022857(molecular_function:transmembrane transporter activity); GO:0016021(cellular_component:integral component of membrane)	K15105	SLC25A12_13, AGC		ENOG410XNRM(S:Function unknown)	ENOG410XNRM(-)	PF00153.27(Mito_carr:Mitochondrial carrier protein)	sp|Q54RB9|CMC_DICDI(Calcium-binding mitochondrial carrier protein OS=Dictyostelium discoideum OX=44689 GN=mcfO PE=3 SV=1)	9462003
gene-PITG_08178	PITG_08178	conserved hypothetical protein	2157	0.418118	-1.25802	7.2797e-11	4.59606e-09	yes	down	502	681	405	222	225	191	14.07	15.19	10.13	6.1	5.66	4.91	13.13	5.55667	XP_002904340.1(conserved hypothetical protein [Phytophthora infestans T30-4])	GO:0046872(molecular_function:metal ion binding); GO:0016491(molecular_function:oxidoreductase activity)				ENOG4111YCE(S:Function unknown)	ENOG4111YCE(Common central domain of tyrosinase)	PF00264.20(Tyrosinase:Common central domain of tyrosinase)	sp|P06845|TYRO_STRGA(Tyrosinase OS=Streptomyces glaucescens OX=1907 GN=melC2 PE=1 SV=3)	9464267
gene-PITG_07917	PITG_07917	PLAC8 family protein	722	1.61966	0.695687	7.74017e-11	4.84085e-09	no	up	1250	1326	1164	1854	2155	1870	137.81	122.31	119.34	210.62	224.88	197.4	126.487	210.967	XP_002904128.1(PLAC8 family protein [Phytophthora infestans T30-4])	GO:0016021(cellular_component:integral component of membrane); GO:0005524(molecular_function:ATP binding); GO:0004672(molecular_function:protein kinase activity)				ENOG41109ES(S:Function unknown); ENOG410YY1A(S:Function unknown)	ENOG41109ES(PLAC8 family); ENOG410YY1A(PLAC8 family)	PF04749.17(PLAC8:PLAC8 family)		9462357
gene-PITG_11266	PITG_11266	conserved hypothetical protein	734	0.485367	-1.04285	7.74151e-11	4.84085e-09	yes	down	527.38	506.01	531.2	225.8	284.11	229.05	41.9	32.14	40.34	17.25	22.61	15.69	38.1267	18.5167	XP_002902025.1(conserved hypothetical protein [Phytophthora infestans T30-4])					ENOG4110A9D(S:Function unknown)	ENOG4110A9D(-)			9476419
gene-PITG_20582	PITG_20582	conserved hypothetical protein	1840	0.381128	-1.39165	8.17448e-11	5.08725e-09	yes	down	1117.15	1548.64	846.36	472.83	490.43	318.74	40.11	44.25	26.9	16.79	15.68	10.25	37.0867	14.24	XP_002900821.1(conserved hypothetical protein [Phytophthora infestans T30-4])	GO:0005524(molecular_function:ATP binding)								9480079
gene-PITG_07885	PITG_07885	eukaryotic translation initiation factor 2 subunit alpha	1257	0.705348	-0.503592	1.14448e-10	7.05989e-09	no	down	2057.97	2634.17	2458.26	1589.2	1688.7	1583.15	108.36	112.04	116.91	83.24	81.03	77.44	112.437	80.57	XP_002904099.1(eukaryotic translation initiation factor 2 subunit alpha [Phytophthora infestans T30-4])	GO:0051213(molecular_function:dioxygenase activity); GO:0003743(molecular_function:translation initiation factor activity)	K03237	EIF2S1	map03013(RNA transport); map04141(Protein processing in endoplasmic reticulum)	COG1093(J:Translation, ribosomal structure and biogenesis)	COG1093(translation initiation factor)	PF07541.12(EIF_2_alpha:Eukaryotic translation initiation factor 2 alpha subunit); PF00575.23(S1:S1 RNA binding domain)	sp|P56286|IF2A_SCHPO(Eukaryotic translation initiation factor 2 subunit alpha OS=Schizosaccharomyces pombe (strain 972 / ATCC 24843) OX=284812 GN=tif211 PE=1 SV=1)	9462328
gene-PITG_12211	PITG_12211	methionine aminopeptidase, putative	1152	0.527243	-0.923461	1.14523e-10	7.05989e-09	no	down	510	578	462	247	259	286	29.92	27.49	24.56	14.47	13.9	15.64	27.3233	14.67	XP_002900823.1(methionine aminopeptidase, putative [Phytophthora infestans T30-4])	GO:0046872(molecular_function:metal ion binding); GO:0070084(biological_process:protein initiator methionine removal); GO:0070006(molecular_function:metalloaminopeptidase activity)	K01265	map		COG0024(J:Translation, ribosomal structure and biogenesis)	COG0024(Removes the N-terminal methionine from nascent proteins (By similarity))	PF00557.24(Peptidase_M24:Metallopeptidase family M24); PF15801.5(zf-C6H2:zf-MYND-like zinc finger, mRNA-binding)	sp|Q5ZIM5|MAP1_CHICK(Methionine aminopeptidase 1 OS=Gallus gallus OX=9031 GN=METAP1 PE=2 SV=1)	9473212
gene-PITG_09979	PITG_09979	conserved hypothetical protein	1357	0.506186	-0.982262	1.15378e-10	7.07925e-09	no	down	1474.41	2114.99	1256.12	722.02	865.3	771.07	70.73	81.72	54.3	34.36	37.71	34.28	68.9167	35.45	XP_002902515.1(conserved hypothetical protein [Phytophthora infestans T30-4])									9474740
gene-PITG_11759	PITG_11759	conserved hypothetical protein	2676	0.588728	-0.764328	1.3192e-10	8.05634e-09	no	down	555	793	691	372	394	388	12.25	13.88	13.57	8.02	7.77	7.83	13.2333	7.87333	XP_002901269.1(conserved hypothetical protein [Phytophthora infestans T30-4])	GO:0005576(cellular_component:extracellular region); GO:0009405(biological_process:pathogenesis)				COG0666(P:Inorganic ion transport and metabolism)	COG0666(Voltagegated Ion Channel (VIC) Superfamily)	PF12796.7(Ank_2:Ankyrin repeats (3 copies)); PF13637.6(Ank_4:Ankyrin repeats (many copies)); PF13857.6(Ank_5:Ankyrin repeats (many copies)); PF00023.30(Ank:Ankyrin repeat); PF13606.6(Ank_3:Ankyrin repeat)		9470789
gene-PITG_15731	PITG_15731	ATP-binding Cassette (ABC) Superfamily	4047	0.56289	-0.829074	1.45603e-10	8.81046e-09	no	down	2336	3049	1996	1248	1454	1305	33.02	34.03	25.01	17.15	18.28	16.81	30.6867	17.4133	XP_002898001.1(ATP-binding Cassette (ABC) Superfamily [Phytophthora infestans T30-4])	GO:0042626(molecular_function:ATPase activity, coupled to transmembrane movement of substances); GO:0016021(cellular_component:integral component of membrane); GO:0016887(molecular_function:ATPase activity); GO:0005524(molecular_function:ATP binding)				COG1131(V:Defense mechanisms); COG0842(V:Defense mechanisms)	COG1131((ABC) transporter); COG0842((ABC) transporter)	PF01061.24(ABC2_membrane:ABC-2 type transporter); PF00005.27(ABC_tran:ABC transporter); PF12698.7(ABC2_membrane_3:ABC-2 family transporter protein); PF06422.12(PDR_CDR:CDR ABC transporter)	sp|Q94A18|AB29G_ARATH(ABC transporter G family member 29 OS=Arabidopsis thaliana OX=3702 GN=ABCG29 PE=2 SV=2)	9475471
gene-PITG_21567	PITG_21567	conserved hypothetical protein	456	1.49299	0.578205	1.45616e-10	8.81046e-09	no	up	2003.33	2984.17	2380.39	3298.44	3494.8	3770.53	64.83	77.28	68.89	104.91	101.74	112.2	70.3333	106.283	XP_002894854.1(conserved hypothetical protein [Phytophthora infestans T30-4])	GO:0008236(molecular_function:serine-type peptidase activity)				ENOG4111FWW(S:Function unknown); ENOG411072U(S:Function unknown)	ENOG4111FWW(leucine aminopeptidase-related protein); ENOG411072U(Lysyl endopeptidase)			9477864
gene-PITG_19096	PITG_19096	phospho-2-dehydro-3-deoxyheptonate aldolase	1320	0.626261	-0.675163	1.80426e-10	1.08663e-08	no	down	958.75	1335.19	1253.95	671.01	686.32	781.74	46	51.79	54.57	31.96	29.71	34.51	50.7867	32.06	XP_002997413.1(phospho-2-dehydro-3-deoxyheptonate aldolase [Phytophthora infestans T30-4])	GO:0003849(molecular_function:3-deoxy-7-phosphoheptulonate synthase activity); GO:0016021(cellular_component:integral component of membrane); GO:0009073(biological_process:aromatic amino acid family biosynthetic process)	K01626	E2.5.1.54, aroF, aroG, aroH	map00400(Phenylalanine, tyrosine and tryptophan biosynthesis)	COG0722(E:Amino acid transport and metabolism)	COG0722(Stereospecific condensation of phosphoenolpyruvate (PEP) and D-erythrose-4-phosphate (E4P) giving rise to 3-deoxy-D- arabino-heptulosonate-7-phosphate (DAHP) (By similarity))	PF00793.20(DAHP_synth_1:DAHP synthetase I family)	sp|P0AB92|AROG_ECO57(Phospho-2-dehydro-3-deoxyheptonate aldolase, Phe-sensitive OS=Escherichia coli O157:H7 OX=83334 GN=aroG PE=3 SV=1)	9477317
gene-PITG_03340	PITG_03340	conserved hypothetical protein	646	1.65145	0.723735	2.0299e-10	1.21691e-08	no	up	373	462	416	660	692	641	28.24	33.61	29.31	54.2	49.03	45.91	30.3867	49.7133	XP_002906413.1(conserved hypothetical protein [Phytophthora infestans T30-4])	GO:0061928(molecular_function:glutathione specific gamma-glutamylcyclotransferase activity); GO:0006751(biological_process:glutathione catabolic process); GO:0003839(molecular_function:gamma-glutamylcyclotransferase activity)	K07232	CHAC, chaC	map00480(Glutathione metabolism)	COG3703(P:Inorganic ion transport and metabolism)	COG3703(cation transport)	PF04752.12(ChaC:ChaC-like protein); PF06094.12(GGACT:Gamma-glutamyl cyclotransferase, AIG2-like); PF13772.6(AIG2_2:AIG2-like family)	sp|Q9CQG1|CHAC2_MOUSE(Putative glutathione-specific gamma-glutamylcyclotransferase 2 OS=Mus musculus OX=10090 GN=Chac2 PE=1 SV=1)	9464497
gene-PITG_07241	PITG_07241	Monovalent Cation:Proton Antiporter-1 (CPA1) Family	1665	0.672514	-0.572365	2.73832e-10	1.63411e-08	no	down	1791.67	1986.64	1894.51	1127.84	1206.79	1367.13	31.47	30.11	28.84	18.24	18.78	20.06	30.14	19.0267	XP_002905179.1(Monovalent Cation:Proton Antiporter-1 (CPA1) Family [Phytophthora infestans T30-4])	GO:0006885(biological_process:regulation of pH); GO:0015385(molecular_function:sodium:proton antiporter activity); GO:0000123(cellular_component:histone acetyltransferase complex); GO:0016021(cellular_component:integral component of membrane); GO:0016573(biological_process:histone acetylation)	K14724	SLC9A8, NHE8		COG0025(P:Inorganic ion transport and metabolism)	COG0025(Sodium hydrogen exchanger)	PF00999.21(Na_H_Exchanger:Sodium/hydrogen exchanger family)	sp|Q8R4D1|SL9A8_MOUSE(Sodium/hydrogen exchanger 8 OS=Mus musculus OX=10090 GN=Slc9a8 PE=1 SV=1)	9471576
gene-PITG_05615	PITG_05615	pyrophosphate-energized vacuolar membrane proton pump, putative	2304	0.682306	-0.551508	2.80684e-10	1.66739e-08	no	down	14306	19807	15138	10401	11557	10350	372.45	410.02	351.31	265.12	269.55	246.96	377.927	260.543	XP_002999240.1(pyrophosphate-energized vacuolar membrane proton pump, putative [Phytophthora infestans T30-4])	GO:1902600(biological_process:hydrogen ion transmembrane transport); GO:0016021(cellular_component:integral component of membrane); GO:0009678(molecular_function:hydrogen-translocating pyrophosphatase activity); GO:0004427(molecular_function:inorganic diphosphatase activity)	K23025	AVP		COG3808(C:Energy production and conversion)	COG3808(pump that utilizes the energy of pyrophosphate hydrolysis as the driving force for)	PF03030.16(H_PPase:Inorganic H+ pyrophosphatase)	sp|Q06572|AVP_HORVU(Pyrophosphate-energized vacuolar membrane proton pump OS=Hordeum vulgare OX=4513 PE=2 SV=2)	9475335
gene-PITG_07347	PITG_07347	conserved hypothetical protein	892	0.681354	-0.553523	3.19717e-10	1.89067e-08	no	down	2082.78	2548.71	2678.12	1571.42	1627.79	1608.27	138.81	140.6	162.69	105	98.04	96.99	147.367	100.01	XP_002905275.1(conserved hypothetical protein [Phytophthora infestans T30-4])					ENOG41109DQ(S:Function unknown)	ENOG41109DQ(-)			9471753
gene-PITG_13060	PITG_13060	conserved hypothetical protein	964	1.54341	0.626118	3.23232e-10	1.90285e-08	no	up	576	799	747	1011	1064	1077	35.64	39.44	41.39	61.96	59.07	61.23	38.8233	60.7533	XP_002900595.1(conserved hypothetical protein [Phytophthora infestans T30-4])	GO:0035091(molecular_function:phosphatidylinositol binding)				ENOG41109J4(S:Function unknown)	ENOG41109J4(PX domain)	PF00787.24(PX:PX domain)		9474565
gene-PITG_11710	PITG_11710	conserved hypothetical protein	996	0.678939	-0.558646	3.35205e-10	1.96448e-08	no	down	1824.29	2410.38	2106.49	1411.01	1412.66	1316.66	128	138.56	135.01	98.97	91.48	86.4	133.857	92.2833	XP_002901236.1(conserved hypothetical protein [Phytophthora infestans T30-4])	GO:0005634(cellular_component:nucleus); GO:0003677(molecular_function:DNA binding)				ENOG410Z2DF(S:Function unknown); COG5269(K:Transcription); ENOG4110A4S(S:Function unknown)	ENOG410Z2DF(Myb-like DNA-binding domain); COG5269(Transcription factor); ENOG4110A4S(Myb-like DNA-binding domain)	PF00249.31(Myb_DNA-binding:Myb-like DNA-binding domain)	sp|F4J2J6|RVE7L_ARATH(Protein REVEILLE 7-like OS=Arabidopsis thaliana OX=3702 GN=RVE7L PE=3 SV=1)	9470756
gene-PITG_15102	PITG_15102	hypothetical protein	219	1.78846	0.838717	3.55175e-10	2.07223e-08	no	up	334.67	512.75	473.05	768.65	704.5	790.51	18.51	13.54	21.73	43.43	30.41	23.52	17.9267	32.4533	XP_002898272.1(hypothetical protein PITG_15102 [Phytophthora infestans T30-4])									9475991
gene-PITG_07716	PITG_07716	ATP-binding Cassette (ABC) Superfamily	3969	0.379034	-1.3996	3.83743e-10	2.22895e-08	yes	down	1272.06	1498.13	902.66	531.89	493.9	313.09	18.36	17.07	11.55	7.46	6.34	4.12	15.66	5.97333	XP_002904654.1(ATP-binding Cassette (ABC) Superfamily [Phytophthora infestans T30-4])	GO:0042626(molecular_function:ATPase activity, coupled to transmembrane movement of substances); GO:0016021(cellular_component:integral component of membrane); GO:0016887(molecular_function:ATPase activity); GO:0005524(molecular_function:ATP binding)				COG0842(V:Defense mechanisms); COG1131(V:Defense mechanisms)	COG0842((ABC) transporter); COG1131((ABC) transporter)	PF01061.24(ABC2_membrane:ABC-2 type transporter); PF00005.27(ABC_tran:ABC transporter); PF12698.7(ABC2_membrane_3:ABC-2 family transporter protein); PF06422.12(PDR_CDR:CDR ABC transporter)	sp|Q0JLC5|AB36G_ORYSJ(ABC transporter G family member 36 OS=Oryza sativa subsp. japonica OX=39947 GN=ABCG36 PE=2 SV=1)	9462825
gene-PITG_15996	PITG_15996	hypothetical protein	294	0.632341	-0.661226	3.99653e-10	2.30459e-08	no	down	17314	21102	19423	11005	10208	14171	209.19	193.94	198.47	127.62	105.1	151.64	200.533	128.12	XP_002897780.1(hypothetical protein PITG_15996 [Phytophthora infestans T30-4])									9473793
gene-PITG_02916	PITG_02916	conserved hypothetical protein	1389	0.631366	-0.663452	4.00292e-10	2.30459e-08	no	down	832	976	910.18	533	598.76	526.98	38.65	36.44	37.99	24.48	25.19	22.44	37.6933	24.0367	XP_002907775.1(conserved hypothetical protein [Phytophthora infestans T30-4])		K20235	RAW		ENOG41113PF(S:Function unknown)	ENOG41113PF(-)	PF15891.5(Nuc_deoxyri_tr2:Nucleoside 2-deoxyribosyltransferase like)		9476989
gene-PITG_04904	PITG_04904	conserved hypothetical protein	846	2.40814	1.26792	4.11165e-10	2.35681e-08	yes	up	84	149	113	277	249	270	7.39	10.81	9.14	24.76	20.42	22.47	9.11333	22.55	XP_002905606.1(conserved hypothetical protein [Phytophthora infestans T30-4])	GO:0016021(cellular_component:integral component of membrane)				ENOG41109SW(S:Function unknown)	ENOG41109SW(-)			9478810
gene-PITG_07391	PITG_07391	conserved hypothetical protein	1307	0.594776	-0.74958	4.31688e-10	2.46364e-08	no	down	722	1043	795	488	485	489	36.25	42.23	36	24.33	22.15	22.78	38.16	23.0867	XP_002904422.1(conserved hypothetical protein [Phytophthora infestans T30-4])	GO:0016021(cellular_component:integral component of membrane)				ENOG41109BA(S:Function unknown)	ENOG41109BA(-)			9480391
gene-PITG_12958	PITG_12958	conserved hypothetical protein	858	0.613377	-0.705154	5.1427e-10	2.92217e-08	no	down	1298	1442	1436	739	958	787	111.97	102.55	113.79	64.72	76.98	64.18	109.437	68.6267	XP_002900508.1(conserved hypothetical protein [Phytophthora infestans T30-4])	GO:0016740(molecular_function:transferase activity); GO:0016829(molecular_function:lyase activity)	K00799	GST, gst	map00480(Glutathione metabolism)	COG0625(S:Function unknown)	COG0625(-)	PF13417.6(GST_N_3:Glutathione S-transferase, N-terminal domain); PF02798.20(GST_N:Glutathione S-transferase, N-terminal domain); PF13409.6(GST_N_2:Glutathione S-transferase, N-terminal domain); PF00043.25(GST_C:Glutathione S-transferase, C-terminal domain); PF14497.6(GST_C_3:Glutathione S-transferase, C-terminal domain)	sp|Q9ZRT5|GSTT1_ARATH(Glutathione S-transferase T1 OS=Arabidopsis thaliana OX=3702 GN=GSTT1 PE=2 SV=1)	9478464
gene-PITG_02354	PITG_02354	calcium-transporting ATPase 1, endoplasmic reticulum-type, putative	2838	1.85639	0.892497	6.42843e-10	3.63694e-08	no	up	992.8	1799.49	1410.97	2669.34	2480.55	2266.91	26.73	40.41	37.19	84.25	70.18	66.13	34.7767	73.52	XP_002907293.1(calcium-transporting ATPase 1, endoplasmic reticulum-type, putative [Phytophthora infestans T30-4])	GO:0016021(cellular_component:integral component of membrane); GO:0005524(molecular_function:ATP binding)				COG0474(P:Inorganic ion transport and metabolism)	COG0474(P-type atpase)	PF00689.21(Cation_ATPase_C:Cation transporting ATPase, C-terminus); PF00122.20(E1-E2_ATPase:E1-E2 ATPase); PF00702.26(Hydrolase:haloacid dehalogenase-like hydrolase); PF13246.6(Cation_ATPase:Cation transport ATPase (P-type))	sp|Q73E41|BACA1_BACC1(Calcium-transporting ATPase 1 OS=Bacillus cereus (strain ATCC 10987 / NRS 248) OX=222523 GN=BCE_0519 PE=1 SV=1)	9469814
gene-PITG_01240	PITG_01240	conserved hypothetical protein	2352	0.000575132	-10.7638	6.64822e-10	3.74507e-08	yes	down	313.64	635.29	66.41	0	0	0	7.98	12.85	1.51	0	0	0	7.44667	0	XP_002907913.1(conserved hypothetical protein [Phytophthora infestans T30-4])					COG0666(S:Function unknown)	COG0666(-)	PF12796.7(Ank_2:Ankyrin repeats (3 copies)); PF13637.6(Ank_4:Ankyrin repeats (many copies)); PF13857.6(Ank_5:Ankyrin repeats (many copies)); PF13606.6(Ank_3:Ankyrin repeat); PF00023.30(Ank:Ankyrin repeat)		9477610
gene-PITG_15294	PITG_15294	histidinol dehydrogenase, putative	1371	0.664946	-0.588691	6.73967e-10	3.78029e-08	no	down	1359.06	1928.87	1614.63	1030.75	1084.42	1017.42	25.75	28.97	27.47	14.86	15.42	14.68	27.3967	14.9867	XP_002898738.1(histidinol dehydrogenase, putative [Phytophthora infestans T30-4])	GO:0051287(molecular_function:NAD binding); GO:0000105(biological_process:histidine biosynthetic process); GO:0004399(molecular_function:histidinol dehydrogenase activity); GO:0008270(molecular_function:zinc ion binding)	K14152	HIS4	map00340(Histidine metabolism)	COG0141(P:Inorganic ion transport and metabolism)	COG0141(Voltagegated Ion Channel (VIC) Superfamily)	PF00815.20(Histidinol_dh:Histidinol dehydrogenase)	sp|P62460|HISX_THET2(Histidinol dehydrogenase OS=Thermus thermophilus (strain HB27 / ATCC BAA-163 / DSM 7039) OX=262724 GN=hisD PE=3 SV=1)	9479265
gene-PITG_09322	PITG_09322	hypothetical protein	417	0.588007	-0.766094	6.98627e-10	3.90186e-08	no	down	1464.17	1965.92	1540.83	1029.33	940.65	835.08	68.11	73.61	64.55	47.46	39.72	35.98	68.7567	41.0533	XP_002903605.1(hypothetical protein PITG_09322 [Phytophthora infestans T30-4])									9461799
gene-PITG_13889	PITG_13889	4-coumarate-CoA ligase, putative	1401	1.47288	0.558637	7.70797e-10	4.28662e-08	no	up	896	1028	955	1237	1470	1401	41.36	38.18	39.69	56.58	61.58	59.88	39.7433	59.3467	XP_002899556.1(4-coumarate-CoA ligase, putative [Phytophthora infestans T30-4])	GO:0003824(molecular_function:catalytic activity); GO:0016874(molecular_function:ligase activity)	K01904	4CL	map00130(Ubiquinone and other terpenoid-quinone biosynthesis)	COG0318(I:Lipid transport and metabolism); COG0318(Q:Secondary metabolites biosynthesis, transport and catabolism)	COG0318(Amp-dependent synthetase and ligase); COG0318(Amp-dependent synthetase and ligase)	PF00501.28(AMP-binding:AMP-binding enzyme); PF13193.6(AMP-binding_C:AMP-binding enzyme C-terminal domain)	sp|O24540|4CL_VANPL(4-coumarate--CoA ligase OS=Vanilla planifolia OX=51239 GN=4CL PE=3 SV=1)	9461585
gene-PITG_16519	PITG_16519	SpoU rRNA Methylase family	2046	0.626541	-0.67452	8.38071e-10	4.64099e-08	no	down	942.01	1273.98	1065.97	671.91	692.77	612.46	32.15	34.59	33.99	23.32	23.93	19.27	33.5767	22.1733	XP_002897544.1(SpoU rRNA Methylase family [Phytophthora infestans T30-4])	GO:0008173(molecular_function:RNA methyltransferase activity); GO:0003723(molecular_function:RNA binding); GO:0006396(biological_process:RNA processing)	K15333	TRM3, TARBP1		COG0566(J:Translation, ribosomal structure and biogenesis); COG5059(Z:Cytoskeleton)	COG0566(Methyltransferase); COG5059(Kinesin family member)	PF00588.19(SpoU_methylase:SpoU rRNA Methylase family)	sp|Q13395|TARB1_HUMAN(Probable methyltransferase TARBP1 OS=Homo sapiens OX=9606 GN=TARBP1 PE=1 SV=1)	9465218
gene-PITG_00653	PITG_00653	conserved hypothetical protein	498	1.59014	0.669151	8.6112e-10	4.74851e-08	no	up	679.89	950.19	819.92	1203.67	1378.59	1163.4	23.57	28.2	27.95	35.34	40.5	39.42	26.5733	38.42	XP_002909230.1(conserved hypothetical protein [Phytophthora infestans T30-4])	GO:0046873(molecular_function:metal ion transmembrane transporter activity); GO:0016021(cellular_component:integral component of membrane)				COG0598(P:Inorganic ion transport and metabolism); COG0464(O:Posttranslational modification, protein turnover, chaperones); ENOG41109KA(S:Function unknown)	COG0598(magnesium and cobalt transport protein CorA); COG0464(Aaa atpase); ENOG41109KA(-)			9479588
gene-PITG_05409	PITG_05409	conserved hypothetical protein	666	0.115546	-3.11347	9.03233e-10	4.95981e-08	yes	down	51.5	81.07	72.52	3.15	6.7	12.6	6.41	8.52	8.46	0.41	0.8	1.51	7.79667	0.906667	XP_002999060.1(conserved hypothetical protein [Phytophthora infestans T30-4])	GO:0016192(biological_process:vesicle-mediated transport); GO:0005730(cellular_component:nucleolus); GO:0006886(biological_process:intracellular protein transport); GO:0005654(cellular_component:nucleoplasm); GO:0030131(cellular_component:clathrin adaptor complex); GO:0016021(cellular_component:integral component of membrane); GO:0000027(biological_process:ribosomal large subunit assembly)	K14840	NOP53, GLTSCR2		ENOG410XZ8E(S:Function unknown)	ENOG410XZ8E(Nop53 (60S ribosomal biogenesis))	PF07767.11(Nop53:Nop53 (60S ribosomal biogenesis))		9463264
gene-PITG_13112	PITG_13112	conserved hypothetical protein	1654	1.40628	0.491882	9.40275e-10	5.14161e-08	no	up	12341	14800.1	12188.5	16779.8	19399.3	17301.3	468.26	449.66	414.67	627.78	664.45	605.3	444.197	632.51	XP_002900637.1(conserved hypothetical protein [Phytophthora infestans T30-4])	GO:0016787(molecular_function:hydrolase activity); GO:0016021(cellular_component:integral component of membrane)	K14379	ACP5	map00740(Riboflavin metabolism)	ENOG41109QX(S:Function unknown); ENOG41109FN(S:Function unknown)	ENOG41109QX(-); ENOG41109FN(-)	PF00149.28(Metallophos:Calcineurin-like phosphoesterase)		9472931
gene-PITG_12167	PITG_12167	Mitochondrial Carrier (MC) Family	951	0.384737	-1.37806	1.12959e-09	6.15108e-08	yes	down	179	201	174	55	75	77	13.44	12.36	11.93	4.16	5.21	5.43	12.5767	4.93333	XP_002900787.1(Mitochondrial Carrier (MC) Family [Phytophthora infestans T30-4])	GO:0022857(molecular_function:transmembrane transporter activity); GO:0016021(cellular_component:integral component of membrane)	K15118	SLC25A38		ENOG410XRMK(U:Intracellular trafficking, secretion, and vesicular transport)	ENOG410XRMK(solute carrier family 25, member 38)	PF00153.27(Mito_carr:Mitochondrial carrier protein)	sp|Q5EAC0|S2538_BOVIN(Mitochondrial glycine transporter OS=Bos taurus OX=9913 GN=SLC25A38 PE=2 SV=2)	9473176
gene-PITG_19938	PITG_19938	NPP1-like protein	833	0.484429	-1.04564	1.16773e-09	6.33239e-08	yes	down	734.23	800.07	561.84	344.55	342.97	294.94	64.61	57.95	45.08	30.51	27.46	23.61	55.88	27.1933	XP_002895734.1(NPP1-like protein [Phytophthora infestans T30-4])	GO:0003743(molecular_function:translation initiation factor activity)						PF05630.11(NPP1:Necrosis inducing protein (NPP1))	sp|L7NCS1|NLP10_PHYCP(NLP effector protein 10 OS=Phytophthora capsici OX=4784 GN=NLP10 PE=2 SV=1)	9480497
gene-PITG_11942	PITG_11942	conserved hypothetical protein	857	0.754988	-0.405475	1.27533e-09	6.88729e-08	no	down	7540.1	9488.85	7864.89	5872.97	6012.96	6248.56	203.71	205.51	185.94	153.7	142.38	151.64	198.387	149.24	XP_002901405.1(conserved hypothetical protein [Phytophthora infestans T30-4])					ENOG411090X(S:Function unknown)	ENOG411090X(-)			9470932
gene-PITG_12990	PITG_12990	glutathione transferase, theta class	787	1.244	0.314984	1.2996e-09	6.98948e-08	no	up	15160	19196	17164	19312	20904	21657	1475.34	1550.51	1543.05	1921.09	1908.91	2004.19	1522.97	1944.73	XP_002900533.1(glutathione transferase, theta class [Phytophthora infestans T30-4])	GO:0016740(molecular_function:transferase activity); GO:0004364(molecular_function:glutathione transferase activity)	K17906;K00799	ATG2;GST, gst	map04136(Autophagy - other); map00480(Glutathione metabolism)	COG0625(O:Posttranslational modification, protein turnover, chaperones); ENOG410XRAR(U:Intracellular trafficking, secretion, and vesicular transport)	COG0625(glutathione Stransferase); ENOG410XRAR(Autophagy related)	PF02798.20(GST_N:Glutathione S-transferase, N-terminal domain); PF13417.6(GST_N_3:Glutathione S-transferase, N-terminal domain); PF13409.6(GST_N_2:Glutathione S-transferase, N-terminal domain); PF13410.6(GST_C_2:Glutathione S-transferase, C-terminal domain); PF14497.6(GST_C_3:Glutathione S-transferase, C-terminal domain); PF00043.25(GST_C:Glutathione S-transferase, C-terminal domain)	sp|Q8L727|GSTT2_ARATH(Glutathione S-transferase T2 OS=Arabidopsis thaliana OX=3702 GN=GSTT2 PE=2 SV=1)	9478489
gene-PITG_03277	PITG_03277	pyruvate dehydrogenase E1 component subunit alpha	1486	0.750394	-0.41428	1.38529e-09	7.41984e-08	no	down	6899.84	9051.91	8204.49	5526.82	6221.61	5717.8	296.9	312.84	317.35	235.21	242.46	227.46	309.03	235.043	XP_002906352.1(pyruvate dehydrogenase E1 component subunit alpha [Phytophthora infestans T30-4])	GO:0004739(molecular_function:pyruvate dehydrogenase (acetyl-transferring) activity); GO:0006086(biological_process:acetyl-CoA biosynthetic process from pyruvate); GO:0043231(cellular_component:intracellular membrane-bounded organelle)	K00161	PDHA, pdhA	map00020(Citrate cycle (TCA cycle)); map00010(Glycolysis / Gluconeogenesis); map00620(Pyruvate metabolism)	COG1071(O:Posttranslational modification, protein turnover, chaperones)	COG1071(U4 U6.U5 trisnRNPassociated protein)	PF00676.20(E1_dh:Dehydrogenase E1 component)	sp|Q6Z5N4|ODPA1_ORYSJ(Pyruvate dehydrogenase E1 component subunit alpha-1, mitochondrial OS=Oryza sativa subsp. japonica OX=39947 GN=Os02g0739600 PE=2 SV=1)	9464676
gene-PITG_06512	PITG_06512	conserved hypothetical protein	1622	1.33544	0.417314	1.4448e-09	7.70699e-08	no	up	4067	5347	4590	5629	6417	5982	157.87	166.28	159.83	215.56	224.98	214.2	161.327	218.247	XP_002998614.1(conserved hypothetical protein [Phytophthora infestans T30-4])					ENOG4110923(S:Function unknown)	ENOG4110923(cAMP-regulated phosphoprotein/endosulfine conserved region)	PF04667.17(Endosulfine:cAMP-regulated phosphoprotein/endosulfine conserved region)		9471797
gene-PITG_22734	PITG_22734	NPP1-like protein	567	0.484918	-1.04419	1.49484e-09	7.94149e-08	yes	down	800.76	889.93	653.15	388.45	408.01	303.06	129.24	124.06	100.63	66.7	64.51	48.12	117.977	59.7767	XP_002905912.1(NPP1-like protein [Phytophthora infestans T30-4])	GO:0003743(molecular_function:translation initiation factor activity)						PF05630.11(NPP1:Necrosis inducing protein (NPP1))	sp|L7NCP9|NLP3_PHYCP(NLP effector protein 3 OS=Phytophthora capsici OX=4784 GN=NLP3 PE=2 SV=1)	9479788
gene-PITG_12159	PITG_12159	Annexin (Annexin) Family	1059	1.50481	0.589583	1.52385e-09	8.06284e-08	no	up	4498.83	5276.91	4334.92	6225.51	7793.9	6541.58	89.74	83.4	76.85	121.15	138.74	119.22	83.33	126.37	XP_002900779.1(Annexin (Annexin) Family [Phytophthora infestans T30-4])	GO:0016021(cellular_component:integral component of membrane); GO:0005544(molecular_function:calcium-dependent phospholipid binding); GO:0005509(molecular_function:calcium ion binding)				ENOG410XPUN(S:Function unknown)	ENOG410XPUN(CDK5 regulatory subunit associated protein 3)	PF00191.20(Annexin:Annexin)	sp|Q29471|ANX13_CANLF(Annexin A13 OS=Canis lupus familiaris OX=9615 GN=ANXA13 PE=1 SV=2)	9473168
gene-PITG_11171	PITG_11171	conserved hypothetical protein	1371	1.4009	0.486351	1.57843e-09	8.31795e-08	no	up	1615	2164	1804	2291	2678	2572	76.52	82.56	77	107.63	115.23	112.91	78.6933	111.923	XP_002901935.1(conserved hypothetical protein [Phytophthora infestans T30-4])	GO:0035091(molecular_function:phosphatidylinositol binding); GO:0016021(cellular_component:integral component of membrane)	K17917	SNX1_2	map04144(Endocytosis)	COG5391(S:Function unknown)	COG5391(retinoblastoma binding protein)	PF00787.24(PX:PX domain); PF09325.10(Vps5:Vps5 C terminal like); PF03114.18(BAR:BAR domain)	sp|Q99N27|SNX1_RAT(Sorting nexin-1 OS=Rattus norvegicus OX=10116 GN=Snx1 PE=1 SV=1)	9476329
gene-PITG_12872	PITG_12872	MtN3-like protein	974	0.705827	-0.502614	1.59888e-09	8.3919e-08	no	down	1792	2074	2029	1309	1286	1430	130.39	123.39	134.69	95.9	86.39	97.68	129.49	93.3233	XP_002900241.1(MtN3-like protein [Phytophthora infestans T30-4])	GO:0016021(cellular_component:integral component of membrane); GO:0008643(biological_process:carbohydrate transport)	K15382	SLC50A, SWEET		ENOG4111M4R(S:Function unknown); ENOG410ZUQK(S:Function unknown)	ENOG4111M4R(-); ENOG410ZUQK(-)	PF03083.16(MtN3_slv:Sugar efflux transporter for intercellular exchange)	sp|Q7JVE7|SWET1_DROME(Sugar transporter SWEET1 OS=Drosophila melanogaster OX=7227 GN=slv PE=2 SV=1)	9478182
gene-PITG_16953	PITG_16953	transglutaminase elicitor, putative	2664	0.413389	-1.27443	1.61916e-09	8.46431e-08	yes	down	700	948	470	261	278	305	12.15	14	7.68	4.6	4.72	4.7	11.2767	4.67333	XP_002897177.1(transglutaminase elicitor, putative [Phytophthora infestans T30-4])	GO:0016755(molecular_function:transferase activity, transferring amino-acyl groups)				ENOG41128HR(S:Function unknown)	ENOG41128HR(-)	PF16683.5(TGase_elicitor:Transglutaminase elicitor)		9469140
gene-PITG_17224	PITG_17224	SpoU rRNA Methylase family	1461	0.642313	-0.638651	1.64084e-09	8.5435e-08	no	down	3386.62	4307.29	3547.28	2217.82	2665.07	2078.87	99.48	105.8	96.02	66.98	72.34	57.99	100.433	65.77	XP_002896875.1(SpoU rRNA Methylase family [Phytophthora infestans T30-4])	GO:0008173(molecular_function:RNA methyltransferase activity); GO:0003723(molecular_function:RNA binding); GO:0006396(biological_process:RNA processing)	K15333	TRM3, TARBP1		COG0566(J:Translation, ribosomal structure and biogenesis); COG5059(Z:Cytoskeleton)	COG0566(Methyltransferase); COG5059(Kinesin family member)	PF00588.19(SpoU_methylase:SpoU rRNA Methylase family)	sp|Q13395|TARB1_HUMAN(Probable methyltransferase TARBP1 OS=Homo sapiens OX=9606 GN=TARBP1 PE=1 SV=1)	9464783
gene-PITG_00330	PITG_00330	phosphatidylinositol-4-phosphate-5-kinase (PI-PIPK-B)	3562	0.75691	-0.401806	1.71311e-09	8.8844e-08	no	down	4432.32	5456.07	4955.27	3533.47	3774.16	3535.75	45.66	45.71	45.67	41.67	41.81	38.23	45.68	40.57	XP_002908943.1(phosphatidylinositol-4-phosphate-5-kinase (PI-PIPK-B) [Phytophthora infestans T30-4])	GO:0016307(molecular_function:phosphatidylinositol phosphate kinase activity); GO:0005524(molecular_function:ATP binding)	K00921	PIKFYVE, FAB1	map04145(Phagosome); map04070(Phosphatidylinositol signaling system); map00562(Inositol phosphate metabolism)	COG5253(G:Carbohydrate transport and metabolism); COG0459(G:Carbohydrate transport and metabolism)	COG5253(Transporter); COG0459(Transporter)	PF01504.18(PIP5K:Phosphatidylinositol-4-phosphate 5-Kinase); PF00169.29(PH:PH domain)	sp|Q9LUM0|FAB1B_ARATH(1-phosphatidylinositol-3-phosphate 5-kinase FAB1B OS=Arabidopsis thaliana OX=3702 GN=FAB1B PE=2 SV=1)	9477074
gene-PITG_02854	PITG_02854	aspartate-semialdehyde dehydrogenase, putative	1273	0.68313	-0.549768	1.82005e-09	9.40168e-08	no	down	2057.44	2747.27	2699.86	1622.08	1562.88	1750.31	106.66	114.99	126.37	83.61	73.8	84.27	116.007	80.56	XP_002907737.1(aspartate-semialdehyde dehydrogenase, putative [Phytophthora infestans T30-4])	GO:0050661(molecular_function:NADP binding); GO:0051287(molecular_function:NAD binding); GO:0016021(cellular_component:integral component of membrane); GO:0009089(biological_process:lysine biosynthetic process via diaminopimelate); GO:0009088(biological_process:threonine biosynthetic process); GO:0009097(biological_process:isoleucine biosynthetic process); GO:0046983(molecular_function:protein di…	K00133	asd	map00270(Cysteine and methionine metabolism); map00300(Lysine biosynthesis); map00260(Glycine, serine and threonine metabolism); map00261(Monobactam biosynthesis)	COG0136(E:Amino acid transport and metabolism)	COG0136(Catalyzes the NADPH-dependent formation of L-aspartate- semialdehyde (L-ASA) by the reductive dephosphorylation of L- aspartyl-4-phosphate (By similarity))	PF02774.18(Semialdhyde_dhC:Semialdehyde dehydrogenase, dimerisation domain); PF01118.24(Semialdhyde_dh:Semialdehyde dehydrogenase, NAD binding domain)	sp|Q55512|DHAS_SYNY3(Aspartate-semialdehyde dehydrogenase OS=Synechocystis sp. (strain PCC 6803 / Kazusa) OX=1111708 GN=asd PE=3 SV=2)	9476948
gene-PITG_11926	PITG_11926	glu/Leu/Phe/Val dehydrogenase family, putative	3096	1.58306	0.662715	2.2181e-09	1.14127e-07	no	up	1418	2236	1890	2905	2645	2843	24.59	31.18	29.05	49.53	41.46	45.88	28.2733	45.6233	XP_002901394.1(glu/Leu/Phe/Val dehydrogenase family, putative [Phytophthora infestans T30-4])	GO:0004352(molecular_function:glutamate dehydrogenase (NAD+) activity); GO:0006520(biological_process:cellular amino acid metabolic process); GO:0007018(biological_process:microtubule-based movement); GO:0019551(biological_process:glutamate catabolic process to 2-oxoglutarate); GO:0030286(cellular_component:dynein complex); GO:0003777(molecular_function:microtubule motor activity); GO:0016491(mol…	K15371	GDH2	map00220(Arginine biosynthesis); map00250(Alanine, aspartate and glutamate metabolism); map00910(Nitrogen metabolism); map00430(Taurine and hypotaurine metabolism)	COG2902(E:Amino acid transport and metabolism)	COG2902(Dehydrogenase)	PF00208.21(ELFV_dehydrog:Glutamate/Leucine/Phenylalanine/Valine dehydrogenase); PF05088.12(Bac_GDH:Bacterial NAD-glutamate dehydrogenase)	sp|Q54VI3|GLUD2_DICDI(Glutamate dehydrogenase 2 OS=Dictyostelium discoideum OX=44689 GN=glud2 PE=1 SV=2)	9470920
gene-PITG_19705	PITG_19705	conserved hypothetical protein	1257	1.87078	0.903641	2.24716e-09	1.15169e-07	no	up	6706.93	9683.38	7374.46	16341.4	15239.6	10871.3	199.03	226.69	195.13	470.78	401.83	292.43	206.95	388.347	XP_002896036.1(conserved hypothetical protein [Phytophthora infestans T30-4])	GO:0015074(biological_process:DNA integration); GO:0008270(molecular_function:zinc ion binding); GO:0003676(molecular_function:nucleic acid binding)								9464159
gene-PITG_18083	PITG_18083	alkaline phosphatase, putative	1568	2.86838	1.52023	2.43316e-09	1.24215e-07	yes	up	103	167	160	479	428	266	4.16	5.41	5.8	19.1	15.63	9.92	5.12333	14.8833	XP_002997713.1(alkaline phosphatase, putative [Phytophthora infestans T30-4])	GO:0004035(molecular_function:alkaline phosphatase activity)	K01077	E3.1.3.1, phoA, phoB	map00730(Thiamine metabolism); map00790(Folate biosynthesis)	COG1785(P:Inorganic ion transport and metabolism)	COG1785(alkaline phosphatase)	PF00245.20(Alk_phosphatase:Alkaline phosphatase); PF01676.18(Metalloenzyme:Metalloenzyme superfamily)	sp|P11491|PPB_YEAST(Repressible alkaline phosphatase OS=Saccharomyces cerevisiae (strain ATCC 204508 / S288c) OX=559292 GN=PHO8 PE=1 SV=2)	9463011
gene-PITG_14083	PITG_14083	glutathione reductase	1482	1.4263	0.512273	2.53269e-09	1.28793e-07	no	up	1178	1600	1446	1942	1885	1968	50.85	55.48	56.11	82.92	73.7	78.54	54.1467	78.3867	XP_002899213.1(glutathione reductase [Phytophthora infestans T30-4])	GO:0005737(cellular_component:cytoplasm); GO:0050661(molecular_function:NADP binding); GO:0050660(molecular_function:flavin adenine dinucleotide binding); GO:0004362(molecular_function:glutathione-disulfide reductase activity); GO:0006749(biological_process:glutathione metabolic process); GO:0045454(biological_process:cell redox homeostasis); GO:0009055(molecular_function:electron carrier activit…	K00383	GSR, gor	map00480(Glutathione metabolism)	COG1249(S:Function unknown)	COG1249(-)	PF07992.14(Pyr_redox_2:Pyridine nucleotide-disulphide oxidoreductase); PF02852.22(Pyr_redox_dim:Pyridine nucleotide-disulphide oxidoreductase, dimerisation domain); PF00070.27(Pyr_redox:Pyridine nucleotide-disulphide oxidoreductase); PF13738.6(Pyr_redox_3:Pyridine nucleotide-disulphide oxidoreductase); PF12831.7(FAD_oxidored:FAD dependent oxidoreductase); PF03486.14(HI0933_like:HI0933-like protei…	sp|Q6C5H4|GSHR_YARLI(Glutathione reductase OS=Yarrowia lipolytica (strain CLIB 122 / E 150) OX=284591 GN=GLR1 PE=3 SV=1)	9468300
gene-PITG_06783	PITG_06783	quinolinate synthetase A protein, putative	1661	1.50202	0.586907	2.69611e-09	1.36571e-07	no	up	2341	3196	2415	3685	4185	3621	88.39	96.62	81.75	137.18	142.62	126.05	88.92	135.283	XP_002904774.1(quinolinate synthetase A protein, putative [Phytophthora infestans T30-4])	GO:0008987(molecular_function:quinolinate synthetase A activity); GO:0009435(biological_process:NAD biosynthetic process); GO:0051539(molecular_function:4 iron, 4 sulfur cluster binding)	K03517	nadA	map00760(Nicotinate and nicotinamide metabolism)	COG0379(S:Function unknown)	COG0379(7 transmembrane sweet-taste receptor of 3 GCPR)	PF02445.16(NadA:Quinolinate synthetase A protein)	sp|Q9FGS4|NADA_ARATH(Quinolinate synthase, chloroplastic OS=Arabidopsis thaliana OX=3702 GN=QS PE=1 SV=1)	9463365
gene-PITG_17289	PITG_17289	deoxyuridine 5'-triphosphate nucleotidohydrolase	743	0.50829	-0.976276	2.7279e-09	1.37648e-07	no	down	513	667	452	226	275	301	45.22	47.79	37.75	20.47	24.02	26.51	43.5867	23.6667	XP_002896798.1(deoxyuridine 5'-triphosphate nucleotidohydrolase [Phytophthora infestans T30-4])	GO:0046080(biological_process:dUTP metabolic process); GO:0004170(molecular_function:dUTP diphosphatase activity)	K01520	dut, DUT	map00240(Pyrimidine metabolism)	COG0756(F:Nucleotide transport and metabolism); COG1131(V:Defense mechanisms)	COG0756(This enzyme is involved in nucleotide metabolism it produces dUMP, the immediate precursor of thymidine nucleotides and it decreases the intracellular concentration of dUTP so that uracil cannot be incorporated into DNA (By similarity)); COG1131((ABC) transporter)	PF00692.19(dUTPase:dUTPase)	sp|Q9STG6|DUT_ARATH(Deoxyuridine 5'-triphosphate nucleotidohydrolase OS=Arabidopsis thaliana OX=3702 GN=DUT PE=1 SV=1)	9466528
gene-PITG_03972	PITG_03972	acetyltransferase (GNAT) family, putative	453	0.430849	-1.21475	2.85982e-09	1.4375e-07	yes	down	203.83	217.71	193.16	81.77	87.66	87	29.84	28.83	25.4	11.54	11.02	11.98	28.0233	11.5133	XP_002907002.1(acetyltransferase (GNAT) family, putative [Phytophthora infestans T30-4])	GO:0006048(biological_process:UDP-N-acetylglucosamine biosynthetic process); GO:0004343(molecular_function:glucosamine 6-phosphate N-acetyltransferase activity)				ENOG411017B(S:Function unknown); COG0454(K:Transcription)	ENOG411017B(Acetyltransferase (GNAT) family); COG0454(acetyltransferase)	PF13673.7(Acetyltransf_10:Acetyltransferase (GNAT) domain); PF13508.7(Acetyltransf_7:Acetyltransferase (GNAT) domain); PF00583.25(Acetyltransf_1:Acetyltransferase (GNAT) family); PF13527.7(Acetyltransf_9:Acetyltransferase (GNAT) domain)	sp|P37504|YYAT_BACSU(Uncharacterized protein YyaT OS=Bacillus subtilis (strain 168) OX=224308 GN=yyaT PE=4 SV=1)	9467907
gene-PITG_18763	PITG_18763	conserved hypothetical protein	2298	0.272636	-1.87495	3.03259e-09	1.5185e-07	yes	down	200.15	298.15	135.92	67.21	53.13	44.83	7.15	8.48	4.54	2.39	1.73	1.52	6.72333	1.88	XP_002895443.1(conserved hypothetical protein [Phytophthora infestans T30-4])	GO:0005524(molecular_function:ATP binding)								9477300
gene-PITG_03956	PITG_03956	conserved hypothetical protein	825	0.679121	-0.558259	3.15812e-09	1.57532e-07	no	down	972	1173	1162	705	744	720	88.52	88.33	97.45	65.38	63.32	62.15	91.4333	63.6167	XP_002906989.1(conserved hypothetical protein [Phytophthora infestans T30-4])	GO:0005852(cellular_component:eukaryotic translation initiation factor 3 complex); GO:0016282(cellular_component:eukaryotic 43S preinitiation complex); GO:0006446(biological_process:regulation of translational initiation); GO:0001732(biological_process:formation of cytoplasmic translation initiation complex); GO:0033290(cellular_component:eukaryotic 48S preinitiation complex); GO:0043022(molecula…	K15028	EIF3K		ENOG410ZSE4(J:Translation, ribosomal structure and biogenesis)	ENOG410ZSE4(Component of the eukaryotic translation initiation factor 3 (eIF-3) complex, which is involved in protein synthesis and, together with other initiation factors, stimulates binding of mRNA and methionyl-tRNAi to the 40S ribosome (By similarity))	PF10075.9(CSN8_PSD8_EIF3K:CSN8/PSMD8/EIF3K family)	sp|A7SGZ5|EIF3K_NEMVE(Eukaryotic translation initiation factor 3 subunit K OS=Nematostella vectensis OX=45351 GN=v1g170558 PE=3 SV=1)	9467894
gene-PITG_02456	PITG_02456	conserved hypothetical protein	2874	1.40116	0.48662	3.27575e-09	1.62779e-07	no	up	3296.09	4576.31	4412.48	5409.1	5523.63	5613.19	22.61	25.29	26.79	35.71	33.05	34.38	24.8967	34.38	XP_002907381.1(conserved hypothetical protein [Phytophthora infestans T30-4])	GO:0046872(molecular_function:metal ion binding); GO:0016301(molecular_function:kinase activity)				ENOG410XSEQ(S:Function unknown); ENOG410Z20X(T:Signal transduction mechanisms)	ENOG410XSEQ(Zinc finger, FYVE domain containing); ENOG410Z20X(PX domain containing serine threonine kinase)	PF01363.21(FYVE:FYVE zinc finger)	sp|Q54TC3|SLOB1_DICDI(Probable inactive serine/threonine-protein kinase slob1 OS=Dictyostelium discoideum OX=44689 GN=slob1 PE=3 SV=1)	9469904
gene-PITG_01035	PITG_01035	pseudouridylate synthase, putative	2193	0.6279	-0.671394	3.4235e-09	1.69476e-07	no	down	851.54	1180.54	923.93	612.46	580.99	591.26	17.98	18.59	16.32	11.87	10.3	11.38	17.63	11.1833	XP_002909559.1(pseudouridylate synthase, putative [Phytophthora infestans T30-4])	GO:0001522(biological_process:pseudouridine synthesis); GO:0003723(molecular_function:RNA binding); GO:0009982(molecular_function:pseudouridine synthase activity)	K06176	truD, PUS7		COG0585(S:Function unknown)	COG0585(Responsible for synthesis of pseudouridine from uracil- 13 in transfer RNAs (By similarity))	PF01142.18(TruD:tRNA pseudouridine synthase D (TruD))	sp|Q08DI8|PUS7_BOVIN(Pseudouridylate synthase 7 homolog OS=Bos taurus OX=9913 GN=PUS7 PE=2 SV=1)	9473356
gene-PITG_10750	PITG_10750	beta-glucan synthesis-associated protein, putative	2402	1.98711	0.990675	3.56586e-09	1.75857e-07	no	up	611	1020	972	1899.29	1640	1382	13.73	18.18	19.43	41.69	32.93	28.4	17.1133	34.34	XP_002901581.1(beta-glucan synthesis-associated protein, putative [Phytophthora infestans T30-4])	GO:0016021(cellular_component:integral component of membrane); GO:0006078(biological_process:(1->6)-beta-D-glucan biosynthetic process)	K21850	KRE6		COG2273(G:Carbohydrate transport and metabolism)	COG2273(hydrolase family 16)	PF03935.15(SKN1:Beta-glucan synthesis-associated protein (SKN1))	sp|P32486|KRE6_YEAST(Beta-glucan synthesis-associated protein KRE6 OS=Saccharomyces cerevisiae (strain ATCC 204508 / S288c) OX=559292 GN=KRE6 PE=1 SV=2)	9470233
gene-PITG_16154	PITG_16154	conserved hypothetical protein	405	0.392907	-1.34774	3.59454e-09	1.76605e-07	yes	down	322.03	299.61	463.17	113.28	138.67	164.08	21.57	17.67	29.45	8.01	7.9	9.89	22.8967	8.6	XP_002897918.1(conserved hypothetical protein [Phytophthora infestans T30-4])	GO:0008171(molecular_function:O-methyltransferase activity)	K00545	COMT	map00350(Tyrosine metabolism)	COG4122(S:Function unknown)	COG4122(O-methyltransferase)		sp|Q8NKC1|COMT2_SCHPO(Probable catechol O-methyltransferase 2 OS=Schizosaccharomyces pombe (strain 972 / ATCC 24843) OX=284812 GN=SPBPB21E7.04c PE=3 SV=1)	9475306
gene-PITG_12295	PITG_12295	copine, putative	2105	1.47407	0.5598	3.61501e-09	1.76946e-07	no	up	1243.03	1799.08	1650.71	2050.39	2375.92	2224.76	11.85	12.81	13.98	20.44	21.93	19.84	12.88	20.7367	XP_002900898.1(copine, putative [Phytophthora infestans T30-4])					ENOG410XPC8(S:Function unknown)	ENOG410XPC8(copine family)	PF07002.16(Copine:Copine); PF00168.30(C2:C2 domain)	sp|Q08DB4|CPNE1_BOVIN(Copine-1 OS=Bos taurus OX=9913 GN=CPNE1 PE=1 SV=1)	9473289
gene-PITG_02582	PITG_02582	C2 domain-containing protein, putative	826	1.45732	0.543318	4.02451e-09	1.96255e-07	no	up	665	856	809	1076	1093	1104	60.46	64.34	67.73	99.6	92.85	95.13	64.1767	95.86	XP_002907498.1(C2 domain-containing protein, putative [Phytophthora infestans T30-4])					ENOG410XRME(S:Function unknown); ENOG411274I(S:Function unknown); ENOG41102DI(S:Function unknown); COG5038(S:Function unknown)	ENOG410XRME(transporter activity); ENOG411274I(C2 domain); ENOG41102DI(C2 domain); COG5038(Domain-Containing protein)	PF00168.30(C2:C2 domain)	sp|Q7XA06|SYT3_ARATH(Synaptotagmin-3 OS=Arabidopsis thaliana OX=3702 GN=SYT3 PE=2 SV=1)	9478841
gene-PITG_05485	PITG_05485	peroxisomal acyl-coenzyme A oxidase, putative	1995	1.56035	0.641872	4.32655e-09	2.10199e-07	no	up	781.06	914.59	783.29	1209.81	1374.76	1154.25	6.57	6.8	5.81	9.82	10.47	8.8	6.39333	9.69667	XP_002999124.1(peroxisomal acyl-coenzyme A oxidase, putative [Phytophthora infestans T30-4])	GO:0050660(molecular_function:flavin adenine dinucleotide binding); GO:0006635(biological_process:fatty acid beta-oxidation); GO:0005777(cellular_component:peroxisome); GO:0005524(molecular_function:ATP binding); GO:0004672(molecular_function:protein kinase activity); GO:0003997(molecular_function:acyl-CoA oxidase activity); GO:0071949(molecular_function:FAD binding)	K00232	E1.3.3.6, ACOX1, ACOX3	map00640(Propanoate metabolism); map00592(alpha-Linolenic acid metabolism); map01040(Biosynthesis of unsaturated fatty acids); map00071(Fatty acid degradation); map04146(Peroxisome); map00410(beta-Alanine metabolism)	COG1960(S:Function unknown)	COG1960(LCCL domain protein)	PF01756.19(ACOX:Acyl-CoA oxidase); PF14749.6(Acyl-CoA_ox_N:Acyl-coenzyme A oxidase N-terminal); PF02770.19(Acyl-CoA_dh_M:Acyl-CoA dehydrogenase, middle domain); PF00441.24(Acyl-CoA_dh_1:Acyl-CoA dehydrogenase, C-terminal domain)	sp|O65202|ACOX1_ARATH(Peroxisomal acyl-coenzyme A oxidase 1 OS=Arabidopsis thaliana OX=3702 GN=ACX1 PE=1 SV=1)	9463490
gene-PITG_03278	PITG_03278	sporangia induced hypothetical protein	2039	1.50683	0.591512	5.06732e-09	2.45277e-07	no	up	1916.27	2837.27	2060.38	3089.34	3489.15	3278.9	57.21	67.5	54.93	90.51	93.55	89.89	59.88	91.3167	XP_002906353.1(sporangia induced hypothetical protein [Phytophthora infestans T30-4])	GO:0046872(molecular_function:metal ion binding)				ENOG41109IG(S:Function unknown)	ENOG41109IG(FYVE zinc finger)	PF01363.21(FYVE:FYVE zinc finger)		9464677
gene-PITG_07791	PITG_07791	conserved hypothetical protein	656	0.753536	-0.408251	5.33552e-09	2.57306e-07	no	down	2403.94	2956.02	2646.35	1880.16	1906.12	2039.88	258.84	265.54	264.47	207.85	193.63	209.78	262.95	203.753	XP_002904016.1(conserved hypothetical protein [Phytophthora infestans T30-4])	GO:0045261(cellular_component:proton-transporting ATP synthase complex, catalytic core F(1)); GO:0016301(molecular_function:kinase activity); GO:0015986(biological_process:ATP synthesis coupled proton transport); GO:0046933(molecular_function:proton-transporting ATP synthase activity, rotational mechanism)				ENOG41109HP(S:Function unknown); COG0355(C:Energy production and conversion); ENOG41121RP(S:Function unknown)	ENOG41109HP(-); COG0355(Produces ATP from ADP in the presence of a proton gradient across the membrane (By similarity)); ENOG41121RP(zinc finger)			9465786
gene-PITG_01289	PITG_01289	hypothetical protein	516	0.360148	-1.47334	5.68531e-09	2.73167e-07	yes	down	211	225	151	70	71	64	40.18	37.68	27.85	14.44	13.5	12.17	35.2367	13.37	RAW38297.1(hypothetical protein PC110_g5491 [Phytophthora cactorum])	GO:0000228(cellular_component:nuclear chromosome); GO:0006338(biological_process:chromatin remodeling)								9479157
gene-PITG_12682	PITG_12682	cytochrome c	606	0.725552	-0.462848	5.80396e-09	2.77846e-07	no	down	3450	4479	4173	2496	2867	3118	498.62	553.29	570.82	379.76	401.36	439.4	540.91	406.84	XP_002900095.1(cytochrome c [Phytophthora infestans T30-4])	GO:0070469(cellular_component:respiratory chain); GO:0046872(molecular_function:metal ion binding); GO:0005739(cellular_component:mitochondrion); GO:0020037(molecular_function:heme binding); GO:0009055(molecular_function:electron carrier activity)	K08738	CYC	map05145(Toxoplasmosis)	COG3474(C:Energy production and conversion)	COG3474(Electron carrier protein. The oxidized form of the cytochrome c heme group can accept an electron from the heme group of the cytochrome c1 subunit of cytochrome reductase. Cytochrome c then transfers this electron to the cytochrome oxidase complex, the final protein carrier in the mitochondrial electron-transport chain)	PF00034.21(Cytochrom_C:Cytochrome c); PF13442.6(Cytochrome_CBB3:Cytochrome C oxidase, cbb3-type, subunit III)	sp|P00073|CYC_SPIOL(Cytochrome c OS=Spinacia oleracea OX=3562 PE=1 SV=1)	9478030
gene-PITG_31626	PITG_31626	tRNA-Ser	89	0.549424	-0.864007	6.63528e-09	3.16483e-07	no	down	3013.49	3672.72	4399.63	1473.67	2291.53	2144.15	110.21	109.08	155.81	47.23	76.37	59.83	125.033	61.1433										9477921
gene-PITG_00973	PITG_00973	conserved hypothetical protein	711	1.38833	0.473354	6.92702e-09	3.29197e-07	no	up	2262.58	2405.9	2320.98	2901.72	3234.52	3287.26	69.88	60.78	64.86	89.85	86.49	99.8	65.1733	92.0467	XP_002909506.1(conserved hypothetical protein [Phytophthora infestans T30-4])	GO:0008270(molecular_function:zinc ion binding); GO:0016491(molecular_function:oxidoreductase activity)	K16280	RGLG		ENOG410XPC8(C:Energy production and conversion)	ENOG410XPC8(alcohol dehydrogenase)	PF07002.16(Copine:Copine); PF10138.9(vWA-TerF-like:vWA found in TerF C terminus)	sp|Q09221|CPNA2_CAEEL(Copine family protein 2 OS=Caenorhabditis elegans OX=6239 GN=cpna-2 PE=2 SV=4)	9473058
gene-PITG_05589	PITG_05589	conserved hypothetical protein	1113	1.38277	0.467556	7.71771e-09	3.65445e-07	no	up	6224.21	7255.76	6188.56	7942.56	9626.36	8778.74	381.35	360.96	343.94	486.59	540.47	501.93	362.083	509.663	XP_002999215.1(conserved hypothetical protein [Phytophthora infestans T30-4])	GO:0016021(cellular_component:integral component of membrane); GO:0006725(biological_process:cellular aromatic compound metabolic process); GO:0016701(molecular_function:oxidoreductase activity, acting on single donors with incorporation of molecular oxygen); GO:0008198(molecular_function:ferrous iron binding); GO:0008270(molecular_function:zinc ion binding); GO:0015095(molecular_function:magnesi…				ENOG4110A4X(S:Function unknown)	ENOG4110A4X(-)			9466147
gene-PITG_13762	PITG_13762	flavodoxin-like protein	800	1.38673	0.471687	7.81587e-09	3.68757e-07	no	up	1014	1210	1123	1443	1557	1485	96.42	95.36	98.53	140.06	138.72	134.12	96.77	137.633	XP_002899457.1(flavodoxin-like protein [Phytophthora infestans T30-4])	GO:0003955(molecular_function:NAD(P)H dehydrogenase (quinone) activity); GO:0010181(molecular_function:FMN binding)	K03809	wrbA	map00130(Ubiquinone and other terpenoid-quinone biosynthesis)	COG0655(S:Function unknown)	COG0655(Nadph-dependent fmn reductase)	PF03358.15(FMN_red:NADPH-dependent FMN reductase); PF02525.17(Flavodoxin_2:Flavodoxin-like fold)	sp|Q9AYU0|QR2_TRIVS(Quinone-oxidoreductase QR2 OS=Triphysaria versicolor OX=64093 PE=1 SV=1)	9461325
gene-PITG_00442	PITG_00442	cytochrome c/c1 heme lyase, putative	1233	0.51447	-0.95884	8.22517e-09	3.86672e-07	no	down	419.07	670.08	656.56	278.24	318.56	263.04	22.12	28.5	31.37	14.62	15.66	13.18	27.33	14.4867	XP_002909041.1(cytochrome c/c1 heme lyase, putative [Phytophthora infestans T30-4])	GO:0005743(cellular_component:mitochondrial inner membrane); GO:0046872(molecular_function:metal ion binding); GO:0004408(molecular_function:holocytochrome-c synthase activity)	K01764	HCCS	map00860(Porphyrin and chlorophyll metabolism)	ENOG410YAUW(S:Function unknown)	ENOG410YAUW(-)	PF01265.17(Cyto_heme_lyase:Cytochrome c/c1 heme lyase)	sp|P53703|CCHL_CAEEL(Probable cytochrome c-type heme lyase OS=Caenorhabditis elegans OX=6239 GN=cchl-1 PE=3 SV=1)	9477415
gene-PITG_12233	PITG_12233	phosphatidic acid phosphatase	990	1.36026	0.443881	8.37162e-09	3.92146e-07	no	up	1405.94	1769	1616	2048	2020	2220	60.5	61.54	59.5	87.87	73.71	81.32	60.5133	80.9667	XP_002900843.1(phosphatidic acid phosphatase [Phytophthora infestans T30-4])	GO:0016021(cellular_component:integral component of membrane)	K18693	DPP1, DPPL, PLPP4_5	map00564(Glycerophospholipid metabolism); map00561(Glycerolipid metabolism)	COG0671(I:Lipid transport and metabolism); ENOG410XWIW(S:Function unknown); COG1948(L:Replication, recombination and repair)	COG0671(PHOsphatase); ENOG410XWIW(acidPPc); COG1948(Excision repair cross-complementing rodent repair deficiency, complementation group 4)	PF01569.21(PAP2:PAP2 superfamily)	sp|Q9ZU49|LPP1_ARATH(Lipid phosphate phosphatase 1 OS=Arabidopsis thaliana OX=3702 GN=LPP1 PE=2 SV=2)	9473232
gene-PITG_06236	PITG_06236	cleavage induced protein kinase	1250	0.515527	-0.95588	8.48033e-09	3.9582e-07	no	down	743	1037	621	371	432	388	39.39	44.42	29.74	19.57	20.88	19.11	37.85	19.8533	XP_002998397.1(cleavage induced protein kinase [Phytophthora infestans T30-4])	GO:0004674(molecular_function:protein serine/threonine kinase activity); GO:0005524(molecular_function:ATP binding)				ENOG410XRMJ(T:Signal transduction mechanisms)	ENOG410XRMJ(calcium-dependent protein kinase)	PF00069.25(Pkinase:Protein kinase domain); PF07714.17(Pkinase_Tyr:Protein tyrosine kinase); PF14531.6(Kinase-like:Kinase-like)	sp|D0N4E2|PKZ1_PHYIT(Serine/threonine-protein kinase PKZ1 OS=Phytophthora infestans (strain T30-4) OX=403677 GN=PKZ1 PE=3 SV=1)	9465934
gene-PITG_02510	PITG_02510	conserved hypothetical protein	1081	0.692212	-0.530715	8.84041e-09	4.11158e-07	no	down	10043	13117	12574	7761	8822	7229	638.54	678.12	726.04	494.1	514.77	429.43	680.9	479.433	XP_002907433.1(conserved hypothetical protein [Phytophthora infestans T30-4])					ENOG410Z906(S:Function unknown)	ENOG410Z906(-)	PF13634.6(Nucleoporin_FG:Nucleoporin FG repeat region)		9470118
gene-PITG_00891	PITG_00891	conserved hypothetical protein	707	0.527389	-0.92306	8.94091e-09	4.14357e-07	no	down	451	595	436	220	236	299	51.3	56.74	46.2	25.84	25.47	32.62	51.4133	27.9767	XP_002909437.1(conserved hypothetical protein [Phytophthora infestans T30-4])					ENOG410Z4SF(S:Function unknown); ENOG410YGAZ(S:Function unknown)	ENOG410Z4SF(-); ENOG410YGAZ(thaumatin-like protein)	PF00314.17(Thaumatin:Thaumatin family)		9472989
gene-PITG_06427	PITG_06427	serine hydroxymethyltransferase, mitochondrial precursor	1620	0.686508	-0.542651	9.23627e-09	4.26533e-07	no	down	18814	24404	18001	13055	14502	12945	576.79	600.15	492.6	398.31	400.29	360.34	556.513	386.313	XP_002998553.1(serine hydroxymethyltransferase, mitochondrial precursor [Phytophthora infestans T30-4])	GO:0008168(molecular_function:methyltransferase activity); GO:0004372(molecular_function:glycine hydroxymethyltransferase activity); GO:0019264(biological_process:glycine biosynthetic process from serine); GO:0030170(molecular_function:pyridoxal phosphate binding); GO:0035999(biological_process:tetrahydrofolate interconversion)	K00600	glyA, SHMT	map00460(Cyanoamino acid metabolism); map00630(Glyoxylate and dicarboxylate metabolism); map00670(One carbon pool by folate); map00260(Glycine, serine and threonine metabolism)	COG0112(E:Amino acid transport and metabolism)	COG0112(Catalyzes the reversible interconversion of serine and glycine with tetrahydrofolate (THF) serving as the one-carbon carrier. This reaction serves as the major source of one-carbon groups required for the biosynthesis of purines, thymidylate, methionine, and other important biomolecules. Also exhibits THF- independent aldolase activity toward beta-hydroxyamino acids, producing glycine and…	PF00464.19(SHMT:Serine hydroxymethyltransferase); PF00155.21(Aminotran_1_2:Aminotransferase class I and II)	sp|Q9SZJ5|GLYM1_ARATH(Serine hydroxymethyltransferase 1, mitochondrial OS=Arabidopsis thaliana OX=3702 GN=SHM1 PE=1 SV=1)	9471654
gene-PITG_20630	PITG_20630	Cation Diffusion Facilitator (CDF) Family	741	1.50854	0.593151	1.05238e-08	4.84279e-07	no	up	4395.54	5815.66	4499.2	6171.18	6896.04	8377.25	90.15	94.53	82.03	123.51	126.26	157.02	88.9033	135.597	XP_002895557.1(Cation Diffusion Facilitator (CDF) Family [Phytophthora infestans T30-4])	GO:0016021(cellular_component:integral component of membrane); GO:0008324(molecular_function:cation transmembrane transporter activity)				COG0053(K:Transcription)	COG0053(DNA-directed RNA Polymerase)	PF01545.21(Cation_efflux:Cation efflux family); PF16916.5(ZT_dimer:Dimerisation domain of Zinc Transporter)	sp|Q9SAJ7|MTP9_ARATH(Metal tolerance protein 9 OS=Arabidopsis thaliana OX=3702 GN=MTP9 PE=3 SV=2)	9480205
gene-PITG_11906	PITG_11906	Proton-dependent Oligopeptide Transporter (POT) Family	1800	0.596664	-0.74501	1.07924e-08	4.94899e-07	no	down	765	1053	1003	581	549	485	26.32	28.95	30.89	19.67	17.01	15.36	28.72	17.3467	XP_002901379.1(Proton-dependent Oligopeptide Transporter (POT) Family [Phytophthora infestans T30-4])	GO:0022857(molecular_function:transmembrane transporter activity); GO:0016021(cellular_component:integral component of membrane)	K14638	SLC15A3_4, PHT		COG3104(E:Amino acid transport and metabolism)	COG3104(transporter)	PF00854.21(PTR2:POT family)	sp|Q93Z20|PTR17_ARATH(Protein NRT1/ PTR FAMILY 8.5 OS=Arabidopsis thaliana OX=3702 GN=NPF8.5 PE=2 SV=1)	9470904
gene-PITG_11153	PITG_11153	conserved hypothetical protein	1295	1.42717	0.51316	1.17636e-08	5.37546e-07	no	up	1049.88	1458.61	1173.2	1613.39	1758.88	1683.69	53.3	59.75	53.75	81.39	81.27	79.34	55.6	80.6667	RAW43374.1(hypothetical protein PC110_g516 [Phytophthora cactorum])									9476315
gene-PITG_15707	PITG_15707	MtN3-like protein	1012	0.138916	-2.84771	1.18086e-08	5.37722e-07	yes	down	56	57	101	5	11	13	3.88	3.22	6.37	0.35	0.7	0.84	4.49	0.63	XP_002897985.1(MtN3-like protein [Phytophthora infestans T30-4])	GO:0016021(cellular_component:integral component of membrane); GO:0008643(biological_process:carbohydrate transport)	K15382	SLC50A, SWEET		ENOG410ZUQK(C:Energy production and conversion); ENOG4111M4R(C:Energy production and conversion)	ENOG410ZUQK(Dehydrogenase); ENOG4111M4R(Dehydrogenase)	PF03083.16(MtN3_slv:Sugar efflux transporter for intercellular exchange)	sp|Q7JVE7|SWET1_DROME(Sugar transporter SWEET1 OS=Drosophila melanogaster OX=7227 GN=slv PE=2 SV=1)	9475455
gene-PITG_20759	PITG_20759	dihydroxy-acid dehydratase	1711	0.618671	-0.692757	1.20243e-08	5.45645e-07	no	down	2528.03	3762.28	3919.15	2090.41	1928.79	2031.11	506.59	637.5	760.53	411.73	332.78	366.09	634.873	370.2	XP_002895220.1(dihydroxy-acid dehydratase [Phytophthora infestans T30-4])	GO:0004160(molecular_function:dihydroxy-acid dehydratase activity); GO:0009082(biological_process:branched-chain amino acid biosynthetic process)	K01687	ilvD	map00770(Pantothenate and CoA biosynthesis); map00290(Valine, leucine and isoleucine biosynthesis)	COG0129(E:Amino acid transport and metabolism)	COG0129(Dihydroxy-acid dehydratase)	PF00920.21(ILVD_EDD:Dehydratase family)	sp|Q7UJ69|ILVD_RHOBA(Dihydroxy-acid dehydratase OS=Rhodopirellula baltica (strain DSM 10527 / NCIMB 13988 / SH1) OX=243090 GN=ilvD PE=3 SV=2)	9466846
gene-PITG_17097	PITG_17097	conserved hypothetical protein	1323	1.90685	0.931193	1.293e-08	5.84715e-07	no	up	312	446	389	790	726	577	15.43	17.79	17.35	38.8	32.66	26.47	16.8567	32.6433	XP_002897000.1(conserved hypothetical protein [Phytophthora infestans T30-4])					ENOG410XR12(K:Transcription)	ENOG410XR12(Transcriptional regulator, gntR family)			9466585
gene-PITG_18762	PITG_18762	conserved hypothetical protein	1773	0.170267	-2.55413	1.33667e-08	6.02375e-07	yes	down	118.65	156.87	65.98	18.71	26.82	10	4.9	5.24	2.32	0.72	1.01	0.32	4.15333	0.683333	XP_002997406.1(conserved hypothetical protein [Phytophthora infestans T30-4])	GO:0005524(molecular_function:ATP binding)						PF06346.12(Drf_FH1:Formin Homology Region 1)		9477299
gene-PITG_03850	PITG_03850	conserved hypothetical protein	2343	0.762169	-0.391817	1.36087e-08	6.11175e-07	no	down	3724	5044	4524	3128	3306	3317.5	78.32	83.4	83.72	63.08	61.67	61.84	81.8133	62.1967	XP_002906890.1(conserved hypothetical protein [Phytophthora infestans T30-4])	GO:0035091(molecular_function:phosphatidylinositol binding)				ENOG410ZG80(S:Function unknown)	ENOG410ZG80(Vasohibin)	PF00787.24(PX:PX domain)		9467793
gene-PITG_03900	PITG_03900	conserved hypothetical protein	936	0.768145	-0.38055	1.43008e-08	6.40058e-07	no	down	2799	3360	3057	2224	2268	2348	214.66	211.2	214.33	172.16	161.01	169.4	213.397	167.523	XP_002906935.1(conserved hypothetical protein [Phytophthora infestans T30-4])	GO:0006561(biological_process:proline biosynthetic process); GO:0004735(molecular_function:pyrroline-5-carboxylate reductase activity); GO:0004674(molecular_function:protein serine/threonine kinase activity); GO:0005524(molecular_function:ATP binding); GO:0004672(molecular_function:protein kinase activity); GO:0055114(biological_process:oxidation-reduction process)	K00286	proC	map00330(Arginine and proline metabolism)	COG0345(S:Function unknown)	COG0345(-)	PF03807.17(F420_oxidored:NADP oxidoreductase coenzyme F420-dependent); PF14748.6(P5CR_dimer:Pyrroline-5-carboxylate reductase dimerisation); PF01488.20(Shikimate_DH:Shikimate / quinate 5-dehydrogenase)		9467839
gene-PITG_15942	PITG_15942	conserved hypothetical protein	1137	1.74287	0.801461	1.44975e-08	6.46647e-07	no	up	23696.2	35977	26933.5	53446.6	52386.4	38195.1	271.79	325.3	273.41	595.06	533.35	398.55	290.167	508.987	XP_002898161.1(conserved hypothetical protein [Phytophthora infestans T30-4])	GO:0015074(biological_process:DNA integration); GO:0008270(molecular_function:zinc ion binding); GO:0003676(molecular_function:nucleic acid binding); GO:0004386(molecular_function:helicase activity)				ENOG41121U3(S:Function unknown); COG2801(L:Replication, recombination and repair)	ENOG41121U3(-); COG2801(Retrotransposon protein)			9475717
gene-PITG_13012	PITG_13012	nitrate reductase [NADPH], putative	2765	0.705044	-0.504215	1.48082e-08	6.58261e-07	no	down	37523	43310	39284	23739	26631	31836	799.04	731.27	743.95	493.55	506.52	619.83	758.087	539.967	XP_002900553.1(nitrate reductase [NADPH], putative [Phytophthora infestans T30-4])	GO:0008942(molecular_function:nitrite reductase [NAD(P)H] activity); GO:0050661(molecular_function:NADP binding); GO:0050660(molecular_function:flavin adenine dinucleotide binding); GO:0050464(molecular_function:nitrate reductase (NADPH) activity); GO:0020037(molecular_function:heme binding); GO:0051537(molecular_function:2 iron, 2 sulfur cluster binding); GO:0030151(molecular_function:molybdenum…	K10534	NR	map00910(Nitrogen metabolism)	COG5274(P:Inorganic ion transport and metabolism)	COG5274(Transporter)	PF00174.19(Oxidored_molyb:Oxidoreductase molybdopterin binding domain); PF03404.16(Mo-co_dimer:Mo-co oxidoreductase dimerisation domain); PF00175.21(NAD_binding_1:Oxidoreductase NAD-binding domain); PF00970.24(FAD_binding_6:Oxidoreductase FAD-binding domain); PF00173.28(Cyt-b5:Cytochrome b5-like Heme/Steroid binding domain); PF08030.12(NAD_binding_6:Ferric reductase NAD binding domain)	sp|P39864|NIA_PHYIN(Nitrate reductase [NADPH] OS=Phytophthora infestans OX=4787 GN=NIAA PE=3 SV=1)	9474515
gene-PITG_00236	PITG_00236	cyclin-H, putative	1197	2.07406	1.05245	1.65475e-08	7.33083e-07	yes	up	190.52	297.03	336.77	592.9	486.99	557.43	10.66	13.45	17.04	33.05	24.87	29.01	13.7167	28.9767	XP_002908860.1(cyclin-H, putative [Phytophthora infestans T30-4])		K06634	CCNH	map03022(Basal transcription factors); map03420(Nucleotide excision repair)	COG5333(J:Translation, ribosomal structure and biogenesis)	COG5333(Allows the formation of correctly charged Asn-tRNA(Asn) or Gln-tRNA(Gln) through the transamidation of misacylated Asp- tRNA(Asn) or Glu-tRNA(Gln) in organisms which lack either or both of asparaginyl-tRNA or glutaminyl-tRNA synthetases. The reaction takes place in the presence of glutamine and ATP through an activated phospho-Asp-tRNA(Asn) or phospho-Glu-tRNA(Gln) (By similarity))	PF16899.5(Cyclin_C_2:Cyclin C-terminal domain); PF00134.23(Cyclin_N:Cyclin, N-terminal domain)	sp|Q10D80|CCH11_ORYSJ(Cyclin-H1-1 OS=Oryza sativa subsp. japonica OX=39947 GN=CYCH1-1 PE=1 SV=1)	9476910
gene-PITG_05534	PITG_05534	nucleolar protein Nop56	1719	0.730762	-0.452526	1.87208e-08	8.26561e-07	no	down	2122	2945	2667	1701	1835	1904	76.99	85.48	86.7	60.8	60.04	63.65	83.0567	61.4967	XP_002999165.1(nucleolar protein Nop56 [Phytophthora infestans T30-4])		K14564	NOP56	map03008(Ribosome biogenesis in eukaryotes)	COG1498(J:Translation, ribosomal structure and biogenesis)	COG1498(Nucleolar protein)	PF01798.18(Nop:snoRNA binding domain, fibrillarin); PF08156.13(NOP5NT:NOP5NT (NUC127) domain)	sp|Q9D6Z1|NOP56_MOUSE(Nucleolar protein 56 OS=Mus musculus OX=10090 GN=Nop56 PE=1 SV=2)	9466095
gene-PITG_09890	PITG_09890	alternative oxidase, mitochondrial precursor	951	1.62926	0.704218	1.90553e-08	8.38499e-07	no	up	402.38	585.8	436.33	671.49	749.56	812.05	30.22	36.02	29.93	50.84	52.05	57.31	32.0567	53.4	XP_002902445.1(alternative oxidase, mitochondrial precursor [Phytophthora infestans T30-4])	GO:0016021(cellular_component:integral component of membrane); GO:0046872(molecular_function:metal ion binding); GO:0009916(molecular_function:alternative oxidase activity)				ENOG410YFEH(S:Function unknown)	ENOG410YFEH(alternative oxidase)	PF01786.17(AOX:Alternative oxidase)	sp|Q9P959|AOX_EMENI(Alternative oxidase, mitochondrial OS=Emericella nidulans (strain FGSC A4 / ATCC 38163 / CBS 112.46 / NRRL 194 / M139) OX=227321 GN=alxA PE=3 SV=2)	9474670
gene-PITG_14179	PITG_14179	glutamine synthetase	758	0.650474	-0.620438	2.10115e-08	9.21475e-07	no	down	1974.55	2445.75	1911.31	1312.25	1456.45	1204.81	202.77	209.15	181.82	138.21	140.85	117.99	197.913	132.35	XP_002899288.1(glutamine synthetase [Phytophthora infestans T30-4])	GO:0004356(molecular_function:glutamate-ammonia ligase activity); GO:0006807(biological_process:nitrogen compound metabolic process); GO:0005524(molecular_function:ATP binding); GO:0006542(biological_process:glutamine biosynthetic process)	K01915	glnA, GLUL	map00630(Glyoxylate and dicarboxylate metabolism); map00220(Arginine biosynthesis); map00250(Alanine, aspartate and glutamate metabolism); map00910(Nitrogen metabolism)	COG0174(E:Amino acid transport and metabolism)	COG0174(glutamine synthetase)	PF00120.24(Gln-synt_C:Glutamine synthetase, catalytic domain)	sp|P14656|GLN11_ORYSJ(Glutamine synthetase cytosolic isozyme 1-1 OS=Oryza sativa subsp. japonica OX=39947 GN=GLN1-1 PE=1 SV=1)	9468614
gene-PITG_07717	PITG_07717	ATP-binding Cassette (ABC) Superfamily	4092	0.464157	-1.10732	2.11047e-08	9.22464e-07	yes	down	2251.52	2747.81	1585.33	1112.18	1074.26	754.05	30.84	29.94	19.34	14.42	12.87	9.25	26.7067	12.18	XP_002904655.1(ATP-binding Cassette (ABC) Superfamily [Phytophthora infestans T30-4])	GO:0042626(molecular_function:ATPase activity, coupled to transmembrane movement of substances); GO:0016021(cellular_component:integral component of membrane); GO:0016887(molecular_function:ATPase activity); GO:0005524(molecular_function:ATP binding)				COG0842(V:Defense mechanisms); COG1131(V:Defense mechanisms)	COG0842((ABC) transporter); COG1131((ABC) transporter)	PF01061.24(ABC2_membrane:ABC-2 type transporter); PF00005.27(ABC_tran:ABC transporter); PF12698.7(ABC2_membrane_3:ABC-2 family transporter protein); PF06422.12(PDR_CDR:CDR ABC transporter); PF13191.6(AAA_16:AAA ATPase domain); PF03193.16(RsgA_GTPase:RsgA GTPase); PF06414.12(Zeta_toxin:Zeta toxin); PF08370.11(PDR_assoc:Plant PDR ABC transporter associated)	sp|Q0JLC5|AB36G_ORYSJ(ABC transporter G family member 36 OS=Oryza sativa subsp. japonica OX=39947 GN=ABCG36 PE=2 SV=1)	9462826
gene-PITG_04149	PITG_04149	ATP-binding Cassette (ABC) Superfamily	3879	2.75027	1.45958	2.1356e-08	9.30339e-07	yes	up	114.36	186.69	183.2	355.02	305.89	620.29	1.69	2.18	2.4	5.11	4.02	8.36	2.09	5.83	XP_002905851.1(ATP-binding Cassette (ABC) Superfamily [Phytophthora infestans T30-4])	GO:0016903(molecular_function:oxidoreductase activity, acting on the aldehyde or oxo group of donors); GO:0042626(molecular_function:ATPase activity, coupled to transmembrane movement of substances); GO:0016021(cellular_component:integral component of membrane); GO:0016887(molecular_function:ATPase activity); GO:0005524(molecular_function:ATP binding)				COG0842(V:Defense mechanisms); COG1131(V:Defense mechanisms)	COG0842((ABC) transporter); COG1131((ABC) transporter)	PF01061.24(ABC2_membrane:ABC-2 type transporter); PF00005.27(ABC_tran:ABC transporter); PF06422.12(PDR_CDR:CDR ABC transporter); PF03193.16(RsgA_GTPase:RsgA GTPase); PF13191.6(AAA_16:AAA ATPase domain); PF06414.12(Zeta_toxin:Zeta toxin); PF12698.7(ABC2_membrane_3:ABC-2 family transporter protein)	sp|Q0JLC5|AB36G_ORYSJ(ABC transporter G family member 36 OS=Oryza sativa subsp. japonica OX=39947 GN=ABCG36 PE=2 SV=1)	9479721
gene-PITG_11237	PITG_11237	NLI interacting factor-like phosphatase, putative	1195	0.410681	-1.28391	2.39741e-08	1.04092e-06	yes	down	335	461	243	142	136	132	18.78	20.91	12.32	7.93	6.96	6.89	17.3367	7.26	XP_002901996.1(NLI interacting factor-like phosphatase, putative [Phytophthora infestans T30-4])	GO:0016791(molecular_function:phosphatase activity)				COG5190(T:Signal transduction mechanisms)	COG5190(Serine Threonine protein kinase)	PF03031.18(NIF:NLI interacting factor-like phosphatase)	sp|Q9PTJ6|CTDSL_CHICK(CTD small phosphatase-like protein OS=Gallus gallus OX=9031 GN=NFI1 PE=2 SV=2)	9476390
gene-PITG_16468	PITG_16468	conserved hypothetical protein	2083	0.549223	-0.864537	2.62461e-08	1.1358e-06	no	down	375.38	428.15	374.92	223.89	194.78	206.21	10.94	9.94	9.76	6.4	5.1	5.52	10.2133	5.67333	XP_002897501.1(conserved hypothetical protein [Phytophthora infestans T30-4])	GO:0035299(molecular_function:inositol pentakisphosphate 2-kinase activity); GO:0005524(molecular_function:ATP binding)	K10572	IPPK	map04070(Phosphatidylinositol signaling system); map00562(Inositol phosphate metabolism)	ENOG410XSF2(S:Function unknown)	ENOG410XSF2(inositol 1,3,4,5,6-pentakisphosphate 2-kinase)	PF06090.12(Ins_P5_2-kin:Inositol-pentakisphosphate 2-kinase)	sp|Q4JL91|IPPK_DANRE(Inositol-pentakisphosphate 2-kinase OS=Danio rerio OX=7955 GN=ippk PE=1 SV=3)	9465175
gene-PITG_13004	PITG_13004	glucose transporter, putative	1470	1.945	0.959767	2.80743e-08	1.2109e-06	no	up	510.67	799.37	489.97	1122.01	1292.66	933.24	22.26	27.99	19.2	48.38	51.05	37.62	23.15	45.6833	XP_002900546.1(glucose transporter, putative [Phytophthora infestans T30-4])	GO:0022857(molecular_function:transmembrane transporter activity); GO:0016301(molecular_function:kinase activity); GO:0016021(cellular_component:integral component of membrane); GO:0008643(biological_process:carbohydrate transport)				COG0477(G:Carbohydrate transport and metabolism)	COG0477(major facilitator Superfamily)	PF00083.24(Sugar_tr:Sugar (and other) transporter); PF07690.16(MFS_1:Major Facilitator Superfamily)	sp|Q8IRI6|GTR1_DROME(Glucose transporter type 1 OS=Drosophila melanogaster OX=7227 GN=Glut1 PE=2 SV=4)	9478502
gene-PITG_33117	PITG_33117	28S ribosomal RNA	886	0.464385	-1.10661	2.87613e-08	1.23645e-06	yes	down	491.41	515.48	463.21	222.06	274.1	165.36	40.57	35.01	35.07	18.57	21.03	12.88	36.8833	17.4933	EJY65597.1(hypothetical protein OXYTRI_14248 (macronuclear) [Oxytricha trifallax])					ENOG4111SG9(S:Function unknown); ENOG4111JHC(S:Function unknown)	ENOG4111SG9(Reverse transcriptase (RNA-dependent DNA polymerase)); ENOG4111JHC(senescence-associated protein)		sp|Q8TGM7|ART2_YEAST(Putative uncharacterized protein ART2 OS=Saccharomyces cerevisiae (strain ATCC 204508 / S288c) OX=559292 GN=ART2 PE=5 SV=1)	9464835
gene-PITG_13257	PITG_13257	peroxisomal hydratase-dehydrogenase-epimerase, putative	1008	1.35905	0.442596	2.95547e-08	1.26639e-06	no	up	1052	1291	1170	1482	1597	1531	73.19	73.29	74.14	103.61	102.36	99.82	73.54	101.93	XP_002899911.1(peroxisomal hydratase-dehydrogenase-epimerase, putative [Phytophthora infestans T30-4])	GO:0016021(cellular_component:integral component of membrane)				COG2030(S:Function unknown); ENOG410Z9ZS(S:Function unknown)	COG2030(cytochrome b5 domain containing 2); ENOG410Z9ZS(carrier protein)	PF01575.19(MaoC_dehydratas:MaoC like domain); PF13452.6(MaoC_dehydrat_N:N-terminal half of MaoC dehydratase)	sp|Q54XZ0|MFEB_DICDI(Probable enoyl-CoA hydratase 2 OS=Dictyostelium discoideum OX=44689 GN=mfeB PE=2 SV=1)	9462434
gene-PITG_12727	PITG_12727	cysteine synthase	1160	1.50038	0.585327	3.00158e-08	1.28195e-06	no	up	1487	1874	1791	2554	2685	2203	86.49	88.34	94.35	148.26	142.82	119.38	89.7267	136.82	XP_002900124.1(cysteine synthase [Phytophthora infestans T30-4])	GO:0006535(biological_process:cysteine biosynthetic process from serine); GO:0004124(molecular_function:cysteine synthase activity); GO:0005524(molecular_function:ATP binding); GO:0004672(molecular_function:protein kinase activity)	K01738	cysK	map00270(Cysteine and methionine metabolism); map00920(Sulfur metabolism)	COG0031(E:Amino acid transport and metabolism)	COG0031(cysteine biosynthetic process from serine)	PF00291.25(PALP:Pyridoxal-phosphate dependent enzyme)	sp|Q9XEA8|CYSK2_ORYSJ(Cysteine synthase OS=Oryza sativa subsp. japonica OX=39947 GN=RCS3 PE=2 SV=1)	9478061
gene-PITG_09600	PITG_09600	conserved hypothetical protein	561	0.693214	-0.528627	3.08533e-08	1.31181e-06	no	down	1130	1619	1431	878	957	951	185.71	230.24	224.85	153.79	154.39	154	213.6	154.06	XP_002903224.1(conserved hypothetical protein [Phytophthora infestans T30-4])	GO:0032006(biological_process:regulation of TOR signaling)				ENOG41109CZ(S:Function unknown)	ENOG41109CZ(-)	PF06755.12(CbtA_toxin:CbtA_toxin of type IV toxin-antitoxin system)		9461565
gene-PITG_04906	PITG_04906	glutaredoxin	479	1.32832	0.409608	3.09158e-08	1.31181e-06	no	up	19199.8	23933.8	24490.1	28871.5	28760.2	28964.5	4204.17	4685.94	5264.2	6960.94	6403.35	6421.38	4718.1	6595.22	XP_002905608.1(glutaredoxin [Phytophthora infestans T30-4])	GO:0045454(biological_process:cell redox homeostasis); GO:0046872(molecular_function:metal ion binding); GO:0015035(molecular_function:protein disulfide oxidoreductase activity); GO:0005623(cellular_component:cell); GO:0009055(molecular_function:electron carrier activity)	K03676	grxC, GLRX, GLRX2		COG0695(O:Posttranslational modification, protein turnover, chaperones)	COG0695(Glutaredoxin)	PF00462.24(Glutaredoxin:Glutaredoxin); PF13417.6(GST_N_3:Glutathione S-transferase, N-terminal domain)	sp|P55143|GLRX_RICCO(Glutaredoxin OS=Ricinus communis OX=3988 PE=3 SV=1)	9478812
gene-PITG_07093	PITG_07093	conserved hypothetical protein	645	0.646554	-0.629157	3.30471e-08	1.39771e-06	no	down	619	817.63	721	393	464	490	52.97	58.19	56.84	34.28	38.12	39.45	56	37.2833	XP_002905057.1(conserved hypothetical protein [Phytophthora infestans T30-4])	GO:0016301(molecular_function:kinase activity)				ENOG4110958(S:Function unknown)	ENOG4110958(-)	PF17800.1(NPL:Nucleoplasmin-like domain); PF03066.15(Nucleoplasmin:Nucleoplasmin/nucleophosmin domain)		9464054
gene-PITG_02552	PITG_02552	conserved hypothetical protein	1047	0.221087	-2.17732	3.42377e-08	1.4434e-06	yes	down	72.11	70.57	66.33	13.21	14	18	4.78	3.81	4	0.88	0.85	1.12	4.19667	0.95	XP_002907469.1(conserved hypothetical protein [Phytophthora infestans T30-4])	GO:0016021(cellular_component:integral component of membrane); GO:0046872(molecular_function:metal ion binding); GO:0016491(molecular_function:oxidoreductase activity)				ENOG410ZG3X(S:Function unknown)	ENOG410ZG3X(-)	PF03171.20(2OG-FeII_Oxy:2OG-Fe(II) oxygenase superfamily)		9470162
gene-PITG_16155	PITG_16155	conserved hypothetical protein	1668	0.676327	-0.564207	3.4597e-08	1.45385e-06	no	down	1117.45	1284.56	1346.32	740.3	810.28	905.73	21.9	19.92	23.41	14.11	14.13	16.17	21.7433	14.8033	XP_002897919.1(conserved hypothetical protein [Phytophthora infestans T30-4])		K22858	JBTS26		ENOG410XR37(S:Function unknown)	ENOG410XR37(kiaa0556)	PF14652.6(DUF4457:Domain of unknown function (DUF4457))		9475307
gene-PITG_00721	PITG_00721	acetyl-coenzyme A synthetase	1983	0.575712	-0.79658	3.5434e-08	1.48425e-06	no	down	388.73	551.96	542.6	270.23	286.98	263.86	11.98	13.56	14.94	8.17	7.95	7.47	13.4933	7.86333	XP_002909295.1(acetyl-coenzyme A synthetase [Phytophthora infestans T30-4])	GO:0003987(molecular_function:acetate-CoA ligase activity); GO:0016208(molecular_function:AMP binding); GO:0019427(biological_process:acetyl-CoA biosynthetic process from acetate); GO:0005524(molecular_function:ATP binding)	K01895	ACSS1_2, acs	map00630(Glyoxylate and dicarboxylate metabolism); map00640(Propanoate metabolism); map00620(Pyruvate metabolism); map00010(Glycolysis / Gluconeogenesis)	COG0365(I:Lipid transport and metabolism)	COG0365(Catalyzes the conversion of acetate into acetyl-CoA (AcCoA), an essential intermediate at the junction of anabolic and catabolic pathways. AcsA undergoes a two-step reaction. In the first half reaction, AcsA combines acetate with ATP to form acetyl-adenylate (AcAMP) intermediate. In the second half reaction, it can then transfer the acetyl group from AcAMP to the sulfhydryl group of CoA, …	PF00501.28(AMP-binding:AMP-binding enzyme); PF13193.6(AMP-binding_C:AMP-binding enzyme C-terminal domain); PF16177.5(ACAS_N:Acetyl-coenzyme A synthetase N-terminus)	sp|Q54Z60|ACSA_DICDI(Acetyl-coenzyme A synthetase OS=Dictyostelium discoideum OX=44689 GN=acsA PE=3 SV=1)	9472523
gene-PITG_05092	PITG_05092	conserved hypothetical protein	996	0.0926786	-3.43162	3.69851e-08	1.54428e-06	yes	down	57.65	48.6	68.97	4	1	10.85	4.07	2.8	4.44	0.28	0.07	0.72	3.77	0.356667	XP_002998798.1(conserved hypothetical protein [Phytophthora infestans T30-4])	GO:0016021(cellular_component:integral component of membrane)				ENOG410Y0HI(S:Function unknown)	ENOG410Y0HI(LicD family)	PF04991.13(LicD:LicD family)		9472455
gene-PITG_18255	PITG_18255	conserved hypothetical protein	1641	0.221794	-2.17271	3.79007e-08	1.57747e-06	yes	down	97	102	67	25	17	15	3.71	3.13	2.3	0.94	0.59	0.53	3.04667	0.686667	XP_002997882.1(conserved hypothetical protein [Phytophthora infestans T30-4])	GO:0016021(cellular_component:integral component of membrane); GO:0006486(biological_process:protein glycosylation); GO:0016757(molecular_function:transferase activity, transferring glycosyl groups)	K05535	MNN2	map00513(Various types of N-glycan biosynthesis)	ENOG4111S0W(S:Function unknown); ENOG410Y8JE(S:Function unknown); COG1404(O:Posttranslational modification, protein turnover, chaperones)	ENOG4111S0W(alpha-1,2-mannosyltransferase); ENOG410Y8JE(alpha-1,2-mannosyltransferase); COG1404(peptidase (S8 and S53, subtilisin, kexin, sedolisin)	PF11051.8(Mannosyl_trans3:Mannosyltransferase putative)	sp|P38069|MNN2_YEAST(Alpha-1,2-mannosyltransferase MNN2 OS=Saccharomyces cerevisiae (strain ATCC 204508 / S288c) OX=559292 GN=MNN2 PE=1 SV=1)	9463587
gene-PITG_09793	PITG_09793	small cysteine rich protein SCR108	609	1.55301	0.635064	4.11681e-08	1.70802e-06	no	up	641	672	767	1040	1061	1029	91.9	82.29	104.02	156.86	147.23	143.77	92.7367	149.287	XP_002903386.1(small cysteine rich protein SCR108 [Phytophthora infestans T30-4])	GO:0030248(molecular_function:cellulose binding); GO:0005975(biological_process:carbohydrate metabolic process); GO:0005576(cellular_component:extracellular region)				ENOG410XNWJ(S:Function unknown)	ENOG410XNWJ(HEAT repeat containing 6)			9470412
gene-PITG_21410	PITG_21410	elicitin-like protein INF4	459	1.541	0.623862	4.31937e-08	1.78639e-06	no	up	2236	2737	1912	3273	3618	3360	532.65	589.22	450.88	867.59	886.37	817.41	524.25	857.123	XP_002895059.1(elicitin-like protein INF4 [Phytophthora infestans T30-4])	GO:0005576(cellular_component:extracellular region); GO:0009405(biological_process:pathogenesis); GO:0034053(biological_process:modulation by symbiont of host defense-related programmed cell death)						PF00964.17(Elicitin:Elicitin)	sp|P15570|ELIB_PHYCR(Beta-elicitin cryptogein OS=Phytophthora cryptogea OX=4786 PE=1 SV=2)	9466655
gene-PITG_10686	PITG_10686	conserved hypothetical protein	672	1.46351	0.549437	4.39168e-08	1.81056e-06	no	up	878.4	1121.49	1105.54	1500.33	1363.53	1513.38	20.23	20.43	23.12	34.18	28.91	32.15	21.26	31.7467	XP_002901536.1(conserved hypothetical protein [Phytophthora infestans T30-4])	GO:0016021(cellular_component:integral component of membrane)								9470188
gene-PITG_07390	PITG_07390	conserved hypothetical protein	1304	0.447603	-1.15971	4.42128e-08	1.81704e-06	yes	down	172	212	175	72	78	92	8.66	8.61	7.95	3.6	3.57	4.3	8.40667	3.82333	XP_002904421.1(conserved hypothetical protein [Phytophthora infestans T30-4])					ENOG41109BA(S:Function unknown)	ENOG41109BA(-)			9480390
gene-PITG_09427	PITG_09427	conserved hypothetical protein	786	0.67529	-0.566421	4.55522e-08	1.86621e-06	no	down	2483	2995	2462	1548	1983	1657	242.08	242.38	221.76	154.28	181.43	153.63	235.407	163.113	XP_002903080.1(conserved hypothetical protein [Phytophthora infestans T30-4])	GO:0016021(cellular_component:integral component of membrane)				ENOG410XR8Y(S:Function unknown)	ENOG410XR8Y(Conserved hypothetical, protein)		sp|Q9Y7X4|YGRG_SCHPO(Uncharacterized membrane protein C365.16 OS=Schizosaccharomyces pombe (strain 972 / ATCC 24843) OX=284812 GN=SPBC365.16 PE=4 SV=1)	9462542
gene-PITG_04671	PITG_04671	conserved hypothetical protein	981	0.572386	-0.804939	4.84529e-08	1.97885e-06	no	down	1068.84	1181.16	903.8	498.73	554.76	702.44	77.04	69.58	59.42	36.18	36.9	47.51	68.68	40.1967	XP_002905410.1(conserved hypothetical protein [Phytophthora infestans T30-4])					ENOG411091S(S:Function unknown)	ENOG411091S(-)			9475794
gene-PITG_04669	PITG_04669	conserved hypothetical protein	2364	0.766042	-0.384504	5.05225e-08	2.05694e-06	no	down	2813.16	3650.84	3176.2	2337.27	2410.24	2367.56	21.81	22.35	21.87	20.27	19.36	20.04	22.01	19.89	XP_002905408.1(conserved hypothetical protein [Phytophthora infestans T30-4])					ENOG410ZE7H(G:Carbohydrate transport and metabolism); ENOG410ZUXW(S:Function unknown)	ENOG410ZE7H(Pectate lyase); ENOG410ZUXW(-)	PF06294.11(CH_2:CH-like domain in sperm protein); PF11971.8(CAMSAP_CH:CAMSAP CH domain)	sp|Q8NEY3|SPAT4_HUMAN(Spermatogenesis-associated protein 4 OS=Homo sapiens OX=9606 GN=SPATA4 PE=1 SV=1)	9475792
gene-PITG_33165	PITG_33165	28S ribosomal RNA	3030	0.54038	-0.887954	5.07208e-08	2.0586e-06	no	down	1363.53	1243.52	1140.34	698.18	723.83	548.57	26.29	18.98	19.53	13.12	12.45	9.66	21.6	11.7433	EJY65597.1(hypothetical protein OXYTRI_14248 (macronuclear) [Oxytricha trifallax])	GO:0016021(cellular_component:integral component of membrane)				ENOG4111JHC(S:Function unknown); ENOG410Y21X(S:Function unknown); ENOG410ZRFR(S:Function unknown)	ENOG4111JHC(senescence-associated protein); ENOG410Y21X(-); ENOG410ZRFR(-)		sp|Q8TGM6|TAR1_YEAST(Protein TAR1 OS=Saccharomyces cerevisiae (strain ATCC 204508 / S288c) OX=559292 GN=TAR1 PE=2 SV=1)	9464883
gene-PITG_16522	PITG_16522	SpoU rRNA Methylase family	2310	0.64356	-0.635854	5.12961e-08	2.07551e-06	no	down	1635.53	2216.83	1748.08	1139.64	1302.08	1024.23	27.24	29.75	25.85	17.33	18.83	14.72	27.6133	16.96	XP_002897547.1(SpoU rRNA Methylase family [Phytophthora infestans T30-4])	GO:0008173(molecular_function:RNA methyltransferase activity); GO:0003723(molecular_function:RNA binding); GO:0006396(biological_process:RNA processing)	K15333	TRM3, TARBP1		COG0566(J:Translation, ribosomal structure and biogenesis); COG5059(Z:Cytoskeleton)	COG0566(Methyltransferase); COG5059(Kinesin family member)	PF00588.19(SpoU_methylase:SpoU rRNA Methylase family)	sp|Q13395|TARB1_HUMAN(Probable methyltransferase TARBP1 OS=Homo sapiens OX=9606 GN=TARBP1 PE=1 SV=1)	9465302
gene-PITG_02506	PITG_02506	conserved hypothetical protein	1770	0.690607	-0.534062	5.21421e-08	2.10322e-06	no	down	2043.93	2596.16	2331.1	1528.05	1708.94	1401.62	41.65	40.98	42.66	35.56	35.62	32.75	41.7633	34.6433	RAW42994.1(hypothetical protein PC110_g884 [Phytophthora cactorum])	GO:0016021(cellular_component:integral component of membrane); GO:0006629(biological_process:lipid metabolic process); GO:0008081(molecular_function:phosphoric diester hydrolase activity)				ENOG4111G95(S:Function unknown)	ENOG4111G95(elicitinlike protein)			9470115
gene-PITG_14609	PITG_14609	eukaryotic translation initiation factor 2 subunit beta	906	0.749479	-0.41604	5.45832e-08	2.19361e-06	no	down	2104	2762	2302	1608	1791	1782	156.77	168.46	156.08	121.06	124.01	124.01	160.437	123.027	XP_002898512.1(eukaryotic translation initiation factor 2 subunit beta [Phytophthora infestans T30-4])	GO:0016021(cellular_component:integral component of membrane); GO:0003743(molecular_function:translation initiation factor activity)	K03238	EIF2S2	map03013(RNA transport)	COG1601(J:Translation, ribosomal structure and biogenesis)	COG1601(One of the proteins that surrounds the polypeptide exit tunnel on the outside of the subunit (By similarity))	PF01873.17(eIF-5_eIF-2B:Domain found in IF2B/IF5)	sp|O24473|IF2B_WHEAT(Eukaryotic translation initiation factor 2 subunit beta OS=Triticum aestivum OX=4565 PE=1 SV=1)	9478713
gene-PITG_33082	PITG_33082	18S ribosomal RNA	416	0.52642	-0.925714	5.47483e-08	2.19361e-06	no	down	912.19	835.44	805.96	340.81	530.78	444.12	267.53	227.56	238.93	114.26	164.81	135.91	244.673	138.327	RQM10334.1(hypothetical protein DD237_008432 [Peronospora effusa])					ENOG410Y37X(S:Function unknown); ENOG41129JI(S:Function unknown)	ENOG410Y37X(-); ENOG41129JI(-)			9464800
gene-PITG_17829	PITG_17829	Hypothetical protein	1383	0.427734	-1.22521	5.48865e-08	2.19361e-06	yes	down	197	229	164	82	85	77	9.24	8.64	6.92	3.81	3.62	3.34	8.26667	3.59	XP_002896663.1(Hypothetical protein PITG_17829 [Phytophthora infestans T30-4])									9471374
gene-PITG_06408	PITG_06408	conserved hypothetical protein	1849	0.752746	-0.409766	5.52279e-08	2.20053e-06	no	down	8041.8	10045	8553.29	6098.14	7037.48	6223.4	268.31	267.64	255.31	200.07	211.34	191.01	263.753	200.807	XP_002998536.1(conserved hypothetical protein [Phytophthora infestans T30-4])	GO:0016021(cellular_component:integral component of membrane)				ENOG410YP05(S:Function unknown)	ENOG410YP05(-)			9471637
gene-PITG_13414	PITG_13414	conserved hypothetical protein	1014	1.95683	0.968519	5.64998e-08	2.24437e-06	no	up	239.73	378.55	250.44	449.06	525.6	660.9	16.55	21.32	15.74	31.14	33.42	42.75	17.87	35.77	XP_002900047.1(conserved hypothetical protein [Phytophthora infestans T30-4])	GO:0016301(molecular_function:kinase activity); GO:0007165(biological_process:signal transduction)	K20649	ARHGAP39		ENOG410XRR2(S:Function unknown)	ENOG410XRR2(rho GTPase activating protein)	PF00620.27(RhoGAP:RhoGAP domain); PF00786.28(PBD:P21-Rho-binding domain)	sp|Q54Y72|GACA_DICDI(Rho GTPase-activating protein gacA OS=Dictyostelium discoideum OX=44689 GN=gacA PE=3 SV=1)	9477979
gene-PITG_02901	PITG_02901	glycoside hydrolase, putative	840	1.46065	0.54661	5.76007e-08	2.28116e-06	no	up	637	737	661	861	977	1042	51.4	47.8	47.88	68.73	73.56	78.81	49.0267	73.7	XP_002907764.1(glycoside hydrolase, putative [Phytophthora infestans T30-4])	GO:0016787(molecular_function:hydrolase activity)				COG1028(S:Function unknown); ENOG410XTHV(S:Function unknown)	COG1028(KR domain); ENOG410XTHV(KR domain)	PF00106.25(adh_short:short chain dehydrogenase); PF13561.6(adh_short_C2:Enoyl-(Acyl carrier protein) reductase); PF08659.10(KR:KR domain)	sp|Q9RPT1|RHLG_PSEAE(Rhamnolipids biosynthesis 3-oxoacyl-[acyl-carrier-protein] reductase OS=Pseudomonas aeruginosa (strain ATCC 15692 / DSM 22644 / CIP 104116 / JCM 14847 / LMG 12228 / 1C / PRS 101 / PAO1) OX=208964 GN=rhlG PE=1 SV=1)	9476978
gene-PITG_07983	PITG_07983	urease accessory protein, putative	1556	0.586142	-0.770678	5.81136e-08	2.29452e-06	no	down	351	409	385	212	208	229	14.42	13.48	14.19	8.6	7.7	8.67	14.03	8.32333	XP_002904184.1(urease accessory protein, putative [Phytophthora infestans T30-4])	GO:0004842(molecular_function:ubiquitin-protein transferase activity)				COG0829(O:Posttranslational modification, protein turnover, chaperones)	COG0829(Required for maturation of urease via the functional incorporation of the urease nickel metallocenter (By similarity))			9472611
gene-PITG_18005	PITG_18005	conserved hypothetical protein	1379	0.724735	-0.464474	6.40687e-08	2.52203e-06	no	down	3550	4309	3531	2605	2817	2549	167.02	163.21	149.63	121.51	120.34	111.1	159.953	117.65	XP_002997937.1(conserved hypothetical protein [Phytophthora infestans T30-4])	GO:0016021(cellular_component:integral component of membrane); GO:0016780(molecular_function:phosphotransferase activity, for other substituted phosphate groups); GO:0008654(biological_process:phospholipid biosynthetic process)				ENOG410ZTD8(S:Function unknown); ENOG410ZTW9(S:Function unknown); ENOG410XQPI(S:Function unknown)	ENOG410ZTD8(CDP-alcohol phosphatidyltransferase); ENOG410ZTW9(CDP-alcohol phosphatidyltransferase); ENOG410XQPI(Cdp-alcohol phosphatidyltransferase)	PF01066.21(CDP-OH_P_transf:CDP-alcohol phosphatidyltransferase)		9463892
gene-PITG_09354	PITG_09354	aquaporin, putative	792	1.51626	0.600514	6.54529e-08	2.56878e-06	no	up	756.98	1111.08	905	1395.97	1254.99	1380.93	51.79	60.49	54.87	94.26	79.5	88.57	55.7167	87.4433	XP_002903624.1(aquaporin, putative [Phytophthora infestans T30-4])	GO:0016021(cellular_component:integral component of membrane); GO:0015267(molecular_function:channel activity)				COG0580(T:Signal transduction mechanisms)	COG0580(Histidine kinase)	PF00230.20(MIP:Major intrinsic protein)	sp|G5CTG7|AQP10_MILTA(Aquaporin-10 OS=Milnesium tardigradum OX=46460 GN=AQP10 PE=1 SV=1)	9461822
gene-PITG_12161	PITG_12161	delta-1-pyrroline-5-carboxylate synthetase	2324	0.555386	-0.848436	6.87287e-08	2.68927e-06	no	down	3898.12	4967.5	3414.09	2336.44	2508.23	1712.51	100.52	101.83	78.46	58.98	57.93	40.47	93.6033	52.46	XP_002900781.1(delta-1-pyrroline-5-carboxylate synthetase [Phytophthora infestans T30-4])	GO:0005737(cellular_component:cytoplasm); GO:0055129(biological_process:L-proline biosynthetic process); GO:0004349(molecular_function:glutamate 5-kinase activity); GO:0004350(molecular_function:glutamate-5-semialdehyde dehydrogenase activity); GO:0005524(molecular_function:ATP binding)	K12657	ALDH18A1, P5CS	map00330(Arginine and proline metabolism)	COG0263(E:Amino acid transport and metabolism)	COG0263(Catalyzes the transfer of a phosphate group to glutamate to form glutamate 5-phosphate which rapidly cyclizes to 5- oxoproline (By similarity))	PF00696.28(AA_kinase:Amino acid kinase family); PF00171.22(Aldedh:Aldehyde dehydrogenase family)	sp|O65361|P5CS_MESCR(Delta-1-pyrroline-5-carboxylate synthase OS=Mesembryanthemum crystallinum OX=3544 GN=P5CS PE=2 SV=1)	9473170
gene-PITG_09192	PITG_09192	mannan endo-1,4-beta-mannosidase, putative	1118	0.471869	-1.08354	7.45823e-08	2.9096e-06	yes	down	312	344	428	137	152	208	17.12	15.52	20.65	7.44	7.34	10.51	17.7633	8.43	RAW21686.1(hypothetical protein PC110_g21871 [Phytophthora cactorum])	GO:0005975(biological_process:carbohydrate metabolic process); GO:0004553(molecular_function:hydrolase activity, hydrolyzing O-glycosyl compounds)	K19355	MAN	map00051(Fructose and mannose metabolism)	COG3934(G:Carbohydrate transport and metabolism)	COG3934(Mannan endo-1,4-beta-mannosidase)	PF00150.18(Cellulase:Cellulase (glycosyl hydrolase family 5))	sp|Q0C8J3|MANC_ASPTN(Probable mannan endo-1,4-beta-mannosidase C OS=Aspergillus terreus (strain NIH 2624 / FGSC A1156) OX=341663 GN=manC PE=3 SV=1)	9470519
gene-PITG_02049	PITG_02049	citrate synthase, mitochondrial precursor	1471	0.762388	-0.391402	7.6019e-08	2.95682e-06	no	down	5123	7046	6114	4151	4761	4507	189.45	208.52	202.63	151.27	158.83	153.61	200.2	154.57	XP_002908630.1(citrate synthase, mitochondrial precursor [Phytophthora infestans T30-4])	GO:0006099(biological_process:tricarboxylic acid cycle); GO:0004108(molecular_function:citrate (Si)-synthase activity); GO:0006101(biological_process:citrate metabolic process)	K01647	CS, gltA	map00020(Citrate cycle (TCA cycle)); map00630(Glyoxylate and dicarboxylate metabolism)	COG0372(C:Energy production and conversion)	COG0372(citrate synthase)	PF00285.21(Citrate_synt:Citrate synthase, C-terminal domain)	sp|O80433|CISY_DAUCA(Citrate synthase, mitochondrial OS=Daucus carota OX=4039 GN=CS PE=2 SV=1)	9479441
gene-PITG_18393	PITG_18393	conserved hypothetical protein	1314	0.317551	-1.65494	9.62566e-08	3.73287e-06	yes	down	127	149	91	33	36	44	6.33	5.99	4.09	1.63	1.63	2.04	5.47	1.76667	XP_002997540.1(conserved hypothetical protein [Phytophthora infestans T30-4])					ENOG410XPG5(S:Function unknown)	ENOG410XPG5(-)	PF04513.12(Baculo_PEP_C:Baculovirus polyhedron envelope protein, PEP, C terminus)		9466347
gene-PITG_02790	PITG_02790	conserved hypothetical protein	1082	0.107809	-3.21346	9.94274e-08	3.83626e-06	yes	down	60.87	105.23	72.88	0	10.83	14.23	3.87	5.43	4.2	0	0.63	0.84	4.5	0.49	XP_002907682.1(conserved hypothetical protein [Phytophthora infestans T30-4])	GO:0004112(molecular_function:cyclic-nucleotide phosphodiesterase activity); GO:0051726(biological_process:regulation of cell cycle)	K21626	CCNDBP1, DIP1, GCIP		ENOG41121EG(S:Function unknown)	ENOG41121EG(-)	PF13324.6(GCIP:Grap2 and cyclin-D-interacting)		9476809
gene-PITG_06591	PITG_06591	berberine-like protein	1700	0.304142	-1.71718	9.95096e-08	3.83626e-06	yes	down	103.34	130.95	91.29	38.94	26.47	29.73	3.8	3.85	3.01	1.41	0.88	1.01	3.55333	1.1	XP_002998679.1(berberine-like protein [Phytophthora infestans T30-4])	GO:0050660(molecular_function:flavin adenine dinucleotide binding); GO:0071949(molecular_function:FAD binding); GO:0016491(molecular_function:oxidoreductase activity)				COG0277(C:Energy production and conversion)	COG0277(FAD linked oxidase domain protein)	PF01565.23(FAD_binding_4:FAD binding domain); PF08031.12(BBE:Berberine and berberine like)	sp|G2QG48|XYLO_MYCTT(Xylooligosaccharide oxidase OS=Myceliophthora thermophila (strain ATCC 42464 / BCRC 31852 / DSM 1799) OX=573729 GN=xylO PE=1 SV=1)	9471862
gene-PITG_01514	PITG_01514	protoporphyrinogen oxidase, putative	2629	0.734126	-0.445901	1.10471e-07	4.24633e-06	no	down	1604.73	1908.15	1629.18	1184.01	1214.77	1249.53	30.4	28.62	27.42	21.87	20.53	21.62	28.8133	21.34	XP_002908171.1(protoporphyrinogen oxidase, putative [Phytophthora infestans T30-4])	GO:0006782(biological_process:protoporphyrinogen IX biosynthetic process); GO:0016021(cellular_component:integral component of membrane); GO:0016874(molecular_function:ligase activity); GO:0004729(molecular_function:oxygen-dependent protoporphyrinogen oxidase activity); GO:0006779(biological_process:porphyrin-containing compound biosynthetic process)	K00231	PPOX, hemY	map00860(Porphyrin and chlorophyll metabolism)	COG1232(H:Coenzyme transport and metabolism); ENOG410XQ2Y(S:Function unknown)	COG1232(protoporphyrinogen oxidase); ENOG410XQ2Y(MYCBP AMY-1-associated, testis expressed 1)	PF14738.6(CFAP91:Cilia- and flagella-associated protein 91); PF01593.24(Amino_oxidase:Flavin containing amine oxidoreductase); PF13450.6(NAD_binding_8:NAD(P)-binding Rossmann-like domain); PF01266.24(DAO:FAD dependent oxidoreductase)	sp|P50336|PPOX_HUMAN(Protoporphyrinogen oxidase OS=Homo sapiens OX=9606 GN=PPOX PE=1 SV=1)	9468869
gene-PITG_04985	PITG_04985	sorbitol dehydrogenase, putative	1077	1.30322	0.382084	1.20685e-07	4.62533e-06	no	up	1989.17	2276.61	2139.41	2503.49	2813.27	2768.19	91.67	84.41	88.76	114.31	117.64	118.12	88.28	116.69	XP_002905671.1(sorbitol dehydrogenase, putative [Phytophthora infestans T30-4])	GO:0008270(molecular_function:zinc ion binding); GO:0016491(molecular_function:oxidoreductase activity)	K05351	E1.1.1.9	map00040(Pentose and glucuronate interconversions)	COG1063(U:Intracellular trafficking, secretion, and vesicular transport)	COG1063(sugar transporter)	PF00107.26(ADH_zinc_N:Zinc-binding dehydrogenase); PF16912.5(Glu_dehyd_C:Glucose dehydrogenase C-terminus); PF13602.6(ADH_zinc_N_2:Zinc-binding dehydrogenase); PF08240.12(ADH_N:Alcohol dehydrogenase GroES-like domain)	sp|A1CFY8|XYL2_ASPCL(Probable D-xylulose reductase A OS=Aspergillus clavatus (strain ATCC 1007 / CBS 513.65 / DSM 816 / NCTC 3887 / NRRL 1) OX=344612 GN=xdhA PE=3 SV=2)	9479131
gene-PITG_13397	PITG_13397	protein kinase, putative	2325	1.36254	0.4463	1.24034e-07	4.73976e-06	no	up	2376	3485	2964	3753	3798	3992	54.99	64.4	60.88	85.39	79.11	84.62	60.09	83.04	XP_002900033.1(protein kinase, putative [Phytophthora infestans T30-4])	GO:0016021(cellular_component:integral component of membrane); GO:0005524(molecular_function:ATP binding); GO:0004672(molecular_function:protein kinase activity)				COG0515(S:Function unknown)	COG0515(PX domain)	PF07714.17(Pkinase_Tyr:Protein tyrosine kinase); PF00069.25(Pkinase:Protein kinase domain); PF13855.6(LRR_8:Leucine rich repeat)	sp|Q54R58|YTYK2_DICDI(Probable tyrosine-protein kinase DDB_G0283397 OS=Dictyostelium discoideum OX=44689 GN=DDB_G0283397 PE=3 SV=1)	9477965
gene-PITG_19632	PITG_19632	conserved hypothetical protein	312	0.00708193	-7.14164	1.27684e-07	1	no	down	25.92	36	18.99	0	0	0	16.09	22.87	12.73	0	0	0	17.23	0	XP_002895315.1(conserved hypothetical protein [Phytophthora infestans T30-4])					ENOG410Z5ZQ(S:Function unknown)	ENOG410Z5ZQ(-)			9467063
gene-PITG_33330	PITG_33330	28S ribosomal RNA	549	0.586809	-0.769038	1.34724e-07	5.13327e-06	no	down	1589.49	1690.12	1516.75	823.17	1131.34	778.9	271.13	250.44	248.14	150.23	190.23	131.34	256.57	157.267	XP_012896380.1(uncharacterized protein, partial [Blastocystis hominis])					ENOG4111SG9(S:Function unknown); ENOG4111JHC(S:Function unknown)	ENOG4111SG9(Reverse transcriptase (RNA-dependent DNA polymerase)); ENOG4111JHC(senescence-associated protein)		sp|Q8TGM7|ART2_YEAST(Putative uncharacterized protein ART2 OS=Saccharomyces cerevisiae (strain ATCC 204508 / S288c) OX=559292 GN=ART2 PE=5 SV=1)	9465131
gene-PITG_18720	PITG_18720	ATP-citrate synthase	3367	0.615652	-0.699813	1.49037e-07	5.66211e-06	no	down	6443.3	8203.17	6879.77	4407.75	4964.35	3374.95	110.85	111.63	105.05	73.86	76.09	52.98	109.177	67.6433	XP_002997370.1(ATP-citrate synthase [Phytophthora infestans T30-4])	GO:0005737(cellular_component:cytoplasm); GO:0006085(biological_process:acetyl-CoA biosynthetic process); GO:0006629(biological_process:lipid metabolic process); GO:0003878(molecular_function:ATP citrate synthase activity); GO:0048037(molecular_function:cofactor binding); GO:0006101(biological_process:citrate metabolic process); GO:0046872(molecular_function:metal ion binding); GO:0005524(molecul…	K01648	ACLY	map00020(Citrate cycle (TCA cycle))	COG0074(C:Energy production and conversion)	COG0074(Succinyl-CoA ligase ADP-forming subunit alpha)	PF16114.5(Citrate_bind:ATP citrate lyase citrate-binding); PF00285.21(Citrate_synt:Citrate synthase, C-terminal domain); PF00549.19(Ligase_CoA:CoA-ligase); PF02629.19(CoA_binding:CoA binding domain)	sp|Q91V92|ACLY_MOUSE(ATP-citrate synthase OS=Mus musculus OX=10090 GN=Acly PE=1 SV=1)	9477260
gene-PITG_14852	PITG_14852	lipoic acid synthetase, mitochondrial precursor	1241	0.711313	-0.491445	1.61658e-07	6.12378e-06	no	down	2482	3302	2948.95	1907	2225	1849	132.76	142.74	142.53	101.52	108.51	91.92	139.343	100.65	XP_002899048.1(lipoic acid synthetase, mitochondrial precursor [Phytophthora infestans T30-4])	GO:0009249(biological_process:protein lipoylation); GO:0046872(molecular_function:metal ion binding); GO:0051539(molecular_function:4 iron, 4 sulfur cluster binding); GO:0005739(cellular_component:mitochondrion); GO:0016992(molecular_function:lipoate synthase activity)	K03644	lipA, LIAS, LIP1, LIP5	map00785(Lipoic acid metabolism)	COG0320(H:Coenzyme transport and metabolism)	COG0320(Catalyzes the radical-mediated insertion of two sulfur atoms into the C-6 and C-8 positions of the octanoyl moiety bound to the lipoyl domains of lipoate-dependent enzymes, thereby converting the octanoylated domains into lipoylated derivatives (By similarity))	PF04055.21(Radical_SAM:Radical SAM superfamily); PF16881.5(LIAS_N:N-terminal domain of lipoyl synthase of Radical_SAM family)	sp|D0NP70|LIPA_PHYIT(Lipoyl synthase, mitochondrial OS=Phytophthora infestans (strain T30-4) OX=403677 GN=PITG_14852 PE=3 SV=1)	9467967
gene-PITG_07454	PITG_07454	conserved hypothetical protein	336	1.31848	0.398876	1.69479e-07	6.4015e-06	no	up	1953	2238	2298	2592	2820	2871	69.14	65.01	75.72	105.42	88.11	101.84	69.9567	98.4567	XP_002904474.1(conserved hypothetical protein [Phytophthora infestans T30-4])					ENOG41109DK(S:Function unknown); ENOG4110AAZ(S:Function unknown)	ENOG41109DK(-); ENOG4110AAZ(-)			9465681
gene-PITG_05636	PITG_05636	transaldolase	1192	1.26487	0.338994	1.7084e-07	6.43433e-06	no	up	3968	4857	4456	5267	5224	5732	223.09	221.05	226.68	295.2	268.26	299.95	223.607	287.803	XP_002999258.1(transaldolase [Phytophthora infestans T30-4])	GO:0005737(cellular_component:cytoplasm); GO:0016021(cellular_component:integral component of membrane); GO:0004801(molecular_function:sedoheptulose-7-phosphate:D-glyceraldehyde-3-phosphate glyceronetransferase activity); GO:0005975(biological_process:carbohydrate metabolic process); GO:0006098(biological_process:pentose-phosphate shunt)	K00616	E2.2.1.2, talA, talB	map00030(Pentose phosphate pathway)	COG0176(G:Carbohydrate transport and metabolism)	COG0176(Transaldolase is important for the balance of metabolites in the pentose-phosphate pathway (By similarity))	PF00923.19(TAL_FSA:Transaldolase/Fructose-6-phosphate aldolase)	sp|P37837|TALDO_HUMAN(Transaldolase OS=Homo sapiens OX=9606 GN=TALDO1 PE=1 SV=2)	9475354
gene-PITG_06450	PITG_06450	myosin-like protein	3489	1.37977	0.464428	1.78859e-07	6.71699e-06	no	up	4769	6683	5395	7567	7744	7001	78.97	87.51	79.27	122	114.2	105.74	81.9167	113.98	XP_002998568.1(myosin-like protein [Phytophthora infestans T30-4])	GO:0003779(molecular_function:actin binding); GO:0016459(cellular_component:myosin complex); GO:0003774(molecular_function:motor activity); GO:0005524(molecular_function:ATP binding)	K10356	MYO1		COG5022(C:Energy production and conversion)	COG5022(Catalyzes a 2-step reaction, involving the ATP-dependent carboxylation of the covalently attached biotin in the first step and the transfer of the carboxyl group to pyruvate in the second (By similarity))	PF00063.21(Myosin_head:Myosin head (motor domain)); PF06017.13(Myosin_TH1:Unconventional myosin tail, actin- and lipid-binding)	sp|P34092|MYOB_DICDI(Myosin IB heavy chain OS=Dictyostelium discoideum OX=44689 GN=myoB PE=1 SV=2)	9471669
gene-PITG_03273	PITG_03273	conserved hypothetical protein	768	0.579488	-0.787148	1.8519e-07	6.93479e-06	no	down	810.88	1099.28	711.96	449.19	462.44	553.61	81.71	92.14	66.4	46.37	43.83	53.15	80.0833	47.7833	XP_002906348.1(conserved hypothetical protein [Phytophthora infestans T30-4])							PF04667.17(Endosulfine:cAMP-regulated phosphoprotein/endosulfine conserved region)		9464672
gene-PITG_06672	PITG_06672	P-type ATPase (P-ATPase) Superfamily	3138	1.41389	0.499669	1.92304e-07	7.18061e-06	no	up	1376.26	2018.31	1596.62	2111.61	2201.49	2469.75	25.54	29.65	26.32	38.2	36.43	41.85	27.17	38.8267	XP_002998750.1(P-type ATPase (P-ATPase) Superfamily [Phytophthora infestans T30-4])	GO:0005388(molecular_function:calcium-transporting ATPase activity); GO:0016021(cellular_component:integral component of membrane); GO:0005524(molecular_function:ATP binding)	K05850	ATP2B		ENOG410XNNC(P:Inorganic ion transport and metabolism)	ENOG410XNNC(ATPase, Ca transporting, plasma membrane)	PF00689.21(Cation_ATPase_C:Cation transporting ATPase, C-terminus); PF00122.20(E1-E2_ATPase:E1-E2 ATPase); PF13246.6(Cation_ATPase:Cation transport ATPase (P-type)); PF00702.26(Hydrolase:haloacid dehalogenase-like hydrolase); PF00690.26(Cation_ATPase_N:Cation transporter/ATPase, N-terminus); PF08282.12(Hydrolase_3:haloacid dehalogenase-like hydrolase)	sp|D3K0R6|AT2B4_BOVIN(Plasma membrane calcium-transporting ATPase 4 OS=Bos taurus OX=9913 GN=ATP2B4 PE=1 SV=2)	9472015
gene-PITG_18429	PITG_18429	conserved hypothetical protein	1296	1.56082	0.6423	2.0116e-07	7.48993e-06	no	up	1201.47	1789.89	1321.41	2350.32	2009.22	2078.7	10.77	11.33	9.98	18.03	15.6	16.35	10.6933	16.66	XP_002896360.1(conserved hypothetical protein [Phytophthora infestans T30-4])									9466471
gene-PITG_05714	PITG_05714	adenylate kinase, putative	1216	0.495824	-1.0121	2.03081e-07	7.53996e-06	yes	down	402.79	535.62	328.1	171.86	199.24	235.78	22.09	23.76	16.27	9.39	9.97	12.03	20.7067	10.4633	XP_002997979.1(adenylate kinase, putative [Phytophthora infestans T30-4])	GO:0006139(biological_process:nucleobase-containing compound metabolic process); GO:0005524(molecular_function:ATP binding); GO:0004017(molecular_function:adenylate kinase activity); GO:0019205(molecular_function:nucleobase-containing compound kinase activity)	K00939	adk, AK	map00730(Thiamine metabolism); map00230(Purine metabolism)	COG0563(S:Function unknown)	COG0563(-)	PF00406.22(ADK:Adenylate kinase); PF13207.6(AAA_17:AAA domain); PF13238.6(AAA_18:AAA domain)	sp|Q8VYL1|KAD5_ARATH(Adenylate kinase 5, chloroplastic OS=Arabidopsis thaliana OX=3702 GN=At5g35170 PE=1 SV=1)	9471765
gene-PITG_10248	PITG_10248	secreted RxLR effector peptide protein, putative	720	2.1175	1.08236	2.20926e-07	8.17925e-06	yes	up	94	110	120	222	188	253	9.41	9.06	11.02	22.69	17.37	23.13	9.83	21.0633	XP_002902079.1(secreted RxLR effector peptide protein, putative [Phytophthora infestans T30-4])					ENOG41109A9(S:Function unknown); ENOG41109XH(S:Function unknown); ENOG4110A0B(S:Function unknown)	ENOG41109A9(secreted RxLR effector peptide protein); ENOG41109XH(-); ENOG4110A0B(-)		sp|D0N4Y1|RD18_PHYIT(RxLR effector protein PexRD18 OS=Phytophthora infestans (strain T30-4) OX=403677 GN=PexRD18 PE=2 SV=1)	9473882
gene-PITG_15194	PITG_15194	Solute:Sodium Symporter (SSS) Family	1062	0.723466	-0.467002	2.45462e-07	9.062e-06	no	down	3213	3557	3558.98	2182	2699	2367	101.33	95.99	103.1	69.97	74.96	69.2	100.14	71.3767	XP_002898660.1(Solute:Sodium Symporter (SSS) Family [Phytophthora infestans T30-4])	GO:0022857(molecular_function:transmembrane transporter activity); GO:0016301(molecular_function:kinase activity); GO:0016021(cellular_component:integral component of membrane)				ENOG410YD2X(S:Function unknown)	ENOG410YD2X(-)	PF00474.17(SSF:Sodium:solute symporter family)		9479026
gene-PITG_15409	PITG_15409	conserved hypothetical protein	1103	0.742329	-0.42987	2.57201e-07	9.46863e-06	no	down	19615.2	22827.7	19320.8	13009.4	14940	16527.7	1173.31	1108.76	1046.97	766.83	812.39	923.46	1109.68	834.227	XP_002898366.1(conserved hypothetical protein [Phytophthora infestans T30-4])	GO:0004177(molecular_function:aminopeptidase activity); GO:0046872(molecular_function:metal ion binding); GO:0008270(molecular_function:zinc ion binding); GO:0008237(molecular_function:metallopeptidase activity)				ENOG41109WV(S:Function unknown); ENOG4111I5E(S:Function unknown)	ENOG41109WV(FYVE zinc finger); ENOG4111I5E(FYVE zinc finger)	PF01363.21(FYVE:FYVE zinc finger)		9473995
gene-PITG_11852	PITG_11852	C2 domain-containing protein, putative	1283	0.361122	-1.46944	2.67508e-07	9.82041e-06	yes	down	213.86	167.94	181.15	48.33	88.32	63.69	10.98	6.96	8.4	2.47	4.13	3.04	8.78	3.21333	XP_002901338.1(C2 domain-containing protein, putative [Phytophthora infestans T30-4])					ENOG410ZN2X(S:Function unknown)	ENOG410ZN2X(C2 domain-containing protein)	PF00168.30(C2:C2 domain)	sp|Q8K0T7|UN13C_MOUSE(Protein unc-13 homolog C OS=Mus musculus OX=10090 GN=Unc13c PE=1 SV=3)	9470861
gene-PITG_10269	PITG_10269	conserved hypothetical protein	749	1.32895	0.41029	2.69793e-07	9.87652e-06	no	up	4311	5147	4389	5420	6511	5876	450.43	448.32	425.18	581.43	641.41	586.03	441.31	602.957	XP_002902095.1(conserved hypothetical protein [Phytophthora infestans T30-4])	GO:0016491(molecular_function:oxidoreductase activity); GO:0030248(molecular_function:cellulose binding); GO:0005975(biological_process:carbohydrate metabolic process); GO:0005576(cellular_component:extracellular region)								9473906
gene-PITG_03746	PITG_03746	conserved hypothetical protein	1088	0.771585	-0.374104	2.77058e-07	1.01142e-05	no	down	2629.52	3516.75	2994.41	2091.57	2347.13	2359.84	165.82	180.26	171.44	132.03	135.79	139	172.507	135.607	XP_002906792.1(conserved hypothetical protein [Phytophthora infestans T30-4])	GO:0035091(molecular_function:phosphatidylinositol binding)				ENOG41109TE(S:Function unknown)	ENOG41109TE(-)	PF00787.24(PX:PX domain)		9467687
gene-PITG_17919	PITG_17919	P-type ATPase (P-ATPase) Superfamily	1002	0.658637	-0.602445	2.82142e-07	1.02711e-05	no	down	29887	43361.8	33552.8	24829.5	22850.9	19584.9	473.26	543.45	471.46	387.23	330.35	287.54	496.057	335.04	XP_002896248.1(P-type ATPase (P-ATPase) Superfamily [Phytophthora infestans T30-4])	GO:0016787(molecular_function:hydrolase activity); GO:0016021(cellular_component:integral component of membrane); GO:0016301(molecular_function:kinase activity); GO:0120029(biological_process:proton export across plasma membrane); GO:0005886(cellular_component:plasma membrane); GO:0008553(molecular_function:hydrogen-exporting ATPase activity, phosphorylative mechanism); GO:0005524(molecular_funct…	K01535	PMA1, PMA2	map00190(Oxidative phosphorylation)	COG0474(S:Function unknown)	COG0474(-)	PF00690.26(Cation_ATPase_N:Cation transporter/ATPase, N-terminus); PF00122.20(E1-E2_ATPase:E1-E2 ATPase)	sp|P19456|PMA2_ARATH(ATPase 2, plasma membrane-type OS=Arabidopsis thaliana OX=3702 GN=AHA2 PE=1 SV=2)	9464103
gene-PITG_15659	PITG_15659	ribonucleoside-diphosphate reductase small chain	1151	0.470047	-1.08912	2.87539e-07	1.04385e-05	yes	down	264	341	209	120	123	126	11.6	11.47	7.88	4.75	4.37	5.11	10.3167	4.74333	XP_002897943.1(ribonucleoside-diphosphate reductase small chain [Phytophthora infestans T30-4])	GO:0006355(biological_process:regulation of transcription, DNA-templated); GO:0009263(biological_process:deoxyribonucleotide biosynthetic process); GO:0016570(biological_process:histone modification); GO:0016491(molecular_function:oxidoreductase activity)	K10808	RRM2	map00240(Pyrimidine metabolism); map00480(Glutathione metabolism); map00230(Purine metabolism)	COG0208(F:Nucleotide transport and metabolism)	COG0208(Provides the precursors necessary for DNA synthesis. Catalyzes the biosynthesis of deoxyribonucleotides from the corresponding ribonucleotides (By similarity))	PF00268.21(Ribonuc_red_sm:Ribonucleotide reductase, small chain)	sp|O15910|RIR2_TRYBB(Ribonucleoside-diphosphate reductase small chain OS=Trypanosoma brucei brucei OX=5702 GN=RNR2 PE=2 SV=1)	9475412
gene-PITG_20097	PITG_20097	conserved hypothetical protein	1575	0.534536	-0.90364	2.89736e-07	1.04891e-05	no	down	2005.45	2807.77	2026.7	1189.04	1463.68	853.41	26.57	29.5	23.98	15.38	17.29	10.32	26.6833	14.33	XP_002896107.1(conserved hypothetical protein [Phytophthora infestans T30-4])					ENOG411090P(S:Function unknown)	ENOG411090P(-)			9464224
gene-PITG_17760	PITG_17760	Amino Acid/Auxin Permease (AAAP) Family	1419	0.533815	-0.905588	2.91877e-07	1.05374e-05	no	down	607	901	906.8	392	329	518	27.59	32.95	37.1	17.65	13.57	21.8	32.5467	17.6733	XP_002896612.1(Amino Acid/Auxin Permease (AAAP) Family [Phytophthora infestans T30-4])	GO:0016021(cellular_component:integral component of membrane)				ENOG410XXY2(S:Function unknown)	ENOG410XXY2(Amino Acid Auxin Permease (AAAP) Family)	PF01490.18(Aa_trans:Transmembrane amino acid transporter protein)	sp|F4J1Q9|AVT1I_ARATH(Amino acid transporter AVT1I OS=Arabidopsis thaliana OX=3702 GN=AVT1I PE=3 SV=1)	9471391
gene-PITG_08155	PITG_08155	peptidyl-prolyl cis-trans isomerase, putative	588	1.25587	0.328683	3.02349e-07	1.08854e-05	no	up	5427.99	6116.07	5739.7	6627.46	7089.2	7316.05	77.92	69.28	71.91	96.13	92.88	97.84	73.0367	95.6167	XP_002904318.1(peptidyl-prolyl cis-trans isomerase, putative [Phytophthora infestans T30-4])	GO:0006457(biological_process:protein folding); GO:0003755(molecular_function:peptidyl-prolyl cis-trans isomerase activity)	K01802	E5.2.1.8		COG0652(S:Function unknown)	COG0652(Common central domain of tyrosinase)	PF00160.21(Pro_isomerase:Cyclophilin type peptidyl-prolyl cis-trans isomerase/CLD)	sp|P34790|CP18C_ARATH(Peptidyl-prolyl cis-trans isomerase CYP18-3 OS=Arabidopsis thaliana OX=3702 GN=CYP18-3 PE=1 SV=1)	9464245
gene-PITG_14863	PITG_14863	NADH-ubiquinone oxidoreductase, putative	1443	0.630892	-0.664534	3.23856e-07	1.16086e-05	no	down	763	918	770	490	562	441	27.69	26.24	25.84	17.05	18.41	14.04	26.59	16.5	XP_002899055.1(NADH-ubiquinone oxidoreductase, putative [Phytophthora infestans T30-4])	GO:0016491(molecular_function:oxidoreductase activity)	K17871	ndh1		COG1252(C:Energy production and conversion)	COG1252(Nadh dehydrogenase)	PF07992.14(Pyr_redox_2:Pyridine nucleotide-disulphide oxidoreductase); PF00070.27(Pyr_redox:Pyridine nucleotide-disulphide oxidoreductase)	sp|Q55CD9|NDH_DICDI(Probable NADH dehydrogenase OS=Dictyostelium discoideum OX=44689 GN=DDB_G0270104 PE=3 SV=2)	9467974
gene-PITG_20715	PITG_20715	deoxyribodipyrimidine photolyase, putative	1763	0.768322	-0.380217	3.24213e-07	1.16086e-05	no	down	4705.34	5892.03	5446.58	3681.91	4349.93	3869.54	165.82	166	171.87	127.73	138.14	125.56	167.897	130.477	XP_002895279.1(deoxyribodipyrimidine photolyase, putative [Phytophthora infestans T30-4])	GO:0016829(molecular_function:lyase activity); GO:0016021(cellular_component:integral component of membrane); GO:0008270(molecular_function:zinc ion binding)	K01669	phrB		COG0415(O:Posttranslational modification, protein turnover, chaperones)	COG0415((Membrane-Associated Ring finger (C3HC4)))	PF00875.18(DNA_photolyase:DNA photolyase)	sp|P12769|PHR_METTH(Deoxyribodipyrimidine photo-lyase OS=Methanothermobacter thermautotrophicus (strain ATCC 29096 / DSM 1053 / JCM 10044 / NBRC 100330 / Delta H) OX=187420 GN=phr PE=3 SV=2)	9466904
gene-PITG_06437	PITG_06437	enoyl-CoA hydratase/isomerase family, putative	871	1.63432	0.708689	3.48256e-07	1.24354e-05	no	up	610	645	527	779	1043	1014	51.55	44.89	40.87	66.76	82.01	80.94	45.77	76.57	XP_002998559.1(enoyl-CoA hydratase/isomerase family, putative [Phytophthora infestans T30-4])	GO:0003824(molecular_function:catalytic activity); GO:0071203(cellular_component:WASH complex); GO:0016853(molecular_function:isomerase activity)	K13239	ECI2, PECI	map04146(Peroxisome); map00071(Fatty acid degradation)	COG1024(D:Cell cycle control, cell division, chromosome partitioning); COG1024(Z:Cytoskeleton); COG4281(D:Cell cycle control, cell division, chromosome partitioning); COG4281(Z:Cytoskeleton)	COG1024(regulator of chromosome condensation); COG1024(regulator of chromosome condensation); COG4281(regulator of chromosome condensation); COG4281(regulator of chromosome condensation)	PF00378.20(ECH_1:Enoyl-CoA hydratase/isomerase); PF16113.5(ECH_2:Enoyl-CoA hydratase/isomerase)	sp|O75521|ECI2_HUMAN(Enoyl-CoA delta isomerase 2, mitochondrial OS=Homo sapiens OX=9606 GN=ECI2 PE=1 SV=4)	9471660
gene-PITG_01664	PITG_01664	conserved hypothetical protein	1168	1.36435	0.448218	3.49624e-07	1.24502e-05	no	up	779	927	834	1060	1113	1178	32.94	31.47	31.69	44.31	42.61	46.04	32.0333	44.32	XP_002908288.1(conserved hypothetical protein [Phytophthora infestans T30-4])					ENOG41108YF(S:Function unknown); COG5043(U:Intracellular trafficking, secretion, and vesicular transport)	ENOG41108YF(-); COG5043(Vacuolar Protein)	PF00595.24(PDZ:PDZ domain); PF17820.1(PDZ_6:PDZ domain)		9469069
gene-PITG_00682	PITG_00682	carbonic anhydrase, putative	1048	0.694297	-0.526376	3.62046e-07	1.28576e-05	no	down	3230	3840	4138	2113	2608	2823	213.68	206.88	248.93	140.19	158.61	174.72	223.163	157.84	XP_002909256.1(carbonic anhydrase, putative [Phytophthora infestans T30-4])	GO:0015976(biological_process:carbon utilization); GO:0004089(molecular_function:carbonate dehydratase activity); GO:0008270(molecular_function:zinc ion binding)	K01673	cynT, can	map00910(Nitrogen metabolism)	COG0288(P:Inorganic ion transport and metabolism)	COG0288(carbonic anhydrase)	PF00484.19(Pro_CA:Carbonic anhydrase)	sp|Q5BCC5|CAN_EMENI(Carbonic anhydrase OS=Emericella nidulans (strain FGSC A4 / ATCC 38163 / CBS 112.46 / NRRL 194 / M139) OX=227321 GN=AN1805 PE=1 SV=2)	9479614
gene-PITG_02453	PITG_02453	conserved hypothetical protein	953	0.524184	-0.931853	3.71363e-07	1.31309e-05	no	down	525.21	591.71	512.19	219.4	246.49	366.35	21.66	20.92	19.32	9.24	11.13	15.48	20.6333	11.95	XP_002907378.1(conserved hypothetical protein [Phytophthora infestans T30-4])	GO:0003676(molecular_function:nucleic acid binding); GO:0003677(molecular_function:DNA binding)				ENOG410ZJGQ(S:Function unknown)	ENOG410ZJGQ(Zinc finger protein)	PF12171.8(zf-C2H2_jaz:Zinc-finger double-stranded RNA-binding)	sp|Q9C5G0|SUF4_ARATH(Protein SUPPRESSOR OF FRI 4 OS=Arabidopsis thaliana OX=3702 GN=SUF4 PE=1 SV=1)	9469901
gene-PITG_01349	PITG_01349	Type II (General) Secretory Pathway (IISP) Family	1407	0.767735	-0.381319	3.71752e-07	1.31309e-05	no	down	2963	3739	3235	2417	2561	2378	136.08	138.15	133.74	109.97	106.72	101.11	135.99	105.933	XP_002908020.1(Type II (General) Secretory Pathway (IISP) Family [Phytophthora infestans T30-4])	GO:0045454(biological_process:cell redox homeostasis); GO:0005623(cellular_component:cell)				COG2214(S:Function unknown); COG0484(S:Function unknown)	COG2214(-); COG0484(-)	PF00226.31(DnaJ:DnaJ domain); PF00085.20(Thioredoxin:Thioredoxin)	sp|Q74H58|DNAJ_GEOSL(Chaperone protein DnaJ OS=Geobacter sulfurreducens (strain ATCC 51573 / DSM 12127 / PCA) OX=243231 GN=dnaJ PE=3 SV=1)	9479215
gene-PITG_16835	PITG_16835	hypothetical protein	705	1.66348	0.734207	3.76031e-07	1.32462e-05	no	up	983.24	1188.34	1353.37	1800.83	1570.04	2297.32	22.38	21.92	27.83	39.91	32.91	49.26	24.0433	40.6933	XP_002897278.1(hypothetical protein PITG_16835 [Phytophthora infestans T30-4])	GO:0000943(cellular_component:retrotransposon nucleocapsid); GO:0015074(biological_process:DNA integration); GO:0008270(molecular_function:zinc ion binding); GO:0003676(molecular_function:nucleic acid binding)				COG2801(L:Replication, recombination and repair); ENOG41109WN(S:Function unknown)	COG2801(Retrotransposon protein); ENOG41109WN(-)			9469402
gene-PITG_16339	PITG_16339	protein kinase, putative	1460	0.717399	-0.479152	3.86759e-07	1.35875e-05	no	down	2485	3556	2859	1844	2012	2290	109.2	125.57	112.98	80.18	80.12	93.07	115.917	84.4567	XP_002897401.1(protein kinase, putative [Phytophthora infestans T30-4])	GO:0005524(molecular_function:ATP binding); GO:0004672(molecular_function:protein kinase activity)	K07198;K08798	PRKAA, AMPK;MARK		COG0515(S:Function unknown); COG0693(S:Function unknown); ENOG410XNQ0(S:Function unknown)	COG0515(-); COG0693(-); ENOG410XNQ0(-)	PF00069.25(Pkinase:Protein kinase domain); PF07714.17(Pkinase_Tyr:Protein tyrosine kinase); PF10707.9(YrbL-PhoP_reg:PhoP regulatory network protein YrbL); PF01163.22(RIO1:RIO1 family); PF12330.8(Haspin_kinase:Haspin like kinase domain); PF14531.6(Kinase-like:Kinase-like)	sp|Q76P07|Y7165_DICDI(Probable serine/threonine-protein kinase DDB_G0277165 OS=Dictyostelium discoideum OX=44689 GN=DDB_G0277165 PE=3 SV=1)	9464980
gene-PITG_06976	PITG_06976	conserved hypothetical protein	1373	0.652207	-0.616598	3.98339e-07	1.39568e-05	no	down	1070.28	1213.74	964.21	704.67	643.67	700.21	50.62	46.22	41.08	33.05	27.65	30.68	45.9733	30.46	XP_002904949.1(conserved hypothetical protein [Phytophthora infestans T30-4])					ENOG4111VKI(S:Function unknown)	ENOG4111VKI(Glycine-rich protein domain (DUF2403))	PF10287.9(DUF2401:Putative TOS1-like glycosyl hydrolase (DUF2401)); PF10290.9(DUF2403:Glycine-rich protein domain (DUF2403))	sp|P38288|TOS1_YEAST(Protein TOS1 OS=Saccharomyces cerevisiae (strain ATCC 204508 / S288c) OX=559292 GN=TOS1 PE=1 SV=1)	9463783
gene-PITG_16963	PITG_16963	transglutaminase elicitor M81C	1928	0.605559	-0.723661	4.03418e-07	1.4097e-05	no	down	1562	1894	1288	884	1048	844	49.69	48.07	36.63	27.63	29.98	24.68	44.7967	27.43	XP_002897183.1(transglutaminase elicitor M81C [Phytophthora infestans T30-4])	GO:0016755(molecular_function:transferase activity, transferring amino-acyl groups)				ENOG41128HR(S:Function unknown)	ENOG41128HR(-)	PF16683.5(TGase_elicitor:Transglutaminase elicitor)		9469146
gene-PITG_15900	PITG_15900	ATP-binding Cassette (ABC) Superfamily	3873	1.5368	0.619934	4.18472e-07	1.4584e-05	no	up	1612.43	2615.69	1868.85	2705.14	2851.57	3425.39	23.88	30.6	24.54	38.97	37.57	46.24	26.34	40.9267	XP_002898134.1(ATP-binding Cassette (ABC) Superfamily [Phytophthora infestans T30-4])	GO:0042626(molecular_function:ATPase activity, coupled to transmembrane movement of substances); GO:0016021(cellular_component:integral component of membrane); GO:0016887(molecular_function:ATPase activity); GO:0005524(molecular_function:ATP binding)	K05658	ABCB1, CD243	map02010(ABC transporters)	COG1132(V:Defense mechanisms)	COG1132((ABC) transporter)	PF00664.23(ABC_membrane:ABC transporter transmembrane region); PF00005.27(ABC_tran:ABC transporter); PF02463.19(SMC_N:RecF/RecN/SMC N terminal domain); PF13555.6(AAA_29:P-loop containing region of AAA domain); PF13191.6(AAA_16:AAA ATPase domain); PF06414.12(Zeta_toxin:Zeta toxin)	sp|Q9FWX7|AB11B_ARATH(ABC transporter B family member 11 OS=Arabidopsis thaliana OX=3702 GN=ABCB11 PE=2 SV=1)	9475690
gene-PITG_00395	PITG_00395	cathepsin B, cysteine protease family C01A, putative	1155	1.31811	0.398466	4.46166e-07	1.55078e-05	no	up	2086	2824	2645	3153	3125	3304	74.52	79.91	81.99	111.78	102.38	114.05	78.8067	109.403	XP_002908998.1(cathepsin B, cysteine protease family C01A, putative [Phytophthora infestans T30-4])	GO:0016021(cellular_component:integral component of membrane); GO:0008234(molecular_function:cysteine-type peptidase activity)	K08568	CTSZ		COG4870(S:Function unknown)	COG4870(Alpha beta hydrolase)	PF00112.23(Peptidase_C1:Papain family cysteine protease)	sp|G5EGP8|CATZ1_CAEEL(Cathepsin Z-1 OS=Caenorhabditis elegans OX=6239 GN=cpz-1 PE=1 SV=1)	9477211
gene-PITG_20894	PITG_20894	conserved hypothetical protein	1512	2.15939	1.11063	4.48339e-07	1.5542e-05	yes	up	105.73	154.37	132.48	289.32	313.41	209.28	4.46	5.22	5.02	12.06	11.96	8.15	4.9	10.7233	XP_002895302.1(conserved hypothetical protein [Phytophthora infestans T30-4])	GO:0016021(cellular_component:integral component of membrane); GO:0006078(biological_process:(1->6)-beta-D-glucan biosynthetic process)	K21850	KRE6		COG2273(G:Carbohydrate transport and metabolism)	COG2273(hydrolase family 16)	PF03935.15(SKN1:Beta-glucan synthesis-associated protein (SKN1))	sp|P32486|KRE6_YEAST(Beta-glucan synthesis-associated protein KRE6 OS=Saccharomyces cerevisiae (strain ATCC 204508 / S288c) OX=559292 GN=KRE6 PE=1 SV=2)	9466932
gene-PITG_15329	PITG_15329	conserved hypothetical protein	992	0.70731	-0.499586	4.6064e-07	1.59262e-05	no	down	808	1071	926	589	679	645	57.4	62.14	59.96	42.08	44.48	42.97	59.8333	43.1767	XP_002898768.1(conserved hypothetical protein [Phytophthora infestans T30-4])	GO:0016874(molecular_function:ligase activity); GO:0003723(molecular_function:RNA binding)	K18757	LARP1		COG5193(P:Inorganic ion transport and metabolism)	COG5193(Voltagegated Ion Channel (VIC) Superfamily)	PF05383.17(La:La domain)	sp|Q6ZQ58|LARP1_MOUSE(La-related protein 1 OS=Mus musculus OX=10090 GN=Larp1 PE=1 SV=3)	9479296
gene-PITG_10195	PITG_10195	acyl-CoA desaturase	1123	0.658115	-0.603589	4.72794e-07	1.63033e-05	no	down	14777	17319	15733	9569	12292	8573	895.19	851.56	864.28	579.4	682.07	484.48	870.343	581.983	XP_002902718.1(acyl-CoA desaturase [Phytophthora infestans T30-4])	GO:0006633(biological_process:fatty acid biosynthetic process); GO:0005975(biological_process:carbohydrate metabolic process); GO:0006629(biological_process:lipid metabolic process); GO:0016717(molecular_function:oxidoreductase activity, acting on paired donors, with oxidation of a pair of donors resulting in the reduction of molecular oxygen to two molecules of water); GO:0030245(biological_proc…	K00507	SCD, desC	map01040(Biosynthesis of unsaturated fatty acids)	COG1398(S:Function unknown)	COG1398(-)	PF00487.24(FA_desaturase:Fatty acid desaturase)	sp|O00767|ACOD_HUMAN(Acyl-CoA desaturase OS=Homo sapiens OX=9606 GN=SCD PE=1 SV=2)	9461364
gene-PITG_15968	PITG_15968	mucin-like protein	3491	1.58604	0.665432	4.86681e-07	1.67053e-05	no	up	1664	2994	2246	3607	3494	3319	27.54	39.18	32.98	58.12	51.49	50.1	33.2333	53.2367	XP_002898181.1(mucin-like protein [Phytophthora infestans T30-4])	GO:0016301(molecular_function:kinase activity)				ENOG410ZP03(S:Function unknown); ENOG4111DS4(S:Function unknown)	ENOG410ZP03(-); ENOG4111DS4(-)			9475817
gene-PITG_06860	PITG_06860	ATP-binding Cassette (ABC) Superfamily	4071	0.533063	-0.907622	4.87008e-07	1.67053e-05	no	down	228.06	253.2	274.61	128.21	135.04	126.51	2.93	2.57	3.14	1.6	1.54	1.48	2.88	1.54	XP_002904841.1(ATP-binding Cassette (ABC) Superfamily [Phytophthora infestans T30-4])	GO:0042626(molecular_function:ATPase activity, coupled to transmembrane movement of substances); GO:0016021(cellular_component:integral component of membrane); GO:0016887(molecular_function:ATPase activity); GO:0005524(molecular_function:ATP binding)				COG1131(G:Carbohydrate transport and metabolism); COG0842(G:Carbohydrate transport and metabolism)	COG1131(phosphate transporter); COG0842(phosphate transporter)	PF01061.24(ABC2_membrane:ABC-2 type transporter); PF00005.27(ABC_tran:ABC transporter); PF12698.7(ABC2_membrane_3:ABC-2 family transporter protein); PF03193.16(RsgA_GTPase:RsgA GTPase); PF13555.6(AAA_29:P-loop containing region of AAA domain); PF06422.12(PDR_CDR:CDR ABC transporter)	sp|Q7PC88|AB31G_ARATH(ABC transporter G family member 31 OS=Arabidopsis thaliana OX=3702 GN=ABCG31 PE=1 SV=1)	9463433
gene-PITG_14131	PITG_14131	conserved hypothetical protein	936	0.712925	-0.488178	5.11922e-07	1.75139e-05	no	down	1350	1560	1362	1007	978	958	77.6	72.71	70.88	57.75	51.39	51.29	73.73	53.4767	XP_002899250.1(conserved hypothetical protein [Phytophthora infestans T30-4])	GO:0005375(molecular_function:copper ion transmembrane transporter activity); GO:0016021(cellular_component:integral component of membrane)				ENOG410XXX6(L:Replication, recombination and repair); ENOG410ZRWF(S:Function unknown)	ENOG410XXX6(Retrotransposon protein); ENOG410ZRWF(Ctr copper transporter family)	PF04145.15(Ctr:Ctr copper transporter family)		9468576
gene-PITG_20803	PITG_20803	conserved hypothetical protein	1662	1.3643	0.448158	5.17714e-07	1.76658e-05	no	up	1205	1473	1206	1672	1763	1681	30.3	29.11	26.72	42.07	39.3	38.29	28.71	39.8867	XP_002895424.1(conserved hypothetical protein [Phytophthora infestans T30-4])	GO:0005634(cellular_component:nucleus); GO:0003677(molecular_function:DNA binding)				ENOG410Y2H0(S:Function unknown)	ENOG410Y2H0(-)		sp|O22210|MYBC1_ARATH(Transcription factor MYBC1 OS=Arabidopsis thaliana OX=3702 GN=MYBC1 PE=1 SV=1)	9480059
gene-PITG_08311	PITG_08311	conserved hypothetical protein	622	0.797541	-0.326369	5.37047e-07	1.82778e-05	no	down	4027	4659	4329	3207	3450	3387	558.08	549.81	566.08	466.13	461.26	456.24	557.99	461.21	KUF64565.1(hypothetical protein AM587_10012299 [Phytophthora nicotianae])					ENOG411097J(S:Function unknown)	ENOG411097J(-)			9475011
gene-PITG_09183	PITG_09183	conserved hypothetical protein	537	0.544056	-0.878174	5.57801e-07	1.89065e-05	no	down	364.83	328.52	374.54	180.11	183.19	204.3	33.76	24.52	31.54	8.87	8.91	8.99	29.94	8.92333	XP_002903487.1(conserved hypothetical protein [Phytophthora infestans T30-4])									9470515
gene-PITG_13418	PITG_13418	transmembrane protein, putative	1767	1.34391	0.426435	5.58414e-07	1.89065e-05	no	up	1303.81	1834.19	1541.49	1904.96	1990.88	2154.56	25.03	29.8	27.77	39.62	39.15	40.1	27.5333	39.6233	XP_002900051.1(transmembrane protein, putative [Phytophthora infestans T30-4])	GO:0016021(cellular_component:integral component of membrane)				ENOG41109NH(S:Function unknown)	ENOG41109NH(BT1 family)	PF03092.16(BT1:BT1 family)		9477983
gene-PITG_01911	PITG_01911	histone deacetylase, putative	681	0.623169	-0.682306	5.60546e-07	1.89296e-05	no	down	741.46	733.79	663.53	414.35	410.79	472	14.76	11.74	11.34	8.62	7.25	8.81	12.6133	8.22667	XP_002908505.1(histone deacetylase, putative [Phytophthora infestans T30-4])	GO:0004407(molecular_function:histone deacetylase activity); GO:0032041(molecular_function:NAD-dependent histone deacetylase activity (H3-K14 specific)); GO:0046872(molecular_function:metal ion binding); GO:0005634(cellular_component:nucleus)	K06067	HDAC1_2		COG0123(E:Amino acid transport and metabolism)	COG0123(oxidoreductase)	PF00850.19(Hist_deacetyl:Histone deacetylase domain)	sp|P56517|HDAC1_CHICK(Histone deacetylase 1 OS=Gallus gallus OX=9031 GN=HDAC1 PE=2 SV=1)	9469372
gene-PITG_11046	PITG_11046	creatine kinase B-type	2206	1.89199	0.919907	5.75012e-07	1.93681e-05	no	up	161.61	312.65	269.94	439.97	429.34	474.98	4.42	6.8	6.58	11.78	10.52	11.9	5.93333	11.4	XP_002901831.1(creatine kinase B-type [Phytophthora infestans T30-4])	GO:0005737(cellular_component:cytoplasm); GO:0006457(biological_process:protein folding); GO:0016301(molecular_function:kinase activity); GO:0051082(molecular_function:unfolded protein binding); GO:0051015(molecular_function:actin filament binding); GO:0007010(biological_process:cytoskeleton organization); GO:0005524(molecular_function:ATP binding)	K00933	E2.7.3.2	map00330(Arginine and proline metabolism)	COG3869(E:Amino acid transport and metabolism)	COG3869(ATP guanido phosphotransferase)	PF00217.19(ATP-gua_Ptrans:ATP:guanido phosphotransferase, C-terminal catalytic domain); PF02807.15(ATP-gua_PtransN:ATP:guanido phosphotransferase, N-terminal domain)	sp|Q5EA61|KCRB_BOVIN(Creatine kinase B-type OS=Bos taurus OX=9913 GN=CKB PE=1 SV=1)	9476223
gene-PITG_11760	PITG_11760	HSF-type DNA-binding protein, putative	420	0.782235	-0.354326	5.76695e-07	1.93749e-05	no	down	4116.67	5004.22	4183.32	3169.58	3440.25	3448.53	50.44	48.35	45.38	37.71	37.43	38.45	48.0567	37.8633	XP_002901270.1(HSF-type DNA-binding protein, putative [Phytophthora infestans T30-4])	GO:0003700(molecular_function:transcription factor activity, sequence-specific DNA binding); GO:0043565(molecular_function:sequence-specific DNA binding); GO:0005634(cellular_component:nucleus)				COG5169(K:Transcription)	COG5169(Transcription factor)	PF00447.17(HSF_DNA-bind:HSF-type DNA-binding)	sp|P41151|HFA1A_ARATH(Heat stress transcription factor A-1a OS=Arabidopsis thaliana OX=3702 GN=HSFA1A PE=1 SV=2)	9470790
gene-PITG_04989	PITG_04989	sorbitol dehydrogenase, putative	1158	1.889	0.917626	5.9749e-07	2.00221e-05	no	up	174.9	312.26	257.53	398.92	409.86	539.27	10.19	14.75	13.6	23.21	21.85	29.29	12.8467	24.7833	XP_002905673.1(sorbitol dehydrogenase, putative [Phytophthora infestans T30-4])	GO:0008270(molecular_function:zinc ion binding); GO:0016491(molecular_function:oxidoreductase activity)	K05351	E1.1.1.9	map00040(Pentose and glucuronate interconversions)	COG1063(E:Amino acid transport and metabolism)	COG1063(Dehydrogenase)	PF08240.12(ADH_N:Alcohol dehydrogenase GroES-like domain); PF00107.26(ADH_zinc_N:Zinc-binding dehydrogenase); PF16912.5(Glu_dehyd_C:Glucose dehydrogenase C-terminus); PF13602.6(ADH_zinc_N_2:Zinc-binding dehydrogenase)	sp|A1CFY8|XYL2_ASPCL(Probable D-xylulose reductase A OS=Aspergillus clavatus (strain ATCC 1007 / CBS 513.65 / DSM 816 / NCTC 3887 / NRRL 1) OX=344612 GN=xdhA PE=3 SV=2)	9479133
gene-PITG_17786	PITG_17786	argininosuccinate lyase	1386	0.667977	-0.58213	6.16379e-07	2.06022e-05	no	down	1169	1447	1061	756	770	847	54.67	54.47	44.68	35.04	32.69	36.69	51.2733	34.8067	XP_002896633.1(argininosuccinate lyase [Phytophthora infestans T30-4])	GO:0042450(biological_process:arginine biosynthetic process via ornithine); GO:0004056(molecular_function:argininosuccinate lyase activity)	K01755	argH, ASL	map00220(Arginine biosynthesis); map00250(Alanine, aspartate and glutamate metabolism)	COG0165(E:Amino acid transport and metabolism)	COG0165(argininosuccinate lyase)	PF00206.20(Lyase_1:Lyase); PF14698.6(ASL_C2:Argininosuccinate lyase C-terminal)	sp|Q91YI0|ARLY_MOUSE(Argininosuccinate lyase OS=Mus musculus OX=10090 GN=Asl PE=1 SV=1)	9471323
gene-PITG_09797	PITG_09797	L-aminoadipate-semialdehyde dehydrogenase-phosphopantetheinyl transferase, putative	630	1.20185	0.265254	6.40528e-07	2.13548e-05	no	up	13149.1	16420.9	14627.5	16468.4	17556.1	17239.5	220.11	217.37	217.27	268.43	261.73	263.24	218.25	264.467	XP_002903390.1(L-aminoadipate-semialdehyde dehydrogenase-phosphopantetheinyl transferase, putative [Phytophthora infestans T30-4])	GO:0008897(molecular_function:holo-[acyl-carrier-protein] synthase activity); GO:0000287(molecular_function:magnesium ion binding)	K06133	LYS5, acpT	map00770(Pantothenate and CoA biosynthesis)	COG2091(H:Coenzyme transport and metabolism)	COG2091(4'-phosphopantetheinyl transferase)	PF01648.20(ACPS:4'-phosphopantetheinyl transferase superfamily)	sp|Q5NVE1|ADPPT_PONAB(L-aminoadipate-semialdehyde dehydrogenase-phosphopantetheinyl transferase OS=Pongo abelii OX=9601 GN=AASDHPPT PE=2 SV=1)	9470416
gene-PITG_09955	PITG_09955	acyl-CoA dehydrogenase family member 9, mitochondrial precursor	1941	1.3002	0.378737	6.70883e-07	2.23098e-05	no	up	2864.07	3240.97	3036.55	3439.88	4086.86	4000.13	90.41	81.61	85.68	106.67	115.99	116.06	85.9	112.907	XP_002902500.1(acyl-CoA dehydrogenase family member 9, mitochondrial precursor [Phytophthora infestans T30-4])	GO:0003995(molecular_function:acyl-CoA dehydrogenase activity); GO:0050660(molecular_function:flavin adenine dinucleotide binding)	K15980	ACAD9		COG1960(S:Function unknown)	COG1960(Guanylate binding protein)	PF00441.24(Acyl-CoA_dh_1:Acyl-CoA dehydrogenase, C-terminal domain); PF02770.19(Acyl-CoA_dh_M:Acyl-CoA dehydrogenase, middle domain); PF02771.16(Acyl-CoA_dh_N:Acyl-CoA dehydrogenase, N-terminal domain); PF08028.11(Acyl-CoA_dh_2:Acyl-CoA dehydrogenase, C-terminal domain)	sp|Q9H845|ACAD9_HUMAN(Acyl-CoA dehydrogenase family member 9, mitochondrial OS=Homo sapiens OX=9606 GN=ACAD9 PE=1 SV=1)	9474725
gene-PITG_10049	PITG_10049	protein kinase	2037	0.653558	-0.613613	6.87539e-07	2.28057e-05	no	down	1072	1120	934	601	668	718	32.04	26.68	24.93	17.63	17.93	19.71	27.8833	18.4233	XP_002902585.1(protein kinase [Phytophthora infestans T30-4])	GO:0016021(cellular_component:integral component of membrane); GO:0005524(molecular_function:ATP binding); GO:0004672(molecular_function:protein kinase activity)				COG0515(T:Signal transduction mechanisms)	COG0515(Serine Threonine protein kinase)	PF07714.17(Pkinase_Tyr:Protein tyrosine kinase); PF00069.25(Pkinase:Protein kinase domain)	sp|Q7T6X2|YR826_MIMIV(Putative serine/threonine-protein kinase/receptor R826 OS=Acanthamoeba polyphaga mimivirus OX=212035 GN=MIMI_R826 PE=3 SV=2)	9474891
gene-PITG_06846	PITG_06846	Drug/Metabolite Transporter (DMT) Superfamily	909	1.7091	0.773235	6.97409e-07	2.30707e-05	no	up	185.81	212.58	198.71	283.28	347.46	360.9	14.82	13.92	14.51	22.85	25.7	27.12	14.4167	25.2233	XP_002904829.1(Drug/Metabolite Transporter (DMT) Superfamily [Phytophthora infestans T30-4])	GO:0016021(cellular_component:integral component of membrane)				ENOG410XTY1(S:Function unknown); ENOG4111PY9(S:Function unknown)	ENOG410XTY1(EamA-like transporter family); ENOG4111PY9(EamA-like transporter family)	PF00892.20(EamA:EamA-like transporter family); PF03151.16(TPT:Triose-phosphate Transporter family); PF06027.12(SLC35F:Solute carrier family 35)		9463421
gene-PITG_14297	PITG_14297	hypothetical protein	337	0.513401	-0.961842	6.99058e-07	2.30707e-05	no	down	519.82	445.35	664.85	234.13	295.16	288.8	257.76	219.68	349.63	142.05	166.61	157.04	275.69	155.233	XP_002898796.1(hypothetical protein PITG_14297 [Phytophthora infestans T30-4])	GO:0008168(molecular_function:methyltransferase activity); GO:0008171(molecular_function:O-methyltransferase activity)	K00545	COMT	map00350(Tyrosine metabolism)	COG4122(S:Function unknown)	COG4122(O-methyltransferase)			9479652
gene-PITG_12513	PITG_12513	conserved hypothetical protein	1590	0.596335	-0.745805	7.27751e-07	2.39571e-05	no	down	718	792.43	675.42	342.05	411.01	514.91	28.53	25.24	24.08	13.41	14.76	18.88	25.95	15.6833	XP_002900393.1(bifunctional aspartokinase/homoserine dehydrogenase, putative [Phytophthora infestans T30-4])	GO:0008652(biological_process:cellular amino acid biosynthetic process); GO:0050661(molecular_function:NADP binding); GO:0016021(cellular_component:integral component of membrane); GO:0004072(molecular_function:aspartate kinase activity); GO:0055114(biological_process:oxidation-reduction process); GO:0016491(molecular_function:oxidoreductase activity)	K16056;K12524	ORAI1;thrA	map00270(Cysteine and methionine metabolism); map00300(Lysine biosynthesis); map00260(Glycine, serine and threonine metabolism); map00261(Monobactam biosynthesis)	COG0460(S:Function unknown); ENOG4111J5Z(S:Function unknown)	COG0460(tigger transposable element derived); ENOG4111J5Z(-)	PF07856.12(Orai-1:Mediator of CRAC channel activity)	sp|O81852|AKH2_ARATH(Bifunctional aspartokinase/homoserine dehydrogenase 2, chloroplastic OS=Arabidopsis thaliana OX=3702 GN=AKHSDH2 PE=1 SV=1)	9478342
gene-PITG_04458	PITG_04458	protein kinase	1449	1.5658	0.646903	7.5508e-07	2.47943e-05	no	up	252.35	335.83	312.1	453.47	442.07	461.75	11.19	11.97	12.45	19.9	17.77	18.94	11.87	18.87	XP_002906073.1(protein kinase [Phytophthora infestans T30-4])	GO:0004674(molecular_function:protein serine/threonine kinase activity); GO:0005524(molecular_function:ATP binding); GO:0004672(molecular_function:protein kinase activity)				COG0515(T:Signal transduction mechanisms); ENOG410Y6RP(T:Signal transduction mechanisms); ENOG410Z07I(S:Function unknown)	COG0515(Serine Threonine protein kinase); ENOG410Y6RP(Fer (Fps fes related) tyrosine kinase); ENOG410Z07I(-)	PF07714.17(Pkinase_Tyr:Protein tyrosine kinase); PF00069.25(Pkinase:Protein kinase domain); PF17032.5(zinc_ribbon_15:zinc-ribbon family); PF13240.6(zinc_ribbon_2:zinc-ribbon domain)	sp|Q54RZ7|Y1199_DICDI(Probable serine/threonine-protein kinase DDB_G0282895 OS=Dictyostelium discoideum OX=44689 GN=DDB_G0282895 PE=3 SV=1)	9466314
gene-PITG_17945	PITG_17945	chitinase, putative	822	1.68173	0.749942	7.78216e-07	2.549e-05	no	up	214	233	229	351	404	346	19.59	17.64	19.31	32.72	34.57	30.03	18.8467	32.44	XP_002896267.1(chitinase, putative [Phytophthora infestans T30-4])	GO:0004568(molecular_function:chitinase activity); GO:0006032(biological_process:chitin catabolic process); GO:0005975(biological_process:carbohydrate metabolic process); GO:0016998(biological_process:cell wall macromolecule catabolic process)	K20547;psoj	CHIB;	map00520(Amino sugar and nucleotide sugar metabolism)	COG3979(G:Carbohydrate transport and metabolism)	COG3979(chitinase)	PF00182.19(Glyco_hydro_19:Chitinase class I)	sp|P36361|CHI5_PHAVU(Endochitinase CH5B OS=Phaseolus vulgaris OX=3885 PE=3 SV=1)	9464122
gene-PITG_18576	PITG_18576	conserved hypothetical protein	507	0.456674	-1.13076	7.83268e-07	2.55913e-05	yes	down	488.66	501.42	527.62	194.16	160.45	321.71	41.75	31.93	36.48	11.5	10.72	21.03	36.72	14.4167	XP_002997678.1(conserved hypothetical protein [Phytophthora infestans T30-4])	GO:0008171(molecular_function:O-methyltransferase activity)	K00545	COMT	map00350(Tyrosine metabolism)	COG4122(S:Function unknown)	COG4122(O-methyltransferase)		sp|A4IG53|COMTB_DANRE(Catechol O-methyltransferase B OS=Danio rerio OX=7955 GN=comtb PE=2 SV=1)	9462961
gene-PITG_13153	PITG_13153	GTP-binding protein, putative	1662	0.685957	-0.54381	7.9272e-07	2.58355e-05	no	down	1563	1932	1982	1056	1161	1419	58.97	58.36	67.05	39.28	39.54	49.36	61.46	42.7267	XP_002900673.1(GTP-binding protein, putative [Phytophthora infestans T30-4])	GO:0003924(molecular_function:GTPase activity); GO:0005525(molecular_function:GTP binding)				COG5258(S:Function unknown)	COG5258(Pfam:UPF0089)	PF00009.27(GTP_EFTU:Elongation factor Tu GTP binding domain); PF03143.17(GTP_EFTU_D3:Elongation factor Tu C-terminal domain); PF03144.25(GTP_EFTU_D2:Elongation factor Tu domain 2); PF01926.23(MMR_HSR1:50S ribosome-binding GTPase)	sp|Q5XGS8|GTPB1_XENLA(GTP-binding protein 1 OS=Xenopus laevis OX=8355 GN=gtpbp1 PE=2 SV=1)	9472970
gene-PITG_11960	PITG_11960	Amino Acid-Polyamine-Organocation (APC) Family	1425	0.720655	-0.472619	8.20849e-07	2.66858e-05	no	down	1373.47	1696.23	1646.39	1004.48	1041.77	1239.43	33.99	33.82	36.46	23.69	23.2	25.6	34.7567	24.1633	XP_002901420.1(Amino Acid-Polyamine-Organocation (APC) Family [Phytophthora infestans T30-4])	GO:0022857(molecular_function:transmembrane transporter activity); GO:0016021(cellular_component:integral component of membrane)				COG0531(S:Function unknown)	COG0531(-)	PF13520.6(AA_permease_2:Amino acid permease); PF00324.21(AA_permease:Amino acid permease)	sp|Q9C6S5|PHSB_ARATH(Probable polyamine transporter At1g31830 OS=Arabidopsis thaliana OX=3702 GN=At1g31830 PE=2 SV=1)	9470947
gene-PITG_05611	PITG_05611	conserved hypothetical protein	1091	0.672301	-0.572822	8.63565e-07	2.80048e-05	no	down	3567	4300	3413	2158	2904	2278	224.15	219.61	194.7	135.73	167.4	133.69	212.82	145.607	XP_002999237.1(conserved hypothetical protein [Phytophthora infestans T30-4])	GO:0035091(molecular_function:phosphatidylinositol binding)						PF00787.24(PX:PX domain)	sp|Q05B62|SNX1_BOVIN(Sorting nexin-1 OS=Bos taurus OX=9913 GN=SNX1 PE=2 SV=1)	9475332
gene-PITG_19621	PITG_19621	conserved hypothetical protein	823	0.568366	-0.815109	8.97879e-07	2.90455e-05	no	down	641.87	597.2	570.31	265.52	363.05	376.66	58.65	45.13	48	24.71	31.01	32.63	50.5933	29.45	XP_002896188.1(conserved hypothetical protein [Phytophthora infestans T30-4])	GO:0071555(biological_process:cell wall organization); GO:0005576(cellular_component:extracellular region); GO:0005975(biological_process:carbohydrate metabolic process); GO:0004650(molecular_function:polygalacturonase activity)	K01184	E3.2.1.15	map00040(Pentose and glucuronate interconversions)	COG5434(M:Cell wall/membrane/envelope biogenesis)	COG5434(Glycoside hydrolase family 28)	PF00295.17(Glyco_hydro_28:Glycosyl hydrolases family 28)	sp|B8N8M2|PGLR1_ASPFN(Probable endopolygalacturonase I OS=Aspergillus flavus (strain ATCC 200026 / FGSC A1120 / NRRL 3357 / JCM 12722 / SRRC 167) OX=332952 GN=pgaI PE=3 SV=1)	9467056
gene-PITG_06862	PITG_06862	ATP-binding Cassette (ABC) Superfamily	4122	0.538543	-0.892868	9.12856e-07	2.94571e-05	no	down	247.22	307.88	282.92	128.98	174.08	133.3	3.19	3.13	3.31	1.55	1.92	1.51	3.21	1.66	XP_002904843.1(ATP-binding Cassette (ABC) Superfamily [Phytophthora infestans T30-4])	GO:0016021(cellular_component:integral component of membrane); GO:0016887(molecular_function:ATPase activity); GO:0005524(molecular_function:ATP binding); GO:0042626(molecular_function:ATPase activity, coupled to transmembrane movement of substances)				COG1131(V:Defense mechanisms); COG0842(V:Defense mechanisms)	COG1131((ABC) transporter); COG0842((ABC) transporter)	PF01061.24(ABC2_membrane:ABC-2 type transporter); PF00005.27(ABC_tran:ABC transporter); PF12698.7(ABC2_membrane_3:ABC-2 family transporter protein); PF03193.16(RsgA_GTPase:RsgA GTPase); PF06422.12(PDR_CDR:CDR ABC transporter)	sp|Q9XIE2|AB36G_ARATH(ABC transporter G family member 36 OS=Arabidopsis thaliana OX=3702 GN=ABCG36 PE=1 SV=1)	9463677
gene-PITG_13324	PITG_13324	conserved hypothetical protein	1113	0.520983	-0.940692	9.26321e-07	2.9818e-05	no	down	771.31	1146.72	921.2	342.65	431.1	654.89	47.26	57.05	51.2	20.99	24.2	37.44	51.8367	27.5433	XP_002899972.1(conserved hypothetical protein [Phytophthora infestans T30-4])					ENOG410Z906(S:Function unknown)	ENOG410Z906(-)			9474459
gene-PITG_13495	PITG_13495	conserved hypothetical protein	675	0.484651	-1.04498	9.29537e-07	2.9848e-05	yes	down	573.34	964.29	460.26	300.92	319.82	302.96	167.87	303.01	155.47	128.32	123.65	101.26	208.783	117.743	XP_002899715.1(conserved hypothetical protein [Phytophthora infestans T30-4])									9462070
gene-PITG_07137	PITG_07137	conserved hypothetical protein	468	1.34915	0.432051	9.35253e-07	2.99579e-05	no	up	916.83	1065.15	934.29	1190.51	1283.63	1333.38	7.56	6.91	6.81	9.51	9.38	9.99	7.09333	9.62667	XP_002905098.1(conserved hypothetical protein [Phytophthora infestans T30-4])	GO:0000781(cellular_component:chromosome, telomeric region); GO:0005634(cellular_component:nucleus); GO:0046872(molecular_function:metal ion binding); GO:0003721(molecular_function:telomerase RNA reverse transcriptase activity); GO:0003677(molecular_function:DNA binding)	K11126	TERT, EST2		ENOG410XQJH(S:Function unknown)	ENOG410XQJH(Telomerase reverse transcriptase)			9465857
gene-PITG_03750	PITG_03750	endo-1,3(4)-beta-glucanase, putative	1797	1.55183	0.633967	9.44393e-07	3.01767e-05	no	up	434.93	519.77	460.71	705.73	783.96	631.45	14.99	14.32	14.22	23.94	24.34	20.04	14.51	22.7733	XP_002906796.1(endo-1,3(4)-beta-glucanase, putative [Phytophthora infestans T30-4])	GO:0052861(molecular_function:glucan endo-1,3-beta-glucanase activity, C-3 substituted reducing group)	K01180	E3.2.1.6		COG5498(S:Function unknown)	COG5498(-)	PF17652.1(Glyco_hydro81C:Glycosyl hydrolase family 81 C-terminal domain); PF03639.13(Glyco_hydro_81:Glycosyl hydrolase family 81 N-terminal domain)	sp|Q09850|ENG2_SCHPO(Putative endo-1,3(4)-beta-glucanase 2 OS=Schizosaccharomyces pombe (strain 972 / ATCC 24843) OX=284812 GN=eng2 PE=3 SV=1)	9467691
gene-PITG_21151	PITG_21151	Annexin (Annexin) Family	915	1.75368	0.810385	1.0163e-06	3.23952e-05	no	up	486	445	351	668	783	745	38.42	28.87	25.4	53.38	57.39	55.47	30.8967	55.4133	XP_002895099.1(Annexin (Annexin) Family [Phytophthora infestans T30-4])	GO:0016021(cellular_component:integral component of membrane); GO:0005544(molecular_function:calcium-dependent phospholipid binding); GO:0005509(molecular_function:calcium ion binding)				ENOG410XPUN(G:Carbohydrate transport and metabolism)	ENOG410XPUN(BT1 family)	PF00191.20(Annexin:Annexin)	sp|P12429|ANXA3_HUMAN(Annexin A3 OS=Homo sapiens OX=9606 GN=ANXA3 PE=1 SV=3)	9466700
gene-PITG_15850	PITG_15850	glycine dehydrogenase, mitochondrial precursor	3343	0.753486	-0.408347	1.02873e-06	3.27115e-05	no	down	13572.3	19314.9	14581.1	10733.3	11938.7	11714.6	235.3	264.9	224.38	181.26	184.41	185.32	241.527	183.663	XP_002898087.1(glycine dehydrogenase, mitochondrial precursor [Phytophthora infestans T30-4])	GO:0006546(biological_process:glycine catabolic process); GO:0004375(molecular_function:glycine dehydrogenase (decarboxylating) activity); GO:0005739(cellular_component:mitochondrion)	K00281	GLDC, gcvP	map00630(Glyoxylate and dicarboxylate metabolism); map00260(Glycine, serine and threonine metabolism)	COG0403(E:Amino acid transport and metabolism)	COG0403(The glycine cleavage system catalyzes the degradation of glycine. The P protein binds the alpha-amino group of glycine through its pyridoxal phosphate cofactor)	PF02347.16(GDC-P:Glycine cleavage system P-protein); PF00266.19(Aminotran_5:Aminotransferase class-V); PF01212.21(Beta_elim_lyase:Beta-eliminating lyase)	sp|B2J427|GCSP_NOSP7(Glycine dehydrogenase (decarboxylating) OS=Nostoc punctiforme (strain ATCC 29133 / PCC 73102) OX=63737 GN=gcvP PE=3 SV=1)	9475643
gene-PITG_07710	PITG_07710	sugar transporter, putative	1536	0.567225	-0.818008	1.10953e-06	3.51953e-05	no	down	2223.26	2592.29	1545.5	1139.55	1292.56	1057.66	80.18	75.2	49.89	40.76	42.66	33.9	68.4233	39.1067	XP_002904648.1(sugar transporter, putative [Phytophthora infestans T30-4])	GO:0022857(molecular_function:transmembrane transporter activity); GO:0016021(cellular_component:integral component of membrane); GO:0008643(biological_process:carbohydrate transport)				ENOG410XNQK(S:Function unknown)	ENOG410XNQK(-)	PF00083.24(Sugar_tr:Sugar (and other) transporter); PF07690.16(MFS_1:Major Facilitator Superfamily)	sp|Q9LT15|STP10_ARATH(Sugar transport protein 10 OS=Arabidopsis thaliana OX=3702 GN=STP10 PE=1 SV=1)	9462819
gene-PITG_14676	PITG_14676	conserved hypothetical protein	1041	1.42137	0.507279	1.13336e-06	3.5864e-05	no	up	492	622	519	705	748	788	32.83	33.81	31.5	47.19	45.9	49.21	32.7133	47.4333	XP_002898565.1(conserved hypothetical protein [Phytophthora infestans T30-4])	GO:0046872(molecular_function:metal ion binding)				ENOG41109I3(S:Function unknown); ENOG4110ADX(S:Function unknown)	ENOG41109I3(-); ENOG4110ADX(-)			9478927
gene-PITG_01964	PITG_01964	conserved hypothetical protein	616	0.716968	-0.480019	1.14171e-06	3.6041e-05	no	down	3707.98	4588.09	3766.01	2684.32	3119.33	2542.99	140.63	143.36	125.61	83.33	93.28	81.66	136.533	86.09	XP_002908553.1(conserved hypothetical protein [Phytophthora infestans T30-4])					ENOG410XQAP(G:Carbohydrate transport and metabolism)	ENOG410XQAP(Hydrolase)	PF18564.1(Glyco_hydro_5_C:Glycoside hydrolase family 5 C-terminal domain)		9469507
gene-PITG_15872	PITG_15872	conserved hypothetical protein	898	1.47299	0.558745	1.19812e-06	3.77306e-05	no	up	636	668	588	840	960	906	51.56	44.51	43.68	68.92	72.25	69.26	46.5833	70.1433	XP_002898109.1(conserved hypothetical protein [Phytophthora infestans T30-4])		K18170	LYRM7, MZM1		ENOG410ZT72(S:Function unknown)	ENOG410ZT72(-)	PF05347.15(Complex1_LYR:Complex 1 protein (LYR family))	sp|C4Y4R9|MZM1_CLAL4(Mitochondrial zinc maintenance protein 1, mitochondrial OS=Clavispora lusitaniae (strain ATCC 42720) OX=306902 GN=MZM1 PE=3 SV=1)	9475665
gene-PITG_12760	PITG_12760	DNA binding protein, putative	1159	1.36551	0.449438	1.20143e-06	3.77439e-05	no	up	2165	2879	2160	3139	3101	3230	126.06	135.86	113.91	182.42	165.13	175.23	125.277	174.26	XP_002900148.1(DNA binding protein, putative [Phytophthora infestans T30-4])	GO:0046983(molecular_function:protein dimerization activity); GO:0005634(cellular_component:nucleus); GO:0006284(biological_process:base-excision repair); GO:0004844(molecular_function:uracil DNA N-glycosylase activity); GO:0005739(cellular_component:mitochondrion)				ENOG4110A21(S:Function unknown); ENOG4110A6M(S:Function unknown)	ENOG4110A21(Helix-loop-helix DNA-binding domain); ENOG4110A6M(Helix-loop-helix DNA-binding domain)	PF00010.26(HLH:Helix-loop-helix DNA-binding domain)		9478086
gene-PITG_02515	PITG_02515	LETM1 and EF-hand domain-containing protein 1, putative	2467	0.712979	-0.488069	1.26551e-06	3.96616e-05	no	down	1605.94	2275.3	2239.16	1325.37	1475.98	1394.36	36.37	40.89	45.12	29.33	29.88	28.89	40.7933	29.3667	XP_002907434.1(LETM1 and EF-hand domain-containing protein 1, putative [Phytophthora infestans T30-4])	GO:0016021(cellular_component:integral component of membrane); GO:0043022(molecular_function:ribosome binding); GO:0005509(molecular_function:calcium ion binding); GO:0005739(cellular_component:mitochondrion)	K17800	LETM1, MDM38		ENOG410XRSP(S:Function unknown)	ENOG410XRSP(Leucine zipper-ef-hand containing transmembrane protein)	PF07766.13(LETM1:LETM1-like protein); PF00036.32(EF-hand_1:EF hand); PF13833.6(EF-hand_8:EF-hand domain pair); PF13499.6(EF-hand_7:EF-hand domain pair); PF13202.6(EF-hand_5:EF hand)	sp|Q0VCA3|LETM1_BOVIN(Mitochondrial proton/calcium exchanger protein OS=Bos taurus OX=9913 GN=LETM1 PE=2 SV=1)	9470119
gene-PITG_06260	PITG_06260	dihydroxyacetone kinase, putative	1799	2.02515	1.01803	1.30819e-06	4.09012e-05	yes	up	88.05	90.99	113.44	187.3	188.2	198.08	3.03	2.5	3.5	6.35	5.84	6.28	3.01	6.15667	XP_002998417.1(dihydroxyacetone kinase, putative [Phytophthora infestans T30-4])	GO:0004371(molecular_function:glycerone kinase activity); GO:0006071(biological_process:glycerol metabolic process); GO:0005524(molecular_function:ATP binding)	K00863;ppp;psoj	DAK, TKFC;;	map00051(Fructose and mannose metabolism); map00561(Glycerolipid metabolism)	COG2376(G:Carbohydrate transport and metabolism)	COG2376(Dihydroxyacetone kinase)	PF02733.17(Dak1:Dak1 domain); PF02734.17(Dak2:DAK2 domain)	sp|O04059|DHBK_SOLLC(Putative 3,4-dihydroxy-2-butanone kinase OS=Solanum lycopersicum OX=4081 GN=DHBK PE=2 SV=1)	9465955
gene-PITG_05733	PITG_05733	glutathione gamma-glutamylcysteinyltransferase, putative	1533	0.650597	-0.620165	1.31553e-06	4.10325e-05	no	down	706	1016	723	468	540	522	29.28	33.81	26.93	19.18	20.26	20	30.0067	19.8133	XP_002997994.1(glutathione gamma-glutamylcysteinyltransferase, putative [Phytophthora infestans T30-4])	GO:0046872(molecular_function:metal ion binding); GO:0046938(biological_process:phytochelatin biosynthetic process); GO:0010038(biological_process:response to metal ion); GO:0016756(molecular_function:glutathione gamma-glutamylcysteinyltransferase activity)	K05941	E2.3.2.15		ENOG4111H5N(S:Function unknown)	ENOG4111H5N(phytochelatin synthase)	PF05023.14(Phytochelatin:Phytochelatin synthase)	sp|Q9S7Z3|PCS1_ARATH(Glutathione gamma-glutamylcysteinyltransferase 1 OS=Arabidopsis thaliana OX=3702 GN=PCS1 PE=1 SV=1)	9471780
gene-PITG_01752	PITG_01752	transketolase	2256	1.29955	0.378014	1.3228e-06	4.1161e-05	no	up	6859.83	8439.4	7732.3	9515.73	10370.4	8985.23	182.83	178.91	183.76	248.4	247.71	219.55	181.833	238.553	XP_002908368.1(transketolase [Phytophthora infestans T30-4])	GO:0004802(molecular_function:transketolase activity); GO:0046872(molecular_function:metal ion binding)	K00615	E2.2.1.1, tktA, tktB	map00030(Pentose phosphate pathway); map00710(Carbon fixation in photosynthetic organisms)	COG0021(G:Carbohydrate transport and metabolism)	COG0021(Transketolase)	PF00456.21(Transketolase_N:Transketolase, thiamine diphosphate binding domain); PF02779.24(Transket_pyr:Transketolase, pyrimidine binding domain); PF02780.20(Transketolase_C:Transketolase, C-terminal domain); PF13292.6(DXP_synthase_N:1-deoxy-D-xylulose-5-phosphate synthase)	sp|P23254|TKT1_YEAST(Transketolase 1 OS=Saccharomyces cerevisiae (strain ATCC 204508 / S288c) OX=559292 GN=TKL1 PE=1 SV=4)	9469230
gene-PITG_05557	PITG_05557	Drug/Metabolite Transporter (DMT) Superfamily	1023	0.461852	-1.1145	1.37798e-06	4.27762e-05	yes	down	428.95	349.79	295.7	178.21	167.98	139.33	29.28	19.47	18.37	12.21	10.55	8.91	22.3733	10.5567	XP_002999186.1(Drug/Metabolite Transporter (DMT) Superfamily [Phytophthora infestans T30-4])	GO:0016021(cellular_component:integral component of membrane); GO:0015165(molecular_function:pyrimidine nucleotide-sugar transmembrane transporter activity); GO:0000139(cellular_component:Golgi membrane)				COG0697(C:Energy production and conversion)	COG0697(FAD linked oxidase domain protein)	PF04142.15(Nuc_sug_transp:Nucleotide-sugar transporter); PF16913.5(PUNUT:Purine nucleobase transmembrane transport); PF00892.20(EamA:EamA-like transporter family)	sp|Q9VMU8|SENJU_DROME(UDP-galactose transporter senju OS=Drosophila melanogaster OX=7227 GN=senju PE=1 SV=2)	9466118
gene-PITG_06378	PITG_06378	conserved hypothetical protein	6414	0.718383	-0.477175	1.38403e-06	4.28624e-05	no	down	1485	1655	1491	979	1042	1207	10.63	9.31	9.43	6.78	6.6	7.84	9.79	7.07333	XP_002998509.1(conserved hypothetical protein [Phytophthora infestans T30-4])					COG0666(S:Function unknown)	COG0666(guanine nucleotide binding protein (G protein), beta)	PF12796.7(Ank_2:Ankyrin repeats (3 copies)); PF13637.6(Ank_4:Ankyrin repeats (many copies)); PF13857.6(Ank_5:Ankyrin repeats (many copies)); PF13606.6(Ank_3:Ankyrin repeat); PF00612.27(IQ:IQ calmodulin-binding motif); PF00023.30(Ank:Ankyrin repeat)	sp|Q5UQV3|YL371_MIMIV(Putative ankyrin repeat protein L371 OS=Acanthamoeba polyphaga mimivirus OX=212035 GN=MIMI_L371 PE=4 SV=1)	9471526
gene-PITG_05729	PITG_05729	conserved hypothetical protein	1581	0.735636	-0.442937	1.43066e-06	4.42015e-05	no	down	4823.14	5645.4	4540.39	3342.09	3875.72	3468.12	192.92	181.03	163	131.97	140.12	128.04	178.983	133.377	XP_002997990.1(conserved hypothetical protein [Phytophthora infestans T30-4])					ENOG4110AF2(S:Function unknown)	ENOG4110AF2(-)			9471776
gene-PITG_11008	PITG_11008	conserved hypothetical protein	663	0.537352	-0.896062	1.43405e-06	4.42019e-05	no	down	228	249	255	106	136	140	28.59	26.37	29.96	13.82	16.3	16.94	28.3067	15.6867	XP_002901798.1(conserved hypothetical protein [Phytophthora infestans T30-4])					ENOG41109ET(S:Function unknown)	ENOG41109ET(-)			9476187
gene-PITG_33115	PITG_33115	28S ribosomal RNA	403	0.405878	-1.30088	1.4644e-06	4.50312e-05	yes	down	273.05	203.5	223.6	73.97	123.01	82.64	86.03	60.12	71.72	26.89	41.45	27.37	72.6233	31.9033	XP_009539701.1(hypothetical protein PHYSODRAFT_289996 [Phytophthora sojae])									9464833
gene-PITG_17675	PITG_17675	bzip regulated hypothetical protein	861	0.562166	-0.830933	1.49314e-06	4.58071e-05	no	down	1041.34	1326.31	788.53	568.01	630.91	510.86	89.4	93.85	62.17	49.5	50.44	41.46	81.8067	47.1333	XP_002896527.1(bzip regulated hypothetical protein [Phytophthora infestans T30-4])							PF15674.5(CCDC23:Coiled-coil domain-containing protein 23)		9471231
gene-PITG_03919	PITG_03919	ribokinase, putative	1104	0.778225	-0.361741	1.50125e-06	4.59482e-05	no	down	2321.03	2806.43	2535.09	1849.58	2033.97	1875.54	143.67	141.11	142.39	114.53	115.42	108.38	142.39	112.777	XP_002906953.1(ribokinase, putative [Phytophthora infestans T30-4])	GO:0005737(cellular_component:cytoplasm); GO:0005634(cellular_component:nucleus); GO:0005524(molecular_function:ATP binding); GO:0019303(biological_process:D-ribose catabolic process); GO:0046872(molecular_function:metal ion binding); GO:0004747(molecular_function:ribokinase activity)	K00852	rbsK, RBKS	map00030(Pentose phosphate pathway)	COG0524(S:Function unknown)	COG0524(stimulated by retinoic acid 13 homolog (mouse))	PF00294.24(PfkB:pfkB family carbohydrate kinase); PF08543.12(Phos_pyr_kin:Phosphomethylpyrimidine kinase)	sp|A1A6H3|RBSK_ARATH(Ribokinase OS=Arabidopsis thaliana OX=3702 GN=RBSK PE=1 SV=1)	9467857
gene-PITG_05998	PITG_05998	ribonucleoside-diphosphate reductase large subunit	2889	0.685123	-0.545564	1.50509e-06	4.59579e-05	no	down	3575	4895	3265	2493	2633	2610	72.57	78.75	58.92	49.38	47.71	48.42	70.08	48.5033	XP_002998211.1(ribonucleoside-diphosphate reductase large subunit [Phytophthora infestans T30-4])	GO:0004748(molecular_function:ribonucleoside-diphosphate reductase activity, thioredoxin disulfide as acceptor); GO:0006260(biological_process:DNA replication); GO:0005524(molecular_function:ATP binding)	K10807;K00525	RRM1;E1.17.4.1A, nrdA, nrdE	map00240(Pyrimidine metabolism); map00480(Glutathione metabolism); map00230(Purine metabolism)	COG0209(F:Nucleotide transport and metabolism)	COG0209(Provides the precursors necessary for DNA synthesis. Catalyzes the biosynthesis of deoxyribonucleotides from the corresponding ribonucleotides (By similarity))	PF02867.15(Ribonuc_red_lgC:Ribonucleotide reductase, barrel domain); PF00317.21(Ribonuc_red_lgN:Ribonucleotide reductase, all-alpha domain); PF03477.16(ATP-cone:ATP cone domain)	sp|Q9SJ20|RIR1_ARATH(Ribonucleoside-diphosphate reductase large subunit OS=Arabidopsis thaliana OX=3702 GN=RNR1 PE=1 SV=1)	9472179
gene-PITG_06184	PITG_06184	conserved hypothetical protein	2189	0.725356	-0.463239	1.52225e-06	4.63736e-05	no	down	1973	2130	1964	1252	1541	1483	54.39	46.73	48.3	33.82	38.09	37.49	49.8067	36.4667	XP_002998355.1(conserved hypothetical protein [Phytophthora infestans T30-4])					ENOG41109P9(S:Function unknown)	ENOG41109P9(-)			9472319
gene-PITG_05410	PITG_05410	transmembrane protein, putative	1479	0.726133	-0.461695	1.55664e-06	4.73111e-05	no	down	1959.67	2235.9	2013.52	1288.69	1635.12	1448.11	84.8	77.72	78.33	55.16	64.09	57.94	80.2833	59.0633	XP_002999061.1(transmembrane protein, putative [Phytophthora infestans T30-4])	GO:0016021(cellular_component:integral component of membrane)				ENOG411099B(S:Function unknown)	ENOG411099B(-)			9463265
gene-PITG_14042	PITG_14042	CRN domain-containing protein-containing protein	1035	1.53348	0.616812	1.56091e-06	4.73307e-05	no	up	1016	1510	1607.86	1911	1915	2264	68.3	82.72	98.34	128.92	118.43	142.47	83.12	129.94	XP_002899179.1(CRN domain-containing protein-containing protein [Phytophthora infestans T30-4])							PF13365.6(Trypsin_2:Trypsin-like peptidase domain)		9468266
gene-PITG_03679	PITG_03679	conserved hypothetical protein	1188	1.23221	0.301244	1.64718e-06	4.98311e-05	no	up	10445	13991	12243	13976	14228	15320	589.69	639.52	625.49	786.69	733.8	805.13	618.233	775.207	XP_002906734.1(conserved hypothetical protein [Phytophthora infestans T30-4])	GO:0016021(cellular_component:integral component of membrane)								9467629
gene-PITG_13170	PITG_13170	hypothetical protein	171	0.441794	-1.17855	1.79838e-06	5.42796e-05	yes	down	204	228	148	70	86	93	17.48	16.8	11.4	6.35	6.9	6.9	15.2267	6.71667	XP_002900688.1(hypothetical protein PITG_13170 [Phytophthora infestans T30-4])									9473065
gene-PITG_14393	PITG_14393	calcium/calmodulin-dependent protein kinase, putative	2127	1.34525	0.427872	1.80317e-06	5.42987e-05	no	up	1640.55	2353.88	2123.57	2622.85	2548.96	2732.75	46.7	53.36	53.95	73.21	65.11	71.39	51.3367	69.9033	XP_002898863.1(calcium/calmodulin-dependent protein kinase, putative [Phytophthora infestans T30-4])	GO:0005524(molecular_function:ATP binding); GO:0004672(molecular_function:protein kinase activity)	K04373	RPS6KA		ENOG410XNRX(O:Posttranslational modification, protein turnover, chaperones); COG0515(O:Posttranslational modification, protein turnover, chaperones); ENOG410XRMJ(O:Posttranslational modification, protein turnover, chaperones)	ENOG410XNRX(SUMO1 sentrin specific peptidase); COG0515(SUMO1 sentrin specific peptidase); ENOG410XRMJ(SUMO1 sentrin specific peptidase)	PF00069.25(Pkinase:Protein kinase domain); PF07714.17(Pkinase_Tyr:Protein tyrosine kinase); PF17667.1(Pkinase_fungal:Fungal protein kinase); PF00169.29(PH:PH domain); PF15413.6(PH_11:Pleckstrin homology domain); PF01163.22(RIO1:RIO1 family)	sp|Q9UQM7|KCC2A_HUMAN(Calcium/calmodulin-dependent protein kinase type II subunit alpha OS=Homo sapiens OX=9606 GN=CAMK2A PE=1 SV=2)	9479876
gene-PITG_15565	PITG_15565	conserved hypothetical protein	645	0.430374	-1.21634	1.84793e-06	5.55187e-05	yes	down	135.45	130.69	154.96	57.39	65.04	54.42	17.72	14.49	19.06	7.84	8.17	6.89	17.09	7.63333	XP_002897713.1(conserved hypothetical protein [Phytophthora infestans T30-4])	GO:0003743(molecular_function:translation initiation factor activity); GO:0032981(biological_process:mitochondrial respiratory chain complex I assembly)				ENOG41108XN(S:Function unknown)	ENOG41108XN(-)	PF06784.11(UPF0240:Uncharacterised protein family (UPF0240))		9465617
gene-PITG_05294	PITG_05294	conserved hypothetical protein	1578	0.614302	-0.70298	1.85218e-06	5.55187e-05	no	down	1388	1823	1420	686	940	1131	55.64	58.59	51.09	27.15	34.06	41.85	55.1067	34.3533	XP_002998963.1(conserved hypothetical protein [Phytophthora infestans T30-4])	GO:0005840(cellular_component:ribosome)				ENOG410ZPMA(S:Function unknown); ENOG410XTQ6(S:Function unknown); ENOG410ZM0S(S:Function unknown)	ENOG410ZPMA(Late embryogenesis abundant protein); ENOG410XTQ6(-); ENOG410ZM0S(Late embryogenesis abundant protein)	PF02987.16(LEA_4:Late embryogenesis abundant protein); PF01442.18(Apolipoprotein:Apolipoprotein A1/A4/E domain)		9462919
gene-PITG_10922	PITG_10922	fatty acid synthase subunit alpha, putative	12163	1.54664	0.629135	1.89046e-06	5.65365e-05	no	up	2670.46	4163.45	3193.15	5376.8	5241.7	4178.51	11.33	13.86	11.94	22.03	19.64	16.06	12.3767	19.2433	XP_002901724.1(fatty acid synthase subunit alpha, putative [Phytophthora infestans T30-4])	GO:0006633(biological_process:fatty acid biosynthetic process); GO:0005835(cellular_component:fatty acid synthase complex); GO:0004318(molecular_function:enoyl-[acyl-carrier-protein] reductase (NADH) activity); GO:0000287(molecular_function:magnesium ion binding); GO:0008897(molecular_function:holo-[acyl-carrier-protein] synthase activity)	K00667	FAS2	map00061(Fatty acid biosynthesis)	COG0736(I:Lipid transport and metabolism); COG4981(I:Lipid transport and metabolism)	COG0736(Transfers the 4'-phosphopantetheine moiety from coenzyme A to a Ser of acyl-carrier-protein (By similarity)); COG4981(Fatty acid synthase)	PF08354.10(DUF1729:Domain of unknown function (DUF1729)); PF18325.1(Fas_alpha_ACP:Fatty acid synthase subunit alpha Acyl carrier domain); PF00698.21(Acyl_transf_1:Acyl transferase domain); PF18314.1(FAS_I_H:Fatty acid synthase type I helical domain); PF16073.5(SAT:Starter unit:ACP transacylase in aflatoxin biosynthesis); PF17951.1(FAS_meander:Fatty acid synthase meander beta sheet domain); PF0157…	sp|P78615|FAS2_EMEND(Fatty acid synthase subunit alpha OS=Emericella nidulans OX=162425 GN=fasA PE=3 SV=1)	9476112
gene-PITG_33476	PITG_33476	18S ribosomal RNA	465	0.585108	-0.773224	1.99798e-06	5.96155e-05	no	down	1164	1341	1481	636	977.1	647	270.17	280.34	339.39	163.72	232.41	152.95	296.633	183.027										9466757
gene-PITG_18100	PITG_18100	conserved hypothetical protein	2384	0.747155	-0.420521	2.06368e-06	6.14356e-05	no	down	2176	3159	2677	1856	2003	1889	49.66	56.43	53.17	40.69	40.36	38.48	53.0867	39.8433	XP_002997728.1(conserved hypothetical protein [Phytophthora infestans T30-4])	GO:0005829(cellular_component:cytosol); GO:0003723(molecular_function:RNA binding); GO:0016920(molecular_function:pyroglutamyl-peptidase activity)	K18763	LARP4		ENOG4111REM(S:Function unknown); COG2039(O:Posttranslational modification, protein turnover, chaperones); ENOG410XTHK(S:Function unknown)	ENOG4111REM(La ribonucleoprotein domain family member 4B); COG2039(Removes 5-oxoproline from various penultimate amino acid residues except L-proline (By similarity)); ENOG410XTHK(cytoskeleton organization)	PF05383.17(La:La domain)	sp|Q8BWW4|LARP4_MOUSE(La-related protein 4 OS=Mus musculus OX=10090 GN=Larp4 PE=1 SV=2)	9463026
gene-PITG_15243	PITG_15243	phosphate acetyltransferase	2356	0.535532	-0.900954	2.07753e-06	6.17074e-05	no	down	565.17	513.68	492.7	256.53	335.68	227.84	15.39	11.71	11.15	6.38	8.4	5.68	12.75	6.82	XP_002898692.1(phosphate acetyltransferase [Phytophthora infestans T30-4])	GO:0016407(molecular_function:acetyltransferase activity); GO:0016746(molecular_function:transferase activity, transferring acyl groups)				COG0857(C:Energy production and conversion)	COG0857(Involved in acetate metabolism (By similarity))	PF01515.19(PTA_PTB:Phosphate acetyl/butaryl transferase); PF13500.6(AAA_26:AAA domain); PF07085.12(DRTGG:DRTGG domain); PF01656.23(CbiA:CobQ/CobB/MinD/ParA nucleotide binding domain)	sp|Q726S7|PTA_DESVH(Phosphate acetyltransferase OS=Desulfovibrio vulgaris (strain Hildenborough / ATCC 29579 / DSM 644 / NCIMB 8303) OX=882 GN=pta PE=3 SV=1)	9479059
gene-PITG_13861	PITG_13861	conserved hypothetical protein	1372	0.764454	-0.387498	2.09076e-06	6.19596e-05	no	down	2470	2954	3084	2035	2139	2109	116.92	112.6	131.51	95.52	91.95	92.5	120.343	93.3233	XP_002899539.1(conserved hypothetical protein [Phytophthora infestans T30-4])	GO:0016021(cellular_component:integral component of membrane)				ENOG410YGJT(S:Function unknown); ENOG410YP05(S:Function unknown)	ENOG410YGJT(-); ENOG410YP05(-)			9461488
gene-PITG_07025	PITG_07025	conserved hypothetical protein	1236	0.374713	-1.41614	2.15159e-06	6.36178e-05	yes	down	120.39	143.79	89.42	40.26	40.53	46.6	6.47	6.25	4.34	2.15	1.99	2.33	5.68667	2.15667	XP_002904991.1(conserved hypothetical protein [Phytophthora infestans T30-4])					ENOG411093C(S:Function unknown)	ENOG411093C(-)			9463825
gene-PITG_18337	PITG_18337	endoglucanase, putative	705	0.347373	-1.52544	2.23158e-06	6.58342e-05	yes	down	236	303	145	73	103	53	26.96	29.03	15.43	8.61	11.16	5.81	23.8067	8.52667	XP_002997788.1(endoglucanase, putative [Phytophthora infestans T30-4])	GO:0016491(molecular_function:oxidoreductase activity); GO:0030245(biological_process:cellulose catabolic process); GO:0004553(molecular_function:hydrolase activity, hydrolyzing O-glycosyl compounds)				COG5297(G:Carbohydrate transport and metabolism)	COG5297(Cellobiohydrolase)	PF01341.17(Glyco_hydro_6:Glycosyl hydrolases family 6)	sp|P26414|GUNA_THEBI(Endoglucanase A OS=Thermobispora bispora OX=2006 GN=celA PE=3 SV=1)	9463169
gene-PITG_07794	PITG_07794	conserved hypothetical protein	1203	1.28967	0.367005	2.33596e-06	6.87581e-05	no	up	2097	2520	2100	2683	2771	2920	104.1	101.35	92.6	131.44	125.69	133.4	99.35	130.177	XP_002904020.1(conserved hypothetical protein [Phytophthora infestans T30-4])	GO:0016301(molecular_function:kinase activity)				ENOG411270Y(S:Function unknown)	ENOG411270Y(-)			9465772
gene-PITG_18187	PITG_18187	sulfite reductase [NADPH] subunit beta, putative	4512	1.59412	0.672762	2.43055e-06	7.13817e-05	no	up	1846.22	3089.07	2508	4159.68	3948.32	3185.57	23.26	30.71	27.99	50.91	44.19	36.54	27.32	43.88	XP_002896336.1(sulfite reductase [NADPH] subunit beta, putative [Phytophthora infestans T30-4])	GO:0009337(cellular_component:sulfite reductase complex (NADPH)); GO:0008652(biological_process:cellular amino acid biosynthetic process); GO:0050661(molecular_function:NADP binding); GO:0051539(molecular_function:4 iron, 4 sulfur cluster binding); GO:0020037(molecular_function:heme binding); GO:0010181(molecular_function:FMN binding); GO:0004783(molecular_function:sulfite reductase (NADPH) activ…	K00381	cysI	map00920(Sulfur metabolism)	COG1013(C:Energy production and conversion)	COG1013(Oxidoreductase required for the transfer of electrons from pyruvate to flavodoxin (By similarity))	PF01077.22(NIR_SIR:Nitrite and sulphite reductase 4Fe-4S domain); PF03460.17(NIR_SIR_ferr:Nitrite/Sulfite reductase ferredoxin-like half domain); PF00258.25(Flavodoxin_1:Flavodoxin); PF01855.19(POR_N:Pyruvate flavodoxin/ferredoxin oxidoreductase, thiamine diP-bdg); PF17147.4(PFOR_II:Pyruvate:ferredoxin oxidoreductase core domain II)	sp|Q1K9C2|MET5_SCHPO(Sulfite reductase [NADPH] subunit beta OS=Schizosaccharomyces pombe (strain 972 / ATCC 24843) OX=284812 GN=sir1 PE=3 SV=1)	9466446
gene-PITG_07118	PITG_07118	conserved hypothetical protein	3546	3.05213	1.60982	2.48431e-06	7.2797e-05	yes	up	105.23	220.13	136.55	543.04	573.79	210.11	1.71	2.83	1.97	8.6	8.31	3.12	2.17	6.67667	XP_002905080.1(conserved hypothetical protein [Phytophthora infestans T30-4])					ENOG4110A12(S:Function unknown)	ENOG4110A12(-)			9465839
gene-PITG_16517	PITG_16517	SpoU rRNA Methylase family	2259	0.667094	-0.584038	2.51116e-06	7.34191e-05	no	down	3591.28	4460.52	3517.99	2406.9	2919.12	2119.37	67.42	66.91	59.16	44.8	49.44	36.63	64.4967	43.6233	XP_002897550.1(SpoU rRNA Methylase family [Phytophthora infestans T30-4])	GO:0008173(molecular_function:RNA methyltransferase activity); GO:0003723(molecular_function:RNA binding); GO:0006396(biological_process:RNA processing)	K15333	TRM3, TARBP1		COG0566(J:Translation, ribosomal structure and biogenesis); COG5059(Z:Cytoskeleton)	COG0566(Methyltransferase); COG5059(Kinesin family member)	PF00588.19(SpoU_methylase:SpoU rRNA Methylase family)	sp|Q13395|TARB1_HUMAN(Probable methyltransferase TARBP1 OS=Homo sapiens OX=9606 GN=TARBP1 PE=1 SV=1)	9465216
gene-PITG_03346	PITG_03346	cleavage induced hypothetical protein	1250	0.605895	-0.722861	2.55743e-06	7.44606e-05	no	down	832.99	1255	757.95	519.61	554.3	581.02	44.16	53.76	36.3	27.41	26.79	28.62	44.74	27.6067	XP_002906419.1(cleavage induced hypothetical protein [Phytophthora infestans T30-4])	GO:0035091(molecular_function:phosphatidylinositol binding)				ENOG4110A6I(S:Function unknown); ENOG41109E2(S:Function unknown)	ENOG4110A6I(PX domain); ENOG41109E2(PX domain)	PF00787.24(PX:PX domain)		9464503
gene-PITG_06040	PITG_06040	conserved hypothetical protein	1658	0.62834	-0.670383	2.55818e-06	7.44606e-05	no	down	1367	1398	1147	643	864	892	26.38	20.09	19.14	9.96	12.32	12.77	21.87	11.6833	XP_002998249.1(conserved hypothetical protein [Phytophthora infestans T30-4])					COG1052(C:Energy production and conversion)	COG1052(Dehydrogenase)			9472217
gene-PITG_15652	PITG_15652	H/ACA ribonucleoprotein complex subunit, putative	834	0.746944	-0.420928	2.61221e-06	7.58644e-05	no	down	1363	1544	1385	957	1040	1110	136.62	130.02	129.59	98.97	98.46	105.1	132.077	100.843	XP_002897936.1(H/ACA ribonucleoprotein complex subunit, putative [Phytophthora infestans T30-4])	GO:0005730(cellular_component:nucleolus); GO:0001522(biological_process:pseudouridine synthesis); GO:0003723(molecular_function:RNA binding); GO:0006364(biological_process:rRNA processing)	K11128	GAR1, NOLA1	map03008(Ribosome biogenesis in eukaryotes)	COG3277(J:Translation, ribosomal structure and biogenesis)	COG3277(h aca RNA-protein complex component gar1)	PF04410.14(Gar1:Gar1/Naf1 RNA binding region)	sp|A3GHP2|GAR1_PICST(H/ACA ribonucleoprotein complex subunit GAR1 OS=Scheffersomyces stipitis (strain ATCC 58785 / CBS 6054 / NBRC 10063 / NRRL Y-11545) OX=322104 GN=GAR1 PE=3 SV=1)	9475320
gene-PITG_17320	PITG_17320	hypothetical protein	246	1.42468	0.510642	2.66667e-06	7.72744e-05	no	up	1248.84	1690.59	1579.65	2192.79	1842.02	2151.45	81.79	88.38	83.16	126.89	110.14	137.19	84.4433	124.74	XP_002896825.1(hypothetical protein PITG_17320 [Phytophthora infestans T30-4])									9466555
gene-PITG_20629	PITG_20629	DNA-directed RNA polymerase III subunit RPC8, putative	766	1.28716	0.364193	2.68655e-06	7.7678e-05	no	up	1435.54	1932.32	1622.11	1944.6	2084.86	2159.33	47.88	52.19	49.54	65.01	61.32	69.51	49.87	65.28	XP_002895556.1(DNA-directed RNA polymerase III subunit RPC8, putative [Phytophthora infestans T30-4])	GO:0003899(molecular_function:DNA-directed RNA polymerase activity); GO:0009245(biological_process:lipid A biosynthetic process); GO:0006351(biological_process:transcription, DNA-templated); GO:0016410(molecular_function:N-acyltransferase activity)	K03022	RPC8, POLR3H	map03020(RNA polymerase)	COG1095(S:Function unknown)	COG1095(chromosome 9 open reading frame 174)	PF08292.12(RNA_pol_Rbc25:RNA polymerase III subunit Rpc25); PF03876.17(SHS2_Rpb7-N:SHS2 domain found in N terminus of Rpb7p/Rpc25p/MJ0397)	sp|Q9Y535|RPC8_HUMAN(DNA-directed RNA polymerase III subunit RPC8 OS=Homo sapiens OX=9606 GN=POLR3H PE=1 SV=1)	9480204
gene-PITG_00273	PITG_00273	N-acetylated-alpha-linked acidic dipeptidase-like protein	2639	1.36371	0.447535	2.76267e-06	7.97027e-05	no	up	1604	2333	1865	2516	2390	2690	35.95	41.48	37.19	55.09	47.87	55.15	38.2067	52.7033	XP_002908894.1(N-acetylated-alpha-linked acidic dipeptidase-like protein [Phytophthora infestans T30-4])	GO:0016021(cellular_component:integral component of membrane)	K01301	NAALAD		COG2234(L:Replication, recombination and repair)	COG2234(Transcription termination factor, RNA polymerase II)	PF04253.15(TFR_dimer:Transferrin receptor-like dimerisation domain); PF02225.22(PA:PA domain); PF04389.17(Peptidase_M28:Peptidase family M28)	sp|Q7M758|NALDL_MOUSE(Aminopeptidase NAALADL1 OS=Mus musculus OX=10090 GN=Naaladl1 PE=2 SV=1)	9477024
gene-PITG_12839	PITG_12839	conserved hypothetical protein	768	0.761641	-0.392817	3.03137e-06	8.72619e-05	no	down	1720.13	2047.39	1732.72	1294.22	1403.29	1352.64	173.34	171.61	161.59	133.6	133	129.86	168.847	132.153	XP_002900216.1(conserved hypothetical protein [Phytophthora infestans T30-4])	GO:0003735(molecular_function:structural constituent of ribosome); GO:0016021(cellular_component:integral component of membrane); GO:0003677(molecular_function:DNA binding); GO:0006412(biological_process:translation); GO:0005840(cellular_component:ribosome)	K02956	RP-S15, MRPS15, rpsO	map03010(Ribosome)	COG0184(J:Translation, ribosomal structure and biogenesis)	COG0184(Forms an intersubunit bridge (bridge B4) with the 23S rRNA of the 50S subunit in the ribosome (By similarity))	PF00312.22(Ribosomal_S15:Ribosomal protein S15)	sp|P62657|RS15_THET2(30S ribosomal protein S15 OS=Thermus thermophilus (strain HB27 / ATCC BAA-163 / DSM 7039) OX=262724 GN=rpsO PE=1 SV=2)	9478157
gene-PITG_00447	PITG_00447	sporangia induced hypothetical protein	1095	1.71218	0.77583	3.10294e-06	8.91261e-05	no	up	241.87	315.34	285.64	397.71	416.23	582.26	15.13	16.03	16.22	24.89	23.88	34.01	15.7933	27.5933	XP_002909046.1(sporangia induced hypothetical protein [Phytophthora infestans T30-4])									9477420
gene-PITG_11060	PITG_11060	conserved hypothetical protein	660	1.44207	0.52814	3.17026e-06	9.08386e-05	no	up	3355	3966	3956	5057	6124	4527	423.59	423.12	468.3	664.49	739.74	551.92	438.337	652.05	XP_002901844.1(conserved hypothetical protein [Phytophthora infestans T30-4])							PF00188.26(CAP:Cysteine-rich secretory protein family)		9476236
gene-PITG_07715	PITG_07715	ATP-binding Cassette (ABC) Superfamily	3840	1.62261	0.698319	3.17647e-06	9.08386e-05	no	up	744.48	1350.73	1126.79	1620.69	1864.76	1495.98	11.13	15.95	14.93	23.57	24.8	20.38	14.0033	22.9167	XP_002904653.1(ATP-binding Cassette (ABC) Superfamily [Phytophthora infestans T30-4])	GO:0016021(cellular_component:integral component of membrane); GO:0016887(molecular_function:ATPase activity); GO:0005524(molecular_function:ATP binding); GO:0042626(molecular_function:ATPase activity, coupled to transmembrane movement of substances)				COG1131(V:Defense mechanisms); COG0842(V:Defense mechanisms)	COG1131((ABC) transporter); COG0842((ABC) transporter)	PF01061.24(ABC2_membrane:ABC-2 type transporter); PF00005.27(ABC_tran:ABC transporter); PF13191.6(AAA_16:AAA ATPase domain); PF03193.16(RsgA_GTPase:RsgA GTPase); PF06414.12(Zeta_toxin:Zeta toxin); PF12698.7(ABC2_membrane_3:ABC-2 family transporter protein)	sp|Q0JLC5|AB36G_ORYSJ(ABC transporter G family member 36 OS=Oryza sativa subsp. japonica OX=39947 GN=ABCG36 PE=2 SV=1)	9462824
gene-PITG_14439	PITG_14439	conserved hypothetical protein	779	1.33754	0.419577	3.3795e-06	9.64337e-05	no	up	6299.93	7024.74	5954.06	8165.14	8909.21	7898.53	622.08	576.22	543.51	824.86	826.27	742.21	580.603	797.78	XP_002898903.1(conserved hypothetical protein [Phytophthora infestans T30-4])					ENOG4110A2C(S:Function unknown)	ENOG4110A2C(-)			9479916
gene-PITG_17321	PITG_17321	hypothetical protein	190	1.32268	0.403465	3.47103e-06	9.88297e-05	no	up	1111.14	1529.6	1300.88	1649.36	1625.34	1741.79	130.61	84.45	70.48	164.99	97.57	113.17	95.18	125.243	XP_002998673.1(hypothetical protein PITG_06584 [Phytophthora infestans T30-4])					ENOG410XPTU(S:Function unknown)	ENOG410XPTU(Myotubularin related protein)			9466556
gene-PITG_03347	PITG_03347	ribonucleoside-diphosphate reductase small chain	1466	0.740384	-0.433655	3.56583e-06	0.000101308	no	down	2492	3108	2691	1781	1871	2285	108.97	109.2	105.81	77.06	74.13	92.41	107.993	81.2	XP_008911516.1(ribonucleoside-diphosphate reductase small chain [Phytophthora parasitica INRA-310])	GO:0006355(biological_process:regulation of transcription, DNA-templated); GO:0009263(biological_process:deoxyribonucleotide biosynthetic process); GO:0016570(biological_process:histone modification); GO:0016491(molecular_function:oxidoreductase activity)	K10808	RRM2	map00240(Pyrimidine metabolism); map00480(Glutathione metabolism); map00230(Purine metabolism)	COG0208(S:Function unknown)	COG0208(PX domain)	PF00268.21(Ribonuc_red_sm:Ribonucleotide reductase, small chain)	sp|O15910|RIR2_TRYBB(Ribonucleoside-diphosphate reductase small chain OS=Trypanosoma brucei brucei OX=5702 GN=RNR2 PE=2 SV=1)	9464504
gene-PITG_02293	PITG_02293	conserved hypothetical protein	1190	0.680481	-0.555374	3.78423e-06	0.00010728	no	down	1154	1880	1666	958	1023	1082	65.02	85.75	84.93	53.81	52.65	56.74	78.5667	54.4	XP_002907241.1(conserved hypothetical protein [Phytophthora infestans T30-4])					ENOG41109NC(S:Function unknown)	ENOG41109NC(-)	PF12298.8(Bot1p:Eukaryotic mitochondrial regulator protein)		9469679
gene-PITG_06345	PITG_06345	conserved hypothetical protein	2118	1.30025	0.378785	3.89742e-06	0.00011025	no	up	1596.16	2056.72	1689.35	2107	2376.15	2216.71	21.61	25.68	22.47	32.48	31.44	27.81	23.2533	30.5767	XP_002998480.1(conserved hypothetical protein [Phytophthora infestans T30-4])					ENOG41108Y7(S:Function unknown); ENOG4110946(S:Function unknown)	ENOG41108Y7(-); ENOG4110946(C2)	PF00168.30(C2:C2 domain)		9471495
gene-PITG_12747	PITG_12747	conserved hypothetical protein	1259	0.737462	-0.43936	4.06433e-06	0.000114723	no	down	991.04	1116.21	1069.31	712.73	744.34	811.71	52.08	47.38	50.75	37.26	35.64	39.63	50.07	37.51	XP_002900137.1(conserved hypothetical protein [Phytophthora infestans T30-4])					ENOG4110975(S:Function unknown)	ENOG4110975(-)			9478073
gene-PITG_17983	PITG_17983	adenylosuccinate lyase	1623	0.00245662	-8.66911	4.09616e-06	0.000115372	yes	down	51.38	15.49	162.77	0	0	0	1.99	0.48	5.66	0	0	0	2.71	0	XP_002997914.1(adenylosuccinate lyase [Phytophthora infestans T30-4])	GO:0004018(molecular_function:N6-(1,2-dicarboxyethyl)AMP AMP-lyase (fumarate-forming) activity); GO:0044208(biological_process:'de novo' AMP biosynthetic process); GO:0016192(biological_process:vesicle-mediated transport); GO:0006886(biological_process:intracellular protein transport); GO:0070626(molecular_function:(S)-2-(5-amino-1-(5-phospho-D-ribosyl)imidazole-4-carboxamido)succinate AMP-lyase …	K01756	purB, ADSL	map00250(Alanine, aspartate and glutamate metabolism); map00230(Purine metabolism)	COG0015(F:Nucleotide transport and metabolism)	COG0015(adenylosuccinate lyase)	PF00206.20(Lyase_1:Lyase); PF10397.9(ADSL_C:Adenylosuccinate lyase C-terminus)	sp|P21265|PUR8_CHICK(Adenylosuccinate lyase OS=Gallus gallus OX=9031 GN=ADSL PE=2 SV=2)	9463869
gene-PITG_13449	PITG_13449	conserved hypothetical protein	1494	0.558332	-0.840805	4.10968e-06	0.000115504	no	down	334	431	466	199	189	276	16.26	17.12	21.44	9.25	10.56	12.6	18.2733	10.8033	XP_002899679.1(conserved hypothetical protein [Phytophthora infestans T30-4])					COG1052(C:Energy production and conversion)	COG1052(Dehydrogenase)			9461883
gene-PITG_20345	PITG_20345	conserved hypothetical protein	1015	1.37237	0.456671	4.13983e-06	0.000115885	no	up	790.49	1104.45	878.91	1198.69	1259.03	1201.48	54.5	62.12	55.18	83.02	79.94	77.61	57.2667	80.19	XP_002895877.1(conserved hypothetical protein [Phytophthora infestans T30-4])	GO:0016787(molecular_function:hydrolase activity); GO:0005576(cellular_component:extracellular region); GO:0006508(biological_process:proteolysis)	K14379	ACP5	map00740(Riboflavin metabolism)	ENOG41109FN(S:Function unknown); ENOG41109QX(S:Function unknown)	ENOG41109FN(-); ENOG41109QX(-)	PF00149.28(Metallophos:Calcineurin-like phosphoesterase)		9469748
gene-PITG_20537	PITG_20537	conserved hypothetical protein	1243	0.489156	-1.03163	4.14098e-06	0.000115885	yes	down	279	420	237	159	149	130	14.89	18.12	11.43	8.45	7.25	6.45	14.8133	7.38333	XP_002895602.1(conserved hypothetical protein [Phytophthora infestans T30-4])									9480250
gene-PITG_11264	PITG_11264	conserved hypothetical protein	697	0.6043	-0.726663	4.16955e-06	0.000116435	no	down	358.11	413.54	359.24	188.33	215.84	258.99	41.61	40.35	38.93	22.63	23.83	28.9	40.2967	25.12	XP_002902023.1(conserved hypothetical protein [Phytophthora infestans T30-4])	GO:0035091(molecular_function:phosphatidylinositol binding); GO:0016021(cellular_component:integral component of membrane)				ENOG410ZQKM(S:Function unknown)	ENOG410ZQKM(chromosome 15 open reading frame 41)	PF00787.24(PX:PX domain)		9476417
gene-PITG_09003	PITG_09003	glycoside hydrolase, putative	2163	0.627765	-0.671702	4.20987e-06	0.000117247	no	down	877	943	822	486	647	477	21.35	18.14	17.8	11.54	14.09	10.64	19.0967	12.09	XP_002903033.1(glycoside hydrolase, putative [Phytophthora infestans T30-4])	GO:0016787(molecular_function:hydrolase activity); GO:0008270(molecular_function:zinc ion binding); GO:0071949(molecular_function:FAD binding); GO:0055114(biological_process:oxidation-reduction process); GO:0016491(molecular_function:oxidoreductase activity)				COG1063(S:Function unknown)	COG1063(-)	PF08240.12(ADH_N:Alcohol dehydrogenase GroES-like domain); PF00107.26(ADH_zinc_N:Zinc-binding dehydrogenase); PF16912.5(Glu_dehyd_C:Glucose dehydrogenase C-terminus)	sp|Q9Z9U1|DHSO_BACHD(Sorbitol dehydrogenase OS=Bacillus halodurans (strain ATCC BAA-125 / DSM 18197 / FERM 7344 / JCM 9153 / C-125) OX=272558 GN=gutB PE=3 SV=1)	9462493
gene-PITG_05303	PITG_05303	conserved hypothetical protein	1024	1.33135	0.412891	4.21654e-06	0.000117247	no	up	3226.09	3458.72	3792.73	4375.65	4743.99	4400.94	222.81	195.07	237.87	305.92	304.25	285.95	218.583	298.707	XP_002998972.1(conserved hypothetical protein [Phytophthora infestans T30-4])					ENOG41109DC(S:Function unknown)	ENOG41109DC(-)	PF01442.18(Apolipoprotein:Apolipoprotein A1/A4/E domain); PF08317.11(Spc7:Spc7 kinetochore protein)		9462928
gene-PITG_02328	PITG_02328	conserved hypothetical protein	553	1.64927	0.721828	4.40685e-06	0.000122278	no	up	657	829	603	1040	1352	932	110.67	121.15	97.32	187.19	224.18	155.02	109.713	188.797	XP_002907267.1(conserved hypothetical protein [Phytophthora infestans T30-4])	GO:0003700(molecular_function:transcription factor activity, sequence-specific DNA binding)	K01456	E3.5.1.52, NGLY1, PNG1	map04141(Protein processing in endoplasmic reticulum)	COG5190(K:Transcription); ENOG410XP69(O:Posttranslational modification, protein turnover, chaperones)	COG5190(CTD (Carboxy-terminal domain, RNA polymerase II, polypeptide A)); ENOG410XP69(Specifically deglycosylates the denatured form of N- linked glycoproteins in the cytoplasm and assists their proteasome-mediated degradation. Cleaves the beta-aspartyl- glucosamine (GlcNAc) of the glycan and the amide side chain of Asn, converting Asn to Asp. Prefers proteins containing high- mannose over those …	PF07716.15(bZIP_2:Basic region leucine zipper); PF00170.21(bZIP_1:bZIP transcription factor); PF03131.17(bZIP_Maf:bZIP Maf transcription factor)		9469787
gene-PITG_06877	PITG_06877	conserved hypothetical protein	2016	1.91967	0.940856	4.46545e-06	0.000123642	no	up	172.43	352.66	287.7	402.64	494.15	593.97	3.94	6.43	6.35	9.66	11.06	13.07	5.57333	11.2633	XP_002904856.1(conserved hypothetical protein [Phytophthora infestans T30-4])	GO:0019706(molecular_function:protein-cysteine S-palmitoyltransferase activity); GO:0016021(cellular_component:integral component of membrane); GO:0016740(molecular_function:transferase activity); GO:0005096(molecular_function:GTPase activator activity); GO:0000902(biological_process:cell morphogenesis)	K18932;K18272	ZDHHC;RP2		ENOG410Y28B(O:Posttranslational modification, protein turnover, chaperones); COG5273(S:Function unknown)	ENOG410Y28B(Tubulin folding cofactor C); COG5273(Zinc finger, DHHC-type containing)	PF07986.12(TBCC:Tubulin binding cofactor C); PF01529.20(DHHC:DHHC palmitoyltransferase)	sp|Q552M6|ZDHC7_DICDI(Putative ZDHHC-type palmitoyltransferase 7 OS=Dictyostelium discoideum OX=44689 GN=DDB_G0276017 PE=2 SV=1)	9463690
gene-PITG_33553	PITG_33553	28S ribosomal RNA	329	0.544924	-0.875874	4.4869e-06	0.000123973	no	down	341.9	408.42	378.78	143.13	204.49	251.17	181.47	217.53	214.41	93.76	124.69	147.04	204.47	121.83	XP_009539700.1(hypothetical protein PHYSODRAFT_356433 [Phytophthora sojae])	GO:0016021(cellular_component:integral component of membrane)				ENOG410Y21X(S:Function unknown); ENOG41119X7(S:Function unknown); ENOG410Y1YS(S:Function unknown)	ENOG410Y21X(-); ENOG41119X7(-); ENOG410Y1YS(-)		sp|Q6CQE5|TAR1_KLULA(Protein TAR1 OS=Kluyveromyces lactis (strain ATCC 8585 / CBS 2359 / DSM 70799 / NBRC 1267 / NRRL Y-1140 / WM37) OX=284590 GN=TAR1-A PE=4 SV=2)	9468241
gene-PITG_07911	PITG_07911	cytosolic 5'-nucleotidase III-like protein	1086	0.301908	-1.72782	4.65428e-06	0.000128327	yes	down	136.22	113.92	92.71	19.8	49.96	31.79	8.61	5.85	5.32	1.25	2.9	1.88	6.59333	2.01	XP_002904122.1(cytosolic 5'-nucleotidase III-like protein [Phytophthora infestans T30-4])	GO:0005737(cellular_component:cytoplasm); GO:0000287(molecular_function:magnesium ion binding); GO:0008253(molecular_function:5'-nucleotidase activity)	K01081	E3.1.3.5	map00240(Pyrimidine metabolism); map00230(Purine metabolism); map00760(Nicotinate and nicotinamide metabolism)	ENOG410ZQJ8(F:Nucleotide transport and metabolism)	ENOG410ZQJ8(5'-nucleotidase, cytosolic)	PF05822.12(UMPH-1:Pyrimidine 5'-nucleotidase (UMPH-1)); PF12710.7(HAD:haloacid dehalogenase-like hydrolase)	sp|Q7ZWS2|5N3BA_XENLA(7-methylguanosine phosphate-specific 5'-nucleotidase A OS=Xenopus laevis OX=8355 GN=Nt5c3b-a PE=2 SV=2)	9462351
gene-PITG_16936	PITG_16936	conserved hypothetical protein	498	1.28461	0.361331	4.68046e-06	0.000128777	no	up	7360.47	10521	8717.95	10866.1	11209.2	10722.8	409.34	476.28	443.96	614.67	578.01	573.92	443.193	588.867	XP_002897352.1(conserved hypothetical protein [Phytophthora infestans T30-4])									9473729
gene-PITG_18076	PITG_18076	phosphoglycerate mutase family	1104	1.37398	0.458357	4.76939e-06	0.000130948	no	up	743.77	849.74	765.11	1065.35	1024.55	1043.41	27.77	24.92	24.83	42.03	34.38	34.57	25.84	36.9933	XP_002997707.1(phosphoglycerate mutase family [Phytophthora infestans T30-4])					ENOG4111QJY(O:Posttranslational modification, protein turnover, chaperones); ENOG411176H(S:Function unknown)	ENOG4111QJY(Mitochondrial fission process 1); ENOG411176H(-)	PF00300.22(His_Phos_1:Histidine phosphatase superfamily (branch 1))	sp|D4B4V1|PMU1_ARTBC(Probable phosphoglycerate mutase ARB_03491 OS=Arthroderma benhamiae (strain ATCC MYA-4681 / CBS 112371) OX=663331 GN=ARB_03491 PE=1 SV=1)	9463005
gene-PITG_19846	PITG_19846	conserved hypothetical protein	2151	1.44212	0.528191	4.81053e-06	0.000131569	no	up	721	1000	838	1265	1178	1098	20.27	22.38	21.02	34.86	29.71	28.32	21.2233	30.9633	XP_002896057.1(conserved hypothetical protein [Phytophthora infestans T30-4])					COG5244(S:Function unknown); COG5059(S:Function unknown); ENOG410XPXM(S:Function unknown)	COG5244(FYVE zinc finger protein); COG5059(FYVE zinc finger protein); ENOG410XPXM(FYVE zinc finger protein)			9464168
gene-PITG_16518	PITG_16518	conserved hypothetical protein	646	0.608256	-0.71725	4.81216e-06	0.000131569	no	down	829.56	999.31	761.71	538.17	565.32	415.76	108.29	110.52	93.43	73.31	70.8	52.53	104.08	65.5467	XP_002897550.1(SpoU rRNA Methylase family [Phytophthora infestans T30-4])	GO:0008173(molecular_function:RNA methyltransferase activity); GO:0003723(molecular_function:RNA binding); GO:0006396(biological_process:RNA processing)				COG0566(J:Translation, ribosomal structure and biogenesis); ENOG410ZBKB(S:Function unknown)	COG0566(Methyltransferase); ENOG410ZBKB(-)			9465217
gene-PITG_01256	PITG_01256	conserved hypothetical protein	1107	0.77559	-0.366634	4.94314e-06	0.000134868	no	down	4354.59	6263.93	5546.06	3762.13	4213.9	4073.79	72.89	82.92	82.38	61.32	62.82	62.2	79.3967	62.1133	XP_002907929.1(conserved hypothetical protein [Phytophthora infestans T30-4])					COG3660(M:Cell wall/membrane/envelope biogenesis)	COG3660(Nucleoside-diphosphate-sugar epimerase)	PF06258.11(Mito_fiss_Elm1:Mitochondrial fission ELM1)	sp|Q93YN4|ELM1_ARATH(Mitochondrial fission protein ELM1 OS=Arabidopsis thaliana OX=3702 GN=ELM1 PE=1 SV=1)	9477626
gene-PITG_07409	PITG_07409	conserved hypothetical protein	1314	0.498481	-1.00439	5.0293e-06	0.000136933	yes	down	300	405	225	151	148	147	14.96	16.29	10.12	7.48	6.71	6.8	13.79	6.99667	XP_002904437.1(conserved hypothetical protein [Phytophthora infestans T30-4])					ENOG41109DV(S:Function unknown)	ENOG41109DV(-)			9480406
gene-PITG_14141	PITG_14141	1,3-beta-glucanosyltransferase, putative	1503	1.54398	0.626655	5.20891e-06	0.000141529	no	up	2358.84	3316.06	2181.21	3644.9	4561.68	3453	100.14	113.03	83.22	152.99	175.33	135.48	98.7967	154.6	XP_002899260.1(1,3-beta-glucanosyltransferase, putative [Phytophthora infestans T30-4])	GO:0016740(molecular_function:transferase activity); GO:0005886(cellular_component:plasma membrane); GO:0031225(cellular_component:anchored component of membrane)				ENOG410XSHQ(S:Function unknown); ENOG410Z2A2(S:Function unknown); COG2940(S:Function unknown)	ENOG410XSHQ(1,3-beta-glucanosyltransferase gel2); ENOG410Z2A2(1,3-beta-glucanosyltransferase); COG2940(Histone-lysine N-methyltransferase)	PF03198.14(Glyco_hydro_72:Glucanosyltransferase)	sp|P0C7S9|GEL1_ASPFU(1,3-beta-glucanosyltransferase gel1 OS=Neosartorya fumigata (strain ATCC MYA-4609 / Af293 / CBS 101355 / FGSC A1100) OX=330879 GN=gel1 PE=3 SV=1)	9468586
gene-PITG_16439	PITG_16439	conserved hypothetical protein	1453	1.21095	0.276142	5.27958e-06	0.000142867	no	up	4004	4997	4742	5173	5439	5448	176.95	177.49	188.49	226.26	217.85	222.72	180.977	222.277	XP_002897477.1(conserved hypothetical protein [Phytophthora infestans T30-4])					ENOG410Z7RN(S:Function unknown)	ENOG410Z7RN(-)			9465148
gene-PITG_13328	PITG_13328	conserved hypothetical protein	1181	0.548096	-0.867498	5.28594e-06	0.000142867	no	down	316.76	518.81	455.5	173.73	229.4	278.48	12.54	16.38	15.4	7.72	8.02	9.23	14.7733	8.32333	XP_002899975.1(conserved hypothetical protein [Phytophthora infestans T30-4])	GO:0016874(molecular_function:ligase activity)				ENOG410Z906(S:Function unknown)	ENOG410Z906(-)			9474462
gene-PITG_20312	PITG_20312	conserved hypothetical protein	813	1.42805	0.51405	5.29097e-06	0.000142867	no	up	1870.97	2776.56	2111.35	2732.51	2937.62	3614.95	120.93	147.29	121.98	177.76	176.54	223.56	130.067	192.62	XP_002895959.1(conserved hypothetical protein [Phytophthora infestans T30-4])					ENOG4110A8I(S:Function unknown)	ENOG4110A8I(-)			9470006
gene-PITG_22108	PITG_22108	conserved hypothetical protein	651	1.26453	0.338601	5.51772e-06	0.000148683	no	up	1858.35	2498.28	2141.93	2486.81	2618.78	2811.53	58.83	55.73	55.81	70.86	67.6	75.87	56.79	71.4433	XP_002909975.1(conserved hypothetical protein [Phytophthora infestans T30-4])	GO:0030552(molecular_function:cAMP binding); GO:0008603(molecular_function:cAMP-dependent protein kinase regulator activity); GO:0016301(molecular_function:kinase activity); GO:0005952(cellular_component:cAMP-dependent protein kinase complex)	K04739	PRKAR		COG0664(S:Function unknown)	COG0664(Coiled-coil domain-containing protein)	PF00027.29(cNMP_binding:Cyclic nucleotide-binding domain)	sp|P81377|KAP1_RAT(cAMP-dependent protein kinase type I-beta regulatory subunit OS=Rattus norvegicus OX=10116 GN=Prkar1b PE=2 SV=2)	9468510
gene-PITG_06108	PITG_06108	dihydrolipoyllysine-residue acetyltransferase component of pyruvate dehydrogenase complex, putative	1445	0.729093	-0.455826	5.65216e-06	0.000151992	no	down	2268	2908	2292	1718	1906	1623	100.89	103.99	91.72	75.65	76.86	66.8	98.8667	73.1033	XP_002998293.1(dihydrolipoyllysine-residue acetyltransferase component of pyruvate dehydrogenase complex, putative [Phytophthora infestans T30-4])	GO:0016746(molecular_function:transferase activity, transferring acyl groups); GO:0005524(molecular_function:ATP binding); GO:0004672(molecular_function:protein kinase activity)	K00627	DLAT, aceF, pdhC	map00020(Citrate cycle (TCA cycle)); map00010(Glycolysis / Gluconeogenesis); map00620(Pyruvate metabolism)	COG0508(T:Signal transduction mechanisms); ENOG410XP9G(T:Signal transduction mechanisms)	COG0508(mitogen-activated protein kinase kinase kinase kinase); ENOG410XP9G(mitogen-activated protein kinase kinase kinase kinase)	PF00198.23(2-oxoacid_dh:2-oxoacid dehydrogenases acyltransferase (catalytic domain)); PF00364.22(Biotin_lipoyl:Biotin-requiring enzyme)	sp|O59816|ODP2_SCHPO(Dihydrolipoyllysine-residue acetyltransferase component of pyruvate dehydrogenase complex, mitochondrial OS=Schizosaccharomyces pombe (strain 972 / ATCC 24843) OX=284812 GN=lat1 PE=3 SV=1)	9472264
gene-PITG_02863	PITG_02863	conserved hypothetical protein	2808	0.69686	-0.521059	5.69464e-06	0.00015282	no	down	552.98	724.48	626.86	430.14	410.6	437.22	10.63	10.93	10.66	8.35	7.18	7.91	10.74	7.81333	XP_002907746.1(conserved hypothetical protein [Phytophthora infestans T30-4])					ENOG410Y6PT(S:Function unknown); ENOG41108YS(S:Function unknown)	ENOG410Y6PT(Protein of unknown function (DUF1765)); ENOG41108YS(Protein of unknown function (DUF1765))	PF08578.10(DUF1765:Protein of unknown function (DUF1765))		9476959
gene-PITG_06158	PITG_06158	conserved hypothetical protein	1176	0.260232	-1.94213	5.77424e-06	0.000154639	yes	down	57.64	52.64	94.75	19.34	15.72	16.54	5.45	4.25	8.56	1.1	0.82	0.88	6.08667	0.933333	XP_002998334.1(conserved hypothetical protein [Phytophthora infestans T30-4])					ENOG41109UX(S:Function unknown); ENOG4111FWW(S:Function unknown)	ENOG41109UX(-); ENOG4111FWW(leucine aminopeptidase-related protein)	PF13365.6(Trypsin_2:Trypsin-like peptidase domain); PF00089.26(Trypsin:Trypsin)		9472305
gene-PITG_04926	PITG_04926	conserved hypothetical protein	1662	0.420389	-1.2502	5.8178e-06	0.000155251	yes	down	143.11	174.05	165.55	80.34	69.97	45.38	5.4	5.26	5.6	2.99	2.38	1.58	5.42	2.31667	XP_002905628.1(conserved hypothetical protein [Phytophthora infestans T30-4])					ENOG411090P(S:Function unknown)	ENOG411090P(-)			9479075
gene-PITG_03467	PITG_03467	conserved hypothetical protein	1020	0.696489	-0.521827	5.82086e-06	0.000155251	no	down	674.68	833.23	677.54	442.08	528.95	500.74	42.23	42.66	38.53	27.14	29.54	28.81	41.14	28.4967	XP_008909509.1(hypothetical protein PPTG_14744 [Phytophthora parasitica INRA-310])	GO:0008233(molecular_function:peptidase activity); GO:0006541(biological_process:glutamine metabolic process)	K01951	guaA, GMPS	map00230(Purine metabolism)	COG0518(C:Energy production and conversion); ENOG4111STV(C:Energy production and conversion)	COG0518(Dehydrogenase); ENOG4111STV(Dehydrogenase)	PF00117.28(GATase:Glutamine amidotransferase class-I)	sp|Q936S7|IPUF_PSESP(Gamma-glutamyl-L-1-hydroxyisopropylamide hydrolase OS=Pseudomonas sp. OX=306 GN=ipuF PE=1 SV=1)	9467430
gene-PITG_13300	PITG_13300	RNA-binding protein NOB1	1503	0.487636	-1.03612	5.92079e-06	0.000157594	yes	down	273.09	564.42	410.47	159.2	243.68	175.81	11.59	19.24	15.66	6.68	9.37	6.9	15.4967	7.65	XP_002899948.1(RNA-binding protein NOB1 [Phytophthora infestans T30-4])	GO:0000469(biological_process:cleavage involved in rRNA processing); GO:0005634(cellular_component:nucleus); GO:0046872(molecular_function:metal ion binding); GO:0004521(molecular_function:endoribonuclease activity); GO:0042274(biological_process:ribosomal small subunit biogenesis)	K11883	NOB1	map03008(Ribosome biogenesis in eukaryotes)	COG1439(S:Function unknown)	COG1439(NIN1 RPN12 binding protein 1 homolog (S. cerevisiae))	PF17146.4(PIN_6:PIN domain of ribonuclease); PF08772.11(NOB1_Zn_bind:Nin one binding (NOB1) Zn-ribbon like); PF18044.1(zf-CCCH_4:CCCH-type zinc finger); PF00642.24(zf-CCCH:Zinc finger C-x8-C-x5-C-x3-H type (and similar)); PF14608.6(zf-CCCH_2:RNA-binding, Nab2-type zinc finger); PF18345.1(zf_CCCH_4:Zinc finger domain)	sp|Q9UTK0|NOB1_SCHPO(20S-pre-rRNA D-site endonuclease nob1 OS=Schizosaccharomyces pombe (strain 972 / ATCC 24843) OX=284812 GN=nob1 PE=3 SV=1)	9474435
gene-PITG_17947	PITG_17947	chitinase, putative	705	1.32226	0.403003	6.00604e-06	0.000159539	no	up	2585	2935	2656	3468	3733	3255	295.26	281.17	282.68	409.17	404.65	356.72	286.37	390.18	XP_002896269.1(chitinase, putative [Phytophthora infestans T30-4])	GO:0004568(molecular_function:chitinase activity); GO:0006032(biological_process:chitin catabolic process); GO:0005975(biological_process:carbohydrate metabolic process); GO:0016998(biological_process:cell wall macromolecule catabolic process)	K20547;psoj	CHIB;	map00520(Amino sugar and nucleotide sugar metabolism)	COG3979(G:Carbohydrate transport and metabolism)	COG3979(chitinase)	PF00182.19(Glyco_hydro_19:Chitinase class I)	sp|Q41596|CHI1_THECC(Endochitinase 1 OS=Theobroma cacao OX=3641 GN=CHIA1 PE=2 SV=1)	9464124
gene-PITG_02671	PITG_02671	cAMP-dependent protein kinase regulatory subunit	1530	1.29983	0.378326	6.3292e-06	0.000167782	no	up	2766.68	3961.72	3168.41	3923.73	4029.55	4413.47	115.01	132.16	118.31	161.18	151.56	169.49	121.827	160.743	XP_002907577.1(cAMP-dependent protein kinase regulatory subunit [Phytophthora infestans T30-4])	GO:0030552(molecular_function:cAMP binding); GO:0008603(molecular_function:cAMP-dependent protein kinase regulator activity); GO:0016301(molecular_function:kinase activity); GO:0005952(cellular_component:cAMP-dependent protein kinase complex)	K04739	PRKAR		COG0664(S:Function unknown)	COG0664(Coiled-coil domain-containing protein)	PF00027.29(cNMP_binding:Cyclic nucleotide-binding domain)	sp|P16905|KAPR1_DROME(cAMP-dependent protein kinase type I regulatory subunit OS=Drosophila melanogaster OX=7227 GN=Pka-R1 PE=2 SV=2)	9476624
gene-PITG_21245	PITG_21245	polygalacturonase, putative	1143	0.227208	-2.13791	7.09807e-06	0.000187783	yes	down	70.3	91.72	49.85	24.12	9.26	12.59	4.17	4.41	2.68	1.43	0.5	0.7	3.75333	0.876667	XP_002895233.1(polygalacturonase, putative [Phytophthora infestans T30-4])	GO:0071555(biological_process:cell wall organization); GO:0005576(cellular_component:extracellular region); GO:0005975(biological_process:carbohydrate metabolic process); GO:0004650(molecular_function:polygalacturonase activity)	K01184	E3.2.1.15	map00040(Pentose and glucuronate interconversions)	COG5434(M:Cell wall/membrane/envelope biogenesis)	COG5434(Glycoside hydrolase family 28)	PF00295.17(Glyco_hydro_28:Glycosyl hydrolases family 28); PF05048.13(NosD:Periplasmic copper-binding protein (NosD))	sp|Q0CMU3|PGLR1_ASPTN(Probable endopolygalacturonase I OS=Aspergillus terreus (strain NIH 2624 / FGSC A1156) OX=341663 GN=pgaI PE=3 SV=1)	9466862
gene-PITG_22124	PITG_22124	P-type ATPase (P-ATPase) Superfamily	3228	0.736261	-0.441712	7.25776e-06	0.000191619	no	down	1271.84	1794.5	1635.63	1090.02	1169.89	1067.03	22.9	25.57	26.14	19.12	18.77	17.53	24.87	18.4733	XP_002894723.1(P-type ATPase (P-ATPase) Superfamily [Phytophthora infestans T30-4])	GO:0019829(molecular_function:cation-transporting ATPase activity); GO:0016021(cellular_component:integral component of membrane); GO:0009982(molecular_function:pseudouridine synthase activity); GO:0000166(molecular_function:nucleotide binding); GO:0030001(biological_process:metal ion transport); GO:0003723(molecular_function:RNA binding); GO:0005507(molecular_function:copper ion binding); GO:000…	K17686	copA, ctpA, ATP7		COG2217(P:Inorganic ion transport and metabolism)	COG2217(p-type ATPase)	PF00403.26(HMA:Heavy-metal-associated domain); PF00122.20(E1-E2_ATPase:E1-E2 ATPase); PF00702.26(Hydrolase:haloacid dehalogenase-like hydrolase)	sp|Q9SH30|HMA5_ARATH(Probable copper-transporting ATPase HMA5 OS=Arabidopsis thaliana OX=3702 GN=HMA5 PE=1 SV=2)	9472842
gene-PITG_03575	PITG_03575	anoctamin-like protein	2367	1.28971	0.367049	7.35061e-06	0.00019368	no	up	1572	1984	2005	2232	2280	2407	38.18	38.42	43.45	53.19	50.05	53.84	40.0167	52.36	XP_002906635.1(anoctamin-like protein [Phytophthora infestans T30-4])	GO:0016021(cellular_component:integral component of membrane)	K19327	ANO10, TMEM16K		ENOG410XPYE(T:Signal transduction mechanisms)	ENOG410XPYE(serine threonine-protein phosphatase)	PF04547.12(Anoctamin:Calcium-activated chloride channel)	sp|Q8BH79|ANO10_MOUSE(Anoctamin-10 OS=Mus musculus OX=10090 GN=Ano10 PE=1 SV=1)	9467530
gene-PITG_10329	PITG_10329	conserved hypothetical protein	809	0.550045	-0.862379	7.51309e-06	0.000197563	no	down	900.93	826.26	964.05	325.34	540.42	588.39	154.4	125.42	161.69	57.82	89.5	96.73	147.17	81.35	XP_002902144.1(conserved hypothetical protein [Phytophthora infestans T30-4])									9474040
gene-PITG_08302	PITG_08302	hypothetical protein	477	0.00911546	-6.77747	7.83639e-06	1	no	down	5.08	19.05	40.29	0	0	0	1.12	3.76	8.74	0	0	0	4.54	0	XP_002903699.1(hypothetical protein PITG_08302 [Phytophthora infestans T30-4])	GO:0016740(molecular_function:transferase activity); GO:0016746(molecular_function:transferase activity, transferring acyl groups)	K20793	NAA50, NAT5		ENOG41109ZB(S:Function unknown); ENOG410ZTTV(S:Function unknown); COG0456(S:Function unknown)	ENOG41109ZB(FR47-like protein); ENOG410ZTTV(FR47-like protein); COG0456(FR47-like protein)	PF13673.7(Acetyltransf_10:Acetyltransferase (GNAT) domain); PF00583.25(Acetyltransf_1:Acetyltransferase (GNAT) family); PF13508.7(Acetyltransf_7:Acetyltransferase (GNAT) domain); PF17013.5(Acetyltransf_15:Putative acetyl-transferase); PF08445.10(FR47:FR47-like protein); PF14542.6(Acetyltransf_CG:GCN5-related N-acetyl-transferase)	sp|Q9NHD5|SAN_DROME(Probable N-acetyltransferase san OS=Drosophila melanogaster OX=7227 GN=san PE=1 SV=1)	9475002
gene-PITG_07107	PITG_07107	conserved hypothetical protein	583	0.778402	-0.361413	8.17246e-06	0.00021447	no	down	1473.18	1723.31	1554.27	1103.89	1227.99	1247.01	226.9	228.21	227.68	180.05	184.38	188.22	227.597	184.217	XP_002905070.1(conserved hypothetical protein [Phytophthora infestans T30-4])					ENOG4110AFN(S:Function unknown)	ENOG4110AFN(Mitochondrial domain of unknown function (DUF1713))	PF08213.11(DUF1713:Mitochondrial domain of unknown function (DUF1713))		9464068
gene-PITG_11189	PITG_11189	phosphoenolpyruvate carboxykinase	1804	0.75787	-0.399978	8.44818e-06	0.000221261	no	down	4350.76	4699.38	4167.53	2905.19	3501.23	3326.64	149.32	128.87	128.02	98.1	108.22	105.08	135.403	103.8	XP_002901952.1(phosphoenolpyruvate carboxykinase [Phytophthora infestans T30-4])	GO:0004612(molecular_function:phosphoenolpyruvate carboxykinase (ATP) activity); GO:0016301(molecular_function:kinase activity); GO:0005524(molecular_function:ATP binding); GO:0006094(biological_process:gluconeogenesis)				COG1866(S:Function unknown)	COG1866(-)	PF01293.20(PEPCK_ATP:Phosphoenolpyruvate carboxykinase)	sp|B9KD79|PCKA_CAMLR(Phosphoenolpyruvate carboxykinase (ATP) OS=Campylobacter lari (strain RM2100 / D67 / ATCC BAA-1060) OX=306263 GN=pckA PE=3 SV=1)	9476346
gene-PITG_20766	PITG_20766	protein kinase, putative	2115	1.39877	0.484162	8.47787e-06	0.000221595	no	up	1313.81	1715.13	1257.88	1681.55	2010.72	2100.78	31.8	33.87	27.67	41.34	45.55	46.26	31.1133	44.3833	XP_002895328.1(protein kinase, putative [Phytophthora infestans T30-4])	GO:0016021(cellular_component:integral component of membrane); GO:0005524(molecular_function:ATP binding); GO:0004672(molecular_function:protein kinase activity)				COG0515(T:Signal transduction mechanisms); ENOG410YBE7(T:Signal transduction mechanisms)	COG0515(Serine Threonine protein kinase); ENOG410YBE7(Serine Threonine protein kinase)	PF00069.25(Pkinase:Protein kinase domain); PF07714.17(Pkinase_Tyr:Protein tyrosine kinase)	sp|Q54H46|DRKA_DICDI(Probable serine/threonine-protein kinase drkA OS=Dictyostelium discoideum OX=44689 GN=drkA PE=3 SV=1)	9466959
gene-PITG_01908	PITG_01908	carbonic anhydrase, putative	552	0.154354	-2.69568	8.62182e-06	0.000224907	yes	down	66.1	38.38	32.76	7.12	3.54	10.23	11.17	5.63	5.3	1.29	0.59	1.71	7.36667	1.19667	XP_002908502.1(carbonic anhydrase, putative [Phytophthora infestans T30-4])	GO:0004089(molecular_function:carbonate dehydratase activity); GO:0008270(molecular_function:zinc ion binding)	K01674	cah	map00910(Nitrogen metabolism)	COG3338(S:Function unknown)	COG3338(-)	PF00194.21(Carb_anhydrase:Eukaryotic-type carbonic anhydrase)	sp|O04846|ATCA1_ARATH(Alpha carbonic anhydrase 1, chloroplastic OS=Arabidopsis thaliana OX=3702 GN=ACA1 PE=1 SV=2)	9469369
gene-PITG_00102	PITG_00102	conserved hypothetical protein	801	0.28061	-1.83336	8.68796e-06	0.000226181	yes	down	113	84.76	79.76	20.18	17.25	40.28	10.73	6.67	6.99	1.95	1.53	3.63	8.13	2.37	XP_002908731.1(conserved hypothetical protein [Phytophthora infestans T30-4])					ENOG41109UX(S:Function unknown); ENOG4111FWW(S:Function unknown)	ENOG41109UX(-); ENOG4111FWW(leucine aminopeptidase-related protein)			9476697
gene-PITG_00894	PITG_00894	carbohydrate-binding protein, putative	1410	1.37666	0.461167	8.7114e-06	0.00022634	no	up	1159.31	1663.51	1289.01	1788.93	1931.88	1714.33	50.04	59.16	51.88	76.59	77.45	71.28	53.6933	75.1067	XP_002909440.1(carbohydrate-binding protein, putative [Phytophthora infestans T30-4])	GO:0016021(cellular_component:integral component of membrane)				ENOG410Z4SF(S:Function unknown)	ENOG410Z4SF(thaumatin-like protein)	PF00314.17(Thaumatin:Thaumatin family)	sp|P31110|TLP_ORYSJ(Thaumatin-like protein OS=Oryza sativa subsp. japonica OX=39947 GN=Os12g0628600 PE=1 SV=1)	9472992
gene-PITG_14003	PITG_14003	conserved hypothetical protein	1725	0.689019	-0.537384	8.79734e-06	0.00022812	no	down	693	942	914	549	515	627	25.04	27.23	29.59	19.54	16.78	20.87	27.2867	19.0633	XP_002899656.1(conserved hypothetical protein [Phytophthora infestans T30-4])	GO:0016021(cellular_component:integral component of membrane)				ENOG41109E4(S:Function unknown); ENOG410XVPE(S:Function unknown); ENOG410Z0KE(S:Function unknown)	ENOG41109E4(-); ENOG410XVPE(-); ENOG410Z0KE(-)			9461850
gene-PITG_05853	PITG_05853	pterin-4-alpha-carbinolamine dehydratase	369	2.12626	1.08832	8.91438e-06	0.000230697	yes	up	52.9	78.87	60.97	132.78	137.72	122.88	1.19	4.42	1.21	4.94	2.76	2.5	2.27333	3.4	XP_002998092.1(pterin-4-alpha-carbinolamine dehydratase [Phytophthora infestans T30-4])	GO:0006729(biological_process:tetrahydrobiopterin biosynthetic process); GO:0008124(molecular_function:4-alpha-hydroxytetrahydrobiopterin dehydratase activity)	K01724	PCBD, phhB	map00790(Folate biosynthesis)	COG2154(H:Coenzyme transport and metabolism)	COG2154(4-alpha-hydroxytetrahydrobiopterin dehydratase activity)	PF01329.19(Pterin_4a:Pterin 4 alpha carbinolamine dehydratase)	sp|Q54RY8|PHS_DICDI(Pterin-4-alpha-carbinolamine dehydratase OS=Dictyostelium discoideum OX=44689 GN=pcbd PE=3 SV=1)	9472046
gene-PITG_18719	PITG_18719	transmembrane protein, putative	1461	0.816498	-0.292478	8.93585e-06	0.000230796	no	down	6201.01	7377.8	6938.28	4965.45	5794.89	5448.33	33.86	31.6	33.38	26.35	27.94	26.94	32.9467	27.0767	XP_002997368.1(transmembrane protein, putative [Phytophthora infestans T30-4])	GO:0016021(cellular_component:integral component of membrane)	K15378	SLC45A1_2_4		ENOG410XPTR(S:Function unknown)	ENOG410XPTR(GTP-binding nuclear protein)	PF13347.6(MFS_2:MFS/sugar transport protein)		9477258
gene-PITG_00658	PITG_00658	conserved hypothetical protein	1131	0.42748	-1.22607	9.04471e-06	0.000233147	yes	down	165.82	214.63	244.18	95.54	54.91	105.96	9.96	10.46	13.29	5.73	3.02	5.93	11.2367	4.89333	XP_002909235.1(conserved hypothetical protein [Phytophthora infestans T30-4])		K17656	MSS51		ENOG410YYNB(S:Function unknown); ENOG411039U(S:Function unknown)	ENOG410YYNB(MSS51 mitochondrial translational activator homolog (S. cerevisiae)); ENOG411039U(-)			9479593
gene-PITG_04146	PITG_04146	ATP-binding Cassette (ABC) Superfamily	3882	1.5439	0.626575	9.44803e-06	0.000243064	no	up	427.7	594.33	490.43	674.9	667.2	908.78	7.47	8.12	8.48	10.6	11.01	13.79	8.02333	11.8	XP_002905848.1(ATP-binding Cassette (ABC) Superfamily [Phytophthora infestans T30-4])	GO:0016021(cellular_component:integral component of membrane); GO:0016903(molecular_function:oxidoreductase activity, acting on the aldehyde or oxo group of donors); GO:0016887(molecular_function:ATPase activity); GO:0005524(molecular_function:ATP binding); GO:0042626(molecular_function:ATPase activity, coupled to transmembrane movement of substances)				COG1131(V:Defense mechanisms); COG0842(V:Defense mechanisms)	COG1131((ABC) transporter); COG0842((ABC) transporter)	PF01061.24(ABC2_membrane:ABC-2 type transporter); PF00005.27(ABC_tran:ABC transporter); PF13191.6(AAA_16:AAA ATPase domain); PF03193.16(RsgA_GTPase:RsgA GTPase); PF06414.12(Zeta_toxin:Zeta toxin)	sp|Q0JLC5|AB36G_ORYSJ(ABC transporter G family member 36 OS=Oryza sativa subsp. japonica OX=39947 GN=ABCG36 PE=2 SV=1)	9479717
gene-PITG_15892	PITG_15892	calcium/calmodulin dependent protein kinase, putative	1249	1.30661	0.385828	9.54696e-06	0.000245126	no	up	3581.13	4138.01	3728.69	4659.79	5307.56	4500.26	190.04	177.43	178.76	246.04	256.74	221.92	182.077	241.567	XP_002898127.1(calcium/calmodulin dependent protein kinase, putative [Phytophthora infestans T30-4])	GO:0004674(molecular_function:protein serine/threonine kinase activity); GO:0005524(molecular_function:ATP binding)				ENOG410XRMJ(T:Signal transduction mechanisms)	ENOG410XRMJ(calcium-dependent protein kinase)	PF00069.25(Pkinase:Protein kinase domain); PF07714.17(Pkinase_Tyr:Protein tyrosine kinase); PF17667.1(Pkinase_fungal:Fungal protein kinase); PF14531.6(Kinase-like:Kinase-like)	sp|W0LYS5|CAMKI_MACNP(Calcium/calmodulin-dependent protein kinase type 1 OS=Macrobrachium nipponense OX=159736 GN=CaMKI PE=2 SV=1)	9475683
gene-PITG_07135	PITG_07135	conserved hypothetical protein	683	1.72825	0.789313	9.85893e-06	0.00025264	no	up	323.46	458.87	559.1	650.48	885.48	695.58	10.32	10.05	14.71	22.35	23.85	20.86	11.6933	22.3533	XP_002905096.1(conserved hypothetical protein [Phytophthora infestans T30-4])	GO:0008233(molecular_function:peptidase activity)				ENOG4111KHU(V:Defense mechanisms); ENOG410Y1G1(S:Function unknown); COG0596(S:Function unknown)	ENOG4111KHU((ABC) transporter); ENOG410Y1G1(-); COG0596(Alpha beta hydrolase)		sp|B2DFU4|AFT21_ALTAL(Abhydrolase domain-containing protein AFT2-1 OS=Alternaria alternata OX=5599 GN=AFT2-1 PE=3 SV=1)	9465855
gene-PITG_11065	PITG_11065	NAD-dependent malic enzyme, putative	1869	0.763857	-0.388625	1.02966e-05	0.00026334	no	down	1846	2547	2043	1558	1610	1559	47.62	52.45	48.29	40.23	37.4	37.08	49.4533	38.2367	XP_002901849.1(NAD-dependent malic enzyme, putative [Phytophthora infestans T30-4])	GO:0051287(molecular_function:NAD binding); GO:0004471(molecular_function:malate dehydrogenase (decarboxylating) (NAD+) activity); GO:0046872(molecular_function:metal ion binding)	K00029	E1.1.1.40, maeB	map00620(Pyruvate metabolism); map00710(Carbon fixation in photosynthetic organisms)	COG0281(P:Inorganic ion transport and metabolism)	COG0281(ApaG protein)	PF03949.15(Malic_M:Malic enzyme, NAD binding domain); PF00390.19(malic:Malic enzyme, N-terminal domain)	sp|Q6TU48|MAOX_DICDI(NADP-dependent malic enzyme OS=Dictyostelium discoideum OX=44689 GN=malA PE=2 SV=1)	9476241
gene-PITG_02455	PITG_02455	ornithine decarboxylase, putative	1191	2.05093	1.03628	1.0589e-05	0.000270287	yes	up	113.76	174.16	238.6	378.57	327.91	326.95	6.4	7.94	12.15	21.24	17.15	17.13	8.83	18.5067	XP_002907380.1(ornithine decarboxylase, putative [Phytophthora infestans T30-4])	GO:0003824(molecular_function:catalytic activity); GO:0006596(biological_process:polyamine biosynthetic process)	K01581	E4.1.1.17, ODC1, speC, speF	map00480(Glutathione metabolism); map00330(Arginine and proline metabolism)	COG0019(S:Function unknown)	COG0019(-)	PF02784.16(Orn_Arg_deC_N:Pyridoxal-dependent decarboxylase, pyridoxal binding domain)	sp|P07805|DCOR_TRYBB(Ornithine decarboxylase OS=Trypanosoma brucei brucei OX=5702 PE=1 SV=2)	9469903
gene-PITG_12940	PITG_12940	P-type ATPase (P-ATPase) Superfamily	3060	1.35046	0.433454	1.07953e-05	0.000274637	no	up	918	1304	1014	1368	1438	1394	14	15.71	13.71	20.3	19.52	19.38	14.4733	19.7333	XP_002900494.1(P-type ATPase (P-ATPase) Superfamily [Phytophthora infestans T30-4])	GO:0005388(molecular_function:calcium-transporting ATPase activity); GO:0016021(cellular_component:integral component of membrane); GO:0005524(molecular_function:ATP binding)	K05850	ATP2B		ENOG410XNNC(S:Function unknown)	ENOG410XNNC(-)	PF00689.21(Cation_ATPase_C:Cation transporting ATPase, C-terminus); PF00122.20(E1-E2_ATPase:E1-E2 ATPase); PF13246.6(Cation_ATPase:Cation transport ATPase (P-type)); PF00702.26(Hydrolase:haloacid dehalogenase-like hydrolase); PF00690.26(Cation_ATPase_N:Cation transporter/ATPase, N-terminus); PF08282.12(Hydrolase_3:haloacid dehalogenase-like hydrolase)	sp|Q98SH2|AT2B1_CHICK(Plasma membrane calcium-transporting ATPase 1 OS=Gallus gallus OX=9031 GN=ATP2B1 PE=2 SV=2)	9478450
gene-PITG_04320	PITG_04320	Major Facilitator Superfamily (MFS)	1437	0.300958	-1.73236	1.08014e-05	0.000274637	yes	down	66	58	81	22	16	22	2.96	2.09	3.26	0.98	0.65	0.91	2.77	0.846667	XP_002905965.1(Major Facilitator Superfamily (MFS) [Phytophthora infestans T30-4])	GO:0022857(molecular_function:transmembrane transporter activity); GO:0016021(cellular_component:integral component of membrane)				COG0477(G:Carbohydrate transport and metabolism); ENOG410XNQK(G:Carbohydrate transport and metabolism)	COG0477(major facilitator Superfamily); ENOG410XNQK(major facilitator Superfamily)	PF00083.24(Sugar_tr:Sugar (and other) transporter); PF07690.16(MFS_1:Major Facilitator Superfamily)	sp|P14672|GLUT4_HUMAN(Solute carrier family 2, facilitated glucose transporter member 4 OS=Homo sapiens OX=9606 GN=SLC2A4 PE=1 SV=1)	9480002
gene-PITG_14727	PITG_14727	callose synthase, putative	6687	1.3711	0.455335	1.08569e-05	0.000275513	no	up	9414	13459	10931	15846	15205	13338	78.65	88.48	80.7	128.27	112.54	101.21	82.61	114.007	XP_002898605.1(callose synthase, putative [Phytophthora infestans T30-4])	GO:0003843(molecular_function:1,3-beta-D-glucan synthase activity); GO:0006075(biological_process:(1->3)-beta-D-glucan biosynthetic process); GO:0022857(molecular_function:transmembrane transporter activity); GO:0000148(cellular_component:1,3-beta-D-glucan synthase complex); GO:0016021(cellular_component:integral component of membrane)	K11000	CALS		ENOG410XQ8V(S:Function unknown)	ENOG410XQ8V(synthase)	PF02364.15(Glucan_synthase:1,3-beta-glucan synthase component); PF00083.24(Sugar_tr:Sugar (and other) transporter); PF14288.6(FKS1_dom1:1,3-beta-glucan synthase subunit FKS1, domain-1); PF07690.16(MFS_1:Major Facilitator Superfamily)	sp|Q9SHJ3|CALS7_ARATH(Callose synthase 7 OS=Arabidopsis thaliana OX=3702 GN=CALS7 PE=3 SV=3)	9478967
gene-PITG_19840	PITG_19840	conserved hypothetical protein	2427	1.45551	0.54152	1.09371e-05	0.000277009	no	up	839.76	1065.21	1088.91	1377.77	1212.48	1614.39	14.41	14.73	15.68	22.93	17.79	24.17	14.94	21.63	XP_002896052.1(conserved hypothetical protein [Phytophthora infestans T30-4])					ENOG41109ID(S:Function unknown)	ENOG41109ID(-)			9464163
gene-PITG_15566	PITG_15566	RNA polymerase I-specific transcription initiation factor rrn3, putative	2364	0.198868	-2.33012	1.1056e-05	0.000279479	yes	down	84.91	116.18	47.28	25.49	5.88	16.2	2.15	2.34	1.07	0.63	0.13	0.38	1.85333	0.38	XP_002897714.1(RNA polymerase I-specific transcription initiation factor rrn3, putative [Phytophthora infestans T30-4])	GO:0032981(biological_process:mitochondrial respiratory chain complex I assembly); GO:0003743(molecular_function:translation initiation factor activity)	K15216	RRN3, TIFIA		ENOG410XRJJ(K:Transcription); ENOG410XPT4(A:RNA processing and modification)	ENOG410XRJJ(RNA polymerase I-specific transcription initiation factor); ENOG410XPT4(Splicing factor 3B subunit 4)	PF05327.11(RRN3:RNA polymerase I specific transcription initiation factor RRN3)	sp|B2RS91|RRN3_MOUSE(RNA polymerase I-specific transcription initiation factor RRN3 OS=Mus musculus OX=10090 GN=Rrn3 PE=1 SV=1)	9465618
gene-PITG_17790	PITG_17790	5-aminolevulinate synthase, putative	1828	1.43713	0.523192	1.11793e-05	0.000282052	no	up	1209	1811	1299	2097	1889	1956	40.87	48.9	39.29	69.72	57.49	60.84	43.02	62.6833	XP_002896637.1(5-aminolevulinate synthase, putative [Phytophthora infestans T30-4])	GO:0003870(molecular_function:5-aminolevulinate synthase activity); GO:0033014(biological_process:tetrapyrrole biosynthetic process); GO:0030170(molecular_function:pyridoxal phosphate binding)	K00643	E2.3.1.37, ALAS	map00860(Porphyrin and chlorophyll metabolism); map00260(Glycine, serine and threonine metabolism)	COG0156(P:Inorganic ion transport and metabolism)	COG0156(ATPase required for the post-translational delivery of tail-anchored (TA) proteins to the endoplasmic reticulum. Recognizes and selectively binds the transmembrane domain of TA proteins in the cytosol. This complex then targets to the endoplasmic reticulum by membrane-bound receptors, where the tail- anchored protein is released for insertion. This process is regulated by ATP binding and …	PF00155.21(Aminotran_1_2:Aminotransferase class I and II); PF01053.20(Cys_Met_Meta_PP:Cys/Met metabolism PLP-dependent enzyme); PF00266.19(Aminotran_5:Aminotransferase class-V)	sp|P26505|HEM1_RHIRD(5-aminolevulinate synthase OS=Rhizobium radiobacter OX=358 GN=hemA PE=3 SV=1)	9471327
gene-PITG_04325	PITG_04325	pectinesterase, putative	1053	0.629176	-0.668465	1.14726e-05	0.000288893	no	down	290	356	341	206	190	203	15.03	13.7	15.92	10.31	8.83	9.36	14.8833	9.5	XP_002905968.1(pectinesterase, putative [Phytophthora infestans T30-4])	GO:0042545(biological_process:cell wall modification); GO:0005829(cellular_component:cytosol); GO:0030599(molecular_function:pectinesterase activity); GO:0045330(molecular_function:aspartyl esterase activity); GO:0097573(molecular_function:glutathione oxidoreductase activity); GO:0045490(biological_process:pectin catabolic process); GO:0045454(biological_process:cell redox homeostasis); GO:000905…	K01051	E3.1.1.11	map00040(Pentose and glucuronate interconversions)	COG4677(S:Function unknown)	COG4677(Common central domain of tyrosinase)	PF01095.19(Pectinesterase:Pectinesterase)	sp|P17872|PME_ASPNG(Pectinesterase OS=Aspergillus niger OX=5061 GN=pme1 PE=1 SV=1)	9480005
gene-PITG_11532	PITG_11532	conserved hypothetical protein	1233	1.58716	0.666452	1.15559e-05	0.00029043	no	up	215.18	274.39	297.77	390.01	376.18	438.87	10.67	10.8	13.18	19.3	16.98	20.26	11.55	18.8467	XP_002901092.1(conserved hypothetical protein [Phytophthora infestans T30-4])	GO:0046872(molecular_function:metal ion binding)				ENOG410XP3K(S:Function unknown); ENOG41109I3(S:Function unknown)	ENOG410XP3K(Positively regulates the activity of the minus-end directed microtubule motor protein dynein. May enhance dynein- mediated microtubule sliding by targeting dynein to the microtubule plus end. Required for); ENOG41109I3(-)			9470609
gene-PITG_21480	PITG_21480	conserved hypothetical protein	478	1.36455	0.448421	1.19074e-05	0.00029869	no	up	2653.02	3375.85	3048.47	4098.19	4323.73	3497.71	356.49	367.42	372.47	571.62	539.01	441.33	365.46	517.32	XP_002895064.1(conserved hypothetical protein [Phytophthora infestans T30-4])	GO:0016787(molecular_function:hydrolase activity); GO:0016021(cellular_component:integral component of membrane)	K14379	ACP5	map00740(Riboflavin metabolism)	ENOG41109QX(S:Function unknown); ENOG41109FN(S:Function unknown)	ENOG41109QX(-); ENOG41109FN(-)			9466659
gene-PITG_06361	PITG_06361	conserved hypothetical protein	1041	0.581438	-0.782303	1.28103e-05	0.000320723	no	down	671	770	496	342	414	335	12.21	11.09	8.01	6.07	6.72	5.56	10.4367	6.11667	XP_002998495.1(conserved hypothetical protein [Phytophthora infestans T30-4])	GO:0016021(cellular_component:integral component of membrane)	K11411	SIRT1, SIR2L1	map00760(Nicotinate and nicotinamide metabolism)					9471510
gene-PITG_20491	PITG_20491	fumarylacetoacetase	1441	0.775406	-0.366976	1.28851e-05	0.00032198	no	down	2400.61	3064.83	2533.28	1797.06	1992.98	2202.66	99.92	102.51	94.43	73.74	75.47	84.81	98.9533	78.0067	XP_002895398.1(fumarylacetoacetase [Phytophthora infestans T30-4])	GO:0006572(biological_process:tyrosine catabolic process); GO:0006559(biological_process:L-phenylalanine catabolic process); GO:0005829(cellular_component:cytosol); GO:0004334(molecular_function:fumarylacetoacetase activity); GO:0046872(molecular_function:metal ion binding); GO:0016021(cellular_component:integral component of membrane); GO:1902000(biological_process:homogentisate catabolic proces…	K01555	FAH, fahA	map00350(Tyrosine metabolism)	COG0179(Q:Secondary metabolites biosynthesis, transport and catabolism)	COG0179(Fumarylacetoacetate hydrolase)	PF01557.18(FAA_hydrolase:Fumarylacetoacetate (FAA) hydrolase family); PF09298.11(FAA_hydrolase_N:Fumarylacetoacetase N-terminal)	sp|A5PKH3|FAAA_BOVIN(Fumarylacetoacetase OS=Bos taurus OX=9913 GN=FAH PE=2 SV=1)	9480037
gene-PITG_11190	PITG_11190	conserved hypothetical protein	1347	0.779326	-0.359701	1.30137e-05	0.000324574	no	down	3681.24	4226.62	3690.47	2581.81	3023.77	3161.36	51.72	46.88	45.94	35.26	37.77	40.46	48.18	37.83	XP_002901953.1(conserved hypothetical protein [Phytophthora infestans T30-4])	GO:0005509(molecular_function:calcium ion binding)						PF13405.6(EF-hand_6:EF-hand domain); PF13202.6(EF-hand_5:EF hand)		9476347
gene-PITG_09432	PITG_09432	nucleolar protein NOP5	1659	0.752761	-0.409737	1.34229e-05	0.00033414	no	down	1622	2391	1958	1383	1498	1434	61.33	72.38	66.38	51.56	51.12	49.99	66.6967	50.89	XP_002903084.1(nucleolar protein NOP5 [Phytophthora infestans T30-4])		K14565	NOP58	map03008(Ribosome biogenesis in eukaryotes)	COG1498(J:Translation, ribosomal structure and biogenesis)	COG1498(Ribosomal protein)	PF01798.18(Nop:snoRNA binding domain, fibrillarin); PF08156.13(NOP5NT:NOP5NT (NUC127) domain)	sp|Q9MAB3|NOP5B_ARATH(Probable nucleolar protein 5-2 OS=Arabidopsis thaliana OX=3702 GN=NOP5-2 PE=1 SV=1)	9462548
gene-PITG_06366	PITG_06366	conserved hypothetical protein	717	0.0103036	-6.60071	1.34457e-05	1	no	down	28.02	5.56	19.06	0	0	0	3.12	0.52	1.98	0	0	0	1.87333	0	XP_002998498.1(conserved hypothetical protein [Phytophthora infestans T30-4])							PF00168.30(C2:C2 domain)		9471514
gene-PITG_07124	PITG_07124	conserved hypothetical protein	482	0.28382	-1.81695	1.3768e-05	0.000342079	yes	down	77	76	50	19	23	14	16.66	14.68	10.61	4.52	5.05	3.06	13.9833	4.21	XP_002905086.1(conserved hypothetical protein [Phytophthora infestans T30-4])	GO:0016021(cellular_component:integral component of membrane)	K05529;psoj;pif	MNN9;;	map00513(Various types of N-glycan biosynthesis)	ENOG410XRXN(S:Function unknown); COG5059(Z:Cytoskeleton)	ENOG410XRXN(mannan polymerase complexes MNN9 subunit); COG5059(Kinesin family member)	PF03452.14(Anp1:Anp1)	sp|P53697|MNN9_CANAL(Mannan polymerase complex subunit MNN9 OS=Candida albicans (strain SC5314 / ATCC MYA-2876) OX=237561 GN=MNN9 PE=3 SV=1)	9465845
gene-PITG_09450	PITG_09450	conserved hypothetical protein	4905	0.787719	-0.344248	1.40166e-05	0.000347597	no	down	1317.4	1622.58	1494.53	1041.46	1160.73	1173.84	31.7	32.05	32.32	25.38	25.9	27.65	32.0233	26.31	XP_002903103.1(conserved hypothetical protein [Phytophthora infestans T30-4])	GO:0046907(biological_process:intracellular transport); GO:0005730(cellular_component:nucleolus); GO:0005643(cellular_component:nuclear pore); GO:0008134(molecular_function:transcription factor binding); GO:0006355(biological_process:regulation of transcription, DNA-templated); GO:0003677(molecular_function:DNA binding)	K02331	POL5, MYBBP1A		ENOG410YFVF(S:Function unknown); ENOG41100HU(S:Function unknown); ENOG410ZK3Y(S:Function unknown)	ENOG410YFVF(MYB binding protein (P160) 1a); ENOG41100HU(DNA polymerase phi); ENOG410ZK3Y(RanBP1 domain)	PF04931.13(DNA_pol_phi:DNA polymerase phi); PF00638.18(Ran_BP1:RanBP1 domain); PF08911.11(NUP50:NUP50 (Nucleoporin 50 kDa))	sp|Q6DRL5|MBB1A_DANRE(Myb-binding protein 1A-like protein OS=Danio rerio OX=7955 GN=mybbp1a PE=1 SV=1)	9462571
gene-PITG_18354	PITG_18354	succinate dehydrogenase flavoprotein subunit, mitochondrial precursor	2037	0.729118	-0.455775	1.40952e-05	0.000348882	no	down	4420	6843	5020	3713	4016	3638	126.18	156.91	129.23	104.75	104.3	95.98	137.44	101.677	XP_002997801.1(succinate dehydrogenase flavoprotein subunit, mitochondrial precursor [Phytophthora infestans T30-4])	GO:0022900(biological_process:electron transport chain); GO:0006099(biological_process:tricarboxylic acid cycle); GO:0050660(molecular_function:flavin adenine dinucleotide binding); GO:0008177(molecular_function:succinate dehydrogenase (ubiquinone) activity); GO:0005743(cellular_component:mitochondrial inner membrane)	K00234	SDHA, SDH1	map00020(Citrate cycle (TCA cycle)); map00190(Oxidative phosphorylation)	COG1053(S:Function unknown)	COG1053(Centrosomal protein 164kDa)	PF00890.24(FAD_binding_2:FAD binding domain); PF02910.20(Succ_DH_flav_C:Fumarate reductase flavoprotein C-term); PF01946.17(Thi4:Thi4 family); PF07992.14(Pyr_redox_2:Pyridine nucleotide-disulphide oxidoreductase)	sp|O82663|SDHA1_ARATH(Succinate dehydrogenase [ubiquinone] flavoprotein subunit 1, mitochondrial OS=Arabidopsis thaliana OX=3702 GN=SDH1-1 PE=1 SV=1)	9463185
gene-PITG_17416	PITG_17416	conserved hypothetical protein	1026	1.37121	0.455449	1.43352e-05	0.000354152	no	up	1155	1449	1238	1610	1529	1950	33.84	33.8	32.41	46.19	40.19	52.46	33.35	46.28	XP_002896733.1(conserved hypothetical protein [Phytophthora infestans T30-4])									9471447
gene-PITG_13868	PITG_13868	alpha-glucosidase, putative	2427	2.09393	1.06622	1.43809e-05	0.000354611	yes	up	115	104	89	234	222	170	2.83	2.03	1.95	5.63	4.88	3.83	2.27	4.78	XP_002899545.1(alpha-glucosidase, putative [Phytophthora infestans T30-4])	GO:0005975(biological_process:carbohydrate metabolic process); GO:0030246(molecular_function:carbohydrate binding); GO:2001070(molecular_function:starch binding); GO:0004553(molecular_function:hydrolase activity, hydrolyzing O-glycosyl compounds)	K15925	XYL1		COG1501(Q:Secondary metabolites biosynthesis, transport and catabolism)	COG1501(Cytochrome p450)	PF01055.26(Glyco_hydro_31:Glycosyl hydrolases family 31); PF16863.5(NtCtMGAM_N:N-terminal barrel of NtMGAM and CtMGAM, maltase-glucoamylase); PF03423.13(CBM_25:Carbohydrate binding domain (family 25)); PF16760.5(CBM53:Starch/carbohydrate-binding module (family 53)); PF16738.5(CBM26:Starch-binding module 26)	sp|Q9S7Y7|XYL1_ARATH(Alpha-xylosidase 1 OS=Arabidopsis thaliana OX=3702 GN=XYL1 PE=1 SV=1)	9461494
gene-PITG_00756	PITG_00756	carboxypeptidase, putative	1449	1.44497	0.531042	1.49697e-05	0.000368434	no	up	4500.76	4808.57	3828.92	5640.27	7149.3	5655.32	199.56	171.38	152.71	247.54	287.33	231.97	174.55	255.613	XP_002909325.1(carboxypeptidase, putative [Phytophthora infestans T30-4])	GO:0004181(molecular_function:metallocarboxypeptidase activity); GO:0008270(molecular_function:zinc ion binding)				COG2866(E:Amino acid transport and metabolism)	COG2866(metallocarboxypeptidase activity)	PF00246.24(Peptidase_M14:Zinc carboxypeptidase)	sp|Q9EQV9|CBPB2_RAT(Carboxypeptidase B2 OS=Rattus norvegicus OX=10116 GN=Cpb2 PE=2 SV=1)	9472555
gene-PITG_22878	PITG_22878	zonadhesin-like protein	1343	1.29356	0.371349	1.5025e-05	0.0003691	no	up	3520.07	4319.8	3428.71	4230.66	4758.55	5115.06	170.98	169.08	150.12	203.92	210.08	230.35	163.393	214.783	XP_002903465.1(zonadhesin-like protein [Phytophthora infestans T30-4])									9470492
gene-PITG_16967	PITG_16967	cleavage induced hypothetical protein	2337	1.34596	0.428636	1.52009e-05	0.00037256	no	up	1594	2365	1765	2387	2413	2595	40.85	48.18	40.31	59.88	55.38	60.93	43.1133	58.73	XP_002897186.1(cleavage induced hypothetical protein [Phytophthora infestans T30-4])	GO:0016021(cellular_component:integral component of membrane); GO:0005975(biological_process:carbohydrate metabolic process); GO:0004553(molecular_function:hydrolase activity, hydrolyzing O-glycosyl compounds)				ENOG410YVC8(S:Function unknown)	ENOG410YVC8(-)	PF09972.9(DUF2207:Predicted membrane protein (DUF2207)); PF04906.13(Tweety:Tweety); PF05478.11(Prominin:Prominin); PF06687.12(SUR7:SUR7/PalI family)		9469149
gene-PITG_12119	PITG_12119	ATPase family AAA domain-containing protein 3A	1870	0.691062	-0.533113	1.52228e-05	0.00037256	no	down	799	1223	1118	693	725	661	26.32	32.16	32.94	22.44	21.49	20.02	30.4733	21.3167	XP_002900743.1(ATPase family AAA domain-containing protein 3A [Phytophthora infestans T30-4])	GO:0005739(cellular_component:mitochondrion); GO:0007005(biological_process:mitochondrion organization); GO:0005524(molecular_function:ATP binding)	K17681	ATAD3A_B		COG1223(S:Function unknown)	COG1223(ATPase family, AAA)	PF12037.8(DUF3523:Domain of unknown function (DUF3523)); PF00004.29(AAA:ATPase family associated with various cellular activities (AAA)); PF13191.6(AAA_16:AAA ATPase domain); PF05496.12(RuvB_N:Holliday junction DNA helicase RuvB P-loop domain); PF13401.6(AAA_22:AAA domain)	sp|Q6PAX2|ATD3B_XENLA(ATPase family AAA domain-containing protein 3-B OS=Xenopus laevis OX=8355 GN=atad3-b PE=2 SV=1)	9473129
gene-PITG_16760	PITG_16760	elongation of very long chain fatty acids protein, putative	1022	0.696128	-0.522575	1.5356e-05	0.000375118	no	down	5204	5836	5723	3691	4435	3162	355.61	325.2	356.01	253.28	279	202.38	345.607	244.887	XP_002897099.1(elongation of very long chain fatty acids protein, putative [Phytophthora infestans T30-4])	GO:0006633(biological_process:fatty acid biosynthetic process); GO:0016021(cellular_component:integral component of membrane); GO:0102337(molecular_function:3-oxo-cerotoyl-CoA synthase activity); GO:0102336(molecular_function:3-oxo-arachidoyl-CoA synthase activity); GO:0102338(molecular_function:3-oxo-lignoceronyl-CoA synthase activity); GO:0102756(molecular_function:very-long-chain 3-ketoacyl-Co…	K10249	ELOVL4	map01040(Biosynthesis of unsaturated fatty acids); map00062(Fatty acid elongation)	ENOG410XRWT(O:Posttranslational modification, protein turnover, chaperones)	ENOG410XRWT(metalloendopeptidase activity)	PF01151.18(ELO:GNS1/SUR4 family)	sp|Q9JLJ4|ELOV2_MOUSE(Elongation of very long chain fatty acids protein 2 OS=Mus musculus OX=10090 GN=Elovl2 PE=1 SV=1)	9468701
gene-PITG_10238	PITG_10238	conserved hypothetical protein	1056	0.352606	-1.50387	1.56671e-05	0.000382001	yes	down	122	95	181	42	58	37	7.99	5.07	10.78	2.76	3.49	2.27	7.94667	2.84	XP_002902074.1(conserved hypothetical protein [Phytophthora infestans T30-4])					ENOG4111GP2(P:Inorganic ion transport and metabolism)	ENOG4111GP2(zinc transporter)			9473877
gene-PITG_08611	PITG_08611	cell 5A endo-1,4-betaglucanase, putative	1749	1.36917	0.453301	1.58284e-05	0.000385216	no	up	12355	15180	13193	17602	20633	15553	439.41	431.7	420.23	616.4	661.41	509.42	430.447	595.743	XP_002903972.1(cell 5A endo-1,4-betaglucanase, putative [Phytophthora infestans T30-4])	GO:0016021(cellular_component:integral component of membrane); GO:0005975(biological_process:carbohydrate metabolic process); GO:0004553(molecular_function:hydrolase activity, hydrolyzing O-glycosyl compounds)	K01179	E3.2.1.4	map00500(Starch and sucrose metabolism)	COG2730(G:Carbohydrate transport and metabolism)	COG2730(Glycoside hydrolase Family 5)	PF00150.18(Cellulase:Cellulase (glycosyl hydrolase family 5))	sp|P54583|GUN1_ACIC1(Endoglucanase E1 OS=Acidothermus cellulolyticus (strain ATCC 43068 / 11B) OX=351607 GN=Acel_0614 PE=1 SV=1)	9462035
gene-PITG_02651	PITG_02651	sodium/glucose cotransporter, putative	1899	1.57565	0.655951	1.60203e-05	0.000389162	no	up	201.9	288.44	255.81	379.38	343.23	407.69	6.53	7.45	7.4	12.07	9.99	12.13	7.12667	11.3967	XP_002907558.1(sodium/glucose cotransporter, putative [Phytophthora infestans T30-4])	GO:0022857(molecular_function:transmembrane transporter activity); GO:0016740(molecular_function:transferase activity); GO:0016021(cellular_component:integral component of membrane)	K03307	TC.SSS		COG4146(S:Function unknown); COG0591(S:Function unknown)	COG4146(solute carrier family 5 (sodium glucose cotransporter), member); COG0591(solute carrier family 5 (sodium glucose cotransporter), member)	PF00474.17(SSF:Sodium:solute symporter family)	sp|P53791|SC5A1_SHEEP(Sodium/glucose cotransporter 1 OS=Ovis aries OX=9940 GN=SLC5A1 PE=2 SV=1)	9478903
gene-PITG_12757	PITG_12757	alpha-ketoglutarate-dependent sulfonate dioxygenase, putative	1068	2.61388	1.38619	1.6106e-05	0.000390519	yes	up	41	96	57	192	167	119	2.29	4.36	2.75	10.45	8.35	6.14	3.13333	8.31333	XP_002900145.1(alpha-ketoglutarate-dependent sulfonate dioxygenase, putative [Phytophthora infestans T30-4])	GO:0051213(molecular_function:dioxygenase activity); GO:0016491(molecular_function:oxidoreductase activity)	K10798	PARP2_3_4	map03410(Base excision repair)	COG2175(U:Intracellular trafficking, secretion, and vesicular transport)	COG2175(importin subunit alpha)	PF02668.16(TauD:Taurine catabolism dioxygenase TauD, TfdA family)	sp|B5BP48|YP54_SCHPO(Putative alpha-ketoglutarate-dependent sulfonate dioxygenase OS=Schizosaccharomyces pombe (strain 972 / ATCC 24843) OX=284812 GN=SPBC460.04c PE=3 SV=1)	9478083
gene-PITG_18797	PITG_18797	conserved hypothetical protein	1822	1.49831	0.583336	1.62609e-05	0.000393545	no	up	248.97	302.86	292.19	412.66	408.93	397.54	8.45	8.21	8.87	13.77	12.49	12.41	8.51	12.89	XP_002997272.1(conserved hypothetical protein [Phytophthora infestans T30-4])					ENOG41109VX(S:Function unknown); ENOG410YQV6(S:Function unknown)	ENOG41109VX(-); ENOG410YQV6(-)			9476517
gene-PITG_02540	PITG_02540	integrator complex subunit, putative	1845	1.32903	0.410374	1.63865e-05	0.00039585	no	up	1358.33	1706	1720	2070	1897	2162	26.24	25.2	30.23	39.66	33.53	36.42	27.2233	36.5367	XP_002907458.1(integrator complex subunit, putative [Phytophthora infestans T30-4])	GO:0016180(biological_process:snRNA processing); GO:0008017(molecular_function:microtubule binding); GO:0007018(biological_process:microtubule-based movement); GO:0032039(cellular_component:integrator complex); GO:0005524(molecular_function:ATP binding); GO:0003777(molecular_function:microtubule motor activity)	K13146	INTS9		COG1236(Z:Cytoskeleton)	COG1236(Kinesin family member)	PF16661.5(Lactamase_B_6:Metallo-beta-lactamase superfamily domain); PF17030.5(Beta_lactamase3:Putative beta-lactamase-like family); PF10996.8(Beta-Casp:Beta-Casp domain)	sp|Q8K114|INT9_MOUSE(Integrator complex subunit 9 OS=Mus musculus OX=10090 GN=Ints9 PE=1 SV=1)	9470151
gene-PITG_08496	PITG_08496	conserved hypothetical protein	561	0.468571	-1.09366	1.65e-05	0.000397858	yes	down	124	136	118	49	57	66.45	13.77	13.16	12.49	7.71	6.86	9.47	13.14	8.01333	XP_002903871.1(conserved hypothetical protein [Phytophthora infestans T30-4])	GO:0005509(molecular_function:calcium ion binding)								9475184
gene-PITG_19008	PITG_19008	nascent polypeptide-associated complex subunit alpha-like protein, putative	1281	0.810846	-0.3025	1.6767e-05	0.000403551	no	down	2955	3707.7	3344.65	2428	2568	2843.37	152.03	153.97	155.33	124.17	120.3	135.82	153.777	126.763	XP_002997498.1(nascent polypeptide-associated complex subunit alpha-like protein, putative [Phytophthora infestans T30-4])	GO:0003735(molecular_function:structural constituent of ribosome); GO:0005854(cellular_component:nascent polypeptide-associated complex); GO:0005840(cellular_component:ribosome); GO:0003723(molecular_function:RNA binding); GO:0006412(biological_process:translation)	K03626	EGD2, NACA		COG1308(K:Transcription)	COG1308(nascent polypeptide-associated complex)	PF01849.18(NAC:NAC domain)	sp|E9PAV3|NACAM_HUMAN(Nascent polypeptide-associated complex subunit alpha, muscle-specific form OS=Homo sapiens OX=9606 GN=NACA PE=1 SV=1)	9477562
gene-PITG_06034	PITG_06034	conserved hypothetical protein	1029	0.698043	-0.518611	1.74003e-05	0.000418022	no	down	2001.23	2287.96	1849.21	1151.53	1383.52	1628.06	17.75	15.97	14.5	9.9	10.88	13.12	16.0733	11.3	XP_002998244.1(conserved hypothetical protein [Phytophthora infestans T30-4])									9472212
gene-PITG_00651	PITG_00651	centromere/kinetochore protein, putative	2211	0.764653	-0.387123	1.83978e-05	0.000441175	no	down	1006.41	1210.18	1077.34	775.58	795.09	862.71	17.84	16.8	16.78	13.26	12.43	14.14	17.14	13.2767	XP_002909228.1(centromere/kinetochore protein, putative [Phytophthora infestans T30-4])	GO:0005634(cellular_component:nucleus); GO:0000278(biological_process:mitotic cell cycle); GO:0000775(cellular_component:chromosome, centromeric region)	K11578	ZW10, DSL1		ENOG410XQ7J(S:Function unknown)	ENOG410XQ7J(ZW10, kinetochore associated, homolog (Drosophila))	PF06248.13(Zw10:Centromere/kinetochore Zw10)	sp|Q4V8C2|ZW10_RAT(Centromere/kinetochore protein zw10 homolog OS=Rattus norvegicus OX=10116 GN=Zw10 PE=2 SV=3)	9479586
gene-PITG_14397	PITG_14397	proliferating cell nuclear antigen	1020	0.78346	-0.352069	1.84891e-05	0.000442554	no	down	1468.35	1825.61	1674.44	1162.23	1228.47	1370.81	100.59	102	104.44	79.97	77.49	87.97	102.343	81.81	XP_002898866.1(proliferating cell nuclear antigen [Phytophthora infestans T30-4])	GO:0030337(molecular_function:DNA polymerase processivity factor activity); GO:0005634(cellular_component:nucleus); GO:0006260(biological_process:DNA replication); GO:0006275(biological_process:regulation of DNA replication); GO:0003677(molecular_function:DNA binding)	K04802	PCNA	map03430(Mismatch repair); map03410(Base excision repair); map03420(Nucleotide excision repair); map03030(DNA replication)	COG0592(L:Replication, recombination and repair)	COG0592(DNA polymerase processivity factor activity)	PF02747.15(PCNA_C:Proliferating cell nuclear antigen, C-terminal domain); PF00705.18(PCNA_N:Proliferating cell nuclear antigen, N-terminal domain); PF04139.13(Rad9:Rad9); PF02144.16(Rad1:Repair protein Rad1/Rec1/Rad17)	sp|Q43124|PCNA_BRANA(Proliferating cell nuclear antigen OS=Brassica napus OX=3708 PE=2 SV=1)	9479879
gene-PITG_10763	PITG_10763	lysocardiolipin acyltransferase, putative	1278	0.719923	-0.474085	1.87933e-05	0.000449011	no	down	1981.2	1864.97	2027.84	1324.3	1367.8	1426.51	44.22	31.32	42	23.97	22.67	22.88	39.18	23.1733	XP_002901594.1(lysocardiolipin acyltransferase, putative [Phytophthora infestans T30-4])	GO:0016021(cellular_component:integral component of membrane); GO:0016746(molecular_function:transferase activity, transferring acyl groups)	K13513	LCLAT1, AGPAT8	map00564(Glycerophospholipid metabolism); map00561(Glycerolipid metabolism)	COG0204(I:Lipid transport and metabolism)	COG0204(Acyltransferase)	PF01553.21(Acyltransferase:Acyltransferase); PF16076.5(Acyltransf_C:Acyltransferase C-terminus)	sp|Q6NYV8|LCLT1_DANRE(Lysocardiolipin acyltransferase 1 OS=Danio rerio OX=7955 GN=lclat1 PE=1 SV=1)	9470246
gene-PITG_16275	PITG_16275	secreted RxLR effector peptide protein, putative	513	0.646407	-0.629484	1.94506e-05	0.000463867	no	down	298	353	341	198	201	221	57.36	59.81	63.63	41.32	38.69	42.52	60.2667	40.8433	XP_002897665.1(secreted RxLR effector peptide protein, putative [Phytophthora infestans T30-4])	GO:0016021(cellular_component:integral component of membrane)							sp|D0NBU6|CRE8_PHYIT(RxLR effector protein CRE8 OS=Phytophthora infestans (strain T30-4) OX=403677 GN=CRE8 PE=2 SV=1)	9465429
[truncated: 18,412 more rows]
