# Supplementary material for: Toxicity Effects and Mechanisms of MgO Nanoparticles on the Oomycete Pathogen Phytophthora infestans and Its Host Solanum tuberosum
Source: Toxics. 2022 Sep 21;10(10):553. doi: 10.3390/toxics10100553 (PMC9607216; doi:10.3390/toxics10100553)
Supplement: Supplementary file 1 [file toxics-10-00553-s001.zip › toxics-1898476-supplementary/Supplemental tables/Table S3-All DEGs with strict threshold in P. infestans after MgONPs treatment 30 minutes.xlsx]

## Sheet: MgO-DEGs-P-adjust
Supplemental table3-All DEGs in P. infestans after MgONPsNPs treatment 30 minutes
Gene ID	Gene description	FC(MgONPs/CK)	Log2FC(MgONPs/CK)	Pvalue	Padjust	Significant	Regulate	CK_1	CK_2	CK_3	MgONPs_1	MgONPs_2	MgONPs_3	CK	MgONPs30	GO_id	GO_term	KO_id	KO_name	Pathway_id	Pathway_definition	COG_id	COG_Functional Categories	NR_hit-name	NR_description	Swiss-Prot_hit-name	Swiss-Prot_description	Pfam_id	Domain	Domain description
PITG_00096	conserved hypothetical protein	0.296	-1.75722	0.000128317	0.00237533	yes	down	3.99	5.28	4.79	1.37	0.74	2.15	4.68667	1.42	------	------	------	------	------	------	ENOG41109UX;ENOG4111FWW	S:Function unknown;	XP_002908725.1	conserved hypothetical protein [Phytophthora infestans T30-4]	------	------	PF13365.6	Trypsin_2	Trypsin-like peptidase domain
PITG_00102	conserved hypothetical protein	0.281	-1.83336	8.68796e-06	0.000226181	yes	down	10.73	6.67	6.99	1.95	1.53	3.63	8.13	2.37	------	------	------	------	------	------	ENOG41109UX;ENOG4111FWW	S:Function unknown;	XP_002908731.1	conserved hypothetical protein [Phytophthora infestans T30-4]	------	------	------	------	------
PITG_00163	threonine dehydratase, mitochondrial precursor	0.354	-1.49797	2.45018e-26	5.61779e-24	yes	down	38.3	46.47	50.65	14.33	16.06	18.26	45.14	16.2167	GO:0009097;GO:0004794;GO:003017	BP:isoleucine biosynthetic process;MF:L-threonine ammonia-lyase activity;MF:pyridoxal phosphate binding;	------	------	------	------	COG1171	T:Signal transduction mechanisms	XP_002908789.1	threonine dehydratase, mitochondrial precursor [Phytophthora infestans T30-4]	sp|Q9CKJ2|ILVA_PASMU;	L-threonine dehydratase biosynthetic IlvA OS=Pasteurella multocida;	PF00291.25;PF00585.18	PALP;Thr_dehydrat_C	Pyridoxal-phosphate dependent enzyme;C-terminal regulatory domain of Threonine dehydratase
PITG_00180	conserved hypothetical protein	0.003	-8.61842	3.34145e-12	2.55377e-10	yes	down	2.05	2.09	2.36	0	0	0	2.16667	0	GO:000639	BP:RNA processing;	K12869	CRN, CRNKL1, CLF1, SYF3	map03040	Spliceosome	COG0457;ENOG4111Y4M	F:Nucleotide transport and metabolism;S:Function unknown	XP_002908805.1	conserved hypothetical protein [Phytophthora infestans T30-4]	------	------	PF07719.17;PF14559.6;PF13428.6;PF13432.6;PF13424.6;PF13431.6;PF00515.28;PF13371.6;PF13429.6	TPR_2;TPR_19;TPR_14;TPR_16;TPR_12;TPR_17;TPR_1;TPR_9;TPR_15	Tetratricopeptide repeat;Tetratricopeptide repeat;Tetratricopeptide repeat;Tetratricopeptide repeat;Tetratricopeptide repeat;Tetratricopeptide repeat;Tetratricopeptide repeat;Tetratricopeptide repeat;Tetratricopeptide repeat
PITG_00191	conserved hypothetical protein	0.215	-2.21595	1.30388e-20	2.18467e-18	yes	down	15.83	11.76	13.85	3.26	2.8	3.04	13.8133	3.03333	GO:000382	MF:catalytic activity;	K22966	HINT4	map00920	Sulfur metabolism	ENOG4111UTJ;ENOG4111MVJ	S:Function unknown;	XP_002908816.1	conserved hypothetical protein [Phytophthora infestans T30-4]	sp|Q28BZ2|HINT3_XENTR;	Histidine triad nucleotide-binding protein 3 OS=Xenopus tropicalis OX=8364 GN=hint3 PE=2 SV=1;	PF11969.8;PF01230.23	DcpS_C;HIT	Scavenger mRNA decapping enzyme C-term binding;HIT domain
PITG_00236	cyclin-H, putative	2.074	1.05245	1.65475e-08	7.33083e-07	yes	up	10.66	13.45	17.04	33.05	24.87	29.01	13.7167	28.9767	------	------	K06634	CCNH	map03022;map03420	Basal transcription factors;Nucleotide excision repair	COG5333	J:Translation, ribosomal structure and biogenesis	XP_002908860.1	cyclin-H, putative [Phytophthora infestans T30-4]	sp|Q10D80|CCH11_ORYSJ;	Cyclin-H1-1 OS=Oryza sativa subsp. japonica OX=39947 GN=CYCH1-1 PE=1 SV=1;	PF16899.5;PF00134.23	Cyclin_C_2;Cyclin_N	Cyclin C-terminal domain;Cyclin, N-terminal domain
PITG_00329	Major Facilitator Superfamily (MFS)	0	-12.7578	6.541e-27	1.55426e-24	yes	down	57.81	41.71	47.65	0	0	0	49.0567	0	GO:0016021;GO:002285	CC:integral component of membrane;MF:transmembrane transporter activity;	K08178	JEN	------	------	ENOG410XSSD	G:Carbohydrate transport and metabolism	XP_002908942.1	Major Facilitator Superfamily (MFS) [Phytophthora infestans T30-4]	sp|P36035|JEN1_YEAST;	Carboxylic acid transporter protein homolog OS=Saccharomyces cerevisiae;	PF00083.24;PF07690.16	Sugar_tr;MFS_1	Sugar;Major Facilitator Superfamily
PITG_00352	pyruvate dehydrogenase kinase-like protein	0.287	-1.80032	2.61777e-36	1.02113e-33	yes	down	43.02	42.12	48.21	12.66	10.98	15.37	44.45	13.0033	GO:000467	MF:protein kinase activity;	K00898	PDK2_3_4	------	------	COG0642	O:Posttranslational modification, protein turnover, chaperones	XP_002908962.1	pyruvate dehydrogenase kinase-like protein [Phytophthora infestans T30-4]	sp|Q9SBJ1|PDK_ARATH;	[Pyruvate dehydrogenase;	PF10436.9;PF02518.26;PF13589.6	BCDHK_Adom3;HATPase_c;HATPase_c_3	Mitochondrial branched-chain alpha-ketoacid dehydrogenase kinase;Histidine kinase-, DNA gyrase B-, and HSP90-like ATPase;Histidine kinase-, DNA gyrase B-, and HSP90-like ATPase
PITG_00353	metallophosphoesterase 1, putative	0.373	-1.42398	2.83101e-17	3.89458e-15	yes	down	18.64	19.86	20.31	6.78	7.26	8.3	19.6033	7.44667	GO:0006506;GO:0016021;GO:001678	BP:GPI anchor biosynthetic process;CC:integral component of membrane;MF:hydrolase activity;	K23362	MPPE1, PGAP5	------	------	ENOG410ZM57	S:Function unknown	XP_002908963.1	metallophosphoesterase 1, putative [Phytophthora infestans T30-4]	sp|D2I2M6|MPPE1_AILME;	Metallophosphoesterase 1 OS=Ailuropoda melanoleuca OX=9646 GN=MPPE1 PE=3 SV=1;	PF00149.28;PF12850.7	Metallophos;Metallophos_2	Calcineurin-like phosphoesterase;Calcineurin-like phosphoesterase superfamily domain
PITG_00491	3'5'-cyclic nucleotide phosphodiesterase, putative	6.379	2.67324	3.85008e-43	2.09653e-40	yes	up	1.79	1.94	2.79	16.17	13.09	11.99	2.17333	13.75	GO:0007165;GO:0004114;GO:004687	BP:signal transduction;MF:3',5'-cyclic-nucleotide phosphodiesterase activity;MF:metal ion binding;	K13298	PDE11	map00230	Purine metabolism	ENOG410XRI7;ENOG410XT2V	T:Signal transduction mechanisms;	XP_002909089.1	3'5'-cyclic nucleotide phosphodiesterase, putative [Phytophthora infestans T30-4]	sp|Q9VJ79|PDE11_DROME;	Dual 3',5'-cyclic-AMP and -GMP phosphodiesterase 11 OS=Drosophila melanogaster OX=7227 GN=Pde11 PE=1 SV=4;	PF00233.19;PF01590.26;PF13185.6	PDEase_I;GAF;GAF_2	3'5'-cyclic nucleotide phosphodiesterase;GAF domain;GAF domain
PITG_00492	cytochrome c peroxidase, mitochondrial precursor	3.342	1.74069	2.32056e-52	1.51637e-49	yes	up	461.59	527.4	634.49	2047.42	1719.93	1741.85	541.16	1836.4	GO:0006979;GO:0016021;GO:0004601;GO:002003	BP:response to oxidative stress;CC:integral component of membrane;MF:peroxidase activity;MF:heme binding;	K00428	E1.11.1.5	------	------	COG0376	T:Signal transduction mechanisms	XP_002909090.1	cytochrome c peroxidase, mitochondrial precursor [Phytophthora infestans T30-4]	sp|Q4WPF8|CCPR_ASPFU;	Cytochrome c peroxidase, mitochondrial OS=Neosartorya fumigata;	PF00141.23	peroxidase	Peroxidase
PITG_00513	myb-like DNA-binding protein, putative	0.435	-1.19969	1.19334e-13	1.08304e-11	yes	down	43.72	55.99	55.72	20.09	25.3	24.12	51.81	23.17	GO:0005634;GO:0016829;GO:000367	CC:nucleus;MF:lyase activity;MF:DNA binding;	------	------	------	------	COG5269;ENOG410ZP4E	E:Amino acid transport and metabolism;K:Transcription	XP_002909107.1	myb-like DNA-binding protein, putative [Phytophthora infestans T30-4]	sp|F4J2J6|RVE7L_ARATH;	Protein REVEILLE 7-like OS=Arabidopsis thaliana OX=3702 GN=RVE7L PE=3 SV=1;	PF00249.31	Myb_DNA-binding	Myb-like DNA-binding domain
PITG_00591	cleavage induced conserved hypothetical protein	0.324	-1.62675	1.58749e-14	1.62085e-12	yes	down	34.27	35.62	21.33	9.39	11.09	9.56	30.4067	10.0133	GO:0035091;GO:000827	MF:phosphatidylinositol binding;MF:zinc ion binding;	------	------	------	------	ENOG41121N2	O:Posttranslational modification, protein turnover, chaperones	XP_002895449.1	cleavage induced conserved hypothetical protein [Phytophthora infestans T30-4]	sp|Q8LPN7|RNG1L_ARATH;	E3 ubiquitin-protein ligase RING1-like OS=Arabidopsis thaliana OX=3702 GN=At3g19950 PE=1 SV=1;	PF13639.6;PF00787.24;PF12678.7;PF00097.25;PF17123.5;PF13923.6;PF13445.6;PF12861.7;PF13920.6	zf-RING_2;PX;zf-rbx1;zf-C3HC4;zf-RING_11;zf-C3HC4_2;zf-RING_UBOX;zf-ANAPC11;zf-C3HC4_3	Ring finger domain;PX domain;RING-H2 zinc finger domain;Zinc finger, C3HC4 type;RING-like zinc finger;Zinc finger, C3HC4 type;RING-type zinc-finger;Anaphase-promoting complex subunit 11 RING-H2 finger;Zinc finger, C3HC4 type
PITG_00597	conserved hypothetical protein	0.475	-1.07533	0.000170598	0.00297272	yes	down	2.48	3.76	3.76	1.75	1.45	1.63	3.33333	1.61	GO:001682	MF:lyase activity;	K14546	UTP5, WDR43	map03008	Ribosome biogenesis in eukaryotes	ENOG410XRY4;ENOG410ZIEU	S:Function unknown;	XP_002909185.1	conserved hypothetical protein [Phytophthora infestans T30-4]	sp|Q15061|WDR43_HUMAN;	WD repeat-containing protein 43 OS=Homo sapiens OX=9606 GN=WDR43 PE=1 SV=3;	PF04003.12;PF12894.7;PF00400.32;PF13360.6	Utp12;ANAPC4_WD40;WD40;PQQ_2	Dip2/Utp12 Family;Anaphase-promoting complex subunit 4 WD40 domain;WD domain, G-beta repeat;PQQ-like domain
PITG_00623	4-aminobutyrate aminotransferase, putative	0.233	-2.10322	1.17877e-79	1.71171e-76	yes	down	279.79	249.27	304.06	75.61	61.6	59.7	277.707	65.6367	GO:0008483;GO:003017	MF:transaminase activity;MF:pyridoxal phosphate binding;	K00823	puuE	map00250;map00640;map00410;map00650	Alanine, aspartate and glutamate metabolism;Propanoate metabolism;beta-Alanine metabolism;Butanoate metabolism	COG0160	E:Amino acid transport and metabolism	XP_002909202.1	4-aminobutyrate aminotransferase, putative [Phytophthora infestans T30-4]	sp|Q9I6M4|DAVT_PSEAE;	5-aminovalerate aminotransferase DavT OS=Pseudomonas aeruginosa;	PF00202.21	Aminotran_3	Aminotransferase class-III
PITG_00658	conserved hypothetical protein	0.427	-1.22607	9.04471e-06	0.000233147	yes	down	9.96	10.46	13.29	5.73	3.02	5.93	11.2367	4.89333	------	------	K17656	MSS51	------	------	ENOG410YYNB;ENOG411039U	S:Function unknown;	XP_002909235.1	conserved hypothetical protein [Phytophthora infestans T30-4]	------	------	------	------	------
PITG_00716	thioredoxin, putative	2.498	1.3205	4.85325e-32	1.547e-29	yes	up	1369.44	1524.95	1886.4	4550.68	3690.62	4023.18	1593.6	4088.16	GO:0045454;GO:0006662;GO:0005623;GO:001503	BP:cell redox homeostasis;BP:glycerol ether metabolic process;CC:cell;MF:protein disulfide oxidoreductase activity;	K03671	trxA	------	------	COG0526;COG0666	O:Posttranslational modification, protein turnover, chaperones;S:Function unknown	XP_002909289.1	thioredoxin, putative [Phytophthora infestans T30-4]	sp|P22217|TRX1_YEAST;	Thioredoxin-1 OS=Saccharomyces cerevisiae;	PF00085.20;PF13098.6;PF13905.6;PF14595.6	Thioredoxin;Thioredoxin_2;Thioredoxin_8;Thioredoxin_9	Thioredoxin;Thioredoxin-like domain;Thioredoxin-like;Thioredoxin
PITG_00831	sodium-dependent phosphate transporter, putative	4.83	2.2721	3.85694e-25	8.00101e-23	yes	up	3.71	5.92	6.36	30.4	27.2	20.77	5.33	26.1233	GO:0016021;GO:0015321;GO:0016887;GO:000552	CC:integral component of membrane;MF:sodium-dependent phosphate transmembrane transporter activity;MF:ATPase activity;MF:ATP binding;	K14683	SLC34A, NPT, nptA	------	------	COG1283	P:Inorganic ion transport and metabolism	XP_002909383.1	sodium-dependent phosphate transporter, putative [Phytophthora infestans T30-4]	sp|O95436|NPT2B_HUMAN;	Sodium-dependent phosphate transport protein 2B OS=Homo sapiens OX=9606 GN=SLC34A2 PE=1 SV=3;	PF02690.15	Na_Pi_cotrans	Na+/Pi-cotransporter
PITG_00844	copine-like protein, putative	0.494	-1.01619	8.40312e-19	1.24796e-16	yes	down	109.98	88.05	108.25	56.05	60.24	74.86	102.093	63.7167	------	------	------	------	------	------	ENOG410XPC8	S:Function unknown	XP_002909392.1	copine-like protein, putative [Phytophthora infestans T30-4]	sp|Q9LY87|RGLG2_ARATH;	E3 ubiquitin-protein ligase RGLG2 OS=Arabidopsis thaliana OX=3702 GN=RGLG2 PE=1 SV=1;	PF07002.16;PF10138.9;PF00092.28	Copine;vWA-TerF-like;VWA	Copine;vWA found in TerF C terminus;von Willebrand factor type A domain
PITG_00999	protein kinase, putative	0.345	-1.53442	1.55694e-21	2.74968e-19	yes	down	142.44	101.85	102.23	39.32	46.72	35.7	115.507	40.58	GO:0005524;GO:000467	MF:ATP binding;MF:protein kinase activity;	------	------	------	------	COG0515	Z:Cytoskeleton	XP_002909529.1	protein kinase, putative [Phytophthora infestans T30-4]	sp|Q55GU0|Y9955_DICDI;	Probable serine/threonine-protein kinase DDB_G0267514 OS=Dictyostelium discoideum OX=44689 GN=DDB_G0267514 PE=3 SV=1;	PF00069.25;PF07714.17	Pkinase;Pkinase_Tyr	Protein kinase domain;Protein tyrosine kinase
PITG_01156	conserved hypothetical protein	0.324	-1.62415	1.63591e-11	1.1312e-09	yes	down	7.65	6.37	6.56	2.21	2	2.58	6.86	2.26333	GO:0006493;GO:001675	BP:protein O-linked glycosylation;MF:transferase activity, transferring glycosyl groups;	------	------	------	------	ENOG410Y7A2;ENOG410Y780	S:Function unknown;	XP_002909672.1	conserved hypothetical protein [Phytophthora infestans T30-4]	------	------	PF13432.6;PF13414.6	TPR_16;TPR_11	Tetratricopeptide repeat;TPR repeat
PITG_01164	glucan 1,3-beta-glucosidase, putative	2.003	1.00223	6.25011e-15	6.64087e-13	yes	up	21.55	20.01	23.35	41.05	43.21	48.3	21.6367	44.1867	GO:0005975;GO:0016021;GO:0016491;GO:000455	BP:carbohydrate metabolic process;CC:integral component of membrane;MF:oxidoreductase activity;MF:hydrolase activity, hydrolyzing O-glycosyl compounds;	K01210	E3.2.1.58	map00500	Starch and sucrose metabolism	COG2730	E:Amino acid transport and metabolism	XP_002907844.1	glucan 1,3-beta-glucosidase, putative [Phytophthora infestans T30-4]	sp|Q12725|EXG_YARLI;	Glucan 1,3-beta-glucosidase OS=Yarrowia lipolytica;	PF00150.18	Cellulase	Cellulase
PITG_01231	conserved hypothetical protein	2.147	1.1022	2.7364e-15	3.05658e-13	yes	up	13.07	16.35	17.42	34.78	34.86	32.63	15.6133	34.09	GO:0006629;GO:001602	BP:lipid metabolic process;CC:integral component of membrane;	------	------	------	------	ENOG411093W	S:Function unknown	XP_002907904.1	conserved hypothetical protein [Phytophthora infestans T30-4]	------	------	PF12505.8	DUF3712	Protein of unknown function
PITG_01240	conserved hypothetical protein	0.001	-10.7638	6.64822e-10	3.74507e-08	yes	down	7.98	12.85	1.51	0	0	0	7.44667	0	------	------	------	------	------	------	COG0666	S:Function unknown	XP_002907913.1	conserved hypothetical protein [Phytophthora infestans T30-4]	------	------	PF12796.7;PF13637.6;PF13857.6;PF13606.6;PF00023.30	Ank_2;Ank_4;Ank_5;Ank_3;Ank	Ankyrin repeats;Ankyrin repeats;Ankyrin repeats;Ankyrin repeat;Ankyrin repeat
PITG_01269	glycoside hydrolase, putative	0.374	-1.42026	3.65027e-12	2.77357e-10	yes	down	19.08	20.26	23.7	9.51	8.09	6.45	21.0133	8.01667	GO:0005886;GO:0031225;GO:0016787;GO:0016740;GO:000552	CC:plasma membrane;CC:anchored component of membrane;MF:hydrolase activity;MF:transferase activity;MF:ATP binding;	------	------	------	------	ENOG410XSHQ	S:Function unknown	XP_002907942.1	glycoside hydrolase, putative [Phytophthora infestans T30-4]	sp|Q5AJY5|PGA4_CANAL;	1,3-beta-glucanosyltransferase PGA4 OS=Candida albicans;	PF03198.14	Glyco_hydro_72	Glucanosyltransferase
PITG_01289	hypothetical protein	0.36	-1.47334	5.68531e-09	2.73167e-07	yes	down	40.18	37.68	27.85	14.44	13.5	12.17	35.2367	13.37	GO:0006338;GO:000022	BP:chromatin remodeling;CC:nuclear chromosome;	------	------	------	------	------	------	RAW38297.1	hypothetical protein PC110_g5491 [Phytophthora cactorum]	------	------	------	------	------
PITG_01388	conserved hypothetical protein	0.07	-3.83531	1.55288e-30	4.71966e-28	yes	down	12.74	10.89	13.14	0.95	0.6	1.09	12.2567	0.88	GO:000367	MF:nucleic acid binding;	K20828	ZNF143_76, STAF	------	------	COG5048	S:Function unknown	XP_002908058.1	conserved hypothetical protein [Phytophthora infestans T30-4]	------	------	PF00096.26;PF13894.6;PF13465.6	zf-C2H2;zf-C2H2_4;zf-H2C2_2	Zinc finger, C2H2 type;C2H2-type zinc finger;Zinc-finger double domain
PITG_01908	carbonic anhydrase, putative	0.154	-2.69568	8.62182e-06	0.000224907	yes	down	11.17	5.63	5.3	1.29	0.59	1.71	7.36667	1.19667	GO:0004089;GO:000827	MF:carbonate dehydratase activity;MF:zinc ion binding;	K01674	cah	map00910	Nitrogen metabolism	COG3338	S:Function unknown	XP_002908502.1	carbonic anhydrase, putative [Phytophthora infestans T30-4]	sp|O04846|ATCA1_ARATH;	Alpha carbonic anhydrase 1, chloroplastic OS=Arabidopsis thaliana OX=3702 GN=ACA1 PE=1 SV=2;	PF00194.21	Carb_anhydrase	Eukaryotic-type carbonic anhydrase
PITG_02029	cleavage induced hypothetical protein	3.247	1.69925	0.000356829	0.00552536	yes	up	4.46	12.56	8.15	25.57	20.38	37.32	8.39	27.7567	------	------	------	------	------	------	------	------	XP_002908610.1	cleavage induced hypothetical protein [Phytophthora infestans T30-4]	------	------	PF17820.1;PF00595.24	PDZ_6;PDZ	PDZ domain;PDZ domain
PITG_02086	ATP-binding Cassette (ABC) Superfamily	0.374	-1.41889	1.14901e-23	2.31022e-21	yes	down	7.99	6.69	6.37	2.29	2.21	2.33	7.01667	2.27667	GO:0016021;GO:0042626;GO:0016887;GO:000552	CC:integral component of membrane;MF:ATPase activity, coupled to transmembrane movement of substances;MF:ATPase activity;MF:ATP binding;	------	------	------	------	COG0842;COG1131	V:Defense mechanisms;	XP_002907057.1	ATP-binding Cassette (ABC) Superfamily [Phytophthora infestans T30-4]	sp|Q7PC88|AB31G_ARATH;	ABC transporter G family member 31 OS=Arabidopsis thaliana OX=3702 GN=ABCG31 PE=1 SV=1;	PF01061.24;PF00005.27;PF06422.12	ABC2_membrane;ABC_tran;PDR_CDR	ABC-2 type transporter;ABC transporter;CDR ABC transporter
PITG_02182	homoserine dehydrogenase, putative	0.5	-1.00027	3.11417e-23	6.0745e-21	yes	down	170.66	180.89	145.45	83.8	85.57	82.66	165.667	84.01	GO:0009088;GO:0009097;GO:0009086;GO:0050661;GO:0004412;GO:000438	BP:threonine biosynthetic process;BP:isoleucine biosynthetic process;BP:methionine biosynthetic process;MF:NADP binding;MF:homoserine dehydrogenase activity;MF:helicase activity;	------	------	------	------	COG0460	E:Amino acid transport and metabolism	XP_002907142.1	homoserine dehydrogenase, putative [Phytophthora infestans T30-4]	sp|P52986|DHOM_SYNY3;	Homoserine dehydrogenase OS=Synechocystis sp.;	PF00742.19;PF03447.16	Homoserine_dh;NAD_binding_3	Homoserine dehydrogenase;Homoserine dehydrogenase, NAD binding domain
PITG_02198	homoserine kinase, putative	0.492	-1.02217	6.74658e-26	1.46952e-23	yes	down	164.71	177.34	171.51	88.59	73.72	94.98	171.187	85.7633	GO:0006566;GO:0016021;GO:0004413;GO:000552	BP:threonine metabolic process;CC:integral component of membrane;MF:homoserine kinase activity;MF:ATP binding;	K00872	thrB	map00260	Glycine, serine and threonine metabolism	COG0083	E:Amino acid transport and metabolism	XP_002907156.1	homoserine kinase, putative [Phytophthora infestans T30-4]	sp|Q8R711|KHSE_CALS4;	Homoserine kinase OS=Caldanaerobacter subterraneus subsp. tengcongensis;	PF00288.26;PF08544.13	GHMP_kinases_N;GHMP_kinases_C	GHMP kinases N terminal domain;GHMP kinases C terminal
PITG_02363	conserved hypothetical protein	2.462	1.29967	8.70274e-20	1.38703e-17	yes	up	53.22	57.09	73.41	173.87	148.6	152.09	61.24	158.187	GO:0016021;GO:000552	CC:integral component of membrane;MF:ATP binding;	------	------	------	------	COG0474	P:Inorganic ion transport and metabolism	XP_002907305.1	conserved hypothetical protein [Phytophthora infestans T30-4]	------	------	PF00689.21	Cation_ATPase_C	Cation transporting ATPase, C-terminus
PITG_02364	P-type ATPase (P-ATPase) Superfamily	2.256	1.17372	1.82581e-12	1.42884e-10	yes	up	48.22	67.93	79.39	173.81	150.2	126.54	65.18	150.183	GO:0016021;GO:0005524;GO:000016	CC:integral component of membrane;MF:ATP binding;MF:nucleotide binding;	------	------	------	------	COG0474	P:Inorganic ion transport and metabolism	XP_002907306.1	P-type ATPase (P-ATPase) Superfamily [Phytophthora infestans T30-4]	sp|Q73E41|BACA1_BACC1;	Calcium-transporting ATPase 1 OS=Bacillus cereus;	PF00122.20;PF00702.26;PF13246.6	E1-E2_ATPase;Hydrolase;Cation_ATPase	E1-E2 ATPase;haloacid dehalogenase-like hydrolase;Cation transport ATPase
PITG_02455	ornithine decarboxylase, putative	2.051	1.03628	1.0589e-05	0.000270287	yes	up	6.4	7.94	12.15	21.24	17.15	17.13	8.83	18.5067	GO:0006596;GO:000382	BP:polyamine biosynthetic process;MF:catalytic activity;	K01581	E4.1.1.17, ODC1, speC, speF	map00480;map00330	Glutathione metabolism;Arginine and proline metabolism	COG0019	S:Function unknown	XP_002907380.1	ornithine decarboxylase, putative [Phytophthora infestans T30-4]	sp|P07805|DCOR_TRYBB;	Ornithine decarboxylase OS=Trypanosoma brucei brucei OX=5702 PE=1 SV=2;	PF02784.16	Orn_Arg_deC_N	Pyridoxal-dependent decarboxylase, pyridoxal binding domain
PITG_02507	conserved hypothetical protein	0.363	-1.46157	2.04835e-14	2.05922e-12	yes	down	90.18	89.54	83.67	34.23	40.9	22.29	87.7967	32.4733	GO:0006629;GO:0016021;GO:000808	BP:lipid metabolic process;CC:integral component of membrane;MF:phosphoric diester hydrolase activity;	------	------	------	------	ENOG410Z906	S:Function unknown	XP_002907431.1	conserved hypothetical protein [Phytophthora infestans T30-4]	------	------	PF13634.6	Nucleoporin_FG	Nucleoporin FG repeat region
PITG_02552	conserved hypothetical protein	0.221	-2.17732	3.42377e-08	1.4434e-06	yes	down	4.78	3.81	4	0.88	0.85	1.12	4.19667	0.95	GO:0016021;GO:0046872;GO:001649	CC:integral component of membrane;MF:metal ion binding;MF:oxidoreductase activity;	------	------	------	------	ENOG410ZG3X	S:Function unknown	XP_002907469.1	conserved hypothetical protein [Phytophthora infestans T30-4]	------	------	PF03171.20	2OG-FeII_Oxy	2OG-F
PITG_02594	glutamate decarboxylase	0.443	-1.17608	2.35593e-48	1.39953e-45	yes	down	390.56	351.29	349.52	156.72	170.35	163.67	363.79	163.58	GO:0006536;GO:0006364;GO:0005732;GO:0034457;GO:0004351;GO:003017	BP:glutamate metabolic process;BP:rRNA processing;CC:small nucleolar ribonucleoprotein complex;CC:Mpp10 complex;MF:glutamate decarboxylase activity;MF:pyridoxal phosphate binding;	K01580	E4.1.1.15, gadB, gadA, GAD	map00250;map00430;map00410;map00650	Alanine, aspartate and glutamate metabolism;Taurine and hypotaurine metabolism;beta-Alanine metabolism;Butanoate metabolism	COG0076	E:Amino acid transport and metabolism	XP_002907510.1	glutamate decarboxylase [Phytophthora infestans T30-4]	sp|Q42472|DCE2_ARATH;	Glutamate decarboxylase 2 OS=Arabidopsis thaliana OX=3702 GN=GAD2 PE=1 SV=1;	PF00282.19	Pyridoxal_deC	Pyridoxal-dependent decarboxylase conserved domain
PITG_02740	acetolactate synthase, mitochondrial precursor	0.499	-1.00211	8.73038e-17	1.12968e-14	yes	down	153.07	185.31	204.85	90.35	80.2	104.19	181.077	91.58	GO:0009099;GO:0009097;GO:0050660;GO:0000287;GO:0030976;GO:000398	BP:valine biosynthetic process;BP:isoleucine biosynthetic process;MF:flavin adenine dinucleotide binding;MF:magnesium ion binding;MF:thiamine pyrophosphate binding;MF:acetolactate synthase activity;	K01652	E2.2.1.6L, ilvB, ilvG, ilvI	map00290;map00770;map00650	Valine, leucine and isoleucine biosynthesis;Pantothenate and CoA biosynthesis;Butanoate metabolism	COG0028	E:Amino acid transport and metabolism	XP_002907637.1	acetolactate synthase, mitochondrial precursor [Phytophthora infestans T30-4]	sp|Q5KPJ5|ILVB_CRYNJ;	Acetolactate synthase, mitochondrial OS=Cryptococcus neoformans var. neoformans serotype D;	PF02776.18;PF02775.21;PF00205.22	TPP_enzyme_N;TPP_enzyme_C;TPP_enzyme_M	Thiamine pyrophosphate enzyme, N-terminal TPP binding domain;Thiamine pyrophosphate enzyme, C-terminal TPP binding domain;Thiamine pyrophosphate enzyme, central domain
PITG_02790	conserved hypothetical protein	0.108	-3.21346	9.94274e-08	3.83626e-06	yes	down	3.87	5.43	4.2	0	0.63	0.84	4.5	0.49	GO:0051726;GO:000411	BP:regulation of cell cycle;MF:cyclic-nucleotide phosphodiesterase activity;	K21626	CCNDBP1, DIP1, GCIP	------	------	ENOG41121EG	S:Function unknown	XP_002907682.1	conserved hypothetical protein [Phytophthora infestans T30-4]	------	------	PF13324.6	GCIP	Grap2 and cyclin-D-interacting
PITG_03265	Monovalent Cation:Proton Antiporter-1 (CPA1) Family	4.548	2.18536	5.45605e-15	5.89299e-13	yes	up	1.73	1.34	1.21	8.12	6.27	5.23	1.42667	6.54	GO:0006885;GO:0016021;GO:001538	BP:regulation of pH;CC:integral component of membrane;MF:sodiu;	K14724	SLC9A8, NHE8	------	------	COG0025	P:Inorganic ion transport and metabolism	XP_002906340.1	Monovalent Cation:Proton Antiporter-1 (CPA1) Family [Phytophthora infestans T30-4]	sp|Q8R4D1|SL9A8_MOUSE;	Sodium/hydrogen exchanger 8 OS=Mus musculus OX=10090 GN=Slc9a8 PE=1 SV=1;	PF00999.21	Na_H_Exchanger	Sodium/hydrogen exchanger family
PITG_03357	conserved hypothetical protein	0.001	-10.1694	2.2144e-17	3.07872e-15	yes	down	20.71	14.38	14.05	0	0	0.06	16.38	0.02	GO:0006683;GO:0004336;GO:000455	BP:galactosylceramide catabolic process;MF:galactosylceramidase activity;MF:hydrolase activity, hydrolyzing O-glycosyl compounds;	------	------	------	------	ENOG410YCTG	S:Function unknown	XP_002906430.1	conserved hypothetical protein [Phytophthora infestans T30-4]	sp|Q76FP5|6GAL_HYPRU;	Endo-beta-1,6-galactanase OS=Hypocrea rufa OX=5547 GN=6GAL PE=1 SV=1;	PF14587.6;PF02057.15	Glyco_hydr_30_2;Glyco_hydro_59	O-Glycosyl hydrolase family 30;Glycosyl hydrolase family 59
PITG_03361	conserved hypothetical protein	0.147	-2.76261	0.00102022	0.0132406	yes	down	2.53	1.16	2.22	0	0.13	0.72	1.97	0.283333	GO:0006886;GO:0016192;GO:0016021;GO:0030117;GO:003509	BP:intracellular protein transport;BP:vesicle-mediated transport;CC:integral component of membrane;CC:membrane coat;MF:phosphatidylinositol binding;	------	------	------	------	ENOG4110ADK	S:Function unknown	XP_002906434.1	conserved hypothetical protein [Phytophthora infestans T30-4]	------	------	PF00787.24	PX	PX domain
PITG_03437	conserved hypothetical protein	2.107	1.07544	1.34382e-15	1.5542e-13	yes	up	16.09	12.93	13.74	31.59	30.59	30.41	14.2533	30.8633	GO:001603	BP:cellular response to phosphate starvation;	------	------	------	------	ENOG4111K3Y;ENOG410XU76;ENOG410ZT93;COG5036	T:Signal transduction mechanisms;S:Function unknown;P:Inorganic ion transport and metabolism	XP_002906505.1	conserved hypothetical protein [Phytophthora infestans T30-4]	sp|Q8LBH4|SPX1_ARATH;	SPX domain-containing protein 1 OS=Arabidopsis thaliana OX=3702 GN=SPX1 PE=1 SV=2;	PF03105.19	SPX	SPX domain
PITG_03504	conserved hypothetical protein	2.406	1.26664	0.0027375	0.0288985	yes	up	1.9	1.58	3.54	5.74	4.53	6.98	2.34	5.75	GO:000367	MF:nucleic acid binding;	K16459	CEP120	------	------	------	------	XP_002906572.1	conserved hypothetical protein [Phytophthora infestans T30-4]	------	------	------	------	------
PITG_03620	histidinol-phosphate aminotransferase, putative	0.386	-1.37475	7.84226e-28	1.93378e-25	yes	down	138.65	155.28	165.59	56.8	50.38	72.41	153.173	59.8633	GO:0000105;GO:0030170;GO:000440	BP:histidine biosynthetic process;MF:pyridoxal phosphate binding;MF:histidinol-phosphate transaminase activity;	K00817	hisC	map00340;map00400;map00360;map00350	Histidine metabolism;Phenylalanine, tyrosine and tryptophan biosynthesis;Phenylalanine metabolism;Tyrosine metabolism	COG0079	S:Function unknown	XP_002906677.1	histidinol-phosphate aminotransferase, putative [Phytophthora infestans T30-4]	sp|P56099|HIS8_CANMA;	Histidinol-phosphate aminotransferase OS=Candida maltosa OX=5479 GN=HIS5 PE=3 SV=1;	PF00155.21	Aminotran_1_2	Aminotransferase class I and II
PITG_03662	calcineurin-like phosphoesterase, putative	2.061	1.04312	2.33139e-19	3.67095e-17	yes	up	21.26	20.88	19.54	45.46	45.5	37.36	20.56	42.7733	GO:0016021;GO:0046872;GO:000399	CC:integral component of membrane;MF:metal ion binding;MF:acid phosphatase activity;	K22390	ACP7	------	------	COG1409	S:Function unknown	XP_002906719.1	calcineurin-like phosphoesterase, putative [Phytophthora infestans T30-4]	sp|Q6ZNF0|ACP7_HUMAN;	Acid phosphatase type 7 OS=Homo sapiens OX=9606 GN=ACP7 PE=2 SV=2;	PF00149.28;PF14008.6;PF16656.5	Metallophos;Metallophos_C;Pur_ac_phosph_N	Calcineurin-like phosphoesterase;Iron/zinc purple acid phosphatase-like protein C;Purple acid Phosphatase, N-terminal domain
PITG_03738	2-isopropylmalate synthase	0.429	-1.22089	1.28551e-38	6.00012e-36	yes	down	250.87	277.21	321.32	125.51	114.72	129.56	283.133	123.263	GO:0009098;GO:000385	BP:leucine biosynthetic process;MF:2-isopropylmalate synthase activity;	K01649	leuA, IMS	map00620;map00290	Pyruvate metabolism;Valine, leucine and isoleucine biosynthesis	COG0119;COG0119	B:Chromatin structure and dynamics;K:Transcription	XP_002906784.1	2-isopropylmalate synthase [Phytophthora infestans T30-4]	sp|Q3MBA3|LEU1_ANAVT;	2-isopropylmalate synthase OS=Anabaena variabilis;	PF00682.19;PF08502.10	HMGL-like;LeuA_dimer	HMGL-like;LeuA allosteric
PITG_03776	conserved hypothetical protein	2.675	1.4193	0.000226541	0.00374654	yes	up	0.53	2.12	1.36	3.61	3.2	4.17	1.33667	3.66	GO:0007264;GO:000508	BP:small GTPase mediated signal transduction;MF:guanyl-nucleotide exchange factor activity;	------	------	------	------	------	------	XP_002906822.1	conserved hypothetical protein [Phytophthora infestans T30-4]	------	------	PF00617.19	RasGEF	RasGEF domain
PITG_03957	conserved hypothetical protein	0.301	-1.73006	5.58181e-13	4.5593e-11	yes	down	10.92	7.84	8.55	3.24	3.05	2	9.10333	2.76333	GO:0070940;GO:0016021;GO:0005634;GO:000842	BP:dephosphorylation of RNA polymerase II C-terminal domain;CC:integral component of membrane;CC:nucleus;MF:CTD phosphatase activity;	------	------	------	------	------	------	XP_002906990.1	conserved hypothetical protein [Phytophthora infestans T30-4]	------	------	PF00515.28;PF07719.17;PF13424.6;PF13181.6;PF13428.6;PF13371.6;PF14559.6;PF13432.6	TPR_1;TPR_2;TPR_12;TPR_8;TPR_14;TPR_9;TPR_19;TPR_16	Tetratricopeptide repeat;Tetratricopeptide repeat;Tetratricopeptide repeat;Tetratricopeptide repeat;Tetratricopeptide repeat;Tetratricopeptide repeat;Tetratricopeptide repeat;Tetratricopeptide repeat
PITG_03972	acetyltransferase (GNAT) family, putative	0.431	-1.21475	2.85982e-09	1.4375e-07	yes	down	29.84	28.83	25.4	11.54	11.02	11.98	28.0233	11.5133	GO:0006048;GO:000434	BP:UDP-N-acetylglucosamine biosynthetic process;MF:glucosamine 6-phosphate N-acetyltransferase activity;	------	------	------	------	ENOG411017B;COG0454	S:Function unknown;K:Transcription	XP_002907002.1	acetyltransferase (GNAT) family, putative [Phytophthora infestans T30-4]	sp|P37504|YYAT_BACSU;	Uncharacterized protein YyaT OS=Bacillus subtilis;	PF13673.7;PF13508.7;PF00583.25;PF13527.7	Acetyltransf_10;Acetyltransf_7;Acetyltransf_1;Acetyltransf_9	Acetyltransferase;Acetyltransferase;Acetyltransferase;Acetyltransferase
PITG_04143	ATP-binding Cassette (ABC) Superfamily	3.338	1.73914	2.83848e-11	1.92208e-09	yes	up	2.32	2.21	2.26	6.44	5.67	11.99	2.26333	8.03333	GO:0016021;GO:0016887;GO:0005524;GO:004262	CC:integral component of membrane;MF:ATPase activity;MF:ATP binding;MF:ATPase activity, coupled to transmembrane movement of substances;	------	------	------	------	COG0842;COG1131	V:Defense mechanisms;	XP_002905845.1	ATP-binding Cassette (ABC) Superfamily [Phytophthora infestans T30-4]	sp|Q5W274|PDR3_TOBAC;	Pleiotropic drug resistance protein 3 OS=Nicotiana tabacum OX=4097 GN=PDR3 PE=2 SV=1;	PF00005.27	ABC_tran	ABC transporter
PITG_04149	ATP-binding Cassette (ABC) Superfamily	2.75	1.45958	2.1356e-08	9.30339e-07	yes	up	1.69	2.18	2.4	5.11	4.02	8.36	2.09	5.83	GO:0016021;GO:0016903;GO:0042626;GO:0016887;GO:000552	CC:integral component of membrane;MF:oxidoreductase activity, acting on the aldehyde or oxo group of donors;MF:ATPase activity, coupled to transmembrane movement of substances;MF:ATPase activity;MF:ATP binding;	------	------	------	------	COG0842;COG1131	V:Defense mechanisms;	XP_002905851.1	ATP-binding Cassette (ABC) Superfamily [Phytophthora infestans T30-4]	sp|Q0JLC5|AB36G_ORYSJ;	ABC transporter G family member 36 OS=Oryza sativa subsp. japonica OX=39947 GN=ABCG36 PE=2 SV=1;	PF01061.24;PF00005.27;PF06422.12;PF03193.16;PF13191.6;PF06414.12;PF12698.7	ABC2_membrane;ABC_tran;PDR_CDR;RsgA_GTPase;AAA_16;Zeta_toxin;ABC2_membrane_3	ABC-2 type transporter;ABC transporter;CDR ABC transporter;RsgA GTPase;AAA ATPase domain;Zeta toxin;ABC-2 family transporter protein
PITG_04320	Major Facilitator Superfamily (MFS)	0.301	-1.73236	1.08014e-05	0.000274637	yes	down	2.96	2.09	3.26	0.98	0.65	0.91	2.77	0.846667	GO:0016021;GO:002285	CC:integral component of membrane;MF:transmembrane transporter activity;	------	------	------	------	COG0477;ENOG410XNQK	G:Carbohydrate transport and metabolism;	XP_002905965.1	Major Facilitator Superfamily (MFS) [Phytophthora infestans T30-4]	sp|P14672|GLUT4_HUMAN;	Solute carrier family 2, facilitated glucose transporter member 4 OS=Homo sapiens OX=9606 GN=SLC2A4 PE=1 SV=1;	PF00083.24;PF07690.16	Sugar_tr;MFS_1	Sugar;Major Facilitator Superfamily
PITG_04360	conserved hypothetical protein	0.37	-1.43449	0.00531348	0.0477592	yes	down	2.53	2.22	1.56	1.15	0.67	0.57	2.10333	0.796667	------	------	------	------	------	------	------	------	XP_002905998.1	conserved hypothetical protein [Phytophthora infestans T30-4]	------	------	------	------	------
PITG_04618	trimethyllysine dioxygenase, putative	0.495	-1.01377	2.39518e-11	1.63888e-09	yes	down	50.58	62.36	41.46	26.98	25.15	25.53	51.4667	25.8867	GO:0045329;GO:0050353;GO:0005506;GO:001649	BP:carnitine biosynthetic process;MF:trimethyllysine dioxygenase activity;MF:iron ion binding;MF:oxidoreductase activity;	K00474	TMLHE	map00310	Lysine degradation	COG2175	L:Replication, recombination and repair	XP_002905368.1	trimethyllysine dioxygenase, putative [Phytophthora infestans T30-4]	sp|A5DCB6|TMLH_PICGU;	Trimethyllysine dioxygenase OS=Meyerozyma guilliermondii;	PF02668.16;PF06155.12;PF08943.10	TauD;DUF971;CsiD	Taurine catabolism dioxygenase TauD, TfdA family;Protein of unknown function;CsiD
PITG_04685	hypothetical protein	0.295	-1.7593	7.97433e-22	1.46784e-19	yes	down	138.06	91.27	111.3	35.93	28.38	39.86	113.543	34.7233	------	------	------	------	------	------	------	------	XP_002905422.1	hypothetical protein PITG_04685 [Phytophthora infestans T30-4]	------	------	------	------	------
PITG_04728	conserved hypothetical protein	0.48	-1.05862	0.000398616	0.006093	yes	down	27.47	31.94	20.62	11.25	15.77	13.46	26.6767	13.4933	GO:0003824;GO:004687	MF:catalytic activity;MF:metal ion binding;	K01412	PMPCA, MAS2	------	------	COG0612	O:Posttranslational modification, protein turnover, chaperones	XP_002905458.1	conserved hypothetical protein [Phytophthora infestans T30-4]	------	------	PF11722.8	zf-TRM13_CCCH	CCCH zinc finger in TRM13 protein
PITG_04748	conserved hypothetical protein	0.416	-1.26451	0.000519365	0.00758389	yes	down	20.92	19.8	13.04	10.32	7.1	6.45	17.92	7.95667	GO:0003824;GO:004687	MF:catalytic activity;MF:metal ion binding;	K01412	PMPCA, MAS2	------	------	COG0612	O:Posttranslational modification, protein turnover, chaperones	XP_002905474.1	conserved hypothetical protein [Phytophthora infestans T30-4]	------	------	PF11722.8	zf-TRM13_CCCH	CCCH zinc finger in TRM13 protein
PITG_04880	Equilibrative Nucleoside Transporter (ENT) Family	0.236	-2.08095	0.0052528	0.0473114	yes	down	1.1	2.71	3.1	0.63	0.05	0.98	2.30333	0.553333	GO:0016021;GO:000533	CC:integral component of membrane;MF:nucleoside transmembrane transporter activity;	K15014	SLC29A1_2_3, ENT1_2_3	------	------	ENOG410Y3MT	J:Translation, ribosomal structure and biogenesis	XP_002905583.1	Equilibrative Nucleoside Transporter (ENT) Family [Phytophthora infestans T30-4]	sp|Q84XI3|ENT8_ARATH;	Equilibrative nucleotide transporter 8 OS=Arabidopsis thaliana OX=3702 GN=ETN8 PE=2 SV=1;	PF01733.18	Nucleoside_tran	Nucleoside transporter
PITG_04904	conserved hypothetical protein	2.408	1.26792	4.11165e-10	2.35681e-08	yes	up	7.39	10.81	9.14	24.76	20.42	22.47	9.11333	22.55	GO:001602	CC:integral component of membrane;	------	------	------	------	ENOG41109SW	S:Function unknown	XP_002905606.1	conserved hypothetical protein [Phytophthora infestans T30-4]	------	------	------	------	------
PITG_04926	conserved hypothetical protein	0.42	-1.2502	5.8178e-06	0.000155251	yes	down	5.4	5.26	5.6	2.99	2.38	1.58	5.42	2.31667	------	------	------	------	------	------	ENOG411090P	S:Function unknown	XP_002905628.1	conserved hypothetical protein [Phytophthora infestans T30-4]	------	------	------	------	------
PITG_05092	conserved hypothetical protein	0.093	-3.43162	3.69851e-08	1.54428e-06	yes	down	4.07	2.8	4.44	0.28	0.07	0.72	3.77	0.356667	GO:001602	CC:integral component of membrane;	------	------	------	------	ENOG410Y0HI	S:Function unknown	XP_002998798.1	conserved hypothetical protein [Phytophthora infestans T30-4]	------	------	PF04991.13	LicD	LicD family
PITG_05140	L-threonine 3-dehydrogenase, putative	0.386	-1.37372	2.01324e-48	1.25291e-45	yes	down	126.23	127.81	125.03	52.72	43.89	52.62	126.357	49.7433	GO:0003824;GO:005066	MF:catalytic activity;MF:coenzyme binding;	K15789	TDH	map00260	Glycine, serine and threonine metabolism	COG0451	S:Function unknown	XP_002998838.1	L-threonine 3-dehydrogenase, putative [Phytophthora infestans T30-4]	sp|Q2KIR8|TDH_BOVIN;	L-threonine 3-dehydrogenase, mitochondrial OS=Bos taurus OX=9913 GN=TDH PE=2 SV=1;	PF01370.21;PF16363.5;PF04321.17;PF02719.15;PF01073.19;PF07993.12	Epimerase;GDP_Man_Dehyd;RmlD_sub_bind;Polysacc_synt_2;3Beta_HSD;NAD_binding_4	NAD dependent epimerase/dehydratase family;GDP-mannose 4,6 dehydratase;RmlD substrate binding domain;Polysaccharide biosynthesis protein;3-beta hydroxysteroid dehydrogenase/isomerase family;Male sterility protein
PITG_05374	argininosuccinate synthase	0.231	-2.11628	9.73525e-83	1.59037e-79	yes	down	715.89	655.84	605.2	143.21	137.57	182.37	658.977	154.383	GO:0006526;GO:0006069;GO:0004055;GO:0008270;GO:0051903;GO:000552	BP:arginine biosynthetic process;BP:ethanol oxidation;MF:argininosuccinate synthase activity;MF:zinc ion binding;MF:S;MF:ATP binding;	K01940	argG, ASS1	map00220;map00250	Arginine biosynthesis;Alanine, aspartate and glutamate metabolism	COG0137	E:Amino acid transport and metabolism	XP_002999029.1	argininosuccinate synthase [Phytophthora infestans T30-4]	sp|B9K8S7|ASSY_THENN;	Argininosuccinate synthase OS=Thermotoga neapolitana;	PF00764.19	Arginosuc_synth	Arginosuccinate synthase
PITG_05385	Zinc (Zn2 )-Iron (Fe2 ) Permease (ZIP) Family	0.252	-1.98946	3.0315e-26	6.71504e-24	yes	down	10.79	7.51	7.85	2.34	2.06	2.18	8.71667	2.19333	GO:0016021;GO:0046873;GO:0005507;GO:001649	CC:integral component of membrane;MF:metal ion transmembrane transporter activity;MF:copper ion binding;MF:oxidoreductase activity;	------	------	------	------	COG2132	Q:Secondary metabolites biosynthesis, transport and catabolism	XP_002999039.1	Zinc (Zn2 )-Iron (Fe2 ) Permease (ZIP) Family [Phytophthora infestans T30-4]	sp|Q9AWU4|LPR1_ORYSJ;	Multicopper oxidase LPR1 homolog 1 OS=Oryza sativa subsp. japonica OX=39947 GN=LPR1 PE=2 SV=1;	PF02535.22;PF07731.14;PF07732.15	Zip;Cu-oxidase_2;Cu-oxidase_3	ZIP Zinc transporter;Multicopper oxidase;Multicopper oxidase
PITG_05386	Zinc (Zn2 )-Iron (Fe2 ) Permease (ZIP) Family	0.399	-1.3257	4.08362e-13	3.42108e-11	yes	down	12.16	8.02	8.17	4.03	3.25	4.08	9.45	3.78667	GO:0016021;GO:0046873;GO:0005507;GO:001649	CC:integral component of membrane;MF:metal ion transmembrane transporter activity;MF:copper ion binding;MF:oxidoreductase activity;	------	------	------	------	COG2132	Q:Secondary metabolites biosynthesis, transport and catabolism	XP_002999040.1	Zinc (Zn2 )-Iron (Fe2 ) Permease (ZIP) Family [Phytophthora infestans T30-4]	sp|P07788|COTA_BACSU;	Spore coat protein A OS=Bacillus subtilis;	PF02535.22;PF07731.14	Zip;Cu-oxidase_2	ZIP Zinc transporter;Multicopper oxidase
PITG_05409	conserved hypothetical protein	0.116	-3.11347	9.03233e-10	4.95981e-08	yes	down	6.41	8.52	8.46	0.41	0.8	1.51	7.79667	0.906667	GO:0016192;GO:0006886;GO:0000027;GO:0005730;GO:0005654;GO:0030131;GO:001602	BP:vesicle-mediated transport;BP:intracellular protein transport;BP:ribosomal large subunit assembly;CC:nucleolus;CC:nucleoplasm;CC:clathrin adaptor complex;CC:integral component of membrane;	K14840	NOP53, GLTSCR2	------	------	ENOG410XZ8E	S:Function unknown	XP_002999060.1	conserved hypothetical protein [Phytophthora infestans T30-4]	------	------	PF07767.11	Nop53	Nop53
PITG_05556	D-lactate dehydrogenase, putative	2.612	1.3852	0.000186913	0.00318069	yes	up	2.19	1.78	1.77	4.26	7.62	3.21	1.91333	5.03	GO:0071949;GO:001649	MF:FAD binding;MF:oxidoreductase activity;	K00102	LDHD, dld	map00620	Pyruvate metabolism	COG0277	C:Energy production and conversion	XP_002999185.1	D-lactate dehydrogenase, putative [Phytophthora infestans T30-4]	sp|Q86WU2|LDHD_HUMAN;	Probable D-lactate dehydrogenase, mitochondrial OS=Homo sapiens OX=9606 GN=LDHD PE=1 SV=1;	PF02913.19;PF01565.23	FAD-oxidase_C;FAD_binding_4	FAD linked oxidases, C-terminal domain;FAD binding domain
PITG_05557	Drug/Metabolite Transporter (DMT) Superfamily	0.462	-1.1145	1.37798e-06	4.27762e-05	yes	down	29.28	19.47	18.37	12.21	10.55	8.91	22.3733	10.5567	GO:0016021;GO:0000139;GO:001516	CC:integral component of membrane;CC:Golgi membrane;MF:pyrimidine nucleotide-sugar transmembrane transporter activity;	------	------	------	------	COG0697	C:Energy production and conversion	XP_002999186.1	Drug/Metabolite Transporter (DMT) Superfamily [Phytophthora infestans T30-4]	sp|Q9VMU8|SENJU_DROME;	UDP-galactose transporter senju OS=Drosophila melanogaster OX=7227 GN=senju PE=1 SV=2;	PF04142.15;PF16913.5;PF00892.20	Nuc_sug_transp;PUNUT;EamA	Nucleotide-sugar transporter;Purine nucleobase transmembrane transport;EamA-like transporter family
PITG_05578	catalase-peroxidase, putative	2.989	1.57978	8.63652e-27	2.01555e-24	yes	up	30.06	31.45	26.63	103.94	87.97	68.76	29.38	86.89	GO:0006979;GO:0020037;GO:000409	BP:response to oxidative stress;MF:heme binding;MF:catalase activity;	------	------	------	------	COG0376	O:Posttranslational modification, protein turnover, chaperones	XP_002999204.1	catalase-peroxidase, putative [Phytophthora infestans T30-4]	sp|Q5ZZ17|KATG2_LEGPH;	Catalase-peroxidase 2 OS=Legionella pneumophila subsp. pneumophila;	PF00141.23	peroxidase	Peroxidase
PITG_05579	catalase-peroxidase, putative	3.418	1.77305	2.75902e-29	7.51201e-27	yes	up	118.27	135.41	120.51	527.63	449.29	314.76	124.73	430.56	GO:0006979;GO:0020037;GO:000409	BP:response to oxidative stress;MF:heme binding;MF:catalase activity;	------	------	------	------	COG0376	P:Inorganic ion transport and metabolism	XP_002999205.1	catalase-peroxidase, putative [Phytophthora infestans T30-4]	sp|O31066|KATG_CAUVC;	Catalase-peroxidase OS=Caulobacter vibrioides;	PF00141.23	peroxidase	Peroxidase
PITG_05714	adenylate kinase, putative	0.496	-1.0121	2.03081e-07	7.53996e-06	yes	down	22.09	23.76	16.27	9.39	9.97	12.03	20.7067	10.4633	GO:0006139;GO:0005524;GO:0004017;GO:001920	BP:nucleobase-containing compound metabolic process;MF:ATP binding;MF:adenylate kinase activity;MF:nucleobase-containing compound kinase activity;	K00939	adk, AK	map00730;map00230	Thiamine metabolism;Purine metabolism	COG0563	S:Function unknown	XP_002997979.1	adenylate kinase, putative [Phytophthora infestans T30-4]	sp|Q8VYL1|KAD5_ARATH;	Adenylate kinase 5, chloroplastic OS=Arabidopsis thaliana OX=3702 GN=At5g35170 PE=1 SV=1;	PF00406.22;PF13207.6;PF13238.6	ADK;AAA_17;AAA_18	Adenylate kinase;AAA domain;AAA domain
PITG_05763	conserved hypothetical protein	0.389	-1.36321	6.70037e-14	6.2998e-12	yes	down	6.55	6.26	4.4	2.28	2.13	2.33	5.73667	2.24667	GO:0007165;GO:0006511;GO:0016021;GO:0016758;GO:003162	BP:signal transduction;BP:ubiquitin-dependent protein catabolic process;CC:integral component of membrane;MF:transferase activity, transferring hexosyl groups;MF:ubiquitin protein ligase binding;	------	------	------	------	COG0666	O:Posttranslational modification, protein turnover, chaperones	XP_002998019.1	conserved hypothetical protein [Phytophthora infestans T30-4]	sp|Q54HT1|TIRA_DICDI;	Protein tirA OS=Dictyostelium discoideum OX=44689 GN=tirA PE=2 SV=1;	PF12796.7;PF13676.6;PF13606.6;PF13637.6;PF00023.30;PF13857.6;PF01582.20	Ank_2;TIR_2;Ank_3;Ank_4;Ank;Ank_5;TIR	Ankyrin repeats;TIR domain;Ankyrin repeat;Ankyrin repeats;Ankyrin repeat;Ankyrin repeats;TIR domain
PITG_05853	pterin-4-alpha-carbinolamine dehydratase	2.126	1.08832	8.91438e-06	0.000230697	yes	up	1.19	4.42	1.21	4.94	2.76	2.5	2.27333	3.4	GO:0006729;GO:000812	BP:tetrahydrobiopterin biosynthetic process;MF:4-alpha-hydroxytetrahydrobiopterin dehydratase activity;	K01724	PCBD, phhB	map00790	Folate biosynthesis	COG2154	H:Coenzyme transport and metabolism	XP_002998092.1	pterin-4-alpha-carbinolamine dehydratase [Phytophthora infestans T30-4]	sp|Q54RY8|PHS_DICDI;	Pterin-4-alpha-carbinolamine dehydratase OS=Dictyostelium discoideum OX=44689 GN=pcbd PE=3 SV=1;	PF01329.19	Pterin_4a	Pterin 4 alpha carbinolamine dehydratase
PITG_05964	conserved hypothetical protein	0.327	-1.61281	0.00111461	0.0141701	yes	down	5.74	5.58	4.21	2.17	2.04	1.03	5.17667	1.74667	------	------	------	------	------	------	ENOG411098J;ENOG410YTEA	S:Function unknown;	XP_002998189.1	conserved hypothetical protein [Phytophthora infestans T30-4]	------	------	------	------	------
PITG_06099	secreted RxLR effector peptide protein, putative	0.441	-1.18085	0.000120446	0.00224553	yes	down	24.2	16.85	20.79	10.38	8.51	9.97	20.6133	9.62	GO:0009405;GO:0016021;GO:0044196;GO:0005576;GO:0030430;GO:004202	BP:pathogenesis;CC:integral component of membrane;CC:host cell nucleolus;CC:extracellular region;CC:host cell cytoplasm;CC:host cell nucleus;	------	------	------	------	------	------	XP_002998286.1	secreted RxLR effector peptide protein, putative [Phytophthora infestans T30-4]	sp|D0N6E1|RD50_PHYIT;	RxLR effector protein PexRD50 OS=Phytophthora infestans;	PF16810.5	RXLR	RXLR phytopathogen effector protein, Avirulence activity
PITG_06158	conserved hypothetical protein	0.26	-1.94213	5.77424e-06	0.000154639	yes	down	5.45	4.25	8.56	1.1	0.82	0.88	6.08667	0.933333	------	------	------	------	------	------	ENOG41109UX;ENOG4111FWW	S:Function unknown;	XP_002998334.1	conserved hypothetical protein [Phytophthora infestans T30-4]	------	------	PF13365.6;PF00089.26	Trypsin_2;Trypsin	Trypsin-like peptidase domain;Trypsin
PITG_06246	secreted RxLR effector peptide protein, putative	2.014	1.0103	0.00144111	0.0173424	yes	up	1.44	1.35	1.22	2.81	2.94	2.44	1.33667	2.73	GO:001678	MF:hydrolase activity;	------	------	------	------	ENOG41109CB	S:Function unknown	XP_002998405.1	secreted RxLR effector peptide protein, putative [Phytophthora infestans T30-4]	sp|D0NRQ7|RXLRR_PHYIT;	RxLR effector protein PITG_15127 OS=Phytophthora infestans;	------	------	------
PITG_06260	dihydroxyacetone kinase, putative	2.025	1.01803	1.30819e-06	4.09012e-05	yes	up	3.03	2.5	3.5	6.35	5.84	6.28	3.01	6.15667	GO:0006071;GO:0004371;GO:000552	BP:glycerol metabolic process;MF:glycerone kinase activity;MF:ATP binding;	K00863;ppp;psoj	DAK, TKFC;;	map00051;map00561	Fructose and mannose metabolism;Glycerolipid metabolism	COG2376	G:Carbohydrate transport and metabolism	XP_002998417.1	dihydroxyacetone kinase, putative [Phytophthora infestans T30-4]	sp|O04059|DHBK_SOLLC;	Putative 3,4-dihydroxy-2-butanone kinase OS=Solanum lycopersicum OX=4081 GN=DHBK PE=2 SV=1;	PF02733.17;PF02734.17	Dak1;Dak2	Dak1 domain;DAK2 domain
PITG_06516	conserved hypothetical protein	2.415	1.27205	0.00125299	0.0155659	yes	up	0.76	1.27	1.09	2.55	3.12	2.05	1.04	2.57333	GO:001602	CC:integral component of membrane;	------	------	------	------	ENOG4110954	S:Function unknown	XP_002998617.1	conserved hypothetical protein [Phytophthora infestans T30-4]	------	------	------	------	------
PITG_06517	conserved hypothetical protein	0.237	-2.07943	0.00165532	0.0194638	yes	down	0.68	1.82	3.5	0.32	0.2	0.92	2	0.48	------	------	------	------	------	------	ENOG41109AJ	S:Function unknown	XP_002998618.1	conserved hypothetical protein [Phytophthora infestans T30-4]	------	------	------	------	------
PITG_06579	conserved hypothetical protein	0.382	-1.38962	1.17017e-47	6.64912e-45	yes	down	132.67	145.07	130.45	51.56	52.82	55.4	136.063	53.26	GO:001602	CC:integral component of membrane;	------	------	------	------	ENOG410ZCP0	S:Function unknown	XP_002998670.1	conserved hypothetical protein [Phytophthora infestans T30-4]	------	------	PF04588.13;PF03386.14	HIG_1_N;ENOD93	Hypoxia induced protein conserved region;Early nodulin 93 ENOD93 protein
PITG_06591	berberine-like protein	0.304	-1.71718	9.95096e-08	3.83626e-06	yes	down	3.8	3.85	3.01	1.41	0.88	1.01	3.55333	1.1	GO:0050660;GO:0071949;GO:001649	MF:flavin adenine dinucleotide binding;MF:FAD binding;MF:oxidoreductase activity;	------	------	------	------	COG0277	C:Energy production and conversion	XP_002998679.1	berberine-like protein [Phytophthora infestans T30-4]	sp|G2QG48|XYLO_MYCTT;	Xylooligosaccharide oxidase OS=Myceliophthora thermophila;	PF01565.23;PF08031.12	FAD_binding_4;BBE	FAD binding domain;Berberine and berberine like
PITG_06756	retinol dehydrogenase, putative	0.146	-2.77493	2.65768e-05	0.000607042	yes	down	5.55	3.44	6.87	0.21	0.25	1.89	5.28667	0.783333	------	------	------	------	------	------	COG1028	B:Chromatin structure and dynamics	XP_002904747.1	retinol dehydrogenase, putative [Phytophthora infestans T30-4]	sp|Q91WL8|WWOX_MOUSE;	WW domain-containing oxidoreductase OS=Mus musculus OX=10090 GN=Wwox PE=1 SV=1;	PF00106.25;PF13561.6	adh_short;adh_short_C2	short chain dehydrogenase;Enoyl
PITG_06863	ATP-binding Cassette (ABC) Superfamily	0.18	-2.47224	6.66569e-36	2.48897e-33	yes	down	8.39	8.4	9.87	2.11	1.14	1.62	8.88667	1.62333	GO:0005737;GO:0016021;GO:0042626;GO:0016301;GO:0033925;GO:0016887;GO:000552	CC:cytoplasm;CC:integral component of membrane;MF:ATPase activity, coupled to transmembrane movement of substances;MF:kinase activity;MF:mannosyl-glycoprotein endo-beta-N-acetylglucosaminidase activity;MF:ATPase activity;MF:ATP binding;	------	------	------	------	COG1131;COG0842	V:Defense mechanisms;	XP_002904844.1	ATP-binding Cassette (ABC) Superfamily [Phytophthora infestans T30-4]	sp|Q9XIE2|AB36G_ARATH;	ABC transporter G family member 36 OS=Arabidopsis thaliana OX=3702 GN=ABCG36 PE=1 SV=1;	PF01061.24;PF00005.27;PF12698.7;PF13555.6;PF06422.12	ABC2_membrane;ABC_tran;ABC2_membrane_3;AAA_29;PDR_CDR	ABC-2 type transporter;ABC transporter;ABC-2 family transporter protein;P-loop containing region of AAA domain;CDR ABC transporter
PITG_07025	conserved hypothetical protein	0.375	-1.41614	2.15159e-06	6.36178e-05	yes	down	6.47	6.25	4.34	2.15	1.99	2.33	5.68667	2.15667	------	------	------	------	------	------	ENOG411093C	S:Function unknown	XP_002904991.1	conserved hypothetical protein [Phytophthora infestans T30-4]	------	------	------	------	------
PITG_07046	major vault protein	2.051	1.03619	4.48966e-11	2.97845e-09	yes	up	16.01	16.82	17.36	33.57	37.99	26.31	16.73	32.6233	------	------	K17266	MVP	------	------	ENOG410ZCU8	Z:Cytoskeleton	XP_002905012.1	major vault protein [Phytophthora infestans T30-4]	sp|P34118|MVPA_DICDI;	Major vault protein alpha OS=Dictyostelium discoideum OX=44689 GN=mvpA PE=1 SV=1;	PF01505.18;PF11978.8;PF17795.1;PF17794.1;PF17796.1	Vault;MVP_shoulder;Vault_3;Vault_2;Vault_4	Major Vault Protein repeat domain;Shoulder domain;Major Vault Protein Repeat domain;Major Vault Protein repeat domain;Major Vault Protein repeat domain
PITG_07118	conserved hypothetical protein	3.052	1.60982	2.48431e-06	7.2797e-05	yes	up	1.71	2.83	1.97	8.6	8.31	3.12	2.17	6.67667	------	------	------	------	------	------	ENOG4110A12	S:Function unknown	XP_002905080.1	conserved hypothetical protein [Phytophthora infestans T30-4]	------	------	------	------	------
PITG_07124	conserved hypothetical protein	0.284	-1.81695	1.3768e-05	0.000342079	yes	down	16.66	14.68	10.61	4.52	5.05	3.06	13.9833	4.21	GO:001602	CC:integral component of membrane;	K05529;psoj;pif	MNN9;;	map00513	Various types of N-glycan biosynthesis	ENOG410XRXN;COG5059	S:Function unknown;Z:Cytoskeleton	XP_002905086.1	conserved hypothetical protein [Phytophthora infestans T30-4]	sp|P53697|MNN9_CANAL;	Mannan polymerase complex subunit MNN9 OS=Candida albicans;	PF03452.14	Anp1	Anp1
PITG_07167	conserved hypothetical protein	2.52	1.33361	1.95215e-14	1.97772e-12	yes	up	32.52	27.97	33.19	70.87	78.48	96.89	31.2267	82.08	------	------	------	------	------	------	ENOG4110ACV;ENOG41109GQ	S:Function unknown;	XP_002905125.1	conserved hypothetical protein [Phytophthora infestans T30-4]	------	------	------	------	------
PITG_07215	protein kinase	2.348	1.23132	0.00157899	0.0188283	yes	up	1.08	2.34	1.04	2.53	2.78	5.34	1.48667	3.55	GO:0016021;GO:0005524;GO:000467	CC:integral component of membrane;MF:ATP binding;MF:protein kinase activity;	------	------	------	------	COG0515	J:Translation, ribosomal structure and biogenesis	XP_002905159.1	protein kinase [Phytophthora infestans T30-4]	sp|Q5UQG7|YR818_MIMIV;	Putative serine/threonine-protein kinase/receptor R818 OS=Acanthamoeba polyphaga mimivirus OX=212035 GN=MIMI_R818 PE=3 SV=1;	PF07714.17;PF00069.25;PF00610.21	Pkinase_Tyr;Pkinase;DEP	Protein tyrosine kinase;Protein kinase domain;Domain found in Dishevelled, Egl-10, and Pleckstrin
PITG_07233	GPI inositol-deacylase, putative	0.18	-2.471	0.00378449	0.0367456	yes	down	1.69	0.84	1	0.33	0.89	0.39	1.17667	0.536667	GO:0015031;GO:0016021;GO:0005789;GO:001678	BP:protein transport;CC:integral component of membrane;CC:endoplasmic reticulum membrane;MF:hydrolase activity, acting on ester bonds;	K05294	PGAP1	map00563	Glycosylphosphatidylinositol (GPI)-anchor biosynthesis	ENOG410YD9N	U:Intracellular trafficking, secretion, and vesicular transport	XP_002905171.1	GPI inositol-deacylase, putative [Phytophthora infestans T30-4]	sp|Q2H102|BST1_CHAGB;	GPI inositol-deacylase OS=Chaetomium globosum;	PF07819.13;PF12697.7	PGAP1;Abhydrolase_6	PGAP1-like protein;Alpha/beta hydrolase family
PITG_07390	conserved hypothetical protein	0.448	-1.15971	4.42128e-08	1.81704e-06	yes	down	8.66	8.61	7.95	3.6	3.57	4.3	8.40667	3.82333	------	------	------	------	------	------	ENOG41109BA	S:Function unknown	XP_002904421.1	conserved hypothetical protein [Phytophthora infestans T30-4]	------	------	------	------	------
PITG_07409	conserved hypothetical protein	0.498	-1.00439	5.0293e-06	0.000136933	yes	down	14.96	16.29	10.12	7.48	6.71	6.8	13.79	6.99667	------	------	------	------	------	------	ENOG41109DV	S:Function unknown	XP_002904437.1	conserved hypothetical protein [Phytophthora infestans T30-4]	------	------	------	------	------
PITG_07458	Ammonium Transporter (Amt) Family	2.113	1.07939	0.00061143	0.00864803	yes	up	2.92	2.76	4.05	9.2	7.16	4.47	3.24333	6.94333	GO:0016021;GO:000851	CC:integral component of membrane;MF:ammonium transmembrane transporter activity;	K06580	SLC42A, RHAG, RHBG, RHCG, CD241	------	------	ENOG410XTF8	U:Intracellular trafficking, secretion, and vesicular transport	XP_002904477.1	Ammonium Transporter (Amt) Family [Phytophthora infestans T30-4]	sp|Q69D47|RHBG_ORYLA;	Ammonium transporter Rh type B OS=Oryzias latipes OX=8090 GN=rhbg PE=2 SV=1;	PF00909.21	Ammonium_transp	Ammonium Transporter Family
PITG_07716	ATP-binding Cassette (ABC) Superfamily	0.379	-1.3996	3.83743e-10	2.22895e-08	yes	down	18.36	17.07	11.55	7.46	6.34	4.12	15.66	5.97333	GO:0016021;GO:0042626;GO:0016887;GO:000552	CC:integral component of membrane;MF:ATPase activity, coupled to transmembrane movement of substances;MF:ATPase activity;MF:ATP binding;	------	------	------	------	COG0842;COG1131	V:Defense mechanisms;	XP_002904654.1	ATP-binding Cassette (ABC) Superfamily [Phytophthora infestans T30-4]	sp|Q0JLC5|AB36G_ORYSJ;	ABC transporter G family member 36 OS=Oryza sativa subsp. japonica OX=39947 GN=ABCG36 PE=2 SV=1;	PF01061.24;PF00005.27;PF12698.7;PF06422.12	ABC2_membrane;ABC_tran;ABC2_membrane_3;PDR_CDR	ABC-2 type transporter;ABC transporter;ABC-2 family transporter protein;CDR ABC transporter
PITG_07717	ATP-binding Cassette (ABC) Superfamily	0.464	-1.10732	2.11047e-08	9.22464e-07	yes	down	30.84	29.94	19.34	14.42	12.87	9.25	26.7067	12.18	GO:0016021;GO:0042626;GO:0016887;GO:000552	CC:integral component of membrane;MF:ATPase activity, coupled to transmembrane movement of substances;MF:ATPase activity;MF:ATP binding;	------	------	------	------	COG0842;COG1131	V:Defense mechanisms;	XP_002904655.1	ATP-binding Cassette (ABC) Superfamily [Phytophthora infestans T30-4]	sp|Q0JLC5|AB36G_ORYSJ;	ABC transporter G family member 36 OS=Oryza sativa subsp. japonica OX=39947 GN=ABCG36 PE=2 SV=1;	PF01061.24;PF00005.27;PF12698.7;PF06422.12;PF13191.6;PF03193.16;PF06414.12;PF08370.11	ABC2_membrane;ABC_tran;ABC2_membrane_3;PDR_CDR;AAA_16;RsgA_GTPase;Zeta_toxin;PDR_assoc	ABC-2 type transporter;ABC transporter;ABC-2 family transporter protein;CDR ABC transporter;AAA ATPase domain;RsgA GTPase;Zeta toxin;Plant PDR ABC transporter associated
PITG_07761	conserved hypothetical protein	2.145	1.10095	3.9693e-11	2.64668e-09	yes	up	21.12	20.11	25.98	52.65	43.17	57.4	22.4033	51.0733	GO:0016021;GO:000550	CC:integral component of membrane;MF:calcium ion binding;	------	------	------	------	COG4539	S:Function unknown	XP_002904683.1	conserved hypothetical protein [Phytophthora infestans T30-4]	sp|O13737|YDR2_SCHPO;	Uncharacterized endoplasmic reticulum membrane protein C16E8.02 OS=Schizosaccharomyces pombe;	PF06127.11	DUF962	Protein of unknown function
PITG_07847	conserved hypothetical protein	0.445	-1.16944	4.39112e-20	7.26425e-18	yes	down	297.52	276.23	300.61	132.91	148.82	104.52	291.453	128.75	GO:0035091;GO:000827	MF:phosphatidylinositol binding;MF:zinc ion binding;	------	------	------	------	ENOG41108XH	S:Function unknown	XP_002904066.1	conserved hypothetical protein [Phytophthora infestans T30-4]	sp|P36096|TUL1_YEAST;	Transmembrane E3 ubiquitin-protein ligase 1 OS=Saccharomyces cerevisiae;	PF12678.7;PF13639.6;PF13445.6;PF12861.7;PF00097.25;PF13923.6;PF17123.5	zf-rbx1;zf-RING_2;zf-RING_UBOX;zf-ANAPC11;zf-C3HC4;zf-C3HC4_2;zf-RING_11	RING-H2 zinc finger domain;Ring finger domain;RING-type zinc-finger;Anaphase-promoting complex subunit 11 RING-H2 finger;Zinc finger, C3HC4 type;Zinc finger, C3HC4 type;RING-like zinc finger
PITG_07911	cytosolic 5'-nucleotidase III-like protein	0.302	-1.72782	4.65428e-06	0.000128327	yes	down	8.61	5.85	5.32	1.25	2.9	1.88	6.59333	2.01	GO:0005737;GO:0000287;GO:000825	CC:cytoplasm;MF:magnesium ion binding;MF:5'-nucleotidase activity;	K01081	E3.1.3.5	map00240;map00230;map00760	Pyrimidine metabolism;Purine metabolism;Nicotinate and nicotinamide metabolism	ENOG410ZQJ8	F:Nucleotide transport and metabolism	XP_002904122.1	cytosolic 5'-nucleotidase III-like protein [Phytophthora infestans T30-4]	sp|Q7ZWS2|5N3BA_XENLA;	7-methylguanosine phosphate-specific 5'-nucleotidase A OS=Xenopus laevis OX=8355 GN=Nt5c3b-a PE=2 SV=2;	PF05822.12;PF12710.7	UMPH-1;HAD	Pyrimidine 5'-nucleotidase;haloacid dehalogenase-like hydrolase
PITG_08178	conserved hypothetical protein	0.418	-1.25802	7.2797e-11	4.59606e-09	yes	down	14.07	15.19	10.13	6.1	5.66	4.91	13.13	5.55667	GO:0046872;GO:001649	MF:metal ion binding;MF:oxidoreductase activity;	------	------	------	------	ENOG4111YCE	S:Function unknown	XP_002904340.1	conserved hypothetical protein [Phytophthora infestans T30-4]	sp|P06845|TYRO_STRGA;	Tyrosinase OS=Streptomyces glaucescens OX=1907 GN=melC2 PE=1 SV=3;	PF00264.20	Tyrosinase	Common central domain of tyrosinase
PITG_08442	conserved hypothetical protein	2.054	1.0387	6.61988e-05	0.0013603	yes	up	16.12	12.92	11.68	19.73	24.39	41.56	13.5733	28.56	GO:001674	MF:transferase activity, transferring acyl groups other than amino-acyl groups;	------	------	------	------	------	------	XP_002903825.1	conserved hypothetical protein [Phytophthora infestans T30-4]	------	------	------	------	------
PITG_08445	cystathionine gamma-lyase	0.262	-1.93052	6.15039e-42	3.21518e-39	yes	down	31.65	32.3	31.72	8.51	7.33	9.71	31.89	8.51667	GO:0007018;GO:0008017;GO:0003777;GO:0003824;GO:0030170;GO:0016829;GO:000552	BP:microtubule-based movement;MF:microtubule binding;MF:microtubule motor activity;MF:catalytic activity;MF:pyridoxal phosphate binding;MF:lyase activity;MF:ATP binding;	K01758	CTH	map00450;map00260;map00270	Selenocompound metabolism;Glycine, serine and threonine metabolism;Cysteine and methionine metabolism	COG0626	E:Amino acid transport and metabolism	XP_002903828.1	cystathionine gamma-lyase [Phytophthora infestans T30-4]	sp|Q55DV9|CGL_DICDI;	Cystathionine gamma-lyase OS=Dictyostelium discoideum OX=44689 GN=cysA PE=1 SV=1;	PF01053.20;PF00155.21;PF06838.11;PF01212.21;PF01041.17	Cys_Met_Meta_PP;Aminotran_1_2;Met_gamma_lyase;Beta_elim_lyase;DegT_DnrJ_EryC1	Cys/Met metabolism PLP-dependent enzyme;Aminotransferase class I and II;Methionine gamma-lyase;Beta-eliminating lyase;DegT/DnrJ/EryC1/StrS aminotransferase family
PITG_08496	conserved hypothetical protein	0.469	-1.09366	1.65e-05	0.000397858	yes	down	13.77	13.16	12.49	7.71	6.86	9.47	13.14	8.01333	GO:000550	MF:calcium ion binding;	------	------	------	------	------	------	XP_002903871.1	conserved hypothetical protein [Phytophthora infestans T30-4]	------	------	------	------	------
PITG_09192	mannan endo-1,4-beta-mannosidase, putative	0.472	-1.08354	7.45823e-08	2.9096e-06	yes	down	17.12	15.52	20.65	7.44	7.34	10.51	17.7633	8.43	GO:0005975;GO:000455	BP:carbohydrate metabolic process;MF:hydrolase activity, hydrolyzing O-glycosyl compounds;	K19355	MAN	map00051	Fructose and mannose metabolism	COG3934	G:Carbohydrate transport and metabolism	RAW21686.1	hypothetical protein PC110_g21871 [Phytophthora cactorum]	sp|Q0C8J3|MANC_ASPTN;	Probable mannan endo-1,4-beta-mannosidase C OS=Aspergillus terreus;	PF00150.18	Cellulase	Cellulase
PITG_09342	Major Facilitator Superfamily (MFS)	0.051	-4.28615	5.90428e-70	7.01482e-67	yes	down	16.71	26.69	24.52	1.28	1.18	1.1	22.64	1.18667	GO:0055085;GO:001602	BP:transmembrane transport;CC:integral component of membrane;	K02575	NRT, narK, nrtP, nasA	map00910	Nitrogen metabolism	COG2223	S:Function unknown	XP_002903614.1	Major Facilitator Superfamily (MFS) [Phytophthora infestans T30-4]	sp|Q9LMZ9|NRT22_ARATH;	High-affinity nitrate transporter 2.2 OS=Arabidopsis thaliana OX=3702 GN=NRT2.2 PE=2 SV=1;	PF07690.16	MFS_1	Major Facilitator Superfamily
PITG_09384	aquaporin, putative	0.23	-2.11875	6.84188e-16	8.12877e-14	yes	down	35.15	46.09	28.91	8.22	11.6	6.14	36.7167	8.65333	GO:0016021;GO:001526	CC:integral component of membrane;MF:channel activity;	------	------	------	------	COG0580	G:Carbohydrate transport and metabolism	XP_002903645.1	aquaporin, putative [Phytophthora infestans T30-4]	sp|G5CTG4|AQP7_MILTA;	Aquaporin-7 OS=Milnesium tardigradum OX=46460 GN=AQP7 PE=2 SV=1;	PF00230.20	MIP	Major intrinsic protein
PITG_09386	aquaporin, putative	0.48	-1.0575	9.84829e-05	0.00190678	yes	down	8.56	10.09	8.89	5.1	4.6	3.88	9.18	4.52667	GO:0016021;GO:0018024;GO:001526	CC:integral component of membrane;MF:histone-lysine N-methyltransferase activity;MF:channel activity;	------	------	------	------	COG0580	G:Carbohydrate transport and metabolism	XP_002903646.1	aquaporin, putative [Phytophthora infestans T30-4]	sp|G5CTG7|AQP10_MILTA;	Aquaporin-10 OS=Milnesium tardigradum OX=46460 GN=AQP10 PE=1 SV=1;	PF00230.20	MIP	Major intrinsic protein
PITG_09449	SCO1 family protein	0.348	-1.52383	0.00330486	0.0334172	yes	down	5.11	8.18	12.67	1.71	1.84	5.77	8.65333	3.10667	GO:001602	CC:integral component of membrane;	K07152	SCO1	------	------	COG1999	S:Function unknown	XP_002903102.1	SCO1 family protein [Phytophthora infestans T30-4]	sp|O75880|SCO1_HUMAN;	Protein SCO1 homolog, mitochondrial OS=Homo sapiens OX=9606 GN=SCO1 PE=1 SV=1;	PF02630.14;PF00578.21	SCO1-SenC;AhpC-TSA	SCO1/SenC;AhpC/TSA family
PITG_09675	phosphatidate cytidylyltransferase, putative	0.029	-5.11792	2.13219e-28	5.68684e-26	yes	down	12.01	7.1	6.97	0.21	0.43	0.1	8.69333	0.246667	GO:0016024;GO:0016021;GO:000460	BP:CDP-diacylglycerol biosynthetic process;CC:integral component of membrane;MF:phosphatidate cytidylyltransferase activity;	------	------	------	------	COG0575;COG5599	I:Lipid transport and metabolism;T:Signal transduction mechanisms	XP_002903285.1	phosphatidate cytidylyltransferase, putative [Phytophthora infestans T30-4]	sp|Q5HPT0|CDSA_STAEQ;	Phosphatidate cytidylyltransferase OS=Staphylococcus epidermidis;	PF01148.20	CTP_transf_1	Cytidylyltransferase family
PITG_10122	Drug/Metabolite Transporter (DMT) Superfamily	0.296	-1.7565	8.89665e-123	3.87568e-119	yes	down	175.42	175.65	191.74	44.41	42.11	40.64	180.937	42.3867	GO:0042545;GO:0045490;GO:0016021;GO:0030599;GO:004533	BP:cell wall modification;BP:pectin catabolic process;CC:integral component of membrane;MF:pectinesterase activity;MF:aspartyl esterase activity;	------	------	------	------	COG0697	S:Function unknown	XP_002902649.1	Drug/Metabolite Transporter (DMT) Superfamily [Phytophthora infestans T30-4]	sp|Q8BY79|S35G1_MOUSE;	Solute carrier family 35 member G1 OS=Mus musculus OX=10090 GN=Slc35g1 PE=2 SV=1;	PF00892.20	EamA	EamA-like transporter family
PITG_10238	conserved hypothetical protein	0.353	-1.50387	1.56671e-05	0.000382001	yes	down	7.99	5.07	10.78	2.76	3.49	2.27	7.94667	2.84	------	------	------	------	------	------	ENOG4111GP2	P:Inorganic ion transport and metabolism	XP_002902074.1	conserved hypothetical protein [Phytophthora infestans T30-4]	------	------	------	------	------
PITG_10248	secreted RxLR effector peptide protein, putative	2.117	1.08236	2.20926e-07	8.17925e-06	yes	up	9.41	9.06	11.02	22.69	17.37	23.13	9.83	21.0633	------	------	------	------	------	------	ENOG41109A9;ENOG41109XH;ENOG4110A0B	S:Function unknown;	XP_002902079.1	secreted RxLR effector peptide protein, putative [Phytophthora infestans T30-4]	sp|D0N4Y1|RD18_PHYIT;	RxLR effector protein PexRD18 OS=Phytophthora infestans;	------	------	------
PITG_10643	conserved hypothetical protein	2.015	1.01109	0.00265153	0.0282189	yes	up	17.23	19.63	20.27	58.85	40.64	26.71	19.0433	42.0667	GO:0015074;GO:0005634;GO:0004190;GO:0008270;GO:000367	BP:DNA integration;CC:nucleus;MF:aspartic-type endopeptidase activity;MF:zinc ion binding;MF:nucleic acid binding;	------	------	------	------	COG2801	L:Replication, recombination and repair	XP_002901500.1	conserved hypothetical protein [Phytophthora infestans T30-4]	------	------	PF00098.23;PF00685.27	zf-CCHC;Sulfotransfer_1	Zinc knuckle;Sulfotransferase domain
PITG_10765	beta-glucan synthesis-associated protein, putative	0.245	-2.0283	1.85674e-74	2.42657e-71	yes	down	101.15	85.42	87.47	23.33	24.39	20.08	91.3467	22.6	GO:0006078;GO:0016021;GO:000455	BP:;CC:integral component of membrane;MF:hydrolase activity, hydrolyzing O-glycosyl compounds;	------	------	------	------	COG2273	S:Function unknown	XP_002901596.1	beta-glucan synthesis-associated protein, putative [Phytophthora infestans T30-4]	sp|P32486|KRE6_YEAST;	Beta-glucan synthesis-associated protein KRE6 OS=Saccharomyces cerevisiae;	PF03935.15	SKN1	Beta-glucan synthesis-associated protein
PITG_10823	hypothetical protein	0.492	-1.02346	0.0027328	0.0288722	yes	down	2.3	2.29	1.46	1.13	1.06	0.8	2.01667	0.996667	------	------	------	------	------	------	ENOG411097A;ENOG410YUX1	S:Function unknown;	XP_002901644.1	hypothetical protein PITG_10823 [Phytophthora infestans T30-4]	------	------	------	------	------
PITG_10880	polygalacturonase, putative	0.002	-9.053	4.56562e-25	9.32314e-23	yes	down	37.23	20.35	20.34	0	0.31	0	25.9733	0.103333	GO:0071555;GO:0005975;GO:0005576;GO:000465	BP:cell wall organization;BP:carbohydrate metabolic process;CC:extracellular region;MF:polygalacturonase activity;	K01184	E3.2.1.15	map00040	Pentose and glucuronate interconversions	COG5434	M:Cell wall/membrane/envelope biogenesis	XP_002901692.1	polygalacturonase, putative [Phytophthora infestans T30-4]	sp|Q0CMU3|PGLR1_ASPTN;	Probable endopolygalacturonase I OS=Aspergillus terreus;	PF00295.17	Glyco_hydro_28	Glycosyl hydrolases family 28
PITG_10915	conserved hypothetical protein	707.527	9.46664	2.72915e-14	2.66174e-12	yes	up	0	0	0	3.5	3	6.65	0	4.38333	GO:0001732;GO:0005737;GO:0016282;GO:0016021;GO:0071540;GO:0033290;GO:000374	BP:formation of cytoplasmic translation initiation complex;CC:cytoplasm;CC:eukaryotic 43S preinitiation complex;CC:integral component of membrane;CC:eukaryotic translation initiation factor 3 complex, eIF3e;CC:eukaryotic 48S preinitiation complex;MF:translation initiation factor activity;	------	------	------	------	COG0381	M:Cell wall/membrane/envelope biogenesis	XP_002901721.1	conserved hypothetical protein [Phytophthora infestans T30-4]	------	------	PF13641.6	Glyco_tranf_2_3	Glycosyltransferase like family 2
PITG_10924	folate-Biopterin Transporter (FBT) family	0.089	-3.48568	2.40708e-59	1.85048e-56	yes	down	28.04	19.41	29.77	2.09	2.01	2.87	25.74	2.32333	GO:0055085;GO:001602	BP:transmembrane transport;CC:integral component of membrane;	------	------	------	------	ENOG4111NW7	G:Carbohydrate transport and metabolism	XP_002901726.1	folate-Biopterin Transporter (FBT) family [Phytophthora infestans T30-4]	------	------	PF03092.16;PF07690.16;PF03209.15	BT1;MFS_1;PUCC	BT1 family;Major Facilitator Superfamily;PUCC protein
PITG_11140	sodium-dependent phosphate transporter, putative	20.589	4.3638	9.12634e-26	1.95528e-23	yes	up	1.27	2.36	2.53	52.25	48.99	27.35	2.05333	42.8633	GO:0016021;GO:001532	CC:integral component of membrane;MF:sodium-dependent phosphate transmembrane transporter activity;	K14683	SLC34A, NPT, nptA	------	------	COG1283	P:Inorganic ion transport and metabolism	XP_002901913.1	sodium-dependent phosphate transporter, putative [Phytophthora infestans T30-4]	sp|O97704|NPT2A_SHEEP;	Sodium-dependent phosphate transport protein 2A OS=Ovis aries OX=9940 GN=SLC34A1 PE=2 SV=1;	PF02690.15	Na_Pi_cotrans	Na+/Pi-cotransporter
PITG_11237	NLI interacting factor-like phosphatase, putative	0.411	-1.28391	2.39741e-08	1.04092e-06	yes	down	18.78	20.91	12.32	7.93	6.96	6.89	17.3367	7.26	GO:001679	MF:phosphatase activity;	------	------	------	------	COG5190	T:Signal transduction mechanisms	XP_002901996.1	NLI interacting factor-like phosphatase, putative [Phytophthora infestans T30-4]	sp|Q9PTJ6|CTDSL_CHICK;	CTD small phosphatase-like protein OS=Gallus gallus OX=9031 GN=NFI1 PE=2 SV=2;	PF03031.18	NIF	NLI interacting factor-like phosphatase
PITG_11266	conserved hypothetical protein	0.485	-1.04285	7.74151e-11	4.84085e-09	yes	down	41.9	32.14	40.34	17.25	22.61	15.69	38.1267	18.5167	------	------	------	------	------	------	ENOG4110A9D	S:Function unknown	XP_002902025.1	conserved hypothetical protein [Phytophthora infestans T30-4]	------	------	------	------	------
PITG_11278	conserved hypothetical protein	0.47	-1.08816	0.000455351	0.00682452	yes	down	8.67	6.44	6.7	3.49	4	3	7.27	3.49667	GO:001674	MF:transferase activity;	------	------	------	------	ENOG411097C	S:Function unknown	XP_002902038.1	conserved hypothetical protein [Phytophthora infestans T30-4]	------	------	------	------	------
PITG_11282	Amino Acid/Auxin Permease (AAAP) Family	0.332	-1.5921	2.65654e-36	1.02113e-33	yes	down	202.16	212.27	208.08	81.17	71.82	56.19	207.503	69.7267	GO:001602	CC:integral component of membrane;	------	------	------	------	ENOG410XXY2	S:Function unknown	XP_002902040.1	Amino Acid/Auxin Permease (AAAP) Family [Phytophthora infestans T30-4]	------	------	PF01490.18	Aa_trans	Transmembrane amino acid transporter protein
PITG_11283	Amino Acid/Auxin Permease (AAAP) Family	0.185	-2.43251	1.47942e-107	3.86692e-104	yes	down	301.16	282.96	277.1	61.15	59.4	44.86	287.073	55.1367	GO:001602	CC:integral component of membrane;	------	------	------	------	ENOG410XXY2	S:Function unknown	XP_002902041.1	Amino Acid/Auxin Permease (AAAP) Family [Phytophthora infestans T30-4]	------	------	PF01490.18	Aa_trans	Transmembrane amino acid transporter protein
PITG_11284	conserved hypothetical protein	0.208	-2.2672	2.03447e-83	3.79836e-80	yes	down	111.82	99.2	89.73	23.01	21.74	18.17	100.25	20.9733	GO:003509	MF:phosphatidylinositol binding;	------	------	------	------	ENOG41109D2	S:Function unknown	XP_002902042.1	conserved hypothetical protein [Phytophthora infestans T30-4]	------	------	------	------	------
PITG_11299	conserved hypothetical protein	0.396	-1.33557	0.00262646	0.0279977	yes	down	27.55	23.9	21.35	12.03	10.57	9.55	24.2667	10.7167	GO:003509	MF:phosphatidylinositol binding;	------	------	------	------	------	------	XP_002902057.1	conserved hypothetical protein [Phytophthora infestans T30-4]	------	------	------	------	------
PITG_11627	conserved hypothetical protein	3.786	1.92057	4.7882e-16	5.74101e-14	yes	up	10.8	10.7	20.61	67.12	50.14	45.96	14.0367	54.4067	GO:0051603;GO:0005634;GO:0005839;GO:0004298;GO:001649	BP:proteolysis involved in cellular protein catabolic process;CC:nucleus;CC:proteasome core complex;MF:threonine-type endopeptidase activity;MF:oxidoreductase activity;	K02738;psoj;pif	PSMB6;;	map03050	Proteasome	ENOG410XS23;ENOG4110991;ENOG41102J3	O:Posttranslational modification, protein turnover, chaperones;S:Function unknown;S:Function unknown	XP_002901170.1	conserved hypothetical protein [Phytophthora infestans T30-4]	------	------	PF14027.6	Questin_oxidase	Questin oxidase-like
PITG_11852	C2 domain-containing protein, putative	0.361	-1.46944	2.67508e-07	9.82041e-06	yes	down	10.98	6.96	8.4	2.47	4.13	3.04	8.78	3.21333	------	------	------	------	------	------	ENOG410ZN2X	S:Function unknown	XP_002901338.1	C2 domain-containing protein, putative [Phytophthora infestans T30-4]	sp|Q8K0T7|UN13C_MOUSE;	Protein unc-13 homolog C OS=Mus musculus OX=10090 GN=Unc13c PE=1 SV=3;	PF00168.30	C2	C2 domain
PITG_11853	C2 domain-containing protein, putative	0.251	-1.99486	3.43648e-37	1.49704e-34	yes	down	126.73	88.86	98.3	22.39	26.4	31	104.63	26.5967	------	------	------	------	------	------	ENOG410ZN2X	S:Function unknown	XP_002901339.1	C2 domain-containing protein, putative [Phytophthora infestans T30-4]	------	------	PF00168.30	C2	C2 domain
PITG_11854	C2 domain-containing protein, putative	0.417	-1.26201	6.64124e-23	1.25789e-20	yes	down	367.35	270.72	271.42	117.72	136.54	131	303.163	128.42	GO:0016021;GO:000823	CC:integral component of membrane;MF:metallopeptidase activity;	------	------	------	------	ENOG410ZN2X	S:Function unknown	XP_002901340.1	C2 domain-containing protein, putative [Phytophthora infestans T30-4]	------	------	PF00168.30	C2	C2 domain
PITG_11855	C2 domain-containing protein, putative	0.255	-1.97092	4.00755e-30	1.16388e-27	yes	down	92.65	62.51	71.26	18.56	23.03	17.05	75.4733	19.5467	------	------	------	------	------	------	ENOG410ZN2X	S:Function unknown	XP_002901341.1	C2 domain-containing protein, putative [Phytophthora infestans T30-4]	sp|Q8K0T7|UN13C_MOUSE;	Protein unc-13 homolog C OS=Mus musculus OX=10090 GN=Unc13c PE=1 SV=3;	PF00168.30	C2	C2 domain
PITG_11858	conserved hypothetical protein	0.442	-1.17931	0.00311985	0.031904	yes	down	6.75	2.87	5.11	2.07	2.38	2.22	4.91	2.22333	GO:000823	MF:metallopeptidase activity;	------	------	------	------	ENOG410ZN2X	S:Function unknown	XP_002901344.1	conserved hypothetical protein [Phytophthora infestans T30-4]	------	------	------	------	------
PITG_11940	chitin-binding protein, putative	0.085	-3.55485	6.60447e-19	1.00365e-16	yes	down	12.32	8.26	11.16	0.85	0.69	1.23	10.58	0.923333	------	------	------	------	------	------	ENOG4111MM1	S:Function unknown	XP_002901403.1	chitin-binding protein, putative [Phytophthora infestans T30-4]	------	------	PF03067.15	LPMO_10	Lytic polysaccharide mono-oxygenase, cellulose-degrading
PITG_11996	conserved hypothetical protein	0.374	-1.41705	1.81692e-36	7.42042e-34	yes	down	251.49	323.36	321.61	117.48	120.52	105.54	298.82	114.513	------	------	------	------	------	------	ENOG410XTQ6	S:Function unknown	XP_002901449.1	conserved hypothetical protein [Phytophthora infestans T30-4]	------	------	PF01442.18;PF07464.11	Apolipoprotein;ApoLp-III	Apolipoprotein A1/A4/E domain;Apolipophorin-III precursor
PITG_12167	Mitochondrial Carrier (MC) Family	0.385	-1.37806	1.12959e-09	6.15108e-08	yes	down	13.44	12.36	11.93	4.16	5.21	5.43	12.5767	4.93333	GO:0016021;GO:002285	CC:integral component of membrane;MF:transmembrane transporter activity;	K15118	SLC25A38	------	------	ENOG410XRMK	U:Intracellular trafficking, secretion, and vesicular transport	XP_002900787.1	Mitochondrial Carrier (MC) Family [Phytophthora infestans T30-4]	sp|Q5EAC0|S2538_BOVIN;	Mitochondrial glycine transporter OS=Bos taurus OX=9913 GN=SLC25A38 PE=2 SV=2;	PF00153.27	Mito_carr	Mitochondrial carrier protein
PITG_12205	conserved hypothetical protein	0.415	-1.26731	0.000989031	0.0129256	yes	down	13.66	17.19	8.88	6.11	8.77	3.81	13.2433	6.23	------	------	------	------	------	------	------	------	XP_002900818.1	conserved hypothetical protein [Phytophthora infestans T30-4]	------	------	------	------	------
PITG_12206	conserved hypothetical protein	0.403	-1.31111	0.00245766	0.026501	yes	down	10.91	14.48	8.1	4.03	3.71	1.55	11.1633	3.09667	------	------	------	------	------	------	------	------	XP_002900819.1	conserved hypothetical protein [Phytophthora infestans T30-4]	------	------	------	------	------
PITG_12208	conserved hypothetical protein	0.39	-1.35958	0.00107889	0.0138236	yes	down	4.47	3.92	3.42	1.62	1.63	1.51	3.93667	1.58667	GO:001630	MF:kinase activity;	------	------	------	------	------	------	XP_002900820.1	conserved hypothetical protein [Phytophthora infestans T30-4]	------	------	------	------	------
PITG_12209	conserved hypothetical protein	0.394	-1.34365	4.25727e-12	3.16127e-10	yes	down	24.29	27.66	17.25	9.18	9.92	7.33	23.0667	8.81	GO:000552	MF:ATP binding;	------	------	------	------	------	------	XP_002900821.1	conserved hypothetical protein [Phytophthora infestans T30-4]	------	------	------	------	------
PITG_12210	conserved hypothetical protein	0.327	-1.61345	2.9555e-12	2.28553e-10	yes	down	18.25	16.02	10.93	4.8	5.7	4.46	15.0667	4.98667	GO:000552	MF:ATP binding;	------	------	------	------	------	------	XP_002900821.1	conserved hypothetical protein [Phytophthora infestans T30-4]	------	------	------	------	------
PITG_12264	protoheme IX farnesyltransferase, putative	0.461	-1.11642	0.000287867	0.00465035	yes	down	5.34	9.54	7.36	3.99	2.26	4.23	7.41333	3.49333	GO:0048034;GO:0016021;GO:000849	BP:heme O biosynthetic process;CC:integral component of membrane;MF:protoheme IX farnesyltransferase activity;	K02257	COX10, ctaB, cyoE	map00190;map00860	Oxidative phosphorylation;Porphyrin and chlorophyll metabolism	COG0109	O:Posttranslational modification, protein turnover, chaperones	XP_002900868.1	protoheme IX farnesyltransferase, putative [Phytophthora infestans T30-4]	sp|Q8CFY5|COX10_MOUSE;	Protoheme IX farnesyltransferase, mitochondrial OS=Mus musculus OX=10090 GN=Cox10 PE=2 SV=1;	PF01040.18	UbiA	UbiA prenyltransferase family
PITG_12296	conserved hypothetical protein	2.132	1.09212	0.000148028	0.00266138	yes	up	2.03	4.11	2.49	5.78	5.8	7.18	2.87667	6.25333	GO:000367	MF:DNA binding;	------	------	------	------	------	------	XP_002900899.1	conserved hypothetical protein [Phytophthora infestans T30-4]	------	------	PF05225.16	HTH_psq	helix-turn-helix, Psq domain
PITG_12298	conserved hypothetical protein	0.456	-1.1314	0.000574317	0.008203	yes	down	3.67	6.63	4.27	2.48	1.89	2.48	4.85667	2.28333	------	------	K18764;K12603	CCRN4L;CNOT6, CCR4	map03018	RNA degradation	COG5239	A:RNA processing and modification	XP_002900901.1	conserved hypothetical protein [Phytophthora infestans T30-4]	sp|Q9C2R2|CCR4_NEUCR;	Glucose-repressible alcohol dehydrogenase transcriptional effector OS=Neurospora crassa;	PF03372.23	Exo_endo_phos	Endonuclease/Exonuclease/phosphatase family
PITG_12361	cutinase, putative	0.475	-1.07487	0.00160424	0.0190079	yes	down	7.91	10.78	13.4	4.07	5.02	6.62	10.6967	5.23667	GO:0016787;GO:005052	MF:hydrolase activity;MF:cutinase activity;	------	------	------	------	ENOG4111WVN;ENOG4111THW	S:Function unknown;	XP_002900286.1	cutinase, putative [Phytophthora infestans T30-4]	sp|P9WP38|CUT3_MYCTO;	Probable cutinase cut3 OS=Mycobacterium tuberculosis;	PF01083.22	Cutinase	Cutinase
PITG_12466	Proton-dependent Oligopeptide Transporter (POT) Family	0.197	-2.34072	1.11376e-178	1.45557e-174	yes	down	82.5	78.85	80.42	16.91	15.56	15.82	80.59	16.0967	GO:0016021;GO:002285	CC:integral component of membrane;MF:transmembrane transporter activity;	K14638	SLC15A3_4, PHT	------	------	COG3104	E:Amino acid transport and metabolism	XP_002900352.1	Proton-dependent Oligopeptide Transporter (POT) Family [Phytophthora infestans T30-4]	sp|Q93Z20|PTR17_ARATH;	Protein NRT1/ PTR FAMILY 8.5 OS=Arabidopsis thaliana OX=3702 GN=NPF8.5 PE=2 SV=1;	PF00854.21	PTR2	POT family
PITG_12514	bifunctional aspartokinase/homoserine dehydrogenase, putative	0.453	-1.14296	7.52467e-31	2.34143e-28	yes	down	111.43	113.1	94.09	49.08	44.41	52.4	106.207	48.63	GO:0008652;GO:0055114;GO:0016021;GO:0050661;GO:0004072;GO:001649	BP:cellular amino acid biosynthetic process;BP:oxidation-reduction process;CC:integral component of membrane;MF:NADP binding;MF:aspartate kinase activity;MF:oxidoreductase activity;	K12524	thrA	map00270;map00300;map00260;map00261	Cysteine and methionine metabolism;Lysine biosynthesis;Glycine, serine and threonine metabolism;Monobactam biosynthesis	COG0460	E:Amino acid transport and metabolism	XP_002900393.1	bifunctional aspartokinase/homoserine dehydrogenase, putative [Phytophthora infestans T30-4]	sp|O81852|AKH2_ARATH;	Bifunctional aspartokinase/homoserine dehydrogenase 2, chloroplastic OS=Arabidopsis thaliana OX=3702 GN=AKHSDH2 PE=1 SV=1;	PF00696.28;PF00742.19;PF01842.25;PF13840.6;PF03447.16	AA_kinase;Homoserine_dh;ACT;ACT_7;NAD_binding_3	Amino acid kinase family;Homoserine dehydrogenase;ACT domain;ACT domain;Homoserine dehydrogenase, NAD binding domain
PITG_12757	alpha-ketoglutarate-dependent sulfonate dioxygenase, putative	2.614	1.38619	1.6106e-05	0.000390519	yes	up	2.29	4.36	2.75	10.45	8.35	6.14	3.13333	8.31333	GO:0051213;GO:001649	MF:dioxygenase activity;MF:oxidoreductase activity;	K10798	PARP2_3_4	map03410	Base excision repair	COG2175	U:Intracellular trafficking, secretion, and vesicular transport	XP_002900145.1	alpha-ketoglutarate-dependent sulfonate dioxygenase, putative [Phytophthora infestans T30-4]	sp|B5BP48|YP54_SCHPO;	Putative alpha-ketoglutarate-dependent sulfonate dioxygenase OS=Schizosaccharomyces pombe;	PF02668.16	TauD	Taurine catabolism dioxygenase TauD, TfdA family
PITG_12795	short chain dehydrogenase, putative	2.245	1.16659	0.000366015	0.00564753	yes	up	8.54	7.36	8.55	24.33	13.28	19.95	8.15	19.1867	GO:0019290;GO:000866	BP:siderophore biosynthetic process;MF:2,3-dihydro-2,3-dihydroxybenzoate dehydrogenase activity;	------	------	------	------	COG1028;ENOG4111VKY	S:Function unknown;	XP_002900181.1	short chain dehydrogenase, putative [Phytophthora infestans T30-4]	sp|P05406|FIXR_BRADU;	Protein FixR OS=Bradyrhizobium diazoefficiens;	PF00106.25;PF13561.6	adh_short;adh_short_C2	short chain dehydrogenase;Enoyl
PITG_12827	sporulation induced hypothetical protein	0.306	-1.70628	6.6993e-13	5.43809e-11	yes	down	24.87	30.82	25.42	7.69	9.64	8.48	27.0367	8.60333	GO:001602	CC:integral component of membrane;	K00799;pif	GST, gst;	map00480	Glutathione metabolism	ENOG410Y7IZ;ENOG4110A9T	S:Function unknown;	XP_002900206.1	sporulation induced hypothetical protein [Phytophthora infestans T30-4]	------	------	PF01124.18	MAPEG	MAPEG family
PITG_12836	UDP-N-acetylglucosamine transferase subunit ALG14	2.49	1.31641	0.0046537	0.0433185	yes	up	2.54	0.98	4.14	5.65	5.5	8.26	2.55333	6.47	GO:0006488;GO:0016021;GO:0016740;GO:000484	BP:dolichol-linked oligosaccharide biosynthetic process;CC:integral component of membrane;MF:transferase activity;MF:ubiquitin-protein transferase activity;	K07441	ALG14	map00510;map00513	N-Glycan biosynthesis;Various types of N-glycan biosynthesis	ENOG4111QSM	S:Function unknown	XP_002900213.1	UDP-N-acetylglucosamine transferase subunit ALG14 [Phytophthora infestans T30-4]	sp|Q96F25|ALG14_HUMAN;	UDP-N-acetylglucosamine transferase subunit ALG14 homolog OS=Homo sapiens OX=9606 GN=ALG14 PE=1 SV=1;	PF08660.11	Alg14	Oligosaccharide biosynthesis protein Alg14 like
PITG_12941	sodium-dependent phosphate transporter, putative	2.336	1.22397	3.15799e-16	3.85718e-14	yes	up	10.65	12.04	10.14	25.58	28.8	23.42	10.9433	25.9333	GO:0016021;GO:0015321;GO:0016887;GO:000552	CC:integral component of membrane;MF:sodium-dependent phosphate transmembrane transporter activity;MF:ATPase activity;MF:ATP binding;	------	------	------	------	COG1283	P:Inorganic ion transport and metabolism	XP_002900495.1	sodium-dependent phosphate transporter, putative [Phytophthora infestans T30-4]	sp|Q5REV9|NPT2B_PONAB;	Sodium-dependent phosphate transport protein 2B OS=Pongo abelii OX=9601 GN=SLC34A2 PE=2 SV=1;	PF02690.15	Na_Pi_cotrans	Na+/Pi-cotransporter
PITG_13022	inorganic phosphate transporter, putative	0.025	-5.32347	2.52208e-105	5.49352e-102	yes	down	38.96	33.6	30.42	1.03	1.02	0.55	34.3267	0.866667	GO:0016021;GO:002285	CC:integral component of membrane;MF:transmembrane transporter activity;	------	------	------	------	ENOG410ZVN7	G:Carbohydrate transport and metabolism	XP_002900563.1	inorganic phosphate transporter, putative [Phytophthora infestans T30-4]	sp|Q9ZWT3|PHT16_ARATH;	Probable inorganic phosphate transporter 1-6 OS=Arabidopsis thaliana OX=3702 GN=PHT1-6 PE=1 SV=1;	PF00083.24;PF07690.16	Sugar_tr;MFS_1	Sugar;Major Facilitator Superfamily
PITG_13023	inorganic phosphate transporter, putative	0.062	-4.00299	2.14567e-118	7.01045e-115	yes	down	80.21	58.33	58.38	5.23	3.08	4.77	65.64	4.36	GO:0016021;GO:002285	CC:integral component of membrane;MF:transmembrane transporter activity;	------	------	------	------	ENOG410ZVN7	G:Carbohydrate transport and metabolism	XP_002900564.1	inorganic phosphate transporter, putative [Phytophthora infestans T30-4]	sp|Q9ZWT3|PHT16_ARATH;	Probable inorganic phosphate transporter 1-6 OS=Arabidopsis thaliana OX=3702 GN=PHT1-6 PE=1 SV=1;	PF00083.24;PF07690.16	Sugar_tr;MFS_1	Sugar;Major Facilitator Superfamily
PITG_13063	purine-cytosine permease, putative	0.242	-2.04913	1.8949e-34	6.51696e-32	yes	down	23.11	20.66	20.01	6	4.55	5.12	21.26	5.22333	GO:0000502;GO:0016021;GO:002285	CC:proteasome complex;CC:integral component of membrane;MF:transmembrane transporter activity;	------	------	------	------	COG1457	F:Nucleotide transport and metabolism	XP_002900598.1	purine-cytosine permease, putative [Phytophthora infestans T30-4]	sp|C8V329|FCY2_EMENI;	Purine-cytosine permease fcyB OS=Emericella nidulans;	PF02133.15	Transp_cyt_pur	Permease for cytosine/purines, uracil, thiamine, allantoin
PITG_13139	threonine synthase	0.464	-1.10767	7.84764e-35	2.77191e-32	yes	down	265.34	275.87	274.42	123.99	108.89	140.7	271.877	124.527	GO:001602	CC:integral component of membrane;	K01733	thrC	map00750;map00260	Vitamin B6 metabolism;Glycine, serine and threonine metabolism	COG0498	E:Amino acid transport and metabolism	XP_002900661.1	threonine synthase [Phytophthora infestans T30-4]	sp|Q42598|THRC_SCHPO;	Threonine synthase OS=Schizosaccharomyces pombe;	PF14821.6;PF00291.25	Thr_synth_N;PALP	Threonine synthase N terminus;Pyridoxal-phosphate dependent enzyme
PITG_13170	hypothetical protein	0.442	-1.17855	1.79838e-06	5.42796e-05	yes	down	17.48	16.8	11.4	6.35	6.9	6.9	15.2267	6.71667	------	------	------	------	------	------	------	------	XP_002900688.1	hypothetical protein PITG_13170 [Phytophthora infestans T30-4]	------	------	------	------	------
PITG_13300	RNA-binding protein NOB1	0.488	-1.03612	5.92079e-06	0.000157594	yes	down	11.59	19.24	15.66	6.68	9.37	6.9	15.4967	7.65	GO:0000469;GO:0042274;GO:0005634;GO:0046872;GO:000452	BP:cleavage involved in rRNA processing;BP:ribosomal small subunit biogenesis;CC:nucleus;MF:metal ion binding;MF:endoribonuclease activity;	K11883	NOB1	map03008	Ribosome biogenesis in eukaryotes	COG1439	S:Function unknown	XP_002899948.1	RNA-binding protein NOB1 [Phytophthora infestans T30-4]	sp|Q9UTK0|NOB1_SCHPO;	20S-pre-rRNA D-site endonuclease nob1 OS=Schizosaccharomyces pombe;	PF17146.4;PF08772.11;PF18044.1;PF00642.24;PF14608.6;PF18345.1	PIN_6;NOB1_Zn_bind;zf-CCCH_4;zf-CCCH;zf-CCCH_2;zf_CCCH_4	PIN domain of ribonuclease;Nin one binding;CCCH-type zinc finger;Zinc finger C-x8-C-x5-C-x3-H type;RNA-binding, Nab2-type zinc finger;Zinc finger domain
PITG_13326	conserved hypothetical protein	0.486	-1.04041	0.00384855	0.0372293	yes	down	4.3	4.25	3.49	2.24	2.48	1.28	4.01333	2	GO:001687	MF:ligase activity;	------	------	------	------	ENOG410Z906	S:Function unknown	XP_002899973.1	conserved hypothetical protein [Phytophthora infestans T30-4]	------	------	------	------	------
PITG_13330	conserved hypothetical protein	0.041	-4.59244	0.00296988	0.0307365	yes	down	3.67	4.17	3.24	0	0.45	0	3.69333	0.15	GO:001687	MF:ligase activity;	------	------	------	------	ENOG410Z906	S:Function unknown	XP_002899977.1	conserved hypothetical protein [Phytophthora infestans T30-4]	------	------	------	------	------
PITG_13335	conserved hypothetical protein	0.264	-1.92269	0.000326948	0.00514999	yes	down	2.55	2.41	2.92	0.56	0.35	1.29	2.62667	0.733333	------	------	------	------	------	------	ENOG410Z906	S:Function unknown	XP_002899982.1	conserved hypothetical protein [Phytophthora infestans T30-4]	------	------	------	------	------
PITG_13448	formate dehydrogenase	0.366	-1.45185	1.01805e-21	1.8226e-19	yes	down	33.97	44.44	47.38	16.82	13.63	16.27	41.93	15.5733	GO:0042183;GO:0005737;GO:0051287;GO:0016616;GO:000886	BP:formate catabolic process;CC:cytoplasm;MF:NAD binding;MF:oxidoreductase activity, acting on the CH-OH group of donors, NAD or NADP as acceptor;MF:formate dehydrogenas;	K00122	FDH	map00630	Glyoxylate and dicarboxylate metabolism	COG1052	S:Function unknown	XP_002899678.1	formate dehydrogenase [Phytophthora infestans T30-4]	sp|P33160|FDH_PSESR;	Formate dehydrogenase OS=Pseudomonas sp.;	PF02826.19;PF00389.30;PF03446.15	2-Hacid_dh_C;2-Hacid_dh;NAD_binding_2	D-isomer specific 2-hydroxyacid dehydrogenase, NAD binding domain;D-isomer specific 2-hydroxyacid dehydrogenase, catalytic domain;NAD binding domain of 6-phosphogluconate dehydrogenase
PITG_13495	conserved hypothetical protein	0.485	-1.04498	9.29537e-07	2.9848e-05	yes	down	167.87	303.01	155.47	128.32	123.65	101.26	208.783	117.743	------	------	------	------	------	------	------	------	XP_002899715.1	conserved hypothetical protein [Phytophthora infestans T30-4]	------	------	------	------	------
PITG_13576	ATP-binding Cassette (ABC) Superfamily	0.321	-1.63931	5.975e-11	3.84667e-09	yes	down	8.73	10.76	6.13	3.41	2.98	1.9	8.54	2.76333	GO:0016021;GO:0016887;GO:000552	CC:integral component of membrane;MF:ATPase activity;MF:ATP binding;	------	------	------	------	COG0842;COG1131	V:Defense mechanisms;	XP_002899779.1	ATP-binding Cassette (ABC) Superfamily [Phytophthora infestans T30-4]	sp|A2WSH0|AB36G_ORYSI;	ABC transporter G family member 36 OS=Oryza sativa subsp. indica OX=39946 GN=ABCG36 PE=2 SV=1;	PF01061.24;PF00005.27;PF03193.16;PF13555.6;PF12698.7	ABC2_membrane;ABC_tran;RsgA_GTPase;AAA_29;ABC2_membrane_3	ABC-2 type transporter;ABC transporter;RsgA GTPase;P-loop containing region of AAA domain;ABC-2 family transporter protein
PITG_13579	ATP-binding Cassette (ABC) Superfamily	0.282	-1.82728	1.35075e-14	1.38999e-12	yes	down	16.36	19.27	10.18	4.37	5.35	3.28	15.27	4.33333	GO:0016021;GO:0016887;GO:000552	CC:integral component of membrane;MF:ATPase activity;MF:ATP binding;	------	------	------	------	COG0842;COG1131	V:Defense mechanisms;	XP_002899781.1	ATP-binding Cassette (ABC) Superfamily [Phytophthora infestans T30-4]	sp|A2WSH0|AB36G_ORYSI;	ABC transporter G family member 36 OS=Oryza sativa subsp. indica OX=39946 GN=ABCG36 PE=2 SV=1;	PF01061.24;PF00005.27;PF03193.16;PF13555.6;PF12698.7;PF08370.11	ABC2_membrane;ABC_tran;RsgA_GTPase;AAA_29;ABC2_membrane_3;PDR_assoc	ABC-2 type transporter;ABC transporter;RsgA GTPase;P-loop containing region of AAA domain;ABC-2 family transporter protein;Plant PDR ABC transporter associated
PITG_13644	conserved hypothetical protein	0.405	-1.30454	0.000125375	0.00232951	yes	down	7.78	6.45	3.97	2.1	2.46	2.94	6.06667	2.5	GO:0004252;GO:000452	MF:serine-type endopeptidase activity;MF:exonuclease activity;	------	------	------	------	ENOG41109DV	S:Function unknown	XP_002899832.1	conserved hypothetical protein [Phytophthora infestans T30-4]	------	------	------	------	------
PITG_13755	phosphatidylinositol kinase (PIK-E3)	0.338	-1.5646	6.13954e-12	4.45765e-10	yes	down	17.57	19.51	13.87	5.69	7.33	4.41	16.9833	5.81	GO:001630	MF:kinase activity;	------	------	------	------	ENOG410XP06	J:Translation, ribosomal structure and biogenesis	XP_002899450.1	phosphatidylinositol kinase (PIK-E3) [Phytophthora infestans T30-4]	sp|Q8W4R8|P4KG6_ARATH;	Phosphatidylinositol 4-kinase gamma 6 OS=Arabidopsis thaliana OX=3702 GN=PI4KG6 PE=2 SV=1;	PF00454.27	PI3_PI4_kinase	Phosphatidylinositol 3- and 4-kinase
PITG_13868	alpha-glucosidase, putative	2.094	1.06622	1.43809e-05	0.000354611	yes	up	2.83	2.03	1.95	5.63	4.88	3.83	2.27	4.78	GO:0005975;GO:0030246;GO:2001070;GO:000455	BP:carbohydrate metabolic process;MF:carbohydrate binding;MF:starch binding;MF:hydrolase activity, hydrolyzing O-glycosyl compounds;	K15925	XYL1	------	------	COG1501	Q:Secondary metabolites biosynthesis, transport and catabolism	XP_002899545.1	alpha-glucosidase, putative [Phytophthora infestans T30-4]	sp|Q9S7Y7|XYL1_ARATH;	Alpha-xylosidase 1 OS=Arabidopsis thaliana OX=3702 GN=XYL1 PE=1 SV=1;	PF01055.26;PF16863.5;PF03423.13;PF16760.5;PF16738.5	Glyco_hydro_31;NtCtMGAM_N;CBM_25;CBM53;CBM26	Glycosyl hydrolases family 31;N-terminal barrel of NtMGAM and CtMGAM, maltase-glucoamylase;Carbohydrate binding domain;Starch/carbohydrate-binding module;Starch-binding module 26
PITG_14298	conserved hypothetical protein	0.448	-1.15824	2.31372e-14	2.27353e-12	yes	down	102.41	71.81	82.88	29.14	34.05	45.51	85.7	36.2333	GO:000817	MF:O-methyltransferase activity;	K00545	COMT	map00350	Tyrosine metabolism	COG4122	S:Function unknown	XP_002997678.1	conserved hypothetical protein [Phytophthora infestans T30-4]	sp|A4IG53|COMTB_DANRE;	Catechol O-methyltransferase B OS=Danio rerio OX=7955 GN=comtb PE=2 SV=1;	------	------	------
PITG_14523	conserved hypothetical protein	0.28	-1.83529	0.00422955	0.0400551	yes	down	2.03	1.86	0.87	0.63	0.44	0.29	1.58667	0.453333	------	------	------	------	------	------	------	------	XP_002898971.1	conserved hypothetical protein [Phytophthora infestans T30-4]	------	------	------	------	------
PITG_14675	conserved hypothetical protein	3.399	1.76505	3.66471e-23	7.04325e-21	yes	up	7.87	7.08	9.45	32.41	24.38	27.45	8.13333	28.08	GO:004687	MF:metal ion binding;	------	------	------	------	ENOG4110ADX;ENOG41109I3;ENOG411096B	S:Function unknown;	XP_002898564.1	conserved hypothetical protein [Phytophthora infestans T30-4]	------	------	PF01363.21	FYVE	FYVE zinc finger
PITG_14721	12-oxophytodienoate reductase, putative	0.087	-3.51657	1.12213e-153	7.33257e-150	yes	down	301.94	215.86	235.61	20.67	22.3	23.98	251.137	22.3167	GO:0016491;GO:001018	MF:oxidoreductase activity;MF:FMN binding;	------	------	------	------	COG1902	C:Energy production and conversion	XP_002898599.1	12-oxophytodienoate reductase, putative [Phytophthora infestans T30-4]	sp|Q84QK0|OPR1_ORYSJ;	12-oxophytodienoate reductase 1 OS=Oryza sativa subsp. japonica OX=39947 GN=OPR1 PE=2 SV=1;	PF00724.20	Oxidored_FMN	NAD
PITG_15406	Amino Acid/Auxin Permease (AAAP) Family	0.28	-1.83604	1.58825e-56	1.15316e-53	yes	down	322.76	309.18	280.77	95.34	90.94	72.79	304.237	86.3567	GO:0006412;GO:0016021;GO:0005840;GO:000373	BP:translation;CC:integral component of membrane;CC:ribosome;MF:structural constituent of ribosome;	K15015	SLC32A, VGAT	------	------	ENOG410XXY2	S:Function unknown	XP_002898363.1	Amino Acid/Auxin Permease (AAAP) Family [Phytophthora infestans T30-4]	sp|O80668|AVT1A_ARATH;	Amino acid transporter AVT1A OS=Arabidopsis thaliana OX=3702 GN=AVT1A PE=2 SV=2;	PF01490.18	Aa_trans	Transmembrane amino acid transporter protein
PITG_15492	peroxiredoxin-2	2.687	1.42615	2.24874e-29	6.25294e-27	yes	up	762.82	935.47	1105.04	2962.79	2406.45	2348.78	934.443	2572.67	GO:0045454;GO:0005623;GO:005192	BP:cell redox homeostasis;CC:cell;MF:peroxiredoxin activity;	K03386	PRDX2_4, ahpC	------	------	COG0450	O:Posttranslational modification, protein turnover, chaperones	ETO76322.1	peroxiredoxin-2, partial [Phytophthora parasitica P1976]	sp|Q61171|PRDX2_MOUSE;	Peroxiredoxin-2 OS=Mus musculus OX=10090 GN=Prdx2 PE=1 SV=3;	PF00578.21;PF08534.10;PF10417.9	AhpC-TSA;Redoxin;1-cysPrx_C	AhpC/TSA family;Redoxin;C-terminal domain of 1-Cys peroxiredoxin
PITG_15504	thioredoxin peroxidase, putative	2.332	1.22171	2.79663e-34	9.37159e-32	yes	up	227.61	248.16	285.93	666.49	543.2	614.3	253.9	607.997	GO:0006281;GO:0006260;GO:0045454;GO:0008622;GO:0005623;GO:0051920;GO:0003887;GO:0008270;GO:0003677;GO:0000166;GO:000460	BP:DNA repair;BP:DNA replication;BP:cell redox homeostasis;CC:epsilon DNA polymerase complex;CC:cell;MF:peroxiredoxin activity;MF:DNA-directed DNA polymerase activity;MF:zinc ion binding;MF:DNA binding;MF:nucleotide binding;MF:peroxidase activity;	K03386	PRDX2_4, ahpC	------	------	COG0450	S:Function unknown	XP_002898444.1	thioredoxin peroxidase, putative [Phytophthora infestans T30-4]	sp|Q9BGI3|PRDX2_BOVIN;	Peroxiredoxin-2 OS=Bos taurus OX=9913 GN=PRDX2 PE=2 SV=1;	PF00578.21;PF08534.10;PF10417.9	AhpC-TSA;Redoxin;1-cysPrx_C	AhpC/TSA family;Redoxin;C-terminal domain of 1-Cys peroxiredoxin
PITG_15565	conserved hypothetical protein	0.43	-1.21634	1.84793e-06	5.55187e-05	yes	down	17.72	14.49	19.06	7.84	8.17	6.89	17.09	7.63333	GO:0032981;GO:000374	BP:mitochondrial respiratory chain complex I assembly;MF:translation initiation factor activity;	------	------	------	------	ENOG41108XN	S:Function unknown	XP_002897713.1	conserved hypothetical protein [Phytophthora infestans T30-4]	------	------	PF06784.11	UPF0240	Uncharacterised protein family
PITG_15566	RNA polymerase I-specific transcription initiation factor rrn3, putative	0.199	-2.33012	1.1056e-05	0.000279479	yes	down	2.15	2.34	1.07	0.63	0.13	0.38	1.85333	0.38	GO:0032981;GO:000374	BP:mitochondrial respiratory chain complex I assembly;MF:translation initiation factor activity;	K15216	RRN3, TIFIA	------	------	ENOG410XRJJ;ENOG410XPT4	K:Transcription;A:RNA processing and modification	XP_002897714.1	RNA polymerase I-specific transcription initiation factor rrn3, putative [Phytophthora infestans T30-4]	sp|B2RS91|RRN3_MOUSE;	RNA polymerase I-specific transcription initiation factor RRN3 OS=Mus musculus OX=10090 GN=Rrn3 PE=1 SV=1;	PF05327.11	RRN3	RNA polymerase I specific transcription initiation factor RRN3
PITG_15659	ribonucleoside-diphosphate reductase small chain	0.47	-1.08912	2.87539e-07	1.04385e-05	yes	down	11.6	11.47	7.88	4.75	4.37	5.11	10.3167	4.74333	GO:0006355;GO:0009263;GO:0016570;GO:001649	BP:regulation of transcription, DNA-templated;BP:deoxyribonucleotide biosynthetic process;BP:histone modification;MF:oxidoreductase activity;	K10808	RRM2	map00240;map00480;map00230	Pyrimidine metabolism;Glutathione metabolism;Purine metabolism	COG0208	F:Nucleotide transport and metabolism	XP_002897943.1	ribonucleoside-diphosphate reductase small chain [Phytophthora infestans T30-4]	sp|O15910|RIR2_TRYBB;	Ribonucleoside-diphosphate reductase small chain OS=Trypanosoma brucei brucei OX=5702 GN=RNR2 PE=2 SV=1;	PF00268.21	Ribonuc_red_sm	Ribonucleotide reductase, small chain
PITG_15707	MtN3-like protein	0.139	-2.84771	1.18086e-08	5.37722e-07	yes	down	3.88	3.22	6.37	0.35	0.7	0.84	4.49	0.63	GO:0008643;GO:001602	BP:carbohydrate transport;CC:integral component of membrane;	K15382	SLC50A, SWEET	------	------	ENOG410ZUQK;ENOG4111M4R	C:Energy production and conversion;	XP_002897985.1	MtN3-like protein [Phytophthora infestans T30-4]	sp|Q7JVE7|SWET1_DROME;	Sugar transporter SWEET1 OS=Drosophila melanogaster OX=7227 GN=slv PE=2 SV=1;	PF03083.16	MtN3_slv	Sugar efflux transporter for intercellular exchange
PITG_15978	conserved hypothetical protein	0.487	-1.03917	0.000565675	0.00814186	yes	down	9.45	11.1	5.98	4.52	5.64	2.82	8.84333	4.32667	GO:000552	MF:ATP binding;	------	------	------	------	------	------	XP_002900821.1	conserved hypothetical protein [Phytophthora infestans T30-4]	------	------	------	------	------
PITG_16072	conserved hypothetical protein	0.359	-1.47878	0.00505763	0.046181	yes	down	4.37	3.44	5.82	2.14	0.83	2	4.54333	1.65667	GO:0018343;GO:0055114;GO:0005965;GO:0051287;GO:0003824;GO:001674	BP:protein farnesylation;BP:oxidation-reduction process;CC:protein farnesyltransferase complex;MF:NAD binding;MF:catalytic activity;MF:transferase activity;	------	------	------	------	COG0111;ENOG410Z7Z7	S:Function unknown;	XP_002897847.1	conserved hypothetical protein [Phytophthora infestans T30-4]	------	------	PF02826.19	2-Hacid_dh_C	D-isomer specific 2-hydroxyacid dehydrogenase, NAD binding domain
PITG_16154	conserved hypothetical protein	0.393	-1.34774	3.59454e-09	1.76605e-07	yes	down	21.57	17.67	29.45	8.01	7.9	9.89	22.8967	8.6	GO:000817	MF:O-methyltransferase activity;	K00545	COMT	map00350	Tyrosine metabolism	COG4122	S:Function unknown	XP_002897918.1	conserved hypothetical protein [Phytophthora infestans T30-4]	sp|Q8NKC1|COMT2_SCHPO;	Probable catechol O-methyltransferase 2 OS=Schizosaccharomyces pombe;	------	------	------
PITG_16201	conserved hypothetical protein	0.498	-1.00642	0.000298422	0.00479089	yes	down	17.12	11.22	10.65	7.33	6.64	5.96	12.9967	6.64333	GO:0006412;GO:0005840;GO:0003735;GO:0004386;GO:000367	BP:translation;CC:ribosome;MF:structural constituent of ribosome;MF:helicase activity;MF:DNA binding;	------	------	------	------	COG0666	S:Function unknown	XP_002897611.1	conserved hypothetical protein [Phytophthora infestans T30-4]	------	------	PF13637.6;PF13857.6;PF12796.7	Ank_4;Ank_5;Ank_2	Ankyrin repeats;Ankyrin repeats;Ankyrin repeats
PITG_16321	conserved hypothetical protein	0.435	-1.19974	0.000103716	0.00199041	yes	down	18.89	20.71	11.5	8.07	8.72	6.36	17.0333	7.71667	GO:001602	CC:integral component of membrane;	------	------	------	------	ENOG41109EJ	S:Function unknown	XP_002897384.1	conserved hypothetical protein [Phytophthora infestans T30-4]	------	------	------	------	------
PITG_16325	conserved hypothetical protein	0.239	-2.06585	3.93371e-13	3.33829e-11	yes	down	8.44	5.3	5.33	1.9	1.24	1.48	6.35667	1.54	GO:001602	CC:integral component of membrane;	------	------	------	------	COG5273	S:Function unknown	XP_002897388.1	conserved hypothetical protein [Phytophthora infestans T30-4]	------	------	PF07004.12	SHIPPO-rpt	Sperm-tail PG-rich repeat
PITG_16441	transmembrane protein, putative	2.229	1.15658	0.000186399	0.00317608	yes	up	0.89	1.4	1.21	2.84	2.41	2.7	1.16667	2.65	GO:0016021;GO:004687	CC:integral component of membrane;MF:metal ion binding;	------	------	------	------	------	------	XP_002897479.1	transmembrane protein, putative [Phytophthora infestans T30-4]	------	------	------	------	------
PITG_16472	kazal serine protease inhibitor PbraEPI2	0.278	-1.84877	1.27348e-29	3.61807e-27	yes	down	30.91	34.88	33.07	9.99	7.67	10.45	32.9533	9.37	GO:003509	MF:phosphatidylinositol binding;	------	------	------	------	ENOG41121N2	S:Function unknown	XP_002897505.1	kazal serine protease inhibitor PbraEPI2 [Phytophthora infestans T30-4]	sp|Q9SN28|ATL7_ARATH;	RING-H2 finger protein ATL7 OS=Arabidopsis thaliana OX=3702 GN=ATL7 PE=2 SV=1;	PF13639.6;PF12678.7;PF00787.24;PF13923.6;PF12861.7;PF17123.5;PF00097.25;PF14634.6;PF13445.6;PF13920.6	zf-RING_2;zf-rbx1;PX;zf-C3HC4_2;zf-ANAPC11;zf-RING_11;zf-C3HC4;zf-RING_5;zf-RING_UBOX;zf-C3HC4_3	Ring finger domain;RING-H2 zinc finger domain;PX domain;Zinc finger, C3HC4 type;Anaphase-promoting complex subunit 11 RING-H2 finger;RING-like zinc finger;Zinc finger, C3HC4 type;zinc-RING finger domain;RING-type zinc-finger;Zinc finger, C3HC4 type
PITG_16480	L-aspartate oxidase, putative	2.536	1.34269	1.15238e-35	4.18346e-33	yes	up	115.83	128.72	116.56	336.48	323.48	265.68	120.37	308.547	GO:0009435;GO:000873	BP:NAD biosynthetic process;MF:L-aspartate oxidase activity;	K00278	nadB	map00250;map00760	Alanine, aspartate and glutamate metabolism;Nicotinate and nicotinamide metabolism	COG0029	H:Coenzyme transport and metabolism	XP_002897513.1	L-aspartate oxidase, putative [Phytophthora infestans T30-4]	sp|Q9KPA4|NADB_VIBCH;	L-aspartate oxidase OS=Vibrio cholerae serotype O1;	PF00890.24;PF07992.14;PF01266.24;PF01134.22	FAD_binding_2;Pyr_redox_2;DAO;GIDA	FAD binding domain;Pyridine nucleotide-disulphide oxidoreductase;FAD dependent oxidoreductase;Glucose inhibited division protein A
PITG_16487	cell 5A endo-1,4-betaglucanase, putative	0.241	-2.05275	1.40628e-23	2.78465e-21	yes	down	30.18	17.16	20.31	5.2	5.59	5.66	22.55	5.48333	GO:0005975;GO:0016021;GO:000455	BP:carbohydrate metabolic process;CC:integral component of membrane;MF:hydrolase activity, hydrolyzing O-glycosyl compounds;	K01179	E3.2.1.4	map00500	Starch and sucrose metabolism	COG2730	G:Carbohydrate transport and metabolism	XP_002897518.1	cell 5A endo-1,4-betaglucanase, putative [Phytophthora infestans T30-4]	sp|P19487|GUNA_XANCP;	Major extracellular endoglucanase OS=Xanthomonas campestris pv. campestris;	PF00150.18	Cellulase	Cellulase
PITG_16504	hypothetical protein	0.352	-1.50501	0.0055309	0.0493402	yes	down	1.17	1.43	1.31	0.76	0.51	0.61	1.30333	0.626667	------	------	------	------	------	------	------	------	XP_002897531.1	hypothetical protein PITG_16504 [Phytophthora infestans T30-4]	------	------	------	------	------
PITG_16548	conserved hypothetical protein	0.176	-2.50321	5.53729e-62	4.82446e-59	yes	down	62.82	46.27	55.12	10.67	10.54	7.92	54.7367	9.71	GO:0006396;GO:0016021;GO:0003924;GO:0008173;GO:0003723;GO:0046873;GO:000552	BP:RNA processing;CC:integral component of membrane;MF:GTPase activity;MF:RNA methyltransferase activity;MF:RNA binding;MF:metal ion transmembrane transporter activity;MF:GTP binding;	------	------	------	------	COG0566;ENOG410XTUD;COG5258	J:Translation, ribosomal structure and biogenesis;S:Function unknown;S:Function unknown	XP_002897569.1	conserved hypothetical protein [Phytophthora infestans T30-4]	sp|Q13395|TARB1_HUMAN;	Probable methyltransferase TARBP1 OS=Homo sapiens OX=9606 GN=TARBP1 PE=1 SV=1;	PF00588.19	SpoU_methylase	SpoU rRNA Methylase family
PITG_16549	hypothetical protein	0.33	-1.60143	2.61403e-41	1.31395e-38	yes	down	659.52	515	479.02	176.95	212.67	201.74	551.18	197.12	------	------	------	------	------	------	------	------	XP_002897570.1	hypothetical protein PITG_16549 [Phytophthora infestans T30-4]	------	------	------	------	------
PITG_16553	conserved hypothetical protein	0.126	-2.98435	1.87014e-66	1.74578e-63	yes	down	74.05	61.01	72.56	12.35	12.18	7.55	69.2067	10.6933	GO:0005975;GO:0005576;GO:003024	BP:carbohydrate metabolic process;CC:extracellular region;MF:cellulose binding;	------	------	------	------	------	------	XP_002897573.1	conserved hypothetical protein [Phytophthora infestans T30-4]	------	------	PF00734.18	CBM_1	Fungal cellulose binding domain
PITG_16555	GTP-binding protein, putative	0.478	-1.06351	3.925e-39	1.89984e-36	yes	down	55.44	52.77	56.95	35.13	32.09	35.48	55.0533	34.2333	GO:0016021;GO:0046873;GO:0003924;GO:000552	CC:integral component of membrane;MF:metal ion transmembrane transporter activity;MF:GTPase activity;MF:GTP binding;	------	------	------	------	COG5258	S:Function unknown	XP_002897574.1	GTP-binding protein, putative [Phytophthora infestans T30-4]	sp|Q3UJK4|GTPB2_MOUSE;	GTP-binding protein 2 OS=Mus musculus OX=10090 GN=Gtpbp2 PE=1 SV=1;	PF00009.27;PF01926.23	GTP_EFTU;MMR_HSR1	Elongation factor Tu GTP binding domain;50S ribosome-binding GTPase
PITG_16684	transmembrane protein, putative	0.464	-1.10781	1.05078e-16	1.34634e-14	yes	down	19.09	20.35	19.71	10	9.73	8.01	19.7167	9.24667	GO:0016021;GO:002285	CC:integral component of membrane;MF:transmembrane transporter activity;	------	------	------	------	ENOG410ZHRP	S:Function unknown	RAW36065.1	hypothetical protein PC110_g7641 [Phytophthora cactorum]	------	------	PF13520.6	AA_permease_2	Amino acid permease
PITG_16689	hypothetical protein	0.161	-2.63295	0.00017168	0.0029876	yes	down	2.77	2.76	1.65	0.12	0.2	0.87	2.39333	0.396667	------	------	------	------	------	------	ENOG4111T8J;ENOG4111FH0	S:Function unknown;I:Lipid transport and metabolism	XP_002896919.1	hypothetical protein PITG_16689 [Phytophthora infestans T30-4]	------	------	------	------	------
PITG_16732	conserved hypothetical protein	0.207	-2.27244	8.14525e-05	0.00161778	yes	down	6.86	4.83	3.4	2	0.65	0.63	5.03	1.09333	------	------	K17478	FKBP15, WAFL	------	------	ENOG41109DZ;ENOG4112APP	S:Function unknown;O:Posttranslational modification, protein turnover, chaperones	XP_002896953.1	conserved hypothetical protein [Phytophthora infestans T30-4]	------	------	------	------	------
PITG_16953	transglutaminase elicitor, putative	0.413	-1.27443	1.61916e-09	8.46431e-08	yes	down	12.15	14	7.68	4.6	4.72	4.7	11.2767	4.67333	GO:001675	MF:transferase activity, transferring amino-acyl groups;	------	------	------	------	ENOG41128HR	S:Function unknown	XP_002897177.1	transglutaminase elicitor, putative [Phytophthora infestans T30-4]	------	------	PF16683.5	TGase_elicitor	Transglutaminase elicitor
PITG_16959	transglutaminase elicitor M81D	0.488	-1.03557	3.2314e-13	2.76021e-11	yes	down	61.6	65.95	45.9	30.36	27.48	27.94	57.8167	28.5933	GO:001675	MF:transferase activity, transferring amino-acyl groups;	------	------	------	------	ENOG41128HR	S:Function unknown	XP_002897181.1	transglutaminase elicitor M81D [Phytophthora infestans T30-4]	------	------	PF16683.5	TGase_elicitor	Transglutaminase elicitor
PITG_17092	protein arginine N-methyltransferase 1	0.349	-1.51841	5.50067e-05	0.0011539	yes	down	6.42	12.02	10.13	3.49	4.77	1.83	9.52333	3.36333	GO:0006479;GO:000816	BP:protein methylation;MF:methyltransferase activity;	K11434	PRMT1	------	------	ENOG410XQYH	S:Function unknown	XP_002896996.1	protein arginine N-methyltransferase 1 [Phytophthora infestans T30-4]	sp|A8IEF3|ANM1_CHLRE;	Protein arginine N-methyltransferase 1 OS=Chlamydomonas reinhardtii OX=3055 GN=PRMT1 PE=1 SV=1;	PF13649.6;PF06325.13;PF13847.6;PF08241.12;PF13489.6;PF08003.11;PF08242.12;PF12847.7;PF05175.14;PF02353.20;PF13679.6	Methyltransf_25;PrmA;Methyltransf_31;Methyltransf_11;Methyltransf_23;Methyltransf_9;Methyltransf_12;Methyltransf_18;MTS;CMAS;Methyltransf_32	Methyltransferase domain;Ribosomal protein L11 methyltransferase;Methyltransferase domain;Methyltransferase domain;Methyltransferase domain;Protein of unknown function;Methyltransferase domain;Methyltransferase domain;Methyltransferase small domain;Mycolic acid cyclopropane synthetase;Methyltransferase domain
PITG_17094	aminotransferase, putative	0.426	-1.23244	3.70307e-18	5.31818e-16	yes	down	25.89	22.9	27.19	10.39	9	13.44	25.3267	10.9433	GO:0009058;GO:0008483;GO:0030170;GO:000382	BP:biosynthetic process;MF:transaminase activity;MF:pyridoxal phosphate binding;MF:catalytic activity;	------	------	------	------	COG1167	K:Transcription	XP_002896998.1	aminotransferase, putative [Phytophthora infestans T30-4]	sp|H3ZPL1|ARAT1_THELN;	Aromatic-amino-acid aminotransferase 1 OS=Thermococcus litoralis;	PF00155.21;PF12897.7	Aminotran_1_2;Aminotran_MocR	Aminotransferase class I and II;Alanine-glyoxylate amino-transferase
PITG_17095	tricarboxylate transporter, putative	0.323	-1.63128	3.2066e-21	5.51409e-19	yes	down	42.87	34.9	46.36	12.57	12.18	16.13	41.3767	13.6267	GO:0016021;GO:002285	CC:integral component of membrane;MF:transmembrane transporter activity;	K15100	SLC25A1, CTP	------	------	ENOG410YAYP	K:Transcription	XP_002896999.1	tricarboxylate transporter, putative [Phytophthora infestans T30-4]	sp|F1R4U0|TXTPB_DANRE;	Tricarboxylate transport protein B, mitochondrial OS=Danio rerio OX=7955 GN=slc25a1b PE=3 SV=2;	PF00153.27	Mito_carr	Mitochondrial carrier protein
PITG_17804	Amino Acid/Auxin Permease (AAAP) Family	0.186	-2.42611	3.80098e-61	3.10469e-58	yes	down	21.16	18.57	23.05	4.31	4	3.91	20.9267	4.07333	GO:001602	CC:integral component of membrane;	------	------	------	------	ENOG410XXY2	S:Function unknown	XP_002896645.1	Amino Acid/Auxin Permease (AAAP) Family [Phytophthora infestans T30-4]	sp|F4J1Q9|AVT1I_ARATH;	Amino acid transporter AVT1I OS=Arabidopsis thaliana OX=3702 GN=AVT1I PE=3 SV=1;	PF01490.18	Aa_trans	Transmembrane amino acid transporter protein
PITG_17805	Amino Acid/Auxin Permease (AAAP) Family	0.271	-1.88461	5.98914e-19	9.20847e-17	yes	down	14.43	11.37	13.14	2.92	4.39	3.33	12.98	3.54667	GO:001602	CC:integral component of membrane;	------	------	------	------	ENOG410XXY2	S:Function unknown	XP_002896646.1	Amino Acid/Auxin Permease (AAAP) Family [Phytophthora infestans T30-4]	sp|F4J1Q9|AVT1I_ARATH;	Amino acid transporter AVT1I OS=Arabidopsis thaliana OX=3702 GN=AVT1I PE=3 SV=1;	PF01490.18	Aa_trans	Transmembrane amino acid transporter protein
PITG_17829	Hypothetical protein	0.428	-1.22521	5.48865e-08	2.19361e-06	yes	down	9.24	8.64	6.92	3.81	3.62	3.34	8.26667	3.59	------	------	------	------	------	------	------	------	XP_002896663.1	Hypothetical protein PITG_17829 [Phytophthora infestans T30-4]	------	------	------	------	------
PITG_17983	adenylosuccinate lyase	0.002	-8.66911	4.09616e-06	0.000115372	yes	down	1.99	0.48	5.66	0	0	0	2.71	0	GO:0044208;GO:0016192;GO:0006886;GO:0009152;GO:0006189;GO:0030131;GO:0004018;GO:007062	BP:'de novo' AMP biosynthetic process;BP:vesicle-mediated transport;BP:intracellular protein transport;BP:purine ribonucleotide biosynthetic process;BP:'de novo' IMP biosynthetic process;CC:clathrin adaptor complex;MF:N6;MF:;	K01756	purB, ADSL	map00250;map00230	Alanine, aspartate and glutamate metabolism;Purine metabolism	COG0015	F:Nucleotide transport and metabolism	XP_002997914.1	adenylosuccinate lyase [Phytophthora infestans T30-4]	sp|P21265|PUR8_CHICK;	Adenylosuccinate lyase OS=Gallus gallus OX=9031 GN=ADSL PE=2 SV=2;	PF00206.20;PF10397.9	Lyase_1;ADSL_C	Lyase;Adenylosuccinate lyase C-terminus
PITG_18078	alkaline phosphatase, putative	0.182	-2.45463	9.87806e-69	1.0758e-65	yes	down	87.42	90.11	121.6	17.04	20.25	17.86	99.71	18.3833	GO:000403	MF:alkaline phosphatase activity;	K01077	E3.1.3.1, phoA, phoB	map00730;map00790	Thiamine metabolism;Folate biosynthesis	COG1785	P:Inorganic ion transport and metabolism	XP_002997709.1	alkaline phosphatase, putative [Phytophthora infestans T30-4]	sp|P11491|PPB_YEAST;	Repressible alkaline phosphatase OS=Saccharomyces cerevisiae;	PF00245.20;PF01676.18	Alk_phosphatase;Metalloenzyme	Alkaline phosphatase;Metalloenzyme superfamily
PITG_18083	alkaline phosphatase, putative	2.868	1.52023	2.43316e-09	1.24215e-07	yes	up	4.16	5.41	5.8	19.1	15.63	9.92	5.12333	14.8833	GO:000403	MF:alkaline phosphatase activity;	K01077	E3.1.3.1, phoA, phoB	map00730;map00790	Thiamine metabolism;Folate biosynthesis	COG1785	P:Inorganic ion transport and metabolism	XP_002997713.1	alkaline phosphatase, putative [Phytophthora infestans T30-4]	sp|P11491|PPB_YEAST;	Repressible alkaline phosphatase OS=Saccharomyces cerevisiae;	PF00245.20;PF01676.18	Alk_phosphatase;Metalloenzyme	Alkaline phosphatase;Metalloenzyme superfamily
PITG_18255	conserved hypothetical protein	0.222	-2.17271	3.79007e-08	1.57747e-06	yes	down	3.71	3.13	2.3	0.94	0.59	0.53	3.04667	0.686667	GO:0006486;GO:0016021;GO:001675	BP:protein glycosylation;CC:integral component of membrane;MF:transferase activity, transferring glycosyl groups;	K05535	MNN2	map00513	Various types of N-glycan biosynthesis	ENOG4111S0W;ENOG410Y8JE;COG1404	S:Function unknown;O:Posttranslational modification, protein turnover, chaperones	XP_002997882.1	conserved hypothetical protein [Phytophthora infestans T30-4]	sp|P38069|MNN2_YEAST;	Alpha-1,2-mannosyltransferase MNN2 OS=Saccharomyces cerevisiae;	PF11051.8	Mannosyl_trans3	Mannosyltransferase putative
PITG_18337	endoglucanase, putative	0.347	-1.52544	2.23158e-06	6.58342e-05	yes	down	26.96	29.03	15.43	8.61	11.16	5.81	23.8067	8.52667	GO:0030245;GO:0016491;GO:000455	BP:cellulose catabolic process;MF:oxidoreductase activity;MF:hydrolase activity, hydrolyzing O-glycosyl compounds;	------	------	------	------	COG5297	G:Carbohydrate transport and metabolism	XP_002997788.1	endoglucanase, putative [Phytophthora infestans T30-4]	sp|P26414|GUNA_THEBI;	Endoglucanase A OS=Thermobispora bispora OX=2006 GN=celA PE=3 SV=1;	PF01341.17	Glyco_hydro_6	Glycosyl hydrolases family 6
PITG_18369	conserved hypothetical protein	0.113	-3.14937	5.3198e-67	5.34803e-64	yes	down	60.46	49.48	50.56	4.76	7.5	6.13	53.5	6.13	------	------	------	------	------	------	------	------	XP_002997815.1	conserved hypothetical protein [Phytophthora infestans T30-4]	------	------	------	------	------
PITG_18393	conserved hypothetical protein	0.318	-1.65494	9.62566e-08	3.73287e-06	yes	down	6.33	5.99	4.09	1.63	1.63	2.04	5.47	1.76667	------	------	------	------	------	------	ENOG410XPG5	S:Function unknown	XP_002997540.1	conserved hypothetical protein [Phytophthora infestans T30-4]	------	------	PF04513.12	Baculo_PEP_C	Baculovirus polyhedron envelope protein, PEP, C terminus
PITG_18576	conserved hypothetical protein	0.457	-1.13076	7.83268e-07	2.55913e-05	yes	down	41.75	31.93	36.48	11.5	10.72	21.03	36.72	14.4167	GO:000817	MF:O-methyltransferase activity;	K00545	COMT	map00350	Tyrosine metabolism	COG4122	S:Function unknown	XP_002997678.1	conserved hypothetical protein [Phytophthora infestans T30-4]	sp|A4IG53|COMTB_DANRE;	Catechol O-methyltransferase B OS=Danio rerio OX=7955 GN=comtb PE=2 SV=1;	------	------	------
PITG_18762	conserved hypothetical protein	0.17	-2.55413	1.33667e-08	6.02375e-07	yes	down	4.9	5.24	2.32	0.72	1.01	0.32	4.15333	0.683333	GO:000552	MF:ATP binding;	------	------	------	------	------	------	XP_002997406.1	conserved hypothetical protein [Phytophthora infestans T30-4]	------	------	PF06346.12	Drf_FH1	Formin Homology Region 1
PITG_18763	conserved hypothetical protein	0.273	-1.87495	3.03259e-09	1.5185e-07	yes	down	7.15	8.48	4.54	2.39	1.73	1.52	6.72333	1.88	GO:000552	MF:ATP binding;	------	------	------	------	------	------	XP_002895443.1	conserved hypothetical protein [Phytophthora infestans T30-4]	------	------	------	------	------
PITG_18764	conserved hypothetical protein	0.366	-1.45089	3.97301e-12	2.98409e-10	yes	down	82.15	92.1	53.43	31.65	31.37	19.93	75.8933	27.65	------	------	------	------	------	------	------	------	XP_002900818.1	conserved hypothetical protein [Phytophthora infestans T30-4]	------	------	------	------	------
PITG_18795	conserved hypothetical protein	2.154	1.10673	4.75096e-12	3.50793e-10	yes	up	10.17	10.95	12.97	31.62	27.38	20.34	11.3633	26.4467	GO:0035091;GO:000827	MF:phosphatidylinositol binding;MF:zinc ion binding;	------	------	------	------	ENOG410ZRB5	S:Function unknown	XP_002997270.1	conserved hypothetical protein [Phytophthora infestans T30-4]	sp|Q8GUU2|RIE1_ARATH;	E3 ubiquitin protein ligase RIE1 OS=Arabidopsis thaliana OX=3702 GN=RIE1 PE=2 SV=1;	PF13639.6;PF00787.24;PF12678.7;PF17123.5;PF12861.7;PF13923.6;PF13920.6;PF00097.25	zf-RING_2;PX;zf-rbx1;zf-RING_11;zf-ANAPC11;zf-C3HC4_2;zf-C3HC4_3;zf-C3HC4	Ring finger domain;PX domain;RING-H2 zinc finger domain;RING-like zinc finger;Anaphase-promoting complex subunit 11 RING-H2 finger;Zinc finger, C3HC4 type;Zinc finger, C3HC4 type;Zinc finger, C3HC4 type
PITG_19143	conserved hypothetical protein	0.245	-2.02899	2.86547e-15	3.17363e-13	yes	down	35.32	32.79	23.17	6.72	10.24	5.91	30.4267	7.62333	------	------	------	------	------	------	------	------	XP_002997454.1	conserved hypothetical protein [Phytophthora infestans T30-4]	------	------	------	------	------
PITG_19473	conserved hypothetical protein	2.294	1.19808	7.60883e-05	0.00152049	yes	up	0.3	0.47	0.51	1.07	0.99	0.89	0.426667	0.983333	------	------	------	------	------	------	------	------	XP_002997017.1	conserved hypothetical protein [Phytophthora infestans T30-4]	------	------	PF00514.23;PF05804.12	Arm;KAP	Armadillo/beta-catenin-like repeat;Kinesin-associated protein
PITG_19649	endopolygalacturonase, putative	0.354	-1.49914	3.50185e-30	1.04013e-27	yes	down	81.51	77.61	74.73	26.2	25.5	33.09	77.95	28.2633	GO:0071555;GO:0005975;GO:0005576;GO:000465	BP:cell wall organization;BP:carbohydrate metabolic process;CC:extracellular region;MF:polygalacturonase activity;	K01184	E3.2.1.15	map00040	Pentose and glucuronate interconversions	COG5434	M:Cell wall/membrane/envelope biogenesis	XP_002896210.1	endopolygalacturonase, putative [Phytophthora infestans T30-4]	sp|O74213|PGLR1_ASPAC;	Endopolygalacturonase I OS=Aspergillus aculeatus OX=5053 GN=pgaI PE=1 SV=1;	PF00295.17	Glyco_hydro_28	Glycosyl hydrolases family 28
PITG_19773	serine/threonine protein kinase	2.099	1.06983	0.00471317	0.0437785	yes	up	0.7	0.93	0.88	2.28	1.85	1.2	0.836667	1.77667	GO:0004674;GO:0005524;GO:000467	MF:protein serine/threonine kinase activity;MF:ATP binding;MF:protein kinase activity;	K08857	NEK1_4_5	------	------	ENOG410Y7JF	I:Lipid transport and metabolism	XP_002896013.1	serine/threonine protein kinase [Phytophthora infestans T30-4]	sp|P51954|NEK1_MOUSE;	Serine/threonine-protein kinase Nek1 OS=Mus musculus OX=10090 GN=Nek1 PE=1 SV=2;	PF00069.25;PF07714.17;PF14531.6;PF17667.1	Pkinase;Pkinase_Tyr;Kinase-like;Pkinase_fungal	Protein kinase domain;Protein tyrosine kinase;Kinase-like;Fungal protein kinase
PITG_19938	NPP1-like protein	0.484	-1.04564	1.16773e-09	6.33239e-08	yes	down	64.61	57.95	45.08	30.51	27.46	23.61	55.88	27.1933	GO:000374	MF:translation initiation factor activity;	------	------	------	------	------	------	XP_002895734.1	NPP1-like protein [Phytophthora infestans T30-4]	sp|L7NCS1|NLP10_PHYCP;	NLP effector protein 10 OS=Phytophthora capsici OX=4784 GN=NLP10 PE=2 SV=1;	PF05630.11	NPP1	Necrosis inducing protein
PITG_20096	conserved hypothetical protein	0.003	-8.32814	2.00338e-05	0.000473457	yes	down	4.86	0.45	0.91	0	0	0	2.07333	0	------	------	------	------	------	------	ENOG411090P	S:Function unknown	XP_002896106.1	conserved hypothetical protein [Phytophthora infestans T30-4]	------	------	------	------	------
PITG_20230	Amino Acid/Auxin Permease (AAAP) Family	2.171	1.11844	1.96554e-22	3.66966e-20	yes	up	123.57	164.34	171.06	330.3	326.55	353.97	152.99	336.94	GO:001602	CC:integral component of membrane;	K15015	SLC32A, VGAT	------	------	ENOG410XXY2	S:Function unknown	XP_002895902.1	Amino Acid/Auxin Permease (AAAP) Family [Phytophthora infestans T30-4]	sp|Q8GYS4|AVT1D_ARATH;	Amino acid transporter AVT1D OS=Arabidopsis thaliana OX=3702 GN=AVT1D PE=2 SV=1;	PF01490.18	Aa_trans	Transmembrane amino acid transporter protein
PITG_20302	conserved hypothetical protein	2.892	1.532	1.21659e-16	1.54365e-14	yes	up	7.94	7.73	9.99	31.15	21.53	24.68	8.55333	25.7867	GO:0051603;GO:0005634;GO:0005839;GO:0004298;GO:001649	BP:proteolysis involved in cellular protein catabolic process;CC:nucleus;CC:proteasome core complex;MF:threonine-type endopeptidase activity;MF:oxidoreductase activity;	K02738;psoj;pif	PSMB6;;	map03050	Proteasome	ENOG410XS23;ENOG4110991;ENOG41102J3	O:Posttranslational modification, protein turnover, chaperones;S:Function unknown;S:Function unknown	XP_002895920.1	conserved hypothetical protein [Phytophthora infestans T30-4]	------	------	PF14027.6	Questin_oxidase	Questin oxidase-like
PITG_20537	conserved hypothetical protein	0.489	-1.03163	4.14098e-06	0.000115885	yes	down	14.89	18.12	11.43	8.45	7.25	6.45	14.8133	7.38333	------	------	------	------	------	------	------	------	XP_002895602.1	conserved hypothetical protein [Phytophthora infestans T30-4]	------	------	------	------	------
PITG_20581	conserved hypothetical protein	0.332	-1.59085	1.19389e-11	8.38866e-10	yes	down	11	11.37	9.2	4.36	3.69	2.59	10.5233	3.54667	GO:000552	MF:ATP binding;	------	------	------	------	------	------	XP_002895442.1	conserved hypothetical protein [Phytophthora infestans T30-4]	------	------	------	------	------
PITG_20582	conserved hypothetical protein	0.381	-1.39165	8.17448e-11	5.08725e-09	yes	down	40.11	44.25	26.9	16.79	15.68	10.25	37.0867	14.24	GO:000552	MF:ATP binding;	------	------	------	------	------	------	XP_002900821.1	conserved hypothetical protein [Phytophthora infestans T30-4]	------	------	------	------	------
PITG_20815	ATP-binding Cassette (ABC) Superfamily	0.439	-1.1867	0.000150748	0.00269414	yes	down	5.69	6.01	9.28	3.69	2.75	2.95	6.99333	3.13	GO:0016021;GO:0016887;GO:0042626;GO:000552	CC:integral component of membrane;MF:ATPase activity;MF:ATPase activity, coupled to transmembrane movement of substances;MF:ATP binding;	------	------	------	------	COG0842;COG1131	G:Carbohydrate transport and metabolism;V:Defense mechanisms	XP_002895365.1	ATP-binding Cassette (ABC) Superfamily [Phytophthora infestans T30-4]	sp|A3BXL8|AB53G_ORYSJ;	ABC transporter G family member 53 OS=Oryza sativa subsp. japonica OX=39947 GN=ABCG53 PE=2 SV=1;	PF01061.24;PF12698.7;PF06422.12	ABC2_membrane;ABC2_membrane_3;PDR_CDR	ABC-2 type transporter;ABC-2 family transporter protein;CDR ABC transporter
PITG_20859	conserved hypothetical protein	0.291	-1.782	1.79822e-13	1.60965e-11	yes	down	20.79	9.14	13.76	4.93	3.96	4.48	14.5633	4.45667	GO:000396	MF:RNA-directed DNA polymerase activity;	------	------	------	------	------	------	XP_002895296.1	conserved hypothetical protein [Phytophthora infestans T30-4]	------	------	------	------	------
PITG_20894	conserved hypothetical protein	2.159	1.11063	4.48339e-07	1.5542e-05	yes	up	4.46	5.22	5.02	12.06	11.96	8.15	4.9	10.7233	GO:0006078;GO:001602	BP:;CC:integral component of membrane;	K21850	KRE6	------	------	COG2273	G:Carbohydrate transport and metabolism	XP_002895302.1	conserved hypothetical protein [Phytophthora infestans T30-4]	sp|P32486|KRE6_YEAST;	Beta-glucan synthesis-associated protein KRE6 OS=Saccharomyces cerevisiae;	PF03935.15	SKN1	Beta-glucan synthesis-associated protein
PITG_21175	conserved hypothetical protein	0.486	-1.04132	0.00528973	0.0475785	yes	down	13.74	10.63	11.55	6.88	5.54	6.03	11.9733	6.15	GO:004818	CC:Set1C/COMPASS complex;	K14962	WDR82, SWD2, CPS35	map03015	mRNA surveillance pathway	ENOG410XT9X	S:Function unknown	XP_002895267.1	conserved hypothetical protein [Phytophthora infestans T30-4]	sp|Q5ZMV7|WDR82_CHICK;	WD repeat-containing protein 82 OS=Gallus gallus OX=9031 GN=WDR82 PE=2 SV=1;	PF00400.32;PF12894.7	WD40;ANAPC4_WD40	WD domain, G-beta repeat;Anaphase-promoting complex subunit 4 WD40 domain
PITG_21245	polygalacturonase, putative	0.227	-2.13791	7.09807e-06	0.000187783	yes	down	4.17	4.41	2.68	1.43	0.5	0.7	3.75333	0.876667	GO:0071555;GO:0005975;GO:0005576;GO:000465	BP:cell wall organization;BP:carbohydrate metabolic process;CC:extracellular region;MF:polygalacturonase activity;	K01184	E3.2.1.15	map00040	Pentose and glucuronate interconversions	COG5434	M:Cell wall/membrane/envelope biogenesis	XP_002895233.1	polygalacturonase, putative [Phytophthora infestans T30-4]	sp|Q0CMU3|PGLR1_ASPTN;	Probable endopolygalacturonase I OS=Aspergillus terreus;	PF00295.17;PF05048.13	Glyco_hydro_28;NosD	Glycosyl hydrolases family 28;Periplasmic copper-binding protein
PITG_21522	conserved hypothetical protein	2.93	1.55086	4.05624e-17	5.46505e-15	yes	up	4.68	5.84	6.38	18.92	14.62	16.83	5.63333	16.79	------	------	------	------	------	------	ENOG4110A6C	S:Function unknown	XP_002894889.1	conserved hypothetical protein [Phytophthora infestans T30-4]	------	------	------	------	------
PITG_21532	conserved hypothetical protein	0.452	-1.14715	0.00214318	0.0238376	yes	down	2.15	2.2	1.7	0.98	0.99	0.78	2.01667	0.916667	GO:000484	MF:ubiquitin-protein transferase activity;	------	------	------	------	COG5184;COG5184	D:Cell cycle control, cell division, chromosome partitioning;Z:Cytoskeleton	XP_002895024.1	conserved hypothetical protein [Phytophthora infestans T30-4]	------	------	------	------	------
PITG_21846	conserved hypothetical protein	0.226	-2.14762	5.55152e-19	8.63724e-17	yes	down	7.71	5.74	6.75	1.66	1.76	1.18	6.73333	1.53333	GO:0016021;GO:0005507;GO:0046873;GO:001649	CC:integral component of membrane;MF:copper ion binding;MF:metal ion transmembrane transporter activity;MF:oxidoreductase activity;	------	------	------	------	COG2132	Q:Secondary metabolites biosynthesis, transport and catabolism	XP_002996917.1	conserved hypothetical protein [Phytophthora infestans T30-4]	sp|Q9AWU4|LPR1_ORYSJ;	Multicopper oxidase LPR1 homolog 1 OS=Oryza sativa subsp. japonica OX=39947 GN=LPR1 PE=2 SV=1;	PF07732.15;PF07731.14;PF02535.22	Cu-oxidase_3;Cu-oxidase_2;Zip	Multicopper oxidase;Multicopper oxidase;ZIP Zinc transporter
PITG_21880	conserved hypothetical protein	2.037	1.02653	0.00474433	0.0439742	yes	up	2.93	5.76	3.32	10.4	8.48	6.29	4.00333	8.39	GO:001602	CC:integral component of membrane;	------	------	------	------	ENOG4111IDT	S:Function unknown	XP_002996856.1	conserved hypothetical protein [Phytophthora infestans T30-4]	------	------	PF03227.16	GILT	Gamma interferon inducible lysosomal thiol reductase
PITG_22001	Major Facilitator Superfamily (MFS)	0.056	-4.16383	0.0030025	0.031044	yes	down	36.47	25.68	32.98	0.95	0.04	4.57	31.71	1.85333	GO:0008643;GO:0055085;GO:0016021;GO:002285	BP:carbohydrate transport;BP:transmembrane transport;CC:integral component of membrane;MF:transmembrane transporter activity;	------	------	------	------	ENOG410XSSD	G:Carbohydrate transport and metabolism	XP_002908942.1	Major Facilitator Superfamily (MFS) [Phytophthora infestans T30-4]	sp|P36035|JEN1_YEAST;	Carboxylic acid transporter protein homolog OS=Saccharomyces cerevisiae;	PF07690.16;PF00083.24	MFS_1;Sugar_tr	Major Facilitator Superfamily;Sugar
PITG_22391	sodium transport ATPase, putative	2.416	1.27275	1.1579e-12	9.22719e-11	yes	up	21.17	30.3	33.29	82.34	68.83	56.15	28.2533	69.1067	GO:0016021;GO:0005524;GO:000016	CC:integral component of membrane;MF:ATP binding;MF:nucleotide binding;	------	------	------	------	COG0474	P:Inorganic ion transport and metabolism	XP_002909842.1	sodium transport ATPase, putative [Phytophthora infestans T30-4]	sp|O34431|ATCL_BACSU;	Calcium-transporting ATPase OS=Bacillus subtilis;	PF00122.20;PF00690.26	E1-E2_ATPase;Cation_ATPase_N	E1-E2 ATPase;Cation transporter/ATPase, N-terminus
PITG_22675	secreted RxLR effector peptide protein, putative	0.078	-3.67249	1.06667e-17	1.51525e-15	yes	down	51.59	36.63	61.41	4.85	4.95	3.06	49.8767	4.28667	------	------	------	------	------	------	------	------	XP_002907857.1	secreted RxLR effector peptide protein, putative [Phytophthora infestans T30-4]	------	------	------	------	------
PITG_22734	NPP1-like protein	0.485	-1.04419	1.49484e-09	7.94149e-08	yes	down	129.24	124.06	100.63	66.7	64.51	48.12	117.977	59.7767	GO:000374	MF:translation initiation factor activity;	------	------	------	------	------	------	XP_002905912.1	NPP1-like protein [Phytophthora infestans T30-4]	sp|L7NCP9|NLP3_PHYCP;	NLP effector protein 3 OS=Phytophthora capsici OX=4784 GN=NLP3 PE=2 SV=1;	PF05630.11	NPP1	Necrosis inducing protein
PITG_22790	M96 mating-specific protein, putative	6.186	2.62901	0.00111671	0.0141829	yes	up	0	0.1	0.03	0.3	0.33	0.2	0.0433333	0.276667	------	------	------	------	------	------	ENOG41109XK	S:Function unknown	XP_002998144.1	M96 mating-specific protein, putative [Phytophthora infestans T30-4]	------	------	------	------	------
PITG_23321	bZIP regulated hypothetical protein	0.328	-1.60969	0.00181392	0.0209788	yes	down	7.05	8.14	4.07	2.08	2.27	2.27	6.42	2.20667	------	------	------	------	------	------	ENOG4110ADF	S:Function unknown	OWZ03843.1	hypothetical protein PHMEG_00024360 [Phytophthora megakarya]	------	------	------	------	------
PITG_33052	18S ribosomal RNA	0.169	-2.56493	0.00135113	0.0165802	yes	down	219.61	346.79	449.73	157.31	0	48.12	338.71	68.4767	------	------	------	------	------	------	ENOG41123PQ;ENOG4111DBJ	S:Function unknown;	EJK58438.1	hypothetical protein THAOC_21439 [Thalassiosira oceanica]	------	------	------	------	------
PITG_33105	5.8S ribosomal RNA	0.22	-2.18212	0.00347057	0.0345444	yes	down	593.57	380.93	659.53	71.84	329.51	25.41	544.677	142.253	------	------	------	------	------	------	------	------	EJK59344.1	hypothetical protein THAOC_20448, partial [Thalassiosira oceanica]	sp|Q8TGM5|ART3_YEAST;	Putative uncharacterized protein ART3 OS=Saccharomyces cerevisiae;	------	------	------
PITG_33115	28S ribosomal RNA	0.406	-1.30088	1.4644e-06	4.50312e-05	yes	down	86.03	60.12	71.72	26.89	41.45	27.37	72.6233	31.9033	------	------	------	------	------	------	------	------	XP_009539701.1	hypothetical protein PHYSODRAFT_289996 [Phytophthora sojae]	------	------	------	------	------
PITG_33117	28S ribosomal RNA	0.464	-1.10661	2.87613e-08	1.23645e-06	yes	down	40.57	35.01	35.07	18.57	21.03	12.88	36.8833	17.4933	------	------	------	------	------	------	ENOG4111SG9;ENOG4111JHC	S:Function unknown;	EJY65597.1	hypothetical protein OXYTRI_14248 (macronuclear) [Oxytricha trifallax]	sp|Q8TGM7|ART2_YEAST;	Putative uncharacterized protein ART2 OS=Saccharomyces cerevisiae;	------	------	------
PITG_33169	5.8S ribosomal RNA	0.17	-2.55435	0.00125929	0.0156145	yes	down	553.98	1193.02	206.43	24.51	129.68	199.13	651.143	117.773	------	------	------	------	------	------	------	------	EJK59344.1	hypothetical protein THAOC_20448, partial [Thalassiosira oceanica]	sp|Q8TGM5|ART3_YEAST;	Putative uncharacterized protein ART3 OS=Saccharomyces cerevisiae;	------	------	------
PITG_33181	5.8S ribosomal RNA	0.287	-1.80266	0.00314598	0.0320959	yes	down	556.4	440.13	274.98	134.19	155.18	139.32	423.837	142.897	------	------	------	------	------	------	------	------	EJK59344.1	hypothetical protein THAOC_20448, partial [Thalassiosira oceanica]	sp|Q8TGM5|ART3_YEAST;	Putative uncharacterized protein ART3 OS=Saccharomyces cerevisiae;	------	------	------
PITG_33355	18S ribosomal RNA	0.497	-1.00915	0.00330617	0.0334172	yes	down	11.53	9.06	6.31	2.57	6.26	4.73	8.96667	4.52	GO:000451	MF:endonuclease activity;	------	------	------	------	ENOG4111DBJ;ENOG4112C4M	S:Function unknown;	RQM10334.1	hypothetical protein DD237_008432 [Peronospora effusa]	------	------	------	------	------
PITG_33377	28S ribosomal RNA	0.259	-1.95082	8.55903e-05	0.00169033	yes	down	44.04	15.81	24.69	5.44	6.58	9.89	28.18	7.30333	GO:001602	CC:integral component of membrane;	------	------	------	------	ENOG410Y21X;ENOG410ZRFR;ENOG410ZIS2	S:Function unknown;	OWY95702.1	hypothetical protein PHMEG_00034225 [Phytophthora megakarya]	sp|Q8TGM6|TAR1_YEAST;	Protein TAR1 OS=Saccharomyces cerevisiae;	------	------	------
PITG_33404	5.8S ribosomal RNA	0.11	-3.18955	0.000190484	0.00323303	yes	down	863.07	696.45	354.54	0	213.49	31.36	638.02	81.6167	------	------	------	------	------	------	------	------	EJK59344.1	hypothetical protein THAOC_20448, partial [Thalassiosira oceanica]	sp|Q8TGM5|ART3_YEAST;	Putative uncharacterized protein ART3 OS=Saccharomyces cerevisiae;	------	------	------
PITG_33446	28S ribosomal RNA	0.035	-4.82897	0.00457172	0.0427993	yes	down	6.08	13.5	5.72	0	0	0.91	8.43333	0.303333	GO:001602	CC:integral component of membrane;	------	------	------	------	ENOG410Y21X	S:Function unknown	OWY95702.1	hypothetical protein PHMEG_00034225 [Phytophthora megakarya]	sp|Q8TGM6|TAR1_YEAST;	Protein TAR1 OS=Saccharomyces cerevisiae;	------	------	------
PITG_33465	28S ribosomal RNA	0.314	-1.67301	2.36194e-05	0.00054634	yes	down	8.94	6.7	4.32	2.57	1.53	2.41	6.65333	2.17	GO:001602	CC:integral component of membrane;	------	------	------	------	ENOG4111JHC	S:Function unknown	EJY65597.1	hypothetical protein OXYTRI_14248 (macronuclear) [Oxytricha trifallax]	------	------	------	------	------
