# Supplementary material for: Toxicity Effects and Mechanisms of MgO Nanoparticles on the Oomycete Pathogen Phytophthora infestans and Its Host Solanum tuberosum
Source: Toxics. 2022 Sep 21;10(10):553. doi: 10.3390/toxics10100553 (PMC9607216; doi:10.3390/toxics10100553)
Supplement: Supplementary file 1 [file toxics-10-00553-s001.zip › toxics-1898476-supplementary/Supplemental tables/Table S4-COG annotation summary of DEGs in P. infestans.xlsx]

## Sheet: 基因集COG分类统计表
Supplemental table4-COG annotation summary of DEGs in P. infestans
Category	Type	Functional description	Number of DEGs	Gene_IDs
INFORMATION STORAGE AND PROCESSING	A	RNA processing and modification	2	PITG_12298;PITG_15566
INFORMATION STORAGE AND PROCESSING	B	Chromatin structure and dynamics	2	PITG_06756;PITG_03738
METABOLISM	C	Energy production and conversion	5	PITG_05557;PITG_05556;PITG_06591;PITG_15707;PITG_14721
CELLULAR PROCESSES AND SIGNALING	D	Cell cycle control, cell division, chromosome partitioning	1	PITG_21532
METABOLISM	E	Amino acid transport and metabolism	12	PITG_00623;PITG_02182;PITG_08445;PITG_02198;PITG_00513;PITG_13139;PITG_12466;PITG_02594;PITG_12514;PITG_05374;PITG_01164;PITG_02740
METABOLISM	F	Nucleotide transport and metabolism	5	PITG_00180;PITG_15659;PITG_17983;PITG_07911;PITG_13063
METABOLISM	G	Carbohydrate transport and metabolism	14	PITG_13022;PITG_10924;PITG_09192;PITG_22001;PITG_00329;PITG_18337;PITG_13023;PITG_16487;PITG_04320;PITG_09384;PITG_09386;PITG_20815;PITG_06260;PITG_20894
METABOLISM	H	Coenzyme transport and metabolism	2	PITG_16480;PITG_05853
METABOLISM	I	Lipid transport and metabolism	3	PITG_16689;PITG_09675;PITG_19773
INFORMATION STORAGE AND PROCESSING	J	Translation, ribosomal structure and biogenesis	5	PITG_04880;PITG_07215;PITG_13755;PITG_16548;PITG_00236
INFORMATION STORAGE AND PROCESSING	K	Transcription	6	PITG_03972;PITG_00513;PITG_03738;PITG_17095;PITG_17094;PITG_15566
INFORMATION STORAGE AND PROCESSING	L	Replication, recombination and repair	2	PITG_04618;PITG_10643
CELLULAR PROCESSES AND SIGNALING	M	Cell wall/membrane/envelope biogenesis	4	PITG_19649;PITG_10915;PITG_21245;PITG_10880
CELLULAR PROCESSES AND SIGNALING	O	Posttranslational modification, protein turnover, chaperones	13	PITG_04748;PITG_00716;PITG_20302;PITG_11627;PITG_00591;PITG_18255;PITG_05763;PITG_15492;PITG_04728;PITG_12264;PITG_00352;PITG_05578;PITG_16732
METABOLISM	P	Inorganic ion transport and metabolism	12	PITG_22391;PITG_18078;PITG_03265;PITG_10238;PITG_00831;PITG_12941;PITG_11140;PITG_05579;PITG_02364;PITG_02363;PITG_18083;PITG_03437
METABOLISM	Q	Secondary metabolites biosynthesis, transport and catabolism	4	PITG_13868;PITG_21846;PITG_05385;PITG_05386
POORLY CHARACTERIZED	S	Function unknown	114	PITG_02455;PITG_11278;PITG_12836;PITG_05409;PITG_15504;PITG_13448;PITG_20230;PITG_16472;PITG_06246;PITG_01908;PITG_16072;PITG_09449;PITG_22790;PITG_02507;PITG_11858;PITG_13326;PITG_11853;PITG_11852;PITG_11855;PITG_11854;PITG_11266;PITG_10765;PITG_05092;PITG_16732;PITG_07167;PITG_01231;PITG_07761;PITG_00597;PITG_12795;PITG_20302;PITG_00180;PITG_17804;PITG_33377;PITG_16684;PITG_17805;PITG_16689;PIT…
CELLULAR PROCESSES AND SIGNALING	T	Signal transduction mechanisms	6	PITG_00492;PITG_00491;PITG_00163;PITG_09675;PITG_11237;PITG_03437
CELLULAR PROCESSES AND SIGNALING	U	Intracellular trafficking, secretion, and vesicular transport	4	PITG_07458;PITG_12167;PITG_12757;PITG_07233
CELLULAR PROCESSES AND SIGNALING	V	Defense mechanisms	9	PITG_06863;PITG_07717;PITG_07716;PITG_13576;PITG_04149;PITG_02086;PITG_20815;PITG_13579;PITG_04143
CELLULAR PROCESSES AND SIGNALING	Z	Cytoskeleton	4	PITG_07124;PITG_00999;PITG_21532;PITG_07046
