# Supplementary material for: Toxicity Effects and Mechanisms of MgO Nanoparticles on the Oomycete Pathogen Phytophthora infestans and Its Host Solanum tuberosum
Source: Toxics. 2022 Sep 21;10(10):553. doi: 10.3390/toxics10100553 (PMC9607216; doi:10.3390/toxics10100553)
Supplement: Supplementary file 1 [file toxics-10-00553-s001.zip › toxics-1898476-supplementary/Supplemental tables/Table S5-GO annotation summary of DEGs in P. infestans.xlsx]

## Sheet: 基因集GO分类统计表
Supplemental table5-GO annotation summary of DEGs in P. infestans
GO ID	Description	Term Type	Number of DEGs	Percent	Gene_IDs
GO:0065007	biological regulation	biological_process	10	10/255	PITG_00491;PITG_00716;PITG_15504;PITG_03265;PITG_02790;PITG_05763;PITG_15659;PITG_15492;PITG_03957;PITG_03776
GO:0051704	multi-organism process	biological_process	1	1/255	PITG_06099
GO:0050896	response to stimulus	biological_process	5	5/255	PITG_00492;PITG_05579;PITG_03437;PITG_05578;PITG_15504
GO:0009987	cellular process	biological_process	56	56/255	PITG_12795;PITG_02455;PITG_00716;PITG_00491;PITG_10915;PITG_02740;PITG_02198;PITG_00180;PITG_03738;PITG_03957;PITG_13300;PITG_02594;PITG_05409;PITG_15504;PITG_13448;PITG_00163;PITG_03972;PITG_15565;PITG_06260;PITG_15566;PITG_21245;PITG_09675;PITG_16072;PITG_08445;PITG_18255;PITG_18337;PITG_01156;PITG_15492;PITG_00353;PITG_12264;PITG_03620;PITG_05714;PITG_01289;PITG_02182;PITG_15406;PITG_10122;PIT…
GO:0051179	localization	biological_process	8	8/255	PITG_10924;PITG_22001;PITG_15707;PITG_03361;PITG_07233;PITG_05409;PITG_09342;PITG_17983
GO:0071840	cellular component organization or biogenesis	biological_process	11	11/255	PITG_21245;PITG_01289;PITG_10915;PITG_10122;PITG_10880;PITG_15659;PITG_13300;PITG_05409;PITG_19649;PITG_15565;PITG_15566
GO:0008152	metabolic process	biological_process	56	56/255	PITG_12795;PITG_02455;PITG_00716;PITG_20302;PITG_11627;PITG_02198;PITG_00180;PITG_03738;PITG_03957;PITG_13300;PITG_12836;PITG_15504;PITG_13448;PITG_00163;PITG_03972;PITG_06260;PITG_16553;PITG_09675;PITG_16072;PITG_18255;PITG_18337;PITG_05853;PITG_01156;PITG_17983;PITG_00353;PITG_01164;PITG_12264;PITG_03620;PITG_05714;PITG_02182;PITG_15406;PITG_10122;PITG_21245;PITG_15659;PITG_10880;PITG_10765;PIT…
GO:0044425	membrane part	cellular_component	89	89/255	PITG_12466;PITG_00329;PITG_10915;PITG_02198;PITG_12836;PITG_05409;PITG_17804;PITG_17805;PITG_16325;PITG_09675;PITG_09449;PITG_02507;PITG_12264;PITG_05557;PITG_11854;PITG_10765;PITG_05092;PITG_12167;PITG_15707;PITG_22001;PITG_01164;PITG_05763;PITG_04149;PITG_01231;PITG_07761;PITG_04143;PITG_00831;PITG_13576;PITG_33377;PITG_16684;PITG_20230;PITG_33465;PITG_09342;PITG_13579;PITG_16555;PITG_06579;PIT…
GO:0005623	cell	cellular_component	3	3/255	PITG_15492;PITG_00716;PITG_15504
GO:0044217	other organism part	cellular_component	1	1/255	PITG_06099
GO:0043226	organelle	cellular_component	10	10/255	PITG_01289;PITG_20302;PITG_11627;PITG_15406;PITG_16201;PITG_00513;PITG_13300;PITG_10643;PITG_05409;PITG_03957
GO:0044422	organelle part	cellular_component	7	7/255	PITG_01289;PITG_05557;PITG_21175;PITG_07233;PITG_02594;PITG_05409;PITG_15504
GO:0032991	protein-containing complex	cellular_component	13	13/255	PITG_11627;PITG_20302;PITG_16072;PITG_16201;PITG_10915;PITG_21175;PITG_03361;PITG_02594;PITG_05409;PITG_15504;PITG_15406;PITG_13063;PITG_17983
GO:0044464	cell part	cellular_component	24	24/255	PITG_20302;PITG_11627;PITG_10915;PITG_15406;PITG_03361;PITG_00513;PITG_13448;PITG_13300;PITG_02594;PITG_05409;PITG_15504;PITG_03957;PITG_16072;PITG_21175;PITG_01289;PITG_07911;PITG_06863;PITG_05557;PITG_01269;PITG_10643;PITG_17983;PITG_16201;PITG_07233;PITG_13063
GO:0016020	membrane	cellular_component	3	3/255	PITG_05557;PITG_07233;PITG_01269
GO:0005576	extracellular region	cellular_component	5	5/255	PITG_19649;PITG_16553;PITG_21245;PITG_06099;PITG_10880
GO:0005215	transporter activity	molecular_function	31	31/255	PITG_12466;PITG_00329;PITG_03265;PITG_00831;PITG_16684;PITG_11140;PITG_07458;PITG_16555;PITG_07717;PITG_07716;PITG_05385;PITG_05386;PITG_04880;PITG_04320;PITG_09384;PITG_09386;PITG_20815;PITG_06863;PITG_05557;PITG_02086;PITG_16548;PITG_12167;PITG_12941;PITG_22001;PITG_13022;PITG_13023;PITG_21846;PITG_04149;PITG_17095;PITG_13063;PITG_04143
GO:0005488	binding	molecular_function	89	89/255	PITG_03504;PITG_10915;PITG_02198;PITG_02594;PITG_15504;PITG_13448;PITG_16472;PITG_02364;PITG_22391;PITG_16072;PITG_08445;PITG_03620;PITG_00623;PITG_05556;PITG_05763;PITG_04149;PITG_07761;PITG_04143;PITG_00591;PITG_00831;PITG_13576;PITG_13300;PITG_22734;PITG_13579;PITG_07847;PITG_16553;PITG_16555;PITG_05385;PITG_05386;PITG_14675;PITG_07911;PITG_06863;PITG_06591;PITG_01269;PITG_08496;PITG_18795;PIT…
GO:0003824	catalytic activity	molecular_function	118	118/255	PITG_05714;PITG_02455;PITG_02198;PITG_13755;PITG_11278;PITG_02594;PITG_03662;PITG_15504;PITG_13448;PITG_06246;PITG_09675;PITG_16072;PITG_08445;PITG_08442;PITG_02507;PITG_12264;PITG_03620;PITG_33355;PITG_05556;PITG_11854;PITG_10765;PITG_09192;PITG_20815;PITG_05763;PITG_16480;PITG_04149;PITG_12836;PITG_04143;PITG_00597;PITG_12795;PITG_20302;PITG_03738;PITG_00831;PITG_13576;PITG_13300;PITG_13579;PIT…
GO:0005198	structural molecule activity	molecular_function	2	2/255	PITG_15406;PITG_16201
GO:0098772	molecular function regulator	molecular_function	1	1/255	PITG_03776
GO:0016209	antioxidant activity	molecular_function	5	5/255	PITG_00492;PITG_05579;PITG_15492;PITG_05578;PITG_15504
GO:0045182	translation regulator activity	molecular_function	5	5/255	PITG_10915;PITG_15565;PITG_19938;PITG_22734;PITG_15566
