# Supplementary material for: Toxicity Effects and Mechanisms of MgO Nanoparticles on the Oomycete Pathogen Phytophthora infestans and Its Host Solanum tuberosum
Source: Toxics. 2022 Sep 21;10(10):553. doi: 10.3390/toxics10100553 (PMC9607216; doi:10.3390/toxics10100553)
Supplement: Supplementary file 1 [file toxics-10-00553-s001.zip › toxics-1898476-supplementary/Supplemental tables/Table S6-KEGG annotation summary of DEGs in P. infestans.xlsx]

## Sheet: 基因集Kegg分类统计表
Supplemental table6-KEGG annotation summary of DEGs in P. infestans
First Category	Second Category	pathway ID	Description	Number of DEGs	Gene IDs of DEGs
Metabolism	Amino acid metabolism	map00310	Lysine degradation	1	;PITG_04618
Metabolism	Amino acid metabolism	map00350	Tyrosine metabolism	4	;PITG_14298;PITG_16154;PITG_18576;PITG_03620
Metabolism	Amino acid metabolism	map00270	Cysteine and methionine metabolism	2	;PITG_12514;PITG_08445
Metabolism	Carbohydrate metabolism	map00040	Pentose and glucuronate interconversions	3	;PITG_19649;PITG_21245;PITG_10880
Metabolism	Amino acid metabolism	map00330	Arginine and proline metabolism	1	PITG_02455;
Metabolism	Metabolism of other amino acids	map00480	Glutathione metabolism	3	PITG_02455;PITG_15659;PITG_12827
Metabolism	Glycan biosynthesis and metabolism	map00510	N-Glycan biosynthesis	1	PITG_12836;
Metabolism	Amino acid metabolism	map00250	Alanine, aspartate and glutamate metabolism	5	PITG_16480;PITG_17983;PITG_00623;PITG_05374;PITG_02594
Metabolism	Metabolism of cofactors and vitamins	map00790	Folate biosynthesis	3	PITG_18083;PITG_05853;PITG_18078
Metabolism	Metabolism of cofactors and vitamins	map00750	Vitamin B6 metabolism	1	;PITG_13139
Metabolism	Metabolism of other amino acids	map00410	beta-Alanine metabolism	2	;PITG_02594;PITG_00623
Metabolism	Nucleotide metabolism	map00230	Purine metabolism	5	PITG_00491;PITG_05714;PITG_07911;PITG_17983;PITG_15659
Metabolism	Metabolism of other amino acids	map00450	Selenocompound metabolism	1	;PITG_08445
Metabolism	Metabolism of cofactors and vitamins	map00770	Pantothenate and CoA biosynthesis	1	;PITG_02740
Metabolism	Energy metabolism	map00920	Sulfur metabolism	1	;PITG_00191
Metabolism	Carbohydrate metabolism	map00650	Butanoate metabolism	3	;PITG_02740;PITG_02594;PITG_00623
Metabolism	Metabolism of cofactors and vitamins	map00730	Thiamine metabolism	3	PITG_18083;PITG_18078;PITG_05714
Metabolism	Carbohydrate metabolism	map00500	Starch and sucrose metabolism	2	PITG_01164;PITG_16487
Metabolism	Metabolism of cofactors and vitamins	map00860	Porphyrin and chlorophyll metabolism	1	;PITG_12264
Metabolism	Energy metabolism	map00190	Oxidative phosphorylation	1	;PITG_12264
Metabolism	Amino acid metabolism	map00220	Arginine biosynthesis	1	;PITG_05374
Metabolism	Lipid metabolism	map00561	Glycerolipid metabolism	1	PITG_06260;
Metabolism	Amino acid metabolism	map00300	Lysine biosynthesis	1	;PITG_12514
Metabolism	Glycan biosynthesis and metabolism	map00563	Glycosylphosphatidylinositol (GPI)-anchor biosynthesis	1	;PITG_07233
Metabolism	Carbohydrate metabolism	map00630	Glyoxylate and dicarboxylate metabolism	1	;PITG_13448
Metabolism	Amino acid metabolism	map00340	Histidine metabolism	1	;PITG_03620
Metabolism	Carbohydrate metabolism	map00051	Fructose and mannose metabolism	2	PITG_06260;PITG_09192
Metabolism	Nucleotide metabolism	map00240	Pyrimidine metabolism	2	;PITG_07911;PITG_15659
Metabolism	Amino acid metabolism	map00360	Phenylalanine metabolism	1	;PITG_03620
Metabolism	Amino acid metabolism	map00260	Glycine, serine and threonine metabolism	5	;PITG_02198;PITG_12514;PITG_08445;PITG_05140;PITG_13139
Metabolism	Biosynthesis of other secondary metabolites	map00261	Monobactam biosynthesis	1	;PITG_12514
Metabolism	Amino acid metabolism	map00400	Phenylalanine, tyrosine and tryptophan biosynthesis	1	;PITG_03620
Metabolism	Metabolism of other amino acids	map00430	Taurine and hypotaurine metabolism	1	;PITG_02594
Metabolism	Carbohydrate metabolism	map00640	Propanoate metabolism	1	;PITG_00623
Metabolism	Metabolism of cofactors and vitamins	map00760	Nicotinate and nicotinamide metabolism	2	PITG_16480;PITG_07911
Metabolism	Amino acid metabolism	map00290	Valine, leucine and isoleucine biosynthesis	2	;PITG_03738;PITG_02740
Metabolism	Energy metabolism	map00910	Nitrogen metabolism	2	;PITG_01908;PITG_09342
Metabolism	Carbohydrate metabolism	map00620	Pyruvate metabolism	2	PITG_05556;PITG_03738
Metabolism	Glycan biosynthesis and metabolism	map00513	Various types of N-glycan biosynthesis	3	PITG_12836;PITG_18255;PITG_07124
Genetic Information Processing	Transcription	map03022	Basal transcription factors	1	PITG_00236;
Genetic Information Processing	Transcription	map03040	Spliceosome	1	;PITG_00180
Genetic Information Processing	Replication and repair	map03410	Base excision repair	1	PITG_12757;
Genetic Information Processing	Translation	map03008	Ribosome biogenesis in eukaryotes	2	;PITG_13300;PITG_00597
Genetic Information Processing	Replication and repair	map03420	Nucleotide excision repair	1	PITG_00236;
Genetic Information Processing	Translation	map03015	mRNA surveillance pathway	1	;PITG_21175
Genetic Information Processing	Folding, sorting and degradation	map03018	RNA degradation	1	;PITG_12298
Genetic Information Processing	Folding, sorting and degradation	map03050	Proteasome	2	PITG_11627;PITG_20302;
