# Supplementary material for: Toxicity Effects and Mechanisms of MgO Nanoparticles on the Oomycete Pathogen Phytophthora infestans and Its Host Solanum tuberosum
Source: Toxics. 2022 Sep 21;10(10):553. doi: 10.3390/toxics10100553 (PMC9607216; doi:10.3390/toxics10100553)
Supplement: Supplementary file 1 [file toxics-10-00553-s001.zip › toxics-1898476-supplementary/Supplemental tables/Table S7-Summary of RNA-seq data generated for control and MgONPs -treatment potato samples.xlsx]

## Sheet: Sheet1
Supplemental table S1 Summary of RNA-seq data generated for control and MgONPs -treatment potato samples
Sample	Raw reads	Raw bases	Clean reads	Clean bases	Error rate(%)	Q20(%)	Q30(%)	GC content(%)	Genome Mapped Ratio(%)
ddH2O_1	43465548	6563297748	43136340	6416835888	0.0255	97.89	93.65	45.42	20971833(48.62%)
ddH2O_2	52152738	7875063438	51608226	7604259437	0.0253	97.96	93.84	44.41	36886005(71.47%)
ddH2O_3	55155850	8328533350	54759184	8052821640	0.0252	98.02	94.01	44.45	38266854(69.88%)
MgONPs_1	47062608	7106453808	46677928	6899305188	0.0252	98.01	93.99	44.39	33282597(71.3%)
MgONPs_2	45144050	6816751550	44771422	6636705993	0.0259	97.72	93.24	43.92	33593838(75.03%)
MgONPs_3	42380256	6399418656	41907084	6143718772	0.0251	98.05	94.04	43	36825021(87.87%)
