# Supplementary material for: Toxicity Effects and Mechanisms of MgO Nanoparticles on the Oomycete Pathogen Phytophthora infestans and Its Host Solanum tuberosum
Source: Toxics. 2022 Sep 21;10(10):553. doi: 10.3390/toxics10100553 (PMC9607216; doi:10.3390/toxics10100553)
Supplement: Supplementary file 1 [file toxics-10-00553-s001.zip › toxics-1898476-supplementary/Supplemental tables/Table S8-All of the gene transcription information and annotation in Control and MgONPs treatment potato samples.xlsx]

## Sheet: 表达量分析表
Supplemental table8-All of the gene transcription information and annotation in control and MgONPs treatment potato samples
Gene_id	Gene_description	ddH2O_3	ddH2O_2	ddH2O_1	MgONPs_3	MgONPs_2	MgONPs_1	ddH2O	MgONPs	GO_id	GO_term	KO_id	KO_name	Pathway_id	Pathway_definition	COG_id	COG_Functional Categories	NR_hit-name	NR_description	Swiss-Prot_hit-name	Swiss-Prot_description	Pfam_id	Domain	Domain description
Soltu.DM.01G000010	ATPase family associated with various cellular activities (AAA)	11.36	11.1	10.95	10.77	10.53	10.45	11.1367	10.5833	GO:0006281;GO:0006260;GO:0006261;GO:0005634;GO:0005663;GO:000367	BP:DNA repair;BP:DNA replication;BP:DNA-dependent DNA replication;CC:nucleus;CC:DNA replication factor C complex;MF:DNA binding;	K10756	RFC3_5	map03430;map03420;map03030	Mismatch repair;Nucleotide excision repair;DNA replication	COG0470	L:Replication, recombination and repair	XP_006367123.1	PREDICTED: replication factor C subunit 3 isoform X1 [Solanum tuberosum]	sp|Q8VXX4|RFC3_ARATH;	Replication factor C subunit 3 OS=Arabidopsis thaliana OX=3702 GN=RFC3 PE=2 SV=1;	PF13177.6;PF00004.29;PF03215.15;PF13191.6;PF06144.13;PF01078.21;PF14532.6;PF07728.14	DNA_pol3_delta2;AAA;Rad17;AAA_16;DNA_pol3_delta;Mg_chelatase;Sigma54_activ_2;AAA_5	DNA polymerase III, delta subunit;ATPase family associated with various cellular activities;Rad17 P-loop domain;AAA ATPase domain;DNA polymerase III, delta subunit;Magnesium chelatase, subunit ChlI;Sigma-54 interaction domain;AAA domain
Soltu.DM.01G000020	low-molecular-weight cysteine-rich	7.38	26.73	14.21	44	10.78	6.79	16.1067	20.5233	GO:0006952;GO:0050832;GO:0031640;GO:000557	BP:defense response;BP:defense response to fungus;BP:killing of cells of other organism;CC:extracellular region;	------	------	------	------	ENOG410YXD4	S:Function unknown	XP_006367121.1	PREDICTED: defensin J1-2 [Solanum tuberosum]	sp|O65740|DEF2_CAPAN;	Defensin J1-2 OS=Capsicum annuum OX=4072 PE=1 SV=1;	PF00304.20	Gamma-thionin	Gamma-thionin family
Soltu.DM.01G000030	glutamate decarboxylase	0.08	0.21	0.68	0.55	1.36	1.24	0.323333	1.05	GO:0006536;GO:0030170;GO:000435	BP:glutamate metabolic process;MF:pyridoxal phosphate binding;MF:glutamate decarboxylase activity;	K01580	E4.1.1.15, gadB, gadA, GAD	map00250;map00430;map00410;map00650	Alanine, aspartate and glutamate metabolism;Taurine and hypotaurine metabolism;beta-Alanine metabolism;Butanoate metabolism	COG0076	E:Amino acid transport and metabolism	XP_015072324.1	glutamate decarboxylase 4 [Solanum pennellii]	sp|Q07346|DCE_PETHY;	Glutamate decarboxylase OS=Petunia hybrida OX=4102 GN=GAD PE=1 SV=1;	PF00282.19	Pyridoxal_deC	Pyridoxal-dependent decarboxylase conserved domain
Soltu.DM.01G000040	Protein XRI1	14.22	11.4	16.35	14.39	17.13	15.97	13.99	15.83	------	------	------	------	------	------	ENOG410YQ91	S:Function unknown	XP_006364071.1	PREDICTED: protein XRI1-like [Solanum tuberosum]	sp|Q6NLW5|XRI1_ARATH;	Protein XRI1 OS=Arabidopsis thaliana OX=3702 GN=XRI1 PE=1 SV=2;	------	------	------
Soltu.DM.01G000050	sodium proton exchanger, putative (NHX7) (SOS1)	7.87	7.9	9.95	11.3	7.09	7.72	8.57333	8.70333	GO:0098719;GO:0071805;GO:0051453;GO:0009941;GO:0016021;GO:0005886;GO:0015299;GO:0015386;GO:001538	BP:sodium ion import across plasma membrane;BP:potassium ion transmembrane transport;BP:regulation of intracellular pH;CC:chloroplast envelope;CC:integral component of membrane;CC:plasma membrane;MF:solut;MF:potassiu;MF:sodiu;	------	------	------	------	COG0025	P:Inorganic ion transport and metabolism	XP_006364070.1	PREDICTED: sodium/hydrogen exchanger 8 isoform X1 [Solanum tuberosum]	sp|Q9LKW9|NHX7_ARATH;	Sodium/hydrogen exchanger 7 OS=Arabidopsis thaliana OX=3702 GN=NHX7 PE=1 SV=1;	PF00999.21;PF00027.29	Na_H_Exchanger;cNMP_binding	Sodium/hydrogen exchanger family;Cyclic nucleotide-binding domain
Soltu.DM.01G000060	Protein kinase superfamily protein	18.85	19.04	23.08	24.19	17.46	14.85	20.3233	18.8333	GO:0016874;GO:0005524;GO:000467	MF:ligase activity;MF:ATP binding;MF:protein kinase activity;	------	------	------	------	ENOG410XQGS	T:Signal transduction mechanisms	XP_006364068.1	PREDICTED: E3 ubiquitin-protein ligase KEG [Solanum tuberosum]	sp|Q9FY48|KEG_ARATH;	E3 ubiquitin-protein ligase KEG OS=Arabidopsis thaliana OX=3702 GN=KEG PE=1 SV=2;	PF07714.17;PF00069.25;PF18346.1	Pkinase_Tyr;Pkinase;SH3_15	Protein tyrosine kinase;Protein kinase domain;Mind bomb SH3 repeat domain
Soltu.DM.01G000070	Endomembrane protein 70 protein family	2.15	3.37	3.58	0.81	2.31	1.49	3.03333	1.53667	GO:001602	CC:integral component of membrane;	------	------	------	------	ENOG410XSVB;ENOG410XQGS	S:Function unknown;T:Signal transduction mechanisms	XP_006364083.1	PREDICTED: transmembrane 9 superfamily member 3-like [Solanum tuberosum]	sp|Q9ZPS7|TMN3_ARATH;	Transmembrane 9 superfamily member 3 OS=Arabidopsis thaliana OX=3702 GN=TMN3 PE=2 SV=1;	PF02990.16	EMP70	Endomembrane protein 70
Soltu.DM.01G000090	C2H2-like zinc finger protein	4.43	3.55	4.27	6.21	4.78	4.33	4.08333	5.10667	GO:000367	MF:nucleic acid binding;	------	------	------	------	COG5048	S:Function unknown	XP_006364067.1	PREDICTED: protein SHOOT GRAVITROPISM 5 [Solanum tuberosum]	sp|Q9C9X7|IDD14_ARATH;	Protein indeterminate-domain 14 OS=Arabidopsis thaliana OX=3702 GN=IDD14 PE=1 SV=1;	PF00096.26;PF13912.6	zf-C2H2;zf-C2H2_6	Zinc finger, C2H2 type;C2H2-type zinc finger
Soltu.DM.01G000100	S-locus lectin protein kinase family protein	0.59	2.37	1.01	1	0.98	1.1	1.32333	1.02667	GO:0048544;GO:0016021;GO:0030246;GO:0004674;GO:0004672;GO:000552	BP:recognition of pollen;CC:integral component of membrane;MF:carbohydrate binding;MF:protein serine/threonine kinase activity;MF:protein kinase activity;MF:ATP binding;	K04733	IRAK4	------	------	COG0515;ENOG4110XTI	T:Signal transduction mechanisms;	XP_015159252.1	PREDICTED: G-type lectin S-receptor-like serine/threonine-protein kinase At1g11330 isoform X1 [Solanum tuberosum]	sp|Q9LPZ9|SD113_ARATH;	G-type lectin S-receptor-like serine/threonine-protein kinase SD1-13 OS=Arabidopsis thaliana OX=3702 GN=SD113 PE=1 SV=2;	PF07714.17;PF00069.25;PF01453.24;PF00954.20;PF08276.11	Pkinase_Tyr;Pkinase;B_lectin;S_locus_glycop;PAN_2	Protein tyrosine kinase;Protein kinase domain;D-mannose binding lectin;S-locus glycoprotein domain;PAN-like domain
Soltu.DM.01G000110	ENTH/VHS/GAT family protein	0.06	0.14	0	0.28	0	0.07	0.066667	0.116667	GO:0048268;GO:0030136;GO:0030276;GO:000554	BP:clathrin coat assembly;CC:clathrin-coated vesicle;MF:clathrin binding;MF:1-phosphatidylinositol binding;	K20043	SNAP91, AP180, CALM	------	------	ENOG410XQ90	U:Intracellular trafficking, secretion, and vesicular transport	XP_006364081.1	PREDICTED: putative clathrin assembly protein At1g25240 [Solanum tuberosum]	sp|Q9FRH3|CAP13_ARATH;	Putative clathrin assembly protein At1g25240 OS=Arabidopsis thaliana OX=3702 GN=At1g25240 PE=3 SV=1;	PF07651.16	ANTH	ANTH domain
Soltu.DM.01G000120	Microtubule associated protein (MAP65/ASE1) family protein	15.31	14.74	24.07	25.88	17.89	19.96	18.04	21.2433	GO:0000226;GO:000801	BP:microtubule cytoskeleton organization;MF:microtubule binding;	K16732	PRC1	------	------	ENOG410YZBK	S:Function unknown	XP_006364065.1	PREDICTED: 65-kDa microtubule-associated protein 6-like [Solanum tuberosum]	sp|Q9SIS3|MA656_ARATH;	65-kDa microtubule-associated protein 6 OS=Arabidopsis thaliana OX=3702 GN=MAP65-6 PE=1 SV=1;	PF03999.12	MAP65_ASE1	Microtubule associated protein
Soltu.DM.01G000130	DNAse I-like superfamily protein	0	0	0	0	0	0	0	0	GO:2000369;GO:0071472;GO:2000377;GO:0046856;GO:0016787;GO:0004439;GO:003448	BP:regulation of clathrin-dependent endocytosis;BP:cellular response to salt stress;BP:regulation of reactive oxygen species metabolic process;BP:phosphatidylinositol dephosphorylation;MF:hydrolase activity;MF:phosphatidylinositol-4,5-bisphosphate 5-phosphatase activity;MF:phosphatidylinositol-3,4,5-trisphosphate 5-phosphatase activity;	K20279;K01099	SYNJ;INPP5B_F	map04070;map00562	Phosphatidylinositol signaling system;Inositol phosphate metabolism	COG5411	T:Signal transduction mechanisms	XP_006364080.2	PREDICTED: type IV inositol polyphosphate 5-phosphatase 9 [Solanum tuberosum]	sp|Q9SIS4|IP5P9_ARATH;	Type IV inositol polyphosphate 5-phosphatase 9 OS=Arabidopsis thaliana OX=3702 GN=IP5P9 PE=1 SV=1;	PF03372.23	Exo_endo_phos	Endonuclease/Exonuclease/phosphatase family
Soltu.DM.01G000140	2-oxoglutarate (2OG) and Fe(II)-dependent oxygenase superfamily protein	5.43	3.67	4.01	3.4	2.92	3.08	4.37	3.13333	GO:0031418;GO:0005506;GO:0016705;GO:005121	MF:L-ascorbic acid binding;MF:iron ion binding;MF:oxidoreductase activity, acting on paired donors, with incorporation or reduction of molecular oxygen;MF:dioxygenase activity;	------	------	------	------	ENOG410XSBB	S:Function unknown	XP_006364062.1	PREDICTED: uncharacterized protein LOC102600453 isoform X1 [Solanum tuberosum]	------	------	PF13640.6;PF13661.6	2OG-FeII_Oxy_3;2OG-FeII_Oxy_4	2OG-F;2OG-F
Soltu.DM.01G000150	dolichol-phosphate mannosyltransferase-related	7.62	8.59	7.59	10.08	13.88	10.81	7.93333	11.59	GO:0006486;GO:0016021;GO:001675	BP:protein glycosylation;CC:integral component of membrane;MF:transferase activity, transferring glycosyl groups;	K09659	DPM3	map00510	N-Glycan biosynthesis	ENOG4112CND	S:Function unknown	XP_006364061.1	PREDICTED: dolichol-phosphate mannosyltransferase subunit 3 [Solanum tuberosum]	sp|Q8LEQ4|DPM3_ARATH;	Dolichol-phosphate mannose synthase subunit 3 OS=Arabidopsis thaliana OX=3702 GN=DPMS3 PE=1 SV=1;	PF08285.11	DPM3	Dolichol-phosphate mannosyltransferase subunit 3
Soltu.DM.01G000160	xyloglucan endotransglucosylase/hydrolase	10.41	8.24	12.88	8.93	8.31	7.65	10.51	8.29667	GO:0042546;GO:0071555;GO:0010411;GO:0005618;GO:0048046;GO:0016762;GO:000455	BP:cell wall biogenesis;BP:cell wall organization;BP:xyloglucan metabolic process;CC:cell wall;CC:apoplast;MF:xylogluca;MF:hydrolase activity, hydrolyzing O-glycosyl compounds;	K08235	E2.4.1.207	------	------	COG2273	G:Carbohydrate transport and metabolism	XP_006364060.1	PREDICTED: probable xyloglucan endotransglucosylase/hydrolase protein 28 [Solanum tuberosum]	sp|Q38909|XTH28_ARATH;	Probable xyloglucan endotransglucosylase/hydrolase protein 28 OS=Arabidopsis thaliana OX=3702 GN=XTH28 PE=2 SV=1;	PF00722.21;PF06955.12	Glyco_hydro_16;XET_C	Glycosyl hydrolases family 16;Xyloglucan endo-transglycosylase
Soltu.DM.01G000170	zinc finger protein	24.57	29.9	30.44	41.29	26.63	27.21	28.3033	31.71	GO:0005634;GO:000367	CC:nucleus;MF:nucleic acid binding;	------	------	------	------	ENOG410ZCT7	S:Function unknown	XP_006364059.1	PREDICTED: zinc finger protein 4-like [Solanum tuberosum]	sp|Q39263|ZFP4_ARATH;	Zinc finger protein 4 OS=Arabidopsis thaliana OX=3702 GN=ZFP4 PE=2 SV=2;	------	------	------
Soltu.DM.01G000190	hypothetical protein	0	6.12	7.76	0	0.84	0	4.62667	0.28	------	------	------	------	------	------	------	------	------	------	------	------	------	------	------
Soltu.DM.01G000200	Protein of unknown function (DUF1423)	4.01	6.25	4.95	5.61	4.95	4.94	5.07	5.16667	------	------	------	------	------	------	ENOG410ZKIB	S:Function unknown	XP_015159242.1	PREDICTED: protein OBERON 3-like [Solanum tuberosum]	sp|Q94B71|OBE3_ARATH;	Protein OBERON 3 OS=Arabidopsis thaliana OX=3702 GN=OBE3 PE=1 SV=1;	PF16312.5;PF07227.11	Oberon_cc;PHD_Oberon	Coiled-coil region of Oberon;PHD - plant homeodomain finger protein
Soltu.DM.01G000210	Protein of unknown function (DUF1423)	1.01	1.5	1.13	2.14	0.12	0.44	1.21333	0.9	------	------	------	------	------	------	ENOG410ZKIB	S:Function unknown	XP_006364058.1	PREDICTED: protein OBERON 3-like [Solanum tuberosum]	sp|Q94B71|OBE3_ARATH;	Protein OBERON 3 OS=Arabidopsis thaliana OX=3702 GN=OBE3 PE=1 SV=1;	PF07227.11;PF16312.5	PHD_Oberon;Oberon_cc	PHD - plant homeodomain finger protein;Coiled-coil region of Oberon
Soltu.DM.01G000220	Cytochrome b561/ferric reductase transmembrane protein family	0.36	0	0.16	0	0	0	0.173333	0	GO:0055114;GO:0016021;GO:001649	BP:oxidation-reduction process;CC:integral component of membrane;MF:oxidoreductase activity;	K08360	CYB561	------	------	ENOG4111FKI	O:Posttranslational modification, protein turnover, chaperones	XP_006364056.1	PREDICTED: probable ascorbate-specific transmembrane electron transporter 1 [Solanum tuberosum]	sp|A3A9H6|ACET1_ORYSJ;	Probable ascorbate-specific transmembrane electron transporter 1 OS=Oryza sativa subsp. japonica OX=39947 GN=Os02g0642300 PE=3 SV=1;	PF03188.16	Cytochrom_B561	Eukaryotic cytochrome b561
Soltu.DM.01G000230	Cytochrome b561/ferric reductase transmembrane protein family	0.32	0.25	0	0.61	0.74	1.72	0.19	1.02333	GO:0055114;GO:0016021;GO:001649	BP:oxidation-reduction process;CC:integral component of membrane;MF:oxidoreductase activity;	K08360	CYB561	------	------	ENOG4111FKI	O:Posttranslational modification, protein turnover, chaperones	XP_006364079.1	PREDICTED: probable transmembrane ascorbate ferrireductase 3 [Solanum tuberosum]	sp|Q67ZF6|ACFR3_ARATH;	Probable transmembrane ascorbate ferrireductase 3 OS=Arabidopsis thaliana OX=3702 GN=CYB561C PE=2 SV=1;	PF03188.16	Cytochrom_B561	Eukaryotic cytochrome b561
Soltu.DM.01G000240	ARM repeat superfamily protein	0.09	0.23	0.58	0	0.54	0	0.3	0.18	GO:000484	MF:ubiquitin-protein transferase activity;	------	------	------	------	ENOG410Y3P9	O:Posttranslational modification, protein turnover, chaperones	XP_006364055.1	PREDICTED: U-box domain-containing protein 21-like [Solanum tuberosum]	sp|Q5PNY6|PUB21_ARATH;	U-box domain-containing protein 21 OS=Arabidopsis thaliana OX=3702 GN=PUB21 PE=2 SV=1;	PF04564.15;PF11789.8	U-box;zf-Nse	U-box domain;Zinc-finger of the MIZ type in Nse subunit
Soltu.DM.01G000250	ENTH/ANTH/VHS superfamily protein	5.15	6.57	2.66	0	0.05	4.05	4.79333	1.36667	GO:0048268;GO:0030136;GO:0004842;GO:0030276;GO:000554	BP:clathrin coat assembly;CC:clathrin-coated vesicle;MF:ubiquitin-protein transferase activity;MF:clathrin binding;MF:1-phosphatidylinositol binding;	K20043;K20044	SNAP91, AP180, CALM;PICALM	------	------	ENOG410XQ90	U:Intracellular trafficking, secretion, and vesicular transport	XP_006364078.1	PREDICTED: putative clathrin assembly protein At2g25430 [Solanum tuberosum]	sp|Q8LBH2|CAP8_ARATH;	Putative clathrin assembly protein At2g01600 OS=Arabidopsis thaliana OX=3702 GN=At2g01600 PE=2 SV=2;	PF07651.16	ANTH	ANTH domain
Soltu.DM.01G000260	hypothetical protein	0	0	0	0	0.55	0	0	0.183333	------	------	------	------	------	------	------	------	------	------	------	------	------	------	------
Soltu.DM.01G000270	zinc-finger protein	0.29	0.71	1.52	0	0	0	0.84	0	GO:0005634;GO:000367	CC:nucleus;MF:nucleic acid binding;	------	------	------	------	ENOG41115TS;ENOG4111CYJ	S:Function unknown;	XP_015159250.1	PREDICTED: zinc finger protein 3-like [Solanum tuberosum]	sp|Q39262|ZFP3_ARATH;	Zinc finger protein 3 OS=Arabidopsis thaliana OX=3702 GN=ZFP3 PE=1 SV=1;	PF13912.6	zf-C2H2_6	C2H2-type zinc finger
Soltu.DM.01G000280	zinc finger protein	0.1	0.1	0.19	0.1	0.33	0	0.13	0.143333	GO:0005634;GO:000367	CC:nucleus;MF:nucleic acid binding;	------	------	------	------	ENOG4111CYJ;ENOG41115TS	S:Function unknown;	XP_006364077.1	PREDICTED: zinc finger protein 3-like [Solanum tuberosum]	sp|Q39262|ZFP3_ARATH;	Zinc finger protein 3 OS=Arabidopsis thaliana OX=3702 GN=ZFP3 PE=1 SV=1;	PF13912.6;PF13894.6	zf-C2H2_6;zf-C2H2_4	C2H2-type zinc finger;C2H2-type zinc finger
Soltu.DM.01G000290	UDP-Glycosyltransferase / trehalose-phosphatase family protein	75.49	88.48	67.71	74.27	50.33	58.21	77.2267	60.9367	GO:0005992;GO:0070413;GO:0005737;GO:0016791;GO:0004805;GO:0003825;GO:000382	BP:trehalose biosynthetic process;BP:trehalose metabolism in response to stress;CC:cytoplasm;MF:phosphatase activity;MF:trehalose-phosphatase activity;MF:alpha,alpha-trehalose-phosphate synthas;MF:catalytic activity;	K16055	TPS	map00500	Starch and sucrose metabolism	COG1877	G:Carbohydrate transport and metabolism	XP_006364054.1	PREDICTED: alpha,alpha-trehalose-phosphate synthase [UDP-forming] 6-like [Solanum tuberosum]	sp|Q94AH8|TPS6_ARATH;	Alpha,alpha-trehalose-phosphate synthase [UDP-forming] 6 OS=Arabidopsis thaliana OX=3702 GN=TPS6 PE=1 SV=2;	PF00982.21;PF02358.16;PF08282.12	Glyco_transf_20;Trehalose_PPase;Hydrolase_3	Glycosyltransferase family 20;Trehalose-phosphatase;haloacid dehalogenase-like hydrolase
Soltu.DM.01G000300	MAC/Perforin domain-containing protein	5.35	8.11	10.19	7.41	7.01	5.48	7.88333	6.63333	------	------	------	------	------	------	ENOG410Y947	S:Function unknown	XP_006364053.1	PREDICTED: MACPF domain-containing protein At1g14780 [Solanum tuberosum]	sp|Q8L612|MACP1_ARATH;	MACPF domain-containing protein At1g14780 OS=Arabidopsis thaliana OX=3702 GN=At1g14780 PE=2 SV=1;	PF01823.19	MACPF	MAC/Perforin domain
Soltu.DM.01G000310	S-adenosyl-L-methionine-dependent methyltransferases superfamily protein	0	0	0	0	0	0	0	0	GO:000816	MF:methyltransferase activity;	------	------	------	------	ENOG4111PH9	S:Function unknown	XP_006364076.1	PREDICTED: probable S-adenosylmethionine-dependent methyltransferase At5g38100 [Solanum tuberosum]	sp|B2KPR3|LAMT_CATRO;	Loganic acid O-methyltransferase OS=Catharanthus roseus OX=4058 GN=LAMT PE=1 SV=1;	PF03492.15	Methyltransf_7	SAM dependent carboxyl methyltransferase
Soltu.DM.01G000320	S-adenosyl-L-methionine-dependent methyltransferases superfamily protein	0	0.14	0	0.46	0	0.47	0.046667	0.31	GO:000816	MF:methyltransferase activity;	------	------	------	------	ENOG4111PH9	S:Function unknown	XP_006364075.1	PREDICTED: probable S-adenosylmethionine-dependent methyltransferase At5g38780 [Solanum tuberosum]	sp|B2KPR3|LAMT_CATRO;	Loganic acid O-methyltransferase OS=Catharanthus roseus OX=4058 GN=LAMT PE=1 SV=1;	PF03492.15	Methyltransf_7	SAM dependent carboxyl methyltransferase
Soltu.DM.01G000330	S-adenosyl-L-methionine-dependent methyltransferases superfamily protein	0	0.06	0	0	0	0	0.02	0	GO:000816	MF:methyltransferase activity;	------	------	------	------	ENOG4111PH9	S:Function unknown	XP_006364052.2	PREDICTED: probable S-adenosylmethionine-dependent methyltransferase At5g37990 [Solanum tuberosum]	sp|B2KPR3|LAMT_CATRO;	Loganic acid O-methyltransferase OS=Catharanthus roseus OX=4058 GN=LAMT PE=1 SV=1;	PF03492.15	Methyltransf_7	SAM dependent carboxyl methyltransferase
Soltu.DM.01G000340	S-adenosyl-L-methionine-dependent methyltransferases superfamily protein	0	0	0	0	0	0	0	0	GO:000816	MF:methyltransferase activity;	------	------	------	------	COG0527;ENOG4111PH9	E:Amino acid transport and metabolism;S:Function unknown	XP_027152338.1	farnesoic acid carboxyl-O-methyltransferase-like [Coffea eugenioides]	sp|B2KPR3|LAMT_CATRO;	Loganic acid O-methyltransferase OS=Catharanthus roseus OX=4058 GN=LAMT PE=1 SV=1;	PF03492.15	Methyltransf_7	SAM dependent carboxyl methyltransferase
Soltu.DM.01G000350	Aspartate kinase family protein	45.98	41.14	41.07	46.94	33.75	30.52	42.73	37.07	GO:0009089;GO:0009088;GO:0009570;GO:000407	BP:lysine biosynthetic process via diaminopimelate;BP:threonine biosynthetic process;CC:chloroplast stroma;MF:aspartate kinase activity;	K00928	lysC	map00270;map00300;map00260;map00261	Cysteine and methionine metabolism;Lysine biosynthesis;Glycine, serine and threonine metabolism;Monobactam biosynthesis	COG0527	E:Amino acid transport and metabolism	XP_006364050.1	PREDICTED: aspartokinase 2, chloroplastic-like isoform X1 [Solanum tuberosum]	sp|O23653|AK2_ARATH;	Aspartokinase 2, chloroplastic OS=Arabidopsis thaliana OX=3702 GN=AK2 PE=1 SV=2;	PF00696.28;PF01842.25	AA_kinase;ACT	Amino acid kinase family;ACT domain
Soltu.DM.01G000360	semialdehyde dehydrogenase family protein	20.91	10.32	14.76	18.15	19.09	20.36	15.33	19.2	GO:0009089;GO:0009088;GO:0009097;GO:0009086;GO:0005737;GO:0005739;GO:0009570;GO:0050661;GO:0051287;GO:0046983;GO:000407	BP:lysine biosynthetic process via diaminopimelate;BP:threonine biosynthetic process;BP:isoleucine biosynthetic process;BP:methionine biosynthetic process;CC:cytoplasm;CC:mitochondrion;CC:chloroplast stroma;MF:NADP binding;MF:NAD binding;MF:protein dimerization activity;MF:aspartate-semialdehyde dehydrogenase activity;	K00133	asd	map00270;map00300;map00260;map00261	Cysteine and methionine metabolism;Lysine biosynthesis;Glycine, serine and threonine metabolism;Monobactam biosynthesis	COG0136	E:Amino acid transport and metabolism	XP_006364049.1	PREDICTED: aspartate-semialdehyde dehydrogenase [Solanum tuberosum]	sp|Q55512|DHAS_SYNY3;	Aspartate-semialdehyde dehydrogenase OS=Synechocystis sp.;	PF02774.18;PF01118.24	Semialdhyde_dhC;Semialdhyde_dh	Semialdehyde dehydrogenase, dimerisation domain;Semialdehyde dehydrogenase, NAD binding domain
Soltu.DM.01G000370	Sec14p-like phosphatidylinositol transfer family protein	1.8	3.51	2.41	3.15	3.23	2.41	2.57333	2.93	------	------	------	------	------	------	ENOG410Y3Q0	S:Function unknown	XP_010316452.1	uncharacterized protein LOC101258093 isoform X2 [Solanum lycopersicum]	------	------	------	------	------
Soltu.DM.01G000380	Sec14p-like phosphatidylinositol transfer family protein	15.75	20.48	19.45	16.9	19.42	13.65	18.56	16.6567	------	------	------	------	------	------	ENOG410Y3Q0	S:Function unknown	XP_006364048.1	PREDICTED: SEC14 cytosolic factor [Solanum tuberosum]	sp|P24280|SEC14_YEAST;	SEC14 cytosolic factor OS=Saccharomyces cerevisiae;	PF00650.20;PF13716.6	CRAL_TRIO;CRAL_TRIO_2	CRAL/TRIO domain;Divergent CRAL/TRIO domain
Soltu.DM.01G000390	Sec14p-like phosphatidylinositol transfer family protein	18.8	17.39	18.92	18.42	19.25	20.38	18.37	19.35	------	------	------	------	------	------	ENOG410Y3Q0	S:Function unknown	XP_006364046.1	PREDICTED: SEC14 cytosolic factor-like isoform X1 [Solanum tuberosum]	sp|P24280|SEC14_YEAST;	SEC14 cytosolic factor OS=Saccharomyces cerevisiae;	PF00650.20	CRAL_TRIO	CRAL/TRIO domain
Soltu.DM.01G000400	Sec14p-like phosphatidylinositol transfer family protein	3.91	1.24	0.34	0.91	1.73	2.14	1.83	1.59333	------	------	------	------	------	------	ENOG410Y3Q0	S:Function unknown	XP_006364045.1	PREDICTED: sec14 cytosolic factor-like [Solanum tuberosum]	sp|Q10137|SEC14_SCHPO;	Sec14 cytosolic factor OS=Schizosaccharomyces pombe;	PF00650.20	CRAL_TRIO	CRAL/TRIO domain
Soltu.DM.01G000410	NB-ARC domain-containing disease resistance protein	11.23	16.5	23.6	16.79	40.36	19.42	17.11	25.5233	GO:004353	MF:ADP binding;	------	------	------	------	COG4886	S:Function unknown	XP_006367915.1	PREDICTED: putative disease resistance RPP13-like protein 3 [Solanum tuberosum]	sp|Q9STE7|R13L3_ARATH;	Putative disease resistance RPP13-like protein 3 OS=Arabidopsis thaliana OX=3702 GN=RPP13L3 PE=3 SV=1;	PF00931.22;PF13191.6	NB-ARC;AAA_16	NB-ARC domain;AAA ATPase domain
Soltu.DM.01G000420	NB-ARC domain-containing disease resistance protein	4.77	4.56	3.65	5.99	4.17	3.59	4.32667	4.58333	GO:004353	MF:ADP binding;	------	------	------	------	COG4886	S:Function unknown	PHT77135.1	hypothetical protein T459_20657 [Capsicum annuum]	sp|Q60CZ8|R1A10_SOLDE;	Putative late blight resistance protein homolog R1A-10 OS=Solanum demissum OX=50514 GN=R1A-10 PE=3 SV=1;	PF00931.22	NB-ARC	NB-ARC domain
Soltu.DM.01G000430	NB-ARC domain-containing disease resistance protein	0.2	0.44	0.24	0.45	0	0.37	0.293333	0.273333	GO:004353	MF:ADP binding;	------	------	------	------	COG4886	S:Function unknown	XP_015161251.1	PREDICTED: putative disease resistance RPP13-like protein 3 isoform X1 [Solanum tuberosum]	sp|Q9STE7|R13L3_ARATH;	Putative disease resistance RPP13-like protein 3 OS=Arabidopsis thaliana OX=3702 GN=RPP13L3 PE=3 SV=1;	PF00931.22;PF13173.6;PF13401.6;PF13191.6	NB-ARC;AAA_14;AAA_22;AAA_16	NB-ARC domain;AAA domain;AAA domain;AAA ATPase domain
Soltu.DM.01G000440	NB-ARC domain-containing disease resistance protein	33.94	33.48	41.83	40.97	32.61	30.6	36.4167	34.7267	GO:004353	MF:ADP binding;	------	------	------	------	COG4886	S:Function unknown	PHT77135.1	hypothetical protein T459_20657 [Capsicum annuum]	sp|Q60CZ8|R1A10_SOLDE;	Putative late blight resistance protein homolog R1A-10 OS=Solanum demissum OX=50514 GN=R1A-10 PE=3 SV=1;	PF00931.22;PF13191.6;PF13401.6	NB-ARC;AAA_16;AAA_22	NB-ARC domain;AAA ATPase domain;AAA domain
Soltu.DM.01G000450	NB-ARC domain-containing disease resistance protein	3.55	3.89	5.03	3.74	3.58	3.59	4.15667	3.63667	GO:004353	MF:ADP binding;	------	------	------	------	COG4886	S:Function unknown	PHT77135.1	hypothetical protein T459_20657 [Capsicum annuum]	sp|Q60CZ8|R1A10_SOLDE;	Putative late blight resistance protein homolog R1A-10 OS=Solanum demissum OX=50514 GN=R1A-10 PE=3 SV=1;	PF00931.22;PF13401.6;PF13173.6;PF13191.6	NB-ARC;AAA_22;AAA_14;AAA_16	NB-ARC domain;AAA domain;AAA domain;AAA ATPase domain
Soltu.DM.01G000460	NB-ARC domain-containing disease resistance protein	6.89	7.06	6.56	6.17	9.76	4.78	6.83667	6.90333	GO:004353	MF:ADP binding;	------	------	------	------	COG4886	S:Function unknown	PHT77135.1	hypothetical protein T459_20657 [Capsicum annuum]	sp|Q6L400|R1B16_SOLDE;	Putative late blight resistance protein homolog R1B-16 OS=Solanum demissum OX=50514 GN=R1B-16 PE=3 SV=1;	PF00931.22;PF13401.6;PF13173.6;PF13191.6	NB-ARC;AAA_22;AAA_14;AAA_16	NB-ARC domain;AAA domain;AAA domain;AAA ATPase domain
Soltu.DM.01G000470	NB-ARC domain-containing disease resistance protein	62.76	81.1	102.39	75.95	45.85	48.38	82.0833	56.7267	GO:004353	MF:ADP binding;	------	------	------	------	COG4886	S:Function unknown	PHT60448.1	hypothetical protein CQW23_02811, partial [Capsicum baccatum]	sp|Q60CZ8|R1A10_SOLDE;	Putative late blight resistance protein homolog R1A-10 OS=Solanum demissum OX=50514 GN=R1A-10 PE=3 SV=1;	PF00931.22;PF13401.6;PF13173.6;PF13191.6	NB-ARC;AAA_22;AAA_14;AAA_16	NB-ARC domain;AAA domain;AAA domain;AAA ATPase domain
Soltu.DM.01G000480	NB-ARC domain-containing disease resistance protein	10.06	9.77	11.08	11.6	9.33	10.33	10.3033	10.42	GO:004353	MF:ADP binding;	------	------	------	------	COG4886	S:Function unknown	PHT77135.1	hypothetical protein T459_20657 [Capsicum annuum]	sp|Q60CZ8|R1A10_SOLDE;	Putative late blight resistance protein homolog R1A-10 OS=Solanum demissum OX=50514 GN=R1A-10 PE=3 SV=1;	PF00931.22;PF13401.6;PF13173.6;PF13191.6	NB-ARC;AAA_22;AAA_14;AAA_16	NB-ARC domain;AAA domain;AAA domain;AAA ATPase domain
Soltu.DM.01G000490	flavin-binding, kelch repeat, f box	157.92	192.57	189.52	172.72	144.25	134	180.003	150.323	------	------	K12116	FKF1	map04712	Circadian rhythm - plant	ENOG410XRGE	O:Posttranslational modification, protein turnover, chaperones	XP_006364042.2	PREDICTED: adagio protein 3 [Solanum tuberosum]	sp|Q9C9W9|ADO3_ARATH;	Adagio protein 3 OS=Arabidopsis thaliana OX=3702 GN=ADO3 PE=1 SV=1;	PF13418.6;PF13415.6;PF13854.6;PF07646.15;PF01344.25;PF13426.7;PF00989.25;PF08447.12;PF08448.10;PF00646.33	Kelch_4;Kelch_3;Kelch_5;Kelch_2;Kelch_1;PAS_9;PAS;PAS_3;PAS_4;F-box	Galactose oxidase, central domain;Galactose oxidase, central domain;Kelch motif;Kelch motif;Kelch motif;PAS domain;PAS fold;PAS fold;PAS fold;F-box domain
Soltu.DM.01G000500	DYNAMIN-like 1C	0.83	0.65	0.47	0.35	0.38	0.93	0.65	0.553333	GO:0010152;GO:0000266;GO:0005737;GO:0005938;GO:0005886;GO:0009504;GO:0009506;GO:0008017;GO:0003924;GO:000552	BP:pollen maturation;BP:mitochondrial fission;CC:cytoplasm;CC:cell cortex;CC:plasma membrane;CC:cell plate;CC:plasmodesma;MF:microtubule binding;MF:GTPase activity;MF:GTP binding;	K01528	DNM	map04144	Endocytosis	COG0699	S:Function unknown	XP_006364041.1	PREDICTED: dynamin-related protein 1C [Solanum tuberosum]	sp|Q8LF21|DRP1C_ARATH;	Dynamin-related protein 1C OS=Arabidopsis thaliana OX=3702 GN=DRP1C PE=1 SV=2;	PF01031.20;PF00350.23;PF06966.12;PF02212.18;PF04191.13	Dynamin_M;Dynamin_N;DUF1295;GED;PEMT	Dynamin central region;Dynamin family;Protein of unknown function;Dynamin GTPase effector domain;Phospholipid methyltransferase
Soltu.DM.01G000510	microtubule-associated proteins 70-2	24.14	22.49	20.02	21.11	21.7	26.79	22.2167	23.2	GO:0007010;GO:000801	BP:cytoskeleton organization;MF:microtubule binding;	------	------	------	------	ENOG410ZDCM	S:Function unknown	XP_006364039.1	PREDICTED: microtubule-associated protein 70-2-like [Solanum tuberosum]	sp|Q9C9X0|MP701_ARATH;	Microtubule-associated protein 70-1 OS=Arabidopsis thaliana OX=3702 GN=MAP70.1 PE=1 SV=1;	PF07058.11	MAP70	Microtubule-associated protein 70
Soltu.DM.01G000520	Ankyrin repeat family protein	9.59	11.35	13.98	11.3	9.47	9.95	11.64	10.24	GO:001602	CC:integral component of membrane;	------	------	------	------	COG0666	S:Function unknown	XP_006364038.1	PREDICTED: ankyrin repeat-containing protein At2g01680 isoform X1 [Solanum tuberosum]	sp|Q9ZU96|Y2168_ARATH;	Ankyrin repeat-containing protein At2g01680 OS=Arabidopsis thaliana OX=3702 GN=At2g01680 PE=2 SV=1;	PF12796.7;PF13637.6;PF13962.6;PF13606.6;PF00023.30;PF13857.6	Ank_2;Ank_4;PGG;Ank_3;Ank;Ank_5	Ankyrin repeats;Ankyrin repeats;Domain of unknown function;Ankyrin repeat;Ankyrin repeat;Ankyrin repeats
Soltu.DM.01G000530	hypothetical protein	1.24	0.13	0	0.68	0	0	0.456667	0.226667	------	------	------	------	------	------	------	------	------	------	------	------	------	------	------
Soltu.DM.01G000540	hypothetical protein	5.55	6.66	4.29	9.07	7.3	5.84	5.5	7.40333	------	------	------	------	------	------	COG0507	L:Replication, recombination and repair	XP_015159664.1	PREDICTED: uncharacterized protein LOC107058457 [Solanum tuberosum]	------	------	------	------	------
Soltu.DM.01G000550	hypothetical protein	39.05	15.21	0	10.61	8.23	7.74	18.0867	8.86	------	------	------	------	------	------	------	------	XP_006343885.1	PREDICTED: uncharacterized protein LOC102596734 isoform X1 [Solanum tuberosum]	------	------	------	------	------
Soltu.DM.01G000560	S-adenosyl-L-methionine-dependent methyltransferases superfamily protein	0.17	0.09	0.16	0.23	0.29	0.38	0.14	0.3	GO:000816	MF:methyltransferase activity;	------	------	------	------	ENOG4111PH9	S:Function unknown	PHU09063.1	hypothetical protein BC332_20923 [Capsicum chinense]	sp|B2KPR3|LAMT_CATRO;	Loganic acid O-methyltransferase OS=Catharanthus roseus OX=4058 GN=LAMT PE=1 SV=1;	PF03492.15	Methyltransf_7	SAM dependent carboxyl methyltransferase
Soltu.DM.01G000570	S-adenosyl-L-methionine-dependent methyltransferases superfamily protein	1.73	2.34	15.57	32.68	7.35	8.14	6.54667	16.0567	GO:000816	MF:methyltransferase activity;	------	------	------	------	ENOG4111PH9	S:Function unknown	XP_006364035.1	PREDICTED: probable S-adenosylmethionine-dependent methyltransferase At5g38780 [Solanum tuberosum]	sp|B2KPR3|LAMT_CATRO;	Loganic acid O-methyltransferase OS=Catharanthus roseus OX=4058 GN=LAMT PE=1 SV=1;	PF03492.15	Methyltransf_7	SAM dependent carboxyl methyltransferase
Soltu.DM.01G000580	S-adenosyl-L-methionine-dependent methyltransferases superfamily protein	1.3	5.06	1.2	21.18	0.27	1.36	2.52	7.60333	GO:000816	MF:methyltransferase activity;	------	------	------	------	ENOG4111PH9	S:Function unknown	XP_006364073.1	PREDICTED: probable S-adenosylmethionine-dependent methyltransferase At5g38100 [Solanum tuberosum]	sp|B2KPR3|LAMT_CATRO;	Loganic acid O-methyltransferase OS=Catharanthus roseus OX=4058 GN=LAMT PE=1 SV=1;	PF03492.15	Methyltransf_7	SAM dependent carboxyl methyltransferase
Soltu.DM.01G000590	S-adenosyl-L-methionine-dependent methyltransferases superfamily protein	0	0.18	0.51	0	0	0.2	0.23	0.066667	GO:000816	MF:methyltransferase activity;	------	------	------	------	ENOG4111PH9	S:Function unknown	XP_015161306.1	PREDICTED: probable S-adenosylmethionine-dependent methyltransferase At5g37990 [Solanum tuberosum]	sp|B2KPR3|LAMT_CATRO;	Loganic acid O-methyltransferase OS=Catharanthus roseus OX=4058 GN=LAMT PE=1 SV=1;	PF03492.15	Methyltransf_7	SAM dependent carboxyl methyltransferase
Soltu.DM.01G000600	S-adenosyl-L-methionine-dependent methyltransferases superfamily protein	0.12	3.46	0	0.1	2.15	1.29	1.19333	1.18	GO:000816	MF:methyltransferase activity;	------	------	------	------	ENOG4111PH9	S:Function unknown	XP_006364073.1	PREDICTED: probable S-adenosylmethionine-dependent methyltransferase At5g38100 [Solanum tuberosum]	sp|B2KPR3|LAMT_CATRO;	Loganic acid O-methyltransferase OS=Catharanthus roseus OX=4058 GN=LAMT PE=1 SV=1;	PF03492.15	Methyltransf_7	SAM dependent carboxyl methyltransferase
Soltu.DM.01G000610	S-adenosyl-L-methionine-dependent methyltransferases superfamily protein	0.07	0.08	0.28	0	0	0.08	0.143333	0.026667	GO:000816	MF:methyltransferase activity;	------	------	------	------	ENOG4111PH9	S:Function unknown	XP_015161306.1	PREDICTED: probable S-adenosylmethionine-dependent methyltransferase At5g37990 [Solanum tuberosum]	sp|B2KPR3|LAMT_CATRO;	Loganic acid O-methyltransferase OS=Catharanthus roseus OX=4058 GN=LAMT PE=1 SV=1;	PF03492.15	Methyltransf_7	SAM dependent carboxyl methyltransferase
Soltu.DM.01G000630	S-adenosyl-L-methionine-dependent methyltransferases superfamily protein	1.55	2.3	0.36	14.88	0.73	0.35	1.40333	5.32	GO:000816	MF:methyltransferase activity;	------	------	------	------	ENOG4111PH9	S:Function unknown	XP_006367613.1	PREDICTED: probable S-adenosylmethionine-dependent methyltransferase At5g38100 [Solanum tuberosum]	sp|B2KPR3|LAMT_CATRO;	Loganic acid O-methyltransferase OS=Catharanthus roseus OX=4058 GN=LAMT PE=1 SV=1;	PF03492.15	Methyltransf_7	SAM dependent carboxyl methyltransferase
Soltu.DM.01G000640	S-adenosyl-L-methionine-dependent methyltransferases superfamily protein	0	0	0	0	0	0	0	0	GO:000816	MF:methyltransferase activity;	------	------	------	------	ENOG4111PH9	S:Function unknown	XP_015161016.1	PREDICTED: probable S-adenosylmethionine-dependent methyltransferase At5g38780 [Solanum tuberosum]	sp|B2KPR3|LAMT_CATRO;	Loganic acid O-methyltransferase OS=Catharanthus roseus OX=4058 GN=LAMT PE=1 SV=1;	PF03492.15	Methyltransf_7	SAM dependent carboxyl methyltransferase
Soltu.DM.01G000650	S-adenosyl-L-methionine-dependent methyltransferases superfamily protein	0	0	0	0.43	0	0	0	0.143333	GO:000816	MF:methyltransferase activity;	------	------	------	------	ENOG4111PH9	S:Function unknown	XP_006367612.2	PREDICTED: probable S-adenosylmethionine-dependent methyltransferase At5g38100 [Solanum tuberosum]	sp|B2KPR3|LAMT_CATRO;	Loganic acid O-methyltransferase OS=Catharanthus roseus OX=4058 GN=LAMT PE=1 SV=1;	PF03492.15	Methyltransf_7	SAM dependent carboxyl methyltransferase
Soltu.DM.01G000660	EF hand calcium-binding protein family	3.24	3.05	2.38	4.85	1.49	2.01	2.89	2.78333	GO:000550	MF:calcium ion binding;	K13448	CML	map04626	Plant-pathogen interaction	COG5126;COG5126;COG5126	D:Cell cycle control, cell division, chromosome partitioning;T:Signal transduction mechanisms;Z:Cytoskeleton	XP_006367611.1	PREDICTED: probable calcium-binding protein CML25 [Solanum tuberosum]	sp|Q9FYK2|CML25_ARATH;	Probable calcium-binding protein CML25 OS=Arabidopsis thaliana OX=3702 GN=CML25 PE=2 SV=1;	PF00036.32;PF13499.6;PF13202.6;PF13833.6;PF13405.6;PF10591.9;PF14658.6;PF12763.7	EF-hand_1;EF-hand_7;EF-hand_5;EF-hand_8;EF-hand_6;SPARC_Ca_bdg;EF-hand_9;EF-hand_4	EF hand;EF-hand domain pair;EF hand;EF-hand domain pair;EF-hand domain;Secreted protein acidic and rich in cysteine Ca binding region;EF-hand domain;Cytoskeletal-regulatory complex EF hand
Soltu.DM.01G000670	Rubisco methyltransferase family protein	11.47	9.52	14.91	13.53	11.73	11.84	11.9667	12.3667	GO:0018026;GO:0009507;GO:0018024;GO:0008168;GO:001627	BP:peptidyl-lysine monomethylation;CC:chloroplast;MF:histone-lysine N-methyltransferase activity;MF:methyltransferase activity;MF:protein-lysine N-methyltransferase activity;	------	------	------	------	ENOG410Y7DR	S:Function unknown	XP_006367610.1	PREDICTED: histone-lysine N-methyltransferase setd3 [Solanum tuberosum]	sp|B0VX69|SETD3_CALJA;	Actin-histidine N-methyltransferase OS=Callithrix jacchus OX=9483 GN=SETD3 PE=3 SV=2;	PF00856.28;PF09273.11	SET;Rubis-subs-bind	SET domain;Rubisco LSMT substrate-binding
Soltu.DM.01G000680	hypothetical protein	0	0	0	0	0	0	0	0	------	------	------	------	------	------	------	------	------	------	------	------	------	------	------
Soltu.DM.01G000690	nudix hydrolase homolog	0.52	0	0	0.23	0.36	0.47	0.173333	0.353333	GO:0005737;GO:0005634;GO:0016787;GO:001681	CC:cytoplasm;CC:nucleus;MF:hydrolase activity;MF:hydrolase activity, acting on acid anhydrides, in phosphorus-containing anhydrides;	K07766	E3.6.1.52	------	------	COG0494	L:Replication, recombination and repair	XP_006367609.1	PREDICTED: nudix hydrolase 18, mitochondrial-like [Solanum tuberosum]	sp|Q9ZU95|NUD17_ARATH;	Nudix hydrolase 17, mitochondrial OS=Arabidopsis thaliana OX=3702 GN=NUDT17 PE=2 SV=1;	PF00293.28	NUDIX	NUDIX domain
Soltu.DM.01G000700	Caleosin-related family protein	7.95	9.12	2.78	7.91	13.54	16.6	6.61667	12.6833	GO:001602	CC:integral component of membrane;	K17991	PXG	map00073	Cutin, suberine and wax biosynthesis	ENOG410YGB5	S:Function unknown	XP_006367608.1	PREDICTED: probable peroxygenase 5 [Solanum tuberosum]	sp|Q9CAB7|PXG4_ARATH;	Probable peroxygenase 4 OS=Arabidopsis thaliana OX=3702 GN=PXG4 PE=1 SV=1;	PF05042.13	Caleosin	Caleosin related protein
Soltu.DM.01G000710	Caleosin-related family protein	8.66	14.54	13.75	14.75	8.55	12.41	12.3167	11.9033	------	------	K17991	PXG	map00073	Cutin, suberine and wax biosynthesis	ENOG41107DI;ENOG410YGB5	S:Function unknown;	XP_006367607.1	PREDICTED: probable peroxygenase 5 [Solanum tuberosum]	sp|Q9CAB7|PXG4_ARATH;	Probable peroxygenase 4 OS=Arabidopsis thaliana OX=3702 GN=PXG4 PE=1 SV=1;	PF05042.13	Caleosin	Caleosin related protein
Soltu.DM.01G000720	hypothetical protein	0	0	0	0	0	0	0	0	------	------	------	------	------	------	------	------	XP_016500527.1	PREDICTED: uncharacterized protein LOC107818959 [Nicotiana tabacum]	------	------	PF16588.5	zf-C2H2_10	C2H2 zinc-finger
Soltu.DM.01G000730	hypothetical protein	199.75	191.98	128.02	145.38	194.14	183.02	173.25	174.18	GO:001602	CC:integral component of membrane;	------	------	------	------	------	------	TMW96214.1	hypothetical protein EJD97_007732 [Solanum chilense]	------	------	PF00168.30	C2	C2 domain
Soltu.DM.01G000740	receptor-like kinase	0	0	0	0	0	0.41	0	0.136667	GO:0005524;GO:000467	MF:ATP binding;MF:protein kinase activity;	K04733	IRAK4	------	------	COG0515;ENOG410Y9HF	T:Signal transduction mechanisms;	XP_016582107.1	PREDICTED: probable inactive receptor kinase At1g48480 isoform X2 [Capsicum annuum]	sp|Q9LVI6|RLK90_ARATH;	Probable inactive receptor kinase RLK902 OS=Arabidopsis thaliana OX=3702 GN=RLK902 PE=1 SV=1;	PF00069.25;PF07714.17	Pkinase;Pkinase_Tyr	Protein kinase domain;Protein tyrosine kinase
Soltu.DM.01G000750	plant UBX domain-containing protein	8.26	11.01	10.31	8.76	9.69	8.08	9.86	8.84333	GO:0050832;GO:0006281;GO:000367	BP:defense response to fungus;BP:DNA repair;MF:DNA binding;	K14011	UBXN6, UBXD1	map04141	Protein processing in endoplasmic reticulum	ENOG410XQQK	S:Function unknown	XP_006354104.1	PREDICTED: plant UBX domain-containing protein 2 [Solanum tuberosum]	sp|Q9ZU93|PUX2_ARATH;	Plant UBX domain-containing protein 2 OS=Arabidopsis thaliana OX=3702 GN=PUX2 PE=1 SV=2;	PF09409.10;PF00789.20	PUB;UBX	PUB domain;UBX domain
Soltu.DM.01G000760	jasmonate-zim-domain protein	122.13	142.62	80.84	85.48	86.33	79.03	115.197	83.6133	------	------	K13464	JAZ	map04075	Plant hormone signal transduction	ENOG410XTRE	S:Function unknown	XP_006354105.1	PREDICTED: protein TIFY 6B-like isoform X1 [Solanum tuberosum]	sp|Q9LVI4|TIF6B_ARATH;	Protein TIFY 6B OS=Arabidopsis thaliana OX=3702 GN=TIFY6B PE=1 SV=1;	PF06200.14;PF09425.10	tify;CCT_2	tify domain;Divergent CCT motif
Soltu.DM.01G000770	Ribonuclease inhibitor	20.27	17.71	22.26	21.58	19.41	17.73	20.08	19.5733	------	------	------	------	------	------	ENOG4111QU8	S:Function unknown	XP_006354108.1	PREDICTED: F-box protein SKIP28 [Solanum tuberosum]	sp|Q9ZU90|SKI28_ARATH;	F-box protein SKIP28 OS=Arabidopsis thaliana OX=3702 GN=SKIP28 PE=1 SV=1;	PF12937.7;PF00646.33	F-box-like;F-box	F-box-like;F-box domain
Soltu.DM.01G000780	Dynein light chain type 1 family protein	9.64	8.62	7.09	4.99	7.53	8.36	8.45	6.96	GO:0007017;GO:0060271;GO:0010970;GO:2000582;GO:0005737;GO:0005868;GO:0030286;GO:0005874;GO:0008092;GO:0045505;GO:0051959;GO:000377	BP:microtubule-based process;BP:cilium assembly;BP:transport along microtubule;BP:positive regulation of ATP-dependent microtubule motor activity, plus-end-directed;CC:cytoplasm;CC:cytoplasmic dynein complex;CC:dynein complex;CC:microtubule;MF:cytoskeletal protein binding;MF:dynein intermediate chain binding;MF:dynein light intermediate chain binding;MF:motor activity;	K10418	DYNLL	------	------	ENOG4111NK2	S:Function unknown	XP_006354109.1	PREDICTED: dynein light chain, cytoplasmic [Solanum tuberosum]	sp|Q86A88|DYL_DICDI;	Dynein light chain, cytoplasmic OS=Dictyostelium discoideum OX=44689 GN=dlcB PE=3 SV=1;	PF01221.18	Dynein_light	Dynein light chain type 1
Soltu.DM.01G000790	PLANT CADMIUM RESISTANCE	383.97	390.73	353.06	467.89	342.8	257.14	375.92	355.943	GO:001602	CC:integral component of membrane;	------	------	------	------	ENOG410XUTP	S:Function unknown	XP_006354110.1	PREDICTED: protein PLANT CADMIUM RESISTANCE 2-like [Solanum tuberosum]	sp|Q9LQU4|PCR2_ARATH;	Protein PLANT CADMIUM RESISTANCE 2 OS=Arabidopsis thaliana OX=3702 GN=PCR2 PE=1 SV=1;	PF04749.17	PLAC8	PLAC8 family
Soltu.DM.01G000800	Protein of unknown function (DUF677)	12.14	14.32	14.84	13.99	14.02	14.35	13.7667	14.12	GO:001602	CC:integral component of membrane;	------	------	------	------	ENOG410YD5M	S:Function unknown	XP_006354112.1	PREDICTED: UPF0496 protein At3g19330-like [Solanum tuberosum]	sp|Q9LT84|U496M_ARATH;	UPF0496 protein At3g19330 OS=Arabidopsis thaliana OX=3702 GN=At3g19330 PE=2 SV=2;	PF05055.12	DUF677	Protein of unknown function
Soltu.DM.01G000810	IAA-leucine resistant (ILR)-like	10.83	10.15	7.31	9.27	7.57	8.3	9.43	8.38	GO:0008152;GO:001678	BP:metabolic process;MF:hydrolase activity;	------	------	------	------	COG1473	E:Amino acid transport and metabolism	XP_006354111.1	PREDICTED: IAA-amino acid hydrolase ILR1-like 3 isoform X1 [Solanum tuberosum]	sp|Q8H3C9|ILL7_ORYSJ;	IAA-amino acid hydrolase ILR1-like 7 OS=Oryza sativa subsp. japonica OX=39947 GN=ILL7 PE=2 SV=1;	PF01546.28;PF07687.14	Peptidase_M20;M20_dimer	Peptidase family M20/M25/M40;Peptidase dimerisation domain
Soltu.DM.01G000820	Peptidase M20/M25/M40 family protein	11.52	14.82	13.28	16.15	14.47	11.73	13.2067	14.1167	GO:0008152;GO:001678	BP:metabolic process;MF:hydrolase activity;	------	------	------	------	COG1473	E:Amino acid transport and metabolism	XP_015167134.1	PREDICTED: LOW QUALITY PROTEIN: IAA-amino acid hydrolase ILR1-like 3 [Solanum tuberosum]	sp|Q8H3C9|ILL7_ORYSJ;	IAA-amino acid hydrolase ILR1-like 7 OS=Oryza sativa subsp. japonica OX=39947 GN=ILL7 PE=2 SV=1;	PF01546.28;PF07687.14	Peptidase_M20;M20_dimer	Peptidase family M20/M25/M40;Peptidase dimerisation domain
Soltu.DM.01G000830	NAD(P)-binding Rossmann-fold superfamily protein	0	0	0	0	0	0	0	0	GO:0008152;GO:0016787;GO:001649	BP:metabolic process;MF:hydrolase activity;MF:oxidoreductase activity;	------	------	------	------	COG1028	S:Function unknown	XP_006354114.1	PREDICTED: secoisolariciresinol dehydrogenase-like [Solanum tuberosum]	sp|Q94KL8|SILD_PODPE;	Secoisolariciresinol dehydrogenase;	PF13561.6;PF00106.25;PF08659.10	adh_short_C2;adh_short;KR	Enoyl;short chain dehydrogenase;KR domain
Soltu.DM.01G000840	NAD(P)-binding Rossmann-fold superfamily protein	0.89	0.47	1.02	0.49	1.62	0.84	0.793333	0.983333	GO:0008152;GO:0016787;GO:001649	BP:metabolic process;MF:hydrolase activity;MF:oxidoreductase activity;	------	------	------	------	COG1028	S:Function unknown	XP_006354216.2	PREDICTED: secoisolariciresinol dehydrogenase-like [Solanum tuberosum]	sp|Q94KL8|SILD_PODPE;	Secoisolariciresinol dehydrogenase;	PF13561.6;PF00106.25;PF08659.10	adh_short_C2;adh_short;KR	Enoyl;short chain dehydrogenase;KR domain
Soltu.DM.01G000850	NAD(P)-binding Rossmann-fold superfamily protein	1.43	1.86	2.44	2.78	4.64	3.41	1.91	3.61	GO:001649	MF:oxidoreductase activity;	------	------	------	------	COG1028	S:Function unknown	XP_006354217.1	PREDICTED: tropinone reductase-like 1 [Solanum tuberosum]	sp|H9BFQ0|TPRL1_ERYCB;	Tropinone reductase-like 1 OS=Erythroxylum coca OX=289672 PE=2 SV=1;	PF13561.6;PF00106.25;PF08659.10	adh_short_C2;adh_short;KR	Enoyl;short chain dehydrogenase;KR domain
Soltu.DM.01G000860	NAD(P)-binding Rossmann-fold superfamily protein	0	0.08	0	0	0	0	0.026667	0	GO:001649	MF:oxidoreductase activity;	------	------	------	------	COG1028	S:Function unknown	XP_006354115.1	PREDICTED: secoisolariciresinol dehydrogenase-like [Solanum tuberosum]	sp|Q94KL8|SILD_PODPE;	Secoisolariciresinol dehydrogenase;	PF13561.6;PF00106.25;PF08659.10	adh_short_C2;adh_short;KR	Enoyl;short chain dehydrogenase;KR domain
Soltu.DM.01G000870	SKU5 similar	0	0.05	0	0	0	0	0.016667	0	GO:0009505;GO:0009506;GO:0016722;GO:0005507;GO:001649	CC:plant-type cell wall;CC:plasmodesma;MF:oxidoreductase activity, oxidizing metal ions;MF:copper ion binding;MF:oxidoreductase activity;	K00423	E1.10.3.3	map00053	Ascorbate and aldarate metabolism	COG2132	Q:Secondary metabolites biosynthesis, transport and catabolism	XP_006354116.1	PREDICTED: L-ascorbate oxidase homolog [Solanum tuberosum]	sp|P29162|ASOL_TOBAC;	L-ascorbate oxidase homolog OS=Nicotiana tabacum OX=4097 PE=2 SV=1;	PF07732.15;PF00394.22;PF07731.14	Cu-oxidase_3;Cu-oxidase;Cu-oxidase_2	Multicopper oxidase;Multicopper oxidase;Multicopper oxidase
Soltu.DM.01G000880	protein containing PDZ domain, a K-box domain, and a TPR region	181	135.9	179.95	152.94	212.26	202.28	165.617	189.16	------	------	------	------	------	------	ENOG410ZEH3	S:Function unknown	XP_006354117.1	PREDICTED: uncharacterized protein LOC102590017 [Solanum tuberosum]	sp|Q94BS2|MET1_ARATH;	Protein MET1, chloroplastic OS=Arabidopsis thaliana OX=3702 GN=MET1 PE=1 SV=1;	PF13432.6	TPR_16	Tetratricopeptide repeat
Soltu.DM.01G000900	conserved hypothetical protein	30.22	26.27	29.22	15.63	26.31	26.05	28.57	22.6633	GO:000964	BP:response to light intensity;	------	------	------	------	ENOG410ZGFD	S:Function unknown	XP_006354118.1	PREDICTED: uncharacterized protein LOC102590330 [Solanum tuberosum]	------	------	------	------	------
Soltu.DM.01G000910	Lysyl-tRNA synthetase, class II	49.99	35.31	47.07	34.89	45.6	41.02	44.1233	40.5033	GO:0006430;GO:0048481;GO:0005737;GO:0005739;GO:0009507;GO:0004824;GO:0003676;GO:000552	BP:lysyl-tRNA aminoacylation;BP:plant ovule development;CC:cytoplasm;CC:mitochondrion;CC:chloroplast;MF:lysine-tRNA ligase activity;MF:nucleic acid binding;MF:ATP binding;	K04567	KARS, lysS	map00970	Aminoacyl-tRNA biosynthesis	COG1190	J:Translation, ribosomal structure and biogenesis	XP_006354119.1	PREDICTED: lysine--tRNA ligase, chloroplastic/mitochondrial [Solanum tuberosum]	sp|Q9LJE2|SYKM_ARATH;	Lysine--tRNA ligase, chloroplastic/mitochondrial OS=Arabidopsis thaliana OX=3702 GN=OVA5 PE=2 SV=1;	PF00152.20;PF01336.25	tRNA-synt_2;tRNA_anti-codon	tRNA synthetases class II;OB-fold nucleic acid binding domain
Soltu.DM.01G000930	Protein of Unknown Function (DUF239)	45.1	42.27	49.68	46.09	51.54	68.55	45.6833	55.3933	GO:001602	CC:integral component of membrane;	------	------	------	------	ENOG410Z0AY	S:Function unknown	XP_006354120.1	PREDICTED: uncharacterized protein LOC102591027 [Solanum tuberosum]	------	------	PF03080.15;PF14365.6	Neprosin;Neprosin_AP	Neprosin;Neprosin activation peptide
Soltu.DM.01G000940	cytosolic NADP+-dependent isocitrate dehydrogenase	318.88	304.17	294.74	509.98	263.91	245.8	305.93	339.897	GO:0006099;GO:0006102;GO:0006097;GO:0005737;GO:0051287;GO:0000287;GO:000445	BP:tricarboxylic acid cycle;BP:isocitrate metabolic process;BP:glyoxylate cycle;CC:cytoplasm;MF:NAD binding;MF:magnesium ion binding;MF:isocitrate dehydrogenas;	K00031	IDH1, IDH2, icd	map00020;map04146;map00480	Citrate cycle (TCA cycle);Peroxisome;Glutathione metabolism	COG0538	C:Energy production and conversion	XP_006354121.1	PREDICTED: isocitrate dehydrogenase [NADP] [Solanum tuberosum]	sp|P50217|IDHC_SOLTU;	Isocitrate dehydrogenase [NADP] OS=Solanum tuberosum OX=4113 GN=ICDH-1 PE=2 SV=1;	PF00180.20	Iso_dh	Isocitrate/isopropylmalate dehydrogenase
Soltu.DM.01G000950	Protein of unknown function (DUF1639)	51.25	45.5	45.52	44.4	39.26	44.56	47.4233	42.74	------	------	------	------	------	------	ENOG4111VHH	S:Function unknown	XP_006354123.1	PREDICTED: uncharacterized protein LOC102592029 isoform X3 [Solanum tuberosum]	------	------	PF07797.14	DUF1639	Protein of unknown function
Soltu.DM.01G000960	Protein of unknown function (DUF1639)	16.42	23.29	20.76	18.96	20.52	11.28	20.1567	16.92	------	------	------	------	------	------	ENOG4111VHH	S:Function unknown	XP_006354122.1	PREDICTED: uncharacterized protein LOC102592029 isoform X1 [Solanum tuberosum]	------	------	PF07797.14	DUF1639	Protein of unknown function
Soltu.DM.01G000970	APR-like	41.2	41.3	45.47	52.86	35.75	33.42	42.6567	40.6767	GO:0006457;GO:0045454;GO:0034976;GO:0005783;GO:0016021;GO:0005623;GO:000375	BP:protein folding;BP:cell redox homeostasis;BP:response to endoplasmic reticulum stress;CC:endoplasmic reticulum;CC:integral component of membrane;CC:cell;MF:protein disulfide isomerase activity;	------	------	------	------	ENOG4111M6Z	O:Posttranslational modification, protein turnover, chaperones	XP_006354125.1	PREDICTED: 5'-adenylylsulfate reductase-like 5 [Solanum tuberosum]	sp|Q93YX4|APRL5_ARATH;	5'-adenylylsulfate reductase-like 5 OS=Arabidopsis thaliana OX=3702 GN=APRL5 PE=2 SV=1;	PF00085.20	Thioredoxin	Thioredoxin
Soltu.DM.01G000980	GDSL-like Lipase/Acylhydrolase superfamily protein	0	0	0	0	0	0	0	0	GO:0008152;GO:0016021;GO:0004560;GO:001678	BP:metabolic process;CC:integral component of membrane;MF:alpha-L-fucosidase activity;MF:hydrolase activity, acting on ester bonds;	------	------	------	------	ENOG410YG8Q	S:Function unknown	XP_027768993.1	GDSL esterase/lipase At1g09390-like [Solanum pennellii]	sp|O80522|GDL2_ARATH;	GDSL esterase/lipase At1g09390 OS=Arabidopsis thaliana OX=3702 GN=At1g09390 PE=2 SV=1;	PF00657.22	Lipase_GDSL	GDSL-like Lipase/Acylhydrolase
Soltu.DM.01G000990	Mitochondrial substrate carrier family protein	212.26	208.12	235.71	265.09	229.04	218.28	218.697	237.47	GO:0006839;GO:0055085;GO:0016021;GO:0005739;GO:0005743;GO:001536	BP:mitochondrial transport;BP:transmembrane transport;CC:integral component of membrane;CC:mitochondrion;CC:mitochondrial inner membrane;MF:oxoglutarat;	K15104	SLC25A11, OGC	------	------	ENOG410XQHU	S:Function unknown	NP_001274817.1	mitochondrial dicarboxylate/tricarboxylate transporter DTC-like [Solanum tuberosum]	sp|Q9C5M0|DTC_ARATH;	Mitochondrial dicarboxylate/tricarboxylate transporter DTC OS=Arabidopsis thaliana OX=3702 GN=DTC PE=1 SV=1;	PF00153.27	Mito_carr	Mitochondrial carrier protein
Soltu.DM.01G001000	Disease resistance protein (CC-NBS-LRR class) family	8.26	7.08	7.19	6.72	4.96	6.31	7.51	5.99667	GO:004353	MF:ADP binding;	------	------	------	------	COG4886	S:Function unknown	XP_015167141.1	PREDICTED: putative late blight resistance protein homolog R1B-16 [Solanum tuberosum]	sp|Q6L400|R1B16_SOLDE;	Putative late blight resistance protein homolog R1B-16 OS=Solanum demissum OX=50514 GN=R1B-16 PE=3 SV=1;	PF00931.22;PF12061.8;PF13173.6;PF13401.6	NB-ARC;NB-LRR;AAA_14;AAA_22	NB-ARC domain;Late blight resistance protein R1;AAA domain;AAA domain
Soltu.DM.01G001010	ARM repeat superfamily protein	90	90.64	110.1	95.71	94.75	98.72	96.9133	96.3933	GO:0000060;GO:0006886;GO:0006607;GO:0006610;GO:2000636;GO:0005737;GO:0005829;GO:0005618;GO:0005622;GO:0031965;GO:0034399;GO:0008565;GO:0008139;GO:000853	BP:protein import into nucleus, translocation;BP:intracellular protein transport;BP:NLS-bearing protein import into nucleus;BP:ribosomal protein import into nucleus;BP:positive regulation of primary miRNA processing;CC:cytoplasm;CC:cytosol;CC:cell wall;CC:intracellular;CC:nuclear membrane;CC:nuclear periphery;MF:protein transporter activity;MF:nuclear localization sequence binding;MF:Ran GTPase b…	K20222	IPO5, KPNB3, RANBP5	------	------	ENOG410XQAJ	U:Intracellular trafficking, secretion, and vesicular transport	XP_015167142.1	PREDICTED: importin-5-like [Solanum tuberosum]	sp|O00410|IPO5_HUMAN;	Importin-5 OS=Homo sapiens OX=9606 GN=IPO5 PE=1 SV=4;	PF02985.22;PF13646.6;PF18808.1;PF13513.6	HEAT;HEAT_2;Importin_rep_4;HEAT_EZ	HEAT repeat;HEAT repeats;Importin repeat;HEAT-like repeat
Soltu.DM.01G001020	NB-ARC domain-containing disease resistance protein	27	27.73	32.96	28.44	23.2	26.71	29.23	26.1167	GO:004353	MF:ADP binding;	------	------	------	------	COG4886	S:Function unknown	XP_015167139.1	PREDICTED: putative late blight resistance protein homolog R1A-3 isoform X1 [Solanum tuberosum]	sp|Q6L400|R1B16_SOLDE;	Putative late blight resistance protein homolog R1B-16 OS=Solanum demissum OX=50514 GN=R1B-16 PE=3 SV=1;	PF00931.22;PF12061.8;PF13401.6;PF13173.6	NB-ARC;NB-LRR;AAA_22;AAA_14	NB-ARC domain;Late blight resistance protein R1;AAA domain;AAA domain
Soltu.DM.01G001030	ARM repeat superfamily protein	9.03	8.21	11.04	12.27	9.46	9.43	9.42667	10.3867	GO:0000060;GO:0006886;GO:0006607;GO:0006610;GO:2000636;GO:0005737;GO:0005829;GO:0005618;GO:0005622;GO:0031965;GO:0034399;GO:0008565;GO:0008139;GO:000853	BP:protein import into nucleus, translocation;BP:intracellular protein transport;BP:NLS-bearing protein import into nucleus;BP:ribosomal protein import into nucleus;BP:positive regulation of primary miRNA processing;CC:cytoplasm;CC:cytosol;CC:cell wall;CC:intracellular;CC:nuclear membrane;CC:nuclear periphery;MF:protein transporter activity;MF:nuclear localization sequence binding;MF:Ran GTPase b…	K20222	IPO5, KPNB3, RANBP5	------	------	ENOG410XQAJ	U:Intracellular trafficking, secretion, and vesicular transport	XP_015167142.1	PREDICTED: importin-5-like [Solanum tuberosum]	sp|O00410|IPO5_HUMAN;	Importin-5 OS=Homo sapiens OX=9606 GN=IPO5 PE=1 SV=4;	PF02985.22;PF13513.6;PF13646.6;PF18808.1	HEAT;HEAT_EZ;HEAT_2;Importin_rep_4	HEAT repeat;HEAT-like repeat;HEAT repeats;Importin repeat
Soltu.DM.01G001040	NB-ARC domain-containing disease resistance protein	3.04	3.61	4.28	3.5	3.05	2.65	3.64333	3.06667	GO:004353	MF:ADP binding;	------	------	------	------	COG4886	S:Function unknown	XP_015167139.1	PREDICTED: putative late blight resistance protein homolog R1A-3 isoform X1 [Solanum tuberosum]	sp|Q6L400|R1B16_SOLDE;	Putative late blight resistance protein homolog R1B-16 OS=Solanum demissum OX=50514 GN=R1B-16 PE=3 SV=1;	PF00931.22;PF12061.8;PF13401.6;PF13173.6;PF13191.6;PF18052.1;PF00004.29;PF05496.12	NB-ARC;NB-LRR;AAA_22;AAA_14;AAA_16;Rx_N;AAA;RuvB_N	NB-ARC domain;Late blight resistance protein R1;AAA domain;AAA domain;AAA ATPase domain;Rx N-terminal domain;ATPase family associated with various cellular activities;Holliday junction DNA helicase RuvB P-loop domain
Soltu.DM.01G001050	ARM repeat superfamily protein	8.99	8.36	10.83	14.7	10.54	10.13	9.39333	11.79	GO:0006886;GO:0005622;GO:000853	BP:intracellular protein transport;CC:intracellular;MF:Ran GTPase binding;	K20222	IPO5, KPNB3, RANBP5	------	------	ENOG410XQAJ	U:Intracellular trafficking, secretion, and vesicular transport	XP_015167120.1	PREDICTED: ran-binding protein 6-like [Solanum tuberosum]	sp|O00410|IPO5_HUMAN;	Importin-5 OS=Homo sapiens OX=9606 GN=IPO5 PE=1 SV=4;	PF02985.22;PF18808.1;PF13513.6;PF13646.6	HEAT;Importin_rep_4;HEAT_EZ;HEAT_2	HEAT repeat;Importin repeat;HEAT-like repeat;HEAT repeats
Soltu.DM.01G001060	Disease resistance protein (CC-NBS-LRR class) family	7.66	5.87	6.37	6.75	5.33	5.46	6.63333	5.84667	GO:004353	MF:ADP binding;	------	------	------	------	COG4886	S:Function unknown	XP_015167139.1	PREDICTED: putative late blight resistance protein homolog R1A-3 isoform X1 [Solanum tuberosum]	sp|Q6L400|R1B16_SOLDE;	Putative late blight resistance protein homolog R1B-16 OS=Solanum demissum OX=50514 GN=R1B-16 PE=3 SV=1;	PF00931.22;PF12061.8;PF13173.6;PF13401.6;PF18052.1	NB-ARC;NB-LRR;AAA_14;AAA_22;Rx_N	NB-ARC domain;Late blight resistance protein R1;AAA domain;AAA domain;Rx N-terminal domain
Soltu.DM.01G001070	ARM repeat superfamily protein	52.4	58.39	65.49	53.87	56.66	54.54	58.76	55.0233	GO:0006886;GO:0005622;GO:000853	BP:intracellular protein transport;CC:intracellular;MF:Ran GTPase binding;	K20222	IPO5, KPNB3, RANBP5	------	------	ENOG410XQAJ	U:Intracellular trafficking, secretion, and vesicular transport	XP_015167122.1	PREDICTED: importin-5-like [Solanum tuberosum]	sp|O00410|IPO5_HUMAN;	Importin-5 OS=Homo sapiens OX=9606 GN=IPO5 PE=1 SV=4;	PF18808.1;PF13513.6;PF13646.6	Importin_rep_4;HEAT_EZ;HEAT_2	Importin repeat;HEAT-like repeat;HEAT repeats
Soltu.DM.01G001080	ARM repeat superfamily protein	5.57	5.79	7.14	5	7.44	5.32	6.16667	5.92	GO:0006886;GO:0005622;GO:000853	BP:intracellular protein transport;CC:intracellular;MF:Ran GTPase binding;	K20222	IPO5, KPNB3, RANBP5	------	------	ENOG410XQAJ	U:Intracellular trafficking, secretion, and vesicular transport	XP_015167142.1	PREDICTED: importin-5-like [Solanum tuberosum]	sp|O00410|IPO5_HUMAN;	Importin-5 OS=Homo sapiens OX=9606 GN=IPO5 PE=1 SV=4;	PF02985.22;PF13646.6;PF13513.6	HEAT;HEAT_2;HEAT_EZ	HEAT repeat;HEAT repeats;HEAT-like repeat
Soltu.DM.01G001090	related to AP2	0	0	0	0	0	0	0	0	GO:0035865;GO:0009723;GO:0006351;GO:0000302;GO:0048528;GO:0005634;GO:0043565;GO:0003700;GO:000367	BP:cellular response to potassium ion;BP:response to ethylene;BP:transcription, DNA-templated;BP:response to reactive oxygen species;BP:post-embryonic root development;CC:nucleus;MF:sequence-specific DNA binding;MF:transcription factor activity, sequence-specific DNA binding;MF:DNA binding;	K09286	EREBP	------	------	ENOG410YYMH	K:Transcription	XP_015167123.1	PREDICTED: ethylene-responsive transcription factor RAP2-11 [Solanum tuberosum]	sp|A2Q5W1|ERN1_MEDTR;	Ethylene-responsive transcription factor ERN1 OS=Medicago truncatula OX=3880 GN=ERN1 PE=2 SV=1;	PF00847.20	AP2	AP2 domain
Soltu.DM.01G001100	Plant protein 1589 of unknown function (A_thal_3526) domain containing protein	7.91	9.66	11.28	10.26	9.25	10.29	9.61667	9.93333	------	------	------	------	------	------	ENOG4111H9H	S:Function unknown	XP_006354129.1	PREDICTED: uncharacterized protein LOC102594587 isoform X1 [Solanum tuberosum]	------	------	PF09713.10	A_thal_3526	Plant protein 1589 of unknown function
Soltu.DM.01G001120	Disease resistance protein (CC-NBS-LRR class) family	0	0	0	0	0	0	0	0	GO:004353	MF:ADP binding;	------	------	------	------	COG4886	S:Function unknown	PHT40281.1	hypothetical protein CQW23_19135 [Capsicum baccatum]	sp|Q6L3Z7|R1B14_SOLDE;	Putative late blight resistance protein homolog R1B-14 OS=Solanum demissum OX=50514 GN=R1B-14 PE=3 SV=1;	PF00931.22;PF12061.8;PF13401.6;PF13191.6	NB-ARC;NB-LRR;AAA_22;AAA_16	NB-ARC domain;Late blight resistance protein R1;AAA domain;AAA ATPase domain
Soltu.DM.01G001150	ARM repeat superfamily protein	0	0	0	0	0	0	0	0	------	------	K20222	IPO5, KPNB3, RANBP5	------	------	ENOG410XQAJ	U:Intracellular trafficking, secretion, and vesicular transport	PHT40286.1	hypothetical protein CQW23_19140 [Capsicum baccatum]	sp|O00410|IPO5_HUMAN;	Importin-5 OS=Homo sapiens OX=9606 GN=IPO5 PE=1 SV=4;	PF13513.6;PF18808.1;PF13646.6;PF12717.7	HEAT_EZ;Importin_rep_4;HEAT_2;Cnd1	HEAT-like repeat;Importin repeat;HEAT repeats;non-SMC mitotic condensation complex subunit 1
Soltu.DM.01G001160	ARM repeat superfamily protein	3.5	2.04	3.25	4.52	2.86	2.36	2.93	3.24667	GO:0000060;GO:0006886;GO:0006607;GO:0006610;GO:2000636;GO:0005737;GO:0005829;GO:0005618;GO:0005622;GO:0031965;GO:0034399;GO:0008565;GO:0008139;GO:000853	BP:protein import into nucleus, translocation;BP:intracellular protein transport;BP:NLS-bearing protein import into nucleus;BP:ribosomal protein import into nucleus;BP:positive regulation of primary miRNA processing;CC:cytoplasm;CC:cytosol;CC:cell wall;CC:intracellular;CC:nuclear membrane;CC:nuclear periphery;MF:protein transporter activity;MF:nuclear localization sequence binding;MF:Ran GTPase b…	K20222	IPO5, KPNB3, RANBP5	------	------	ENOG410XQAJ	U:Intracellular trafficking, secretion, and vesicular transport	XP_006340074.1	PREDICTED: importin-5-like [Solanum tuberosum]	sp|O00410|IPO5_HUMAN;	Importin-5 OS=Homo sapiens OX=9606 GN=IPO5 PE=1 SV=4;	PF02985.22	HEAT	HEAT repeat
Soltu.DM.01G001170	ARM repeat superfamily protein	0	0	0	0	0	0	0	0	GO:0006886;GO:0016021;GO:0005634;GO:0005622;GO:000853	BP:intracellular protein transport;CC:integral component of membrane;CC:nucleus;CC:intracellular;MF:Ran GTPase binding;	K20222	IPO5, KPNB3, RANBP5	------	------	ENOG410XQAJ	U:Intracellular trafficking, secretion, and vesicular transport	XP_012462092.1	PREDICTED: importin-5-like isoform X1 [Gossypium raimondii]	------	------	------	------	------
Soltu.DM.01G001180	RING/U-box superfamily protein	0	0	0	0	0	0	0	0	GO:0000160;GO:0005622;GO:0004842;GO:0004871;GO:0046872;GO:001687	BP:phosphorelay signal transduction system;CC:intracellular;MF:ubiquitin-protein transferase activity;MF:signal transducer activity;MF:metal ion binding;MF:ligase activity;	K11968	ARIH1	------	------	ENOG410XP9Y	O:Posttranslational modification, protein turnover, chaperones	XP_006354224.1	PREDICTED: probable E3 ubiquitin-protein ligase ARI8 [Solanum tuberosum]	sp|Q8W468|ARI8_ARATH;	Probable E3 ubiquitin-protein ligase ARI8 OS=Arabidopsis thaliana OX=3702 GN=ARI8 PE=2 SV=1;	PF01485.21;PF13923.6	IBR;zf-C3HC4_2	IBR domain, a half RING-finger domain;Zinc finger, C3HC4 type
Soltu.DM.01G001190	myb domain protein	0	0	0	0	0	0.31	0	0.103333	GO:0030154;GO:0006357;GO:0005634;GO:0043565;GO:0044212;GO:0001135;GO:0003677;GO:000098	BP:cell differentiation;BP:regulation of transcription from RNA polymerase II promoter;CC:nucleus;MF:sequence-specific DNA binding;MF:transcription regulatory region DNA binding;MF:transcription factor activity, RNA polymerase II transcription factor recruiting;MF:DNA binding;MF:RNA polymerase II transcription factor activity, sequence-specific DNA binding;	K09422	MYBP	------	------	COG5147	K:Transcription	XP_006354225.1	PREDICTED: transcription repressor MYB5-like [Solanum tuberosum]	sp|Q38850|MYB5_ARATH;	Transcription repressor MYB5 OS=Arabidopsis thaliana OX=3702 GN=MYB5 PE=1 SV=1;	PF00249.31;PF13921.6	Myb_DNA-binding;Myb_DNA-bind_6	Myb-like DNA-binding domain;Myb-like DNA-binding domain
Soltu.DM.01G001200	BTB/POZ domain-containing protein At3g05675	6.2	5.44	6.6	5.57	6.05	4.45	6.08	5.35667	------	------	------	------	------	------	ENOG410XSQ4	S:Function unknown	XP_006354131.1	PREDICTED: BTB/POZ domain-containing protein At3g05675 [Solanum tuberosum]	sp|Q8RX01|Y3567_ARATH;	BTB/POZ domain-containing protein At3g05675 OS=Arabidopsis thaliana OX=3702 GN=At3g05675 PE=2 SV=1;	------	------	------
Soltu.DM.01G001210	Putative lysine decarboxylase family protein	8.14	11.55	15.31	18.82	5.98	6.71	11.6667	10.5033	GO:0009691;GO:0005634;GO:001678	BP:cytokinin biosynthetic process;CC:nucleus;MF:hydrolase activity;	K06966	ppnN	map00240;map00230	Pyrimidine metabolism;Purine metabolism	COG1611	S:Function unknown	XP_006354132.1	PREDICTED: cytokinin riboside 5'-monophosphate phosphoribohydrolase LOG8-like isoform X2 [Solanum tuberosum]	sp|Q84MC2|LOG8_ARATH;	Cytokinin riboside 5'-monophosphate phosphoribohydrolase LOG8 OS=Arabidopsis thaliana OX=3702 GN=LOG8 PE=1 SV=1;	PF03641.14;PF18306.1	Lysine_decarbox;LDcluster4	Possible lysine decarboxylase;SLOG cluster4 family
Soltu.DM.01G001220	calcium ion binding	32.68	28.96	40.29	28.81	30.5	29.77	33.9767	29.6933	GO:0006004;GO:0005794;GO:0016021;GO:0042175;GO:0005509;GO:001675	BP:fucose metabolic process;CC:Golgi apparatus;CC:integral component of membrane;CC:nuclear outer membrane-endoplasmic reticulum membrane network;MF:calcium ion binding;MF:transferase activity, transferring glycosyl groups;	------	------	------	------	ENOG410XTBI	S:Function unknown	XP_006354133.1	PREDICTED: uncharacterized protein LOC102596121 [Solanum tuberosum]	------	------	PF10250.9	O-FucT	GDP-fucose protein O-fucosyltransferase
Soltu.DM.01G001240	receptor like protein	32.72	40.81	32.44	29.35	41.98	32.34	35.3233	34.5567	GO:001602	CC:integral component of membrane;	------	------	------	------	COG4886	S:Function unknown	XP_006354136.1	PREDICTED: receptor-like protein 12 [Solanum tuberosum]	sp|O49879|CF0_SOLLC;	Receptor-like protein Cf-9 homolog OS=Solanum lycopersicum OX=4081 GN=HCR9-0 PE=2 SV=2;	PF13855.6;PF12799.7	LRR_8;LRR_4	Leucine rich repeat;Leucine Rich repeats
Soltu.DM.01G001250	receptor like protein	9.21	7.52	10.94	8.51	8.52	6.84	9.22333	7.95667	GO:0016021;GO:000588	CC:integral component of membrane;CC:plasma membrane;	------	------	------	------	COG4886	S:Function unknown	XP_006354136.1	PREDICTED: receptor-like protein 12 [Solanum tuberosum]	sp|O49879|CF0_SOLLC;	Receptor-like protein Cf-9 homolog OS=Solanum lycopersicum OX=4081 GN=HCR9-0 PE=2 SV=2;	PF13855.6;PF12799.7;PF00560.33	LRR_8;LRR_4;LRR_1	Leucine rich repeat;Leucine Rich repeats;Leucine Rich Repeat
Soltu.DM.01G001260	receptor like protein	2.91	3.05	3.19	2.71	2.64	1.58	3.05	2.31	GO:001602	CC:integral component of membrane;	------	------	------	------	COG4886	S:Function unknown	PHT90182.1	hypothetical protein T459_05295 [Capsicum annuum]	sp|O49879|CF0_SOLLC;	Receptor-like protein Cf-9 homolog OS=Solanum lycopersicum OX=4081 GN=HCR9-0 PE=2 SV=2;	PF13855.6	LRR_8	Leucine rich repeat
Soltu.DM.01G001270	hypothetical protein	10.57	14.82	19.03	19.58	14.15	14.01	14.8067	15.9133	GO:001602	CC:integral component of membrane;	------	------	------	------	ENOG410Z7Z7;COG4886	S:Function unknown;	XP_006367796.1	PREDICTED: receptor-like protein 12 isoform X1 [Solanum tuberosum]	------	------	------	------	------
Soltu.DM.01G001280	receptor like protein	20.14	30.3	25.7	19.77	19.18	15.49	25.38	18.1467	GO:0050832;GO:0016021;GO:000588	BP:defense response to fungus;CC:integral component of membrane;CC:plasma membrane;	K13470	CF4	map04626	Plant-pathogen interaction	COG4886	S:Function unknown	CAA05276.1	Hcr9-9E [Solanum pimpinellifolium]	sp|O49879|CF0_SOLLC;	Receptor-like protein Cf-9 homolog OS=Solanum lycopersicum OX=4081 GN=HCR9-0 PE=2 SV=2;	PF13855.6;PF12799.7	LRR_8;LRR_4	Leucine rich repeat;Leucine Rich repeats
Soltu.DM.01G001300	receptor like protein	2.36	2.34	3.87	1.33	1.15	2.39	2.85667	1.62333	GO:001602	CC:integral component of membrane;	------	------	------	------	COG4886	S:Function unknown	XP_006354136.1	PREDICTED: receptor-like protein 12 [Solanum tuberosum]	sp|P0DO05|9DC1_SOLPI;	Receptor-like protein 9DC1 OS=Solanum pimpinellifolium OX=4084 GN=9DC1 PE=3 SV=1;	PF13855.6;PF12799.7	LRR_8;LRR_4	Leucine rich repeat;Leucine Rich repeats
Soltu.DM.01G001310	hypothetical protein	1.05	4.48	5.46	0	1.43	9.59	3.66333	3.67333	------	------	------	------	------	------	ENOG410Z7Z7	S:Function unknown	XP_009627171.1	PREDICTED: putative pentatricopeptide repeat-containing protein At1g10330 [Nicotiana tomentosiformis]	------	------	------	------	------
Soltu.DM.01G001320	Leucine-rich receptor-like protein kinase family protein	2.94	2.47	1.68	3.56	1.15	2.42	2.36333	2.37667	GO:0016021;GO:000588	CC:integral component of membrane;CC:plasma membrane;	------	------	------	------	COG4886	S:Function unknown	XP_006354136.1	PREDICTED: receptor-like protein 12 [Solanum tuberosum]	sp|O49879|CF0_SOLLC;	Receptor-like protein Cf-9 homolog OS=Solanum lycopersicum OX=4081 GN=HCR9-0 PE=2 SV=2;	PF13855.6;PF12799.7	LRR_8;LRR_4	Leucine rich repeat;Leucine Rich repeats
Soltu.DM.01G001330	calmodulin-binding family protein	3.31	4.02	3.7	2.77	2.21	3.29	3.67667	2.75667	------	------	------	------	------	------	ENOG410XYNX;ENOG410Z7Z7	S:Function unknown;	XP_006354139.1	PREDICTED: IQ domain-containing protein IQM2 [Solanum tuberosum]	sp|Q9LHN9|IQM2_ARATH;	IQ domain-containing protein IQM2 OS=Arabidopsis thaliana OX=3702 GN=IQM2 PE=2 SV=1;	PF13041.6;PF01535.20;PF13812.6;PF12854.7;PF17177.4	PPR_2;PPR;PPR_3;PPR_1;PPR_long	PPR repeat family;PPR repeat;Pentatricopeptide repeat domain;PPR repeat;Pentacotripeptide-repeat region of PRORP
Soltu.DM.01G001340	MAK16 protein-related	24.61	26.19	25.25	26.39	21.98	19.98	25.35	22.7833	GO:0000460;GO:0000470;GO:0030687;GO:000573	BP:maturation of 5.8S rRNA;BP:maturation of LSU-rRNA;CC:preribosome, large subunit precursor;CC:nucleolus;	K14831	MAK16	------	------	COG5129	S:Function unknown	XP_006354140.1	PREDICTED: protein MAK16 homolog isoform X1 [Solanum tuberosum]	sp|Q66L33|MK16A_XENLA;	Protein MAK16 homolog A OS=Xenopus laevis OX=8355 GN=mak16-a PE=2 SV=1;	PF01778.17;PF04874.14;PF09073.10	Ribosomal_L28e;Mak16;BUD22	Ribosomal L28e protein family;Mak16 protein C-terminal region;BUD22
Soltu.DM.01G001350	SC35-like splicing factor 30A	58.99	62.14	63.52	66.2	65.7	60.88	61.55	64.26	GO:000372	MF:RNA binding;	K12900	FUSIP1	map03040	Spliceosome	ENOG4111J16;ENOG4111WEG	S:Function unknown;	XP_006354141.1	PREDICTED: serine/arginine-rich SC35-like splicing factor SCL30A [Solanum tuberosum]	sp|Q9LHP2|SL30A_ARATH;	Serine/arginine-rich SC35-like splicing factor SCL30A OS=Arabidopsis thaliana OX=3702 GN=SCL30A PE=1 SV=1;	PF00076.22	RRM_1	RNA recognition motif.
Soltu.DM.01G001360	O-Glycosyl hydrolases family 17 protein	12.27	11.28	12.3	10.41	10.9	10.97	11.95	10.76	GO:0005975;GO:0016021;GO:000455	BP:carbohydrate metabolic process;CC:integral component of membrane;MF:hydrolase activity, hydrolyzing O-glycosyl compounds;	K19892	GN4	map00500	Starch and sucrose metabolism	ENOG410YASF	G:Carbohydrate transport and metabolism	XP_006354142.1	PREDICTED: glucan endo-1,3-beta-glucosidase 4 isoform X1 [Solanum tuberosum]	sp|Q94CD8|E134_ARATH;	Glucan endo-1,3-beta-glucosidase 4 OS=Arabidopsis thaliana OX=3702 GN=At3g13560 PE=2 SV=1;	PF00332.18;PF07983.13	Glyco_hydro_17;X8	Glycosyl hydrolases family 17;X8 domain
Soltu.DM.01G001370	Ubiquitin-conjugating enzyme family protein	59.89	70.21	66.34	59.94	52.97	47.11	65.48	53.34	GO:0010099;GO:0005975;GO:0005634;GO:000455	BP:regulation of photomorphogenesis;BP:carbohydrate metabolic process;CC:nucleus;MF:hydrolase activity, hydrolyzing O-glycosyl compounds;	K20217	UBE2E	map04120	Ubiquitin mediated proteolysis	COG5078	O:Posttranslational modification, protein turnover, chaperones	XP_006354144.1	PREDICTED: constitutive photomorphogenesis protein 10 [Solanum tuberosum]	sp|Q9LJD7|COP10_ARATH;	Constitutive photomorphogenesis protein 10 OS=Arabidopsis thaliana OX=3702 GN=COP10 PE=1 SV=1;	PF00179.26;PF05743.13	UQ_con;UEV	Ubiquitin-conjugating enzyme;UEV domain
Soltu.DM.01G001380	hypothetical protein	13.86	17.41	16.4	6.55	10.41	7.8	15.89	8.25333	------	------	K03006	RPB1, POLR2A	map00240;map03020;map00230	Pyrimidine metabolism;RNA polymerase;Purine metabolism	ENOG4111C6R	S:Function unknown	XP_006354226.2	PREDICTED: extensin-2-like [Solanum tuberosum]	------	------	------	------	------
Soltu.DM.01G001390	Proline-rich extensin-like family protein	3.22	3.21	4.22	1.78	2.22	2.08	3.55	2.02667	------	------	------	------	------	------	ENOG4111C6R	S:Function unknown	XP_006354226.2	PREDICTED: extensin-2-like [Solanum tuberosum]	------	------	------	------	------
Soltu.DM.01G001400	Proline-rich extensin-like family protein	2.97	4.39	3.76	1.94	3.41	1.98	3.70667	2.44333	------	------	------	------	------	------	ENOG4111C6R	S:Function unknown	XP_015167153.1	PREDICTED: extensin-2-like [Solanum tuberosum]	------	------	------	------	------
Soltu.DM.01G001410	hypothetical protein	0.36	0.28	0	0	0.14	0.05	0.213333	0.063333	------	------	K03006	RPB1, POLR2A	map00240;map03020;map00230	Pyrimidine metabolism;RNA polymerase;Purine metabolism	ENOG4111C6R	S:Function unknown	XP_015167127.1	PREDICTED: extensin-2-like [Solanum tuberosum]	------	------	------	------	------
Soltu.DM.01G001440	HXXXD-type acyl-transferase family protein	0	0	0	0	0	0.06	0	0.02	GO:001674	MF:transferase activity, transferring acyl groups other than amino-acyl groups;	------	------	------	------	ENOG410YG8K	S:Function unknown	XP_006354146.1	PREDICTED: spermidine sinapoyl CoA acyltransferase [Solanum tuberosum]	sp|O80467|SDT_ARATH;	Spermidine sinapoyl-CoA acyltransferase OS=Arabidopsis thaliana OX=3702 GN=SDT PE=1 SV=1;	PF02458.15	Transferase	Transferase family
Soltu.DM.01G001450	Amino acid permease family protein	5.4	5.54	6	6.36	5.93	5.85	5.64667	6.04667	GO:0016021;GO:002285	CC:integral component of membrane;MF:transmembrane transporter activity;	------	------	------	------	COG0531	E:Amino acid transport and metabolism	XP_006354147.1	PREDICTED: probable polyamine transporter At3g13620 [Solanum tuberosum]	sp|Q9LHN7|PHSC_ARATH;	Probable polyamine transporter At3g13620 OS=Arabidopsis thaliana OX=3702 GN=At3g13620 PE=2 SV=1;	PF13520.6;PF00324.21	AA_permease_2;AA_permease	Amino acid permease;Amino acid permease
Soltu.DM.01G001460	Acid phosphatase/vanadium-dependent haloperoxidase-related protein	23.67	17.08	30.21	29.78	32.79	34.65	23.6533	32.4067	------	------	------	------	------	------	COG1963	S:Function unknown	XP_006354148.1	PREDICTED: uncharacterized protein LOC102603084 [Solanum tuberosum]	sp|O32107|YUID_BACSU;	Uncharacterized membrane protein YuiD OS=Bacillus subtilis;	PF02681.14	DUF212	Divergent PAP2 family
Soltu.DM.01G001470	Amino acid permease family protein	7.26	7.62	8.4	13.48	8.91	8.68	7.76	10.3567	GO:0016021;GO:0016020;GO:0005887;GO:0015297;GO:0015203;GO:002285	CC:integral component of membrane;CC:membrane;CC:integral component of plasma membrane;MF:antiporter activity;MF:polyamine transmembrane transporter activity;MF:transmembrane transporter activity;	------	------	------	------	COG0531	E:Amino acid transport and metabolism	XP_006354149.1	PREDICTED: probable polyamine transporter At3g13620 [Solanum tuberosum]	sp|Q9LHN7|PHSC_ARATH;	Probable polyamine transporter At3g13620 OS=Arabidopsis thaliana OX=3702 GN=At3g13620 PE=2 SV=1;	PF13520.6;PF00324.21	AA_permease_2;AA_permease	Amino acid permease;Amino acid permease
Soltu.DM.01G001480	Lipase/lipooxygenase, PLAT/LH2 family protein	10.89	17.37	16.75	27.87	10.68	8.17	15.0033	15.5733	GO:001602	CC:integral component of membrane;	------	------	------	------	ENOG4111ZS5	S:Function unknown	XP_006354150.1	PREDICTED: uncharacterized protein LOC102603751 [Solanum tuberosum]	------	------	------	------	------
Soltu.DM.01G001490	PHYTOENE SYNTHASE	0	0	0	0	0	0	0	0	GO:0006696;GO:0016021;GO:0051996;GO:000431	BP:ergosterol biosynthetic process;CC:integral component of membrane;MF:squalene synthase activity;MF:farnesyl-diphosphate farnesyltransferase activity;	K02291	crtB	map00906;map01062	Carotenoid biosynthesis;Biosynthesis of terpenoids and steroids	COG1562	I:Lipid transport and metabolism	XP_006354229.1	PREDICTED: phytoene synthase 2, chloroplastic-like [Solanum tuberosum]	sp|P49085|PSY1_MAIZE;	Phytoene synthase 1, chloroplastic OS=Zea mays OX=4577 GN=PSY1 PE=1 SV=2;	PF00494.19	SQS_PSY	Squalene/phytoene synthase
Soltu.DM.01G001500	protein phosphatase 2A-4	28.49	31.99	34.88	35.58	30.08	31.97	31.7867	32.5433	GO:000472	MF:phosphoprotein phosphatase activity;	K04382	PPP2C	map05165;map03015	Human papillomavirus infection;mRNA surveillance pathway	COG0639	T:Signal transduction mechanisms	XP_006354151.1	PREDICTED: serine/threonine-protein phosphatase PP2A catalytic subunit-like [Solanum tuberosum]	sp|Q9XGH7|PP2A_TOBAC;	Serine/threonine-protein phosphatase PP2A catalytic subunit OS=Nicotiana tabacum OX=4097 PE=2 SV=1;	PF00149.28;PF16891.5	Metallophos;STPPase_N	Calcineurin-like phosphoesterase;Serine-threonine protein phosphatase N-terminal domain
Soltu.DM.01G001520	P-loop containing nucleoside triphosphate hydrolases superfamily protein	19.11	19.76	18.45	22.16	20.26	19.41	19.1067	20.61	GO:0010501;GO:0005737;GO:0005730;GO:0004004;GO:0004386;GO:0003676;GO:000552	BP:RNA secondary structure unwinding;CC:cytoplasm;CC:nucleolus;MF:ATP-dependent RNA helicase activity;MF:helicase activity;MF:nucleic acid binding;MF:ATP binding;	K11594	DDX3X, bel	------	------	ENOG410XNTI	L:Replication, recombination and repair	XP_006354152.1	PREDICTED: DEAD-box ATP-dependent RNA helicase 11-like [Solanum tuberosum]	sp|Q9M2F9|RH52_ARATH;	DEAD-box ATP-dependent RNA helicase 52 OS=Arabidopsis thaliana OX=3702 GN=RH52 PE=1 SV=1;	PF00270.29;PF00271.31	DEAD;Helicase_C	DEAD/DEAH box helicase;Helicase conserved C-terminal domain
Soltu.DM.01G001530	Galactose oxidase/kelch repeat superfamily protein	5.22	5.36	4.37	7.17	4.85	3.85	4.98333	5.29	GO:0016567;GO:003146	BP:protein ubiquitination;CC:Cul3-RING ubiquitin ligase complex;	------	------	------	------	ENOG4110X8D	S:Function unknown	XP_006354154.1	PREDICTED: F-box/kelch-repeat protein At1g55270 [Solanum tuberosum]	sp|Q93W93|FBK22_ARATH;	F-box/kelch-repeat protein At1g55270 OS=Arabidopsis thaliana OX=3702 GN=At1g55270 PE=2 SV=1;	PF01344.25;PF13964.6;PF13418.6;PF00646.33	Kelch_1;Kelch_6;Kelch_4;F-box	Kelch motif;Kelch motif;Galactose oxidase, central domain;F-box domain
Soltu.DM.01G001540	Protein of unknown function, DUF538	27.4	35.14	25.73	23.63	20.94	17.79	29.4233	20.7867	GO:001602	CC:integral component of membrane;	------	------	------	------	ENOG410YP31	S:Function unknown	XP_004228712.1	uncharacterized protein LOC101247847 [Solanum lycopersicum]	------	------	PF04398.12	DUF538	Protein of unknown function, DUF538
Soltu.DM.01G001550	Bifunctional inhibitor/lipid-transfer protein/seed storage 2S albumin superfamily protein	20.09	15.13	18.28	13.66	21.53	22.88	17.8333	19.3567	GO:0006869;GO:0016021;GO:000828	BP:lipid transport;CC:integral component of membrane;MF:lipid binding;	------	------	------	------	ENOG410YR9F	S:Function unknown	XP_006354156.1	PREDICTED: protein YLS3 [Solanum tuberosum]	sp|O64864|YLS3_ARATH;	Protein YLS3 OS=Arabidopsis thaliana OX=3702 GN=YLS3 PE=2 SV=1;	PF14368.6;PF00234.22	LTP_2;Tryp_alpha_amyl	Probable lipid transfer;Protease inhibitor/seed storage/LTP family
Soltu.DM.01G001560	transferases, transferring hexosyl groups	3.97	3.51	4.12	4.83	3.47	3.01	3.86667	3.77	GO:0006506;GO:0031501;GO:0016021;GO:0005789;GO:0004584;GO:000003	BP:GPI anchor biosynthetic process;CC:mannosyltransferase complex;CC:integral component of membrane;CC:endoplasmic reticulum membrane;MF:dolichyl-phosphate-mannose-glycolipid alpha-mannosyltransferase activity;MF:mannosyltransferase activity;	K07542	PIGV	map00563	Glycosylphosphatidylinositol (GPI)-anchor biosynthesis	COG5542	S:Function unknown	XP_006354157.1	PREDICTED: GPI mannosyltransferase 2 [Solanum tuberosum]	sp|Q5KR61|PIGV_RAT;	GPI mannosyltransferase 2 OS=Rattus norvegicus OX=10116 GN=Pigv PE=2 SV=1;	PF04188.13	Mannosyl_trans2	Mannosyltransferase
Soltu.DM.01G001570	RNA-binding KH domain-containing protein	8.92	7.77	8.5	10.18	8.48	6.34	8.39667	8.33333	GO:000372	MF:RNA binding;	K13095	SF1	------	------	COG5176	A:RNA processing and modification	XP_006354159.1	PREDICTED: splicing factor 1 [Solanum tuberosum]	sp|Q9LU44|SF1_ARATH;	Splicing factor-like protein 1 OS=Arabidopsis thaliana OX=3702 GN=SF1 PE=1 SV=1;	PF16275.5	SF1-HH	Splicing factor 1 helix-hairpin domain
Soltu.DM.01G001580	conserved hypothetical protein	304.24	366.52	229.17	213.54	171.88	169.32	299.977	184.913	------	------	------	------	------	------	ENOG410YFR4	S:Function unknown	XP_006354161.1	PREDICTED: uncharacterized protein LOC102578801 [Solanum tuberosum]	------	------	------	------	------
Soltu.DM.01G001590	histone mono-ubiquitination	12.18	14.64	14.27	17.16	12.31	12.22	13.6967	13.8967	GO:0010390;GO:0004842;GO:001687	BP:histone monoubiquitination;MF:ubiquitin-protein transferase activity;MF:ligase activity;	K10696	BRE1	------	------	ENOG410ZW20;ENOG410Y5C6	S:Function unknown;K:Transcription	XP_006354162.1	PREDICTED: E3 ubiquitin-protein ligase BRE1-like 2 isoform X1 [Solanum tuberosum]	sp|Q9C895|BRE1B_ARATH;	E3 ubiquitin-protein ligase BRE1-like 2 OS=Arabidopsis thaliana OX=3702 GN=HUB2 PE=1 SV=2;	PF13920.6;PF13923.6;PF00097.25;PF14634.6;PF13639.6;PF15960.5;PF14447.6	zf-C3HC4_3;zf-C3HC4_2;zf-C3HC4;zf-RING_5;zf-RING_2;DUF4763;Prok-RING_4	Zinc finger, C3HC4 type;Zinc finger, C3HC4 type;Zinc finger, C3HC4 type;zinc-RING finger domain;Ring finger domain;Domain of unknown function;Prokaryotic RING finger family 4
Soltu.DM.01G001600	Family of unknown function (DUF716)	0	0	0.09	0	0	0	0.03	0	GO:001602	CC:integral component of membrane;	------	------	------	------	ENOG4111FW3;ENOG41117G3	S:Function unknown;	XP_006354164.1	PREDICTED: transmembrane protein 45A-like [Solanum tuberosum]	sp|Q9NWC5|TM45A_HUMAN;	Transmembrane protein 45A OS=Homo sapiens OX=9606 GN=TMEM45A PE=2 SV=1;	PF04819.12	DUF716	Family of unknown function
Soltu.DM.01G001610	Disease resistance-responsive (dirigent-like protein) family protein	4.05	3.83	3.51	10.92	8.68	8.96	3.79667	9.52	GO:0048046;GO:001602	CC:apoplast;CC:integral component of membrane;	------	------	------	------	ENOG410YGJA	S:Function unknown	XP_006354165.1	PREDICTED: dirigent protein 19 [Solanum tuberosum]	sp|Q9C523|DIR19_ARATH;	Dirigent protein 19 OS=Arabidopsis thaliana OX=3702 GN=DIR19 PE=2 SV=1;	PF03018.14	Dirigent	Dirigent-like protein
Soltu.DM.01G001620	rRNA processing protein-related	7.08	5.07	6.25	7.8	5.1	8.91	6.13333	7.27	------	------	K14823	EBP2, EBNA1BP2	------	------	ENOG410YYHN	S:Function unknown	XP_006354166.1	PREDICTED: probable rRNA-processing protein EBP2 homolog [Solanum tuberosum]	sp|Q9LUJ5|EBP2_ARATH;	Probable rRNA-processing protein EBP2 homolog OS=Arabidopsis thaliana OX=3702 GN=EBP2 PE=1 SV=1;	PF05890.12	Ebp2	Eukaryotic rRNA processing protein EBP2
Soltu.DM.01G001630	chromomethylase	2.48	2.27	1.75	2.1	2.39	3.33	2.16667	2.60667	GO:0005634;GO:0008168;GO:0003682;GO:000388	CC:nucleus;MF:methyltransferase activity;MF:chromatin binding;MF:DN;	K00558	DNMT1, dcm	map00270	Cysteine and methionine metabolism	COG0270	L:Replication, recombination and repair	XP_006354167.1	PREDICTED: DNA (cytosine-5)-methyltransferase 1 [Solanum tuberosum]	sp|A0A0P0VUY4|CMT1_ORYSJ;	DNA;	PF00145.17;PF00385.24;PF01426.18	DNA_methylase;Chromo;BAH	C-5 cytosine-specific DNA methylase;Chromo;BAH domain
Soltu.DM.01G001640	2A phosphatase associated protein of 46 kD	25.24	25.88	29	29.79	27.82	26.78	26.7067	28.13	GO:0006808;GO:0009737;GO:0010187;GO:0009966;GO:0030307;GO:0031929;GO:0032008;GO:0009409;GO:0035303;GO:0005737;GO:0005829;GO:0005634;GO:0051721;GO:0019900;GO:001988	BP:regulation of nitrogen utilization;BP:response to abscisic acid;BP:negative regulation of seed germination;BP:regulation of signal transduction;BP:positive regulation of cell growth;BP:TOR signaling;BP:positive regulation of TOR signaling;BP:response to cold;BP:regulation of dephosphorylation;CC:cytoplasm;CC:cytosol;CC:nucleus;MF:protein phosphatase 2A binding;MF:kinase binding;MF:protein phos…	K17606	IGBP1, TAP42	------	------	ENOG41110HD	S:Function unknown	XP_006354168.1	PREDICTED: PP2A regulatory subunit TAP46 [Solanum tuberosum]	sp|D2K8N5|TAP46_NICBE;	PP2A regulatory subunit TAP46 OS=Nicotiana benthamiana OX=4100 GN=TAP46 PE=1 SV=1;	PF04177.12	TAP42	TAP42-like family
Soltu.DM.01G001650	Protein kinase family protein	66.22	79.47	70.93	70.87	58.64	55.51	72.2067	61.6733	GO:0018105;GO:0008360;GO:0005737;GO:0005634;GO:0004674;GO:0004672;GO:000552	BP:peptidyl-serine phosphorylation;BP:regulation of cell shape;CC:cytoplasm;CC:nucleus;MF:protein serine/threonine kinase activity;MF:protein kinase activity;MF:ATP binding;	------	------	------	------	ENOG410XPGP	T:Signal transduction mechanisms	XP_006354169.1	PREDICTED: casein kinase I isoform gamma-3-like [Solanum tuberosum]	sp|Q852L0|HD16N_ORYSJ;	Casein kinase 1-like protein HD16 OS=Oryza sativa subsp. japonica OX=39947 GN=HD16 PE=1 SV=1;	PF00069.25;PF17667.1;PF07714.17	Pkinase;Pkinase_fungal;Pkinase_Tyr	Protein kinase domain;Fungal protein kinase;Protein tyrosine kinase
Soltu.DM.01G001660	DnaJ/Hsp40 cysteine-rich domain superfamily protein	110.67	85.92	113.15	85.71	128.65	134.14	103.247	116.167	GO:0010027;GO:0009561;GO:0048564;GO:000953	BP:thylakoid membrane organization;BP:megagametogenesis;BP:photosystem I assembly;CC:chloroplast thylakoid membrane;	------	------	------	------	ENOG4111XYA	S:Function unknown	TMX03563.1	hypothetical protein EJD97_015753 [Solanum chilense]	sp|Q6YUA8|PSA22_ORYSJ;	Protein PHOTOSYSTEM I ASSEMBLY 2, chloroplastic OS=Oryza sativa subsp. japonica OX=39947 GN=PSA2 PE=2 SV=1;	PF00684.19	DnaJ_CXXCXGXG	DnaJ central domain
Soltu.DM.01G001670	homolog of yeast CDT1 A	1.31	1.09	2.3	1.16	2.95	1.39	1.56667	1.83333	------	------	K10727	CDT1	------	------	ENOG410XT37	L:Replication, recombination and repair	XP_006354171.2	PREDICTED: CDT1-like protein a, chloroplastic [Solanum tuberosum]	sp|Q9SJW9|CDT1A_ARATH;	CDT1-like protein a, chloroplastic OS=Arabidopsis thaliana OX=3702 GN=CDT1A PE=1 SV=1;	PF16679.5;PF08839.11	CDT1_C;CDT1	DNA replication factor Cdt1 C-terminal domain;DNA replication factor CDT1 like
Soltu.DM.01G001680	Cation efflux family protein	33.87	31.04	38.69	41.28	29.18	32.58	34.5333	34.3467	GO:0016021;GO:000832	CC:integral component of membrane;MF:cation transmembrane transporter activity;	------	------	------	------	COG0053	P:Inorganic ion transport and metabolism	XP_006354172.1	PREDICTED: metal tolerance protein 4-like [Solanum tuberosum]	sp|Q10PP8|MTP4_ORYSJ;	Metal tolerance protein 4 OS=Oryza sativa subsp. japonica OX=39947 GN=MTP4 PE=2 SV=1;	PF01545.21;PF16916.5	Cation_efflux;ZT_dimer	Cation efflux family;Dimerisation domain of Zinc Transporter
Soltu.DM.01G001690	60S acidic ribosomal protein family	145.5	110.91	112	138.13	134.58	140.69	122.803	137.8	GO:0006414;GO:0005840;GO:000373	BP:translational elongation;CC:ribosome;MF:structural constituent of ribosome;	K02942	RP-LP1, RPLP1	map03010	Ribosome	COG2058	J:Translation, ribosomal structure and biogenesis	NP_001275175.1	acidic ribosomal protein P1a-like [Solanum tuberosum]	sp|Q8LEQ0|RLA13_ARATH;	60S acidic ribosomal protein P1-3 OS=Arabidopsis thaliana OX=3702 GN=RPP1C PE=1 SV=2;	PF00428.19	Ribosomal_60s	60s Acidic ribosomal protein
Soltu.DM.01G001700	hypothetical protein	4.93	3.57	2.1	2.34	2.98	1.95	3.53333	2.42333	GO:0005524;GO:000467	MF:ATP binding;MF:protein kinase activity;	------	------	------	------	ENOG41118UH	S:Function unknown	XP_016475685.1	PREDICTED: uncharacterized protein LOC107797328 isoform X1 [Nicotiana tabacum]	------	------	------	------	------
Soltu.DM.01G001710	root hair specific	0	0	0	0.7	0.22	0	0	0.306667	GO:000372	MF:RNA binding;	K13095	SF1	------	------	COG5176	A:RNA processing and modification	XP_015060448.1	trithorax group protein osa [Solanum pennellii]	------	------	------	------	------
Soltu.DM.01G001720	rRNA processing protein-related	5.39	2.93	7.34	7.58	5.32	6.06	5.22	6.32	------	------	K14823	EBP2, EBNA1BP2	------	------	ENOG410YYHN	S:Function unknown	XP_006354174.1	PREDICTED: probable rRNA-processing protein EBP2 homolog [Solanum tuberosum]	sp|Q9LUJ5|EBP2_ARATH;	Probable rRNA-processing protein EBP2 homolog OS=Arabidopsis thaliana OX=3702 GN=EBP2 PE=1 SV=1;	PF05890.12	Ebp2	Eukaryotic rRNA processing protein EBP2
Soltu.DM.01G001730	P-loop containing nucleoside triphosphate hydrolases superfamily protein	1.9	1.66	2.41	2.54	1.86	1.9	1.99	2.1	GO:0032502;GO:0009742;GO:1901259;GO:0009651;GO:0009658;GO:0006355;GO:1904143;GO:0009646;GO:1902326;GO:0009570;GO:0019843;GO:000552	BP:developmental process;BP:brassinosteroid mediated signaling pathway;BP:chloroplast rRNA processing;BP:response to salt stress;BP:chloroplast organization;BP:regulation of transcription, DNA-templated;BP:positive regulation of carotenoid biosynthetic process;BP:response to absence of light;BP:positive regulation of chlorophyll biosynthetic process;CC:chloroplast stroma;MF:rRNA binding;MF:GTP bi…	------	------	------	------	COG1161	S:Function unknown	XP_006354175.1	PREDICTED: uncharacterized protein YqeH [Solanum tuberosum]	sp|Q8W4I6|BPG2_ARATH;	GTP-binding protein BRASSINAZOLE INSENSITIVE PALE GREEN 2, chloroplastic OS=Arabidopsis thaliana OX=3702 GN=BPG2 PE=1 SV=1;	PF01926.23;PF00350.23	MMR_HSR1;Dynamin_N	50S ribosome-binding GTPase;Dynamin family
Soltu.DM.01G001740	seven in absentia of Arabidopsis	25.9	26.8	24.27	24.62	18.19	18.43	25.6567	20.4133	GO:0016567;GO:0006511;GO:0007275;GO:0005634;GO:0016874;GO:0008270;GO:006163	BP:protein ubiquitination;BP:ubiquitin-dependent protein catabolic process;BP:multicellular organism development;CC:nucleus;MF:ligase activity;MF:zinc ion binding;MF:ubiquitin protein ligase activity;	K04506	SIAH1	map04120	Ubiquitin mediated proteolysis	ENOG410XVP0	O:Posttranslational modification, protein turnover, chaperones	XP_006354176.1	PREDICTED: E3 ubiquitin-protein ligase SINAT2-like [Solanum tuberosum]	sp|Q9M2P4|SINA2_ARATH;	E3 ubiquitin-protein ligase SINAT2 OS=Arabidopsis thaliana OX=3702 GN=SINAT2 PE=1 SV=1;	PF03145.16	Sina	Seven in absentia protein family
Soltu.DM.01G001750	hypothetical protein	10.86	11.49	13.03	14.39	11.88	11.96	11.7933	12.7433	------	------	------	------	------	------	------	------	------	------	------	------	------	------	------
Soltu.DM.01G001760	embryo defective	1.28	0.43	1.35	2.33	1.4	1.24	1.02	1.65667	GO:0006302;GO:0006301;GO:0000724;GO:0006281;GO:0016567;GO:0005634;GO:0030915;GO:000484	BP:double-strand break repair;BP:postreplication repair;BP:double-strand break repair via homologous recombination;BP:DNA repair;BP:protein ubiquitination;CC:nucleus;CC:Smc5-Smc6 complex;MF:ubiquitin-protein transferase activity;	------	------	------	------	ENOG4111RNS	S:Function unknown	XP_006354180.1	PREDICTED: non-structural maintenance of chromosomes element 1 homolog [Solanum tuberosum]	sp|A6MMB3|RPOC1_CHLSC;	DNA-directed RNA polymerase subunit beta' OS=Chloranthus spicatus OX=13006 GN=rpoC1 PE=3 SV=1;	PF07574.13;PF08746.11	SMC_Nse1;zf-RING-like	Nse1 non-SMC component of SMC5-6 complex;RING-like domain
Soltu.DM.01G001770	histone-lysine N-methyltransferase ASHH3	3.77	2.99	3	2.61	3.91	4.49	3.25333	3.67	GO:0005634;GO:001802	CC:nucleus;MF:histone-lysine N-methyltransferase activity;	K11423	SETD2, SET2	map00310	Lysine degradation	COG2940	S:Function unknown	XP_006354181.1	PREDICTED: histone-lysine N-methyltransferase ASHH3 isoform X1 [Solanum tuberosum]	sp|Q945S8|ASHH3_ARATH;	Histone-lysine N-methyltransferase ASHH3 OS=Arabidopsis thaliana OX=3702 GN=ASHH3 PE=2 SV=2;	PF00856.28	SET	SET domain
Soltu.DM.01G001790	Peptidase family C54 protein	18.9	19.29	18.62	16.53	15.42	16.57	18.9367	16.1733	GO:0015031;GO:0006914;GO:0005737;GO:000823	BP:protein transport;BP:autophagy;CC:cytoplasm;MF:cysteine-type peptidase activity;	K08342	ATG4	------	------	ENOG410XPQ0	O:Posttranslational modification, protein turnover, chaperones	XP_006354185.1	PREDICTED: cysteine protease ATG4-like isoform X1 [Solanum tuberosum]	sp|A2Q1V6|ATG4_MEDTR;	Cysteine protease ATG4 OS=Medicago truncatula OX=3880 GN=ATG4 PE=3 SV=1;	PF03416.19	Peptidase_C54	Peptidase family C54
Soltu.DM.01G001800	Mannose-binding lectin superfamily protein	0	4.51	0.28	12.81	1.78	6.15	1.59667	6.91333	GO:003024	MF:carbohydrate binding;	------	------	------	------	ENOG411155B	S:Function unknown	XP_006354183.2	PREDICTED: agglutinin alpha chain-like isoform X2 [Solanum tuberosum]	sp|F4HQX1|JAL3_ARATH;	Jacalin-related lectin 3 OS=Arabidopsis thaliana OX=3702 GN=JAL3 PE=2 SV=1;	PF01419.17	Jacalin	Jacalin-like lectin domain
Soltu.DM.01G001810	hypothetical protein	8.56	13.39	10.06	12.68	7.63	7.98	10.67	9.43	GO:0005622;GO:000552	CC:intracellular;MF:GTP binding;	------	------	------	------	------	------	TMX03574.1	hypothetical protein EJD97_015764 [Solanum chilense]	------	------	PF00646.33	F-box	F-box domain
Soltu.DM.01G001820	ribonuclease P family protein / Rpp14 family protein	2.04	2.23	1.4	3.1	2.05	1.81	1.89	2.32	GO:0008033;GO:0005773;GO:0004526;GO:000454	BP:tRNA processing;CC:vacuole;MF:ribonuclease P activity;MF:ribonuclease activity;	K03537	POP5	map03008;map03013	Ribosome biogenesis in eukaryotes;RNA transport	COG1369	J:Translation, ribosomal structure and biogenesis	XP_006354187.1	PREDICTED: probable ribonuclease P/MRP protein subunit POP5 [Solanum tuberosum]	sp|Q6AWV1|POP5_ARATH;	Probable ribonuclease P/MRP protein subunit POP5 OS=Arabidopsis thaliana OX=3702 GN=EMB1687 PE=2 SV=1;	PF01900.19	RNase_P_Rpp14	Rpp14/Pop5 family
Soltu.DM.01G001830	10-formyltetrahydrofolate synthetase	69.88	71.64	76.57	93.14	76.97	83.21	72.6967	84.44	GO:0009113;GO:0009257;GO:0005737;GO:0004329;GO:0004477;GO:0004488;GO:000552	BP:purine nucleobase biosynthetic process;BP:10-formyltetrahydrofolate biosynthetic process;CC:cytoplasm;MF:formate-tetrahydrofolate ligase activity;MF:methenyltetrahydrofolate cyclohydrolase activity;MF:methylenetetrahydrofolate dehydrogenas;MF:ATP binding;	K01938	fhs	map00670	One carbon pool by folate	COG2759	F:Nucleotide transport and metabolism	XP_006354188.1	PREDICTED: formate--tetrahydrofolate ligase [Solanum tuberosum]	sp|Q9SPK5|FTHS_ARATH;	Formate--tetrahydrofolate ligase OS=Arabidopsis thaliana OX=3702 GN=THFS PE=2 SV=1;	PF01268.19	FTHFS	Formate--tetrahydrofolate ligase
Soltu.DM.01G001840	peroxidase	66	52.07	132.99	181.16	123.85	118.79	83.6867	141.267	GO:0006979;GO:0042744;GO:0005576;GO:0020037;GO:0046872;GO:000460	BP:response to oxidative stress;BP:hydrogen peroxide catabolic process;CC:extracellular region;MF:heme binding;MF:metal ion binding;MF:peroxidase activity;	K00430	E1.11.1.7	map00940	Phenylpropanoid biosynthesis	ENOG4111S7R	G:Carbohydrate transport and metabolism	XP_006354189.1	PREDICTED: lignin-forming anionic peroxidase-like [Solanum tuberosum]	sp|P11965|PERX_TOBAC;	Lignin-forming anionic peroxidase OS=Nicotiana tabacum OX=4097 PE=2 SV=1;	PF00141.23	peroxidase	Peroxidase
Soltu.DM.01G001850	peroxidase	33.53	32.99	67.73	134.82	64.25	31.56	44.75	76.8767	GO:0006979;GO:0042744;GO:0005576;GO:0020037;GO:0046872;GO:000460	BP:response to oxidative stress;BP:hydrogen peroxide catabolic process;CC:extracellular region;MF:heme binding;MF:metal ion binding;MF:peroxidase activity;	K00430	E1.11.1.7	map00940	Phenylpropanoid biosynthesis	ENOG4111S7R	G:Carbohydrate transport and metabolism	XP_006354190.1	PREDICTED: lignin-forming anionic peroxidase-like [Solanum tuberosum]	sp|P11965|PERX_TOBAC;	Lignin-forming anionic peroxidase OS=Nicotiana tabacum OX=4097 PE=2 SV=1;	PF00141.23	peroxidase	Peroxidase
Soltu.DM.01G001860	Peroxidase superfamily protein	0	0	0	0	0	0	0	0	GO:0006979;GO:0042744;GO:0016021;GO:0005576;GO:0020037;GO:0046872;GO:000460	BP:response to oxidative stress;BP:hydrogen peroxide catabolic process;CC:integral component of membrane;CC:extracellular region;MF:heme binding;MF:metal ion binding;MF:peroxidase activity;	K00430	E1.11.1.7	map00940	Phenylpropanoid biosynthesis	ENOG410YC4V	G:Carbohydrate transport and metabolism	TMX01905.1	hypothetical protein EJD97_023192 [Solanum chilense]	sp|Q42517|PERN_ARMRU;	Peroxidase N OS=Armoracia rusticana OX=3704 GN=HRPN PE=2 SV=1;	PF00141.23	peroxidase	Peroxidase
Soltu.DM.01G001870	Peroxidase superfamily protein	0.61	0.26	0.81	1.55	2.58	0.34	0.56	1.49	GO:0006979;GO:0042744;GO:0016021;GO:0005576;GO:0020037;GO:0046872;GO:000460	BP:response to oxidative stress;BP:hydrogen peroxide catabolic process;CC:integral component of membrane;CC:extracellular region;MF:heme binding;MF:metal ion binding;MF:peroxidase activity;	K00430	E1.11.1.7	map00940	Phenylpropanoid biosynthesis	ENOG410YC4V	G:Carbohydrate transport and metabolism	XP_006354231.1	PREDICTED: peroxidase N-like [Solanum tuberosum]	sp|Q42517|PERN_ARMRU;	Peroxidase N OS=Armoracia rusticana OX=3704 GN=HRPN PE=2 SV=1;	PF00141.23	peroxidase	Peroxidase
Soltu.DM.01G001880	Late embryogenesis abundant (LEA) hydroxyproline-rich glycoprotein family	30.5	23.58	23.89	14.41	46.56	33.52	25.99	31.4967	GO:0006952;GO:0046658;GO:0016021;GO:0009506;GO:000487	BP:defense response;CC:anchored component of plasma membrane;CC:integral component of membrane;CC:plasmodesma;MF:signal transducer activity;	------	------	------	------	ENOG41113EN;ENOG410XSW7	U:Intracellular trafficking, secretion, and vesicular transport;S:Function unknown	XP_006354191.1	PREDICTED: protein NDR1-like [Solanum tuberosum]	sp|O48915|NDR1_ARATH;	Protein NDR1 OS=Arabidopsis thaliana OX=3702 GN=NDR1 PE=1 SV=1;	------	------	------
Soltu.DM.01G001890	Plastid-lipid associated protein PAP / fibrillin family protein	53.92	54.63	40.18	38.69	52.12	53.97	49.5767	48.26	GO:0009535;GO:000994	CC:chloroplast thylakoid membrane;CC:chloroplast envelope;	------	------	------	------	ENOG410YI3F	S:Function unknown	XP_006354192.1	PREDICTED: probable plastid-lipid-associated protein 12, chloroplastic [Solanum tuberosum]	sp|Q8LAP6|PAP12_ARATH;	Probable plastid-lipid-associated protein 12, chloroplastic OS=Arabidopsis thaliana OX=3702 GN=PAP12 PE=1 SV=1;	PF04755.12	PAP_fibrillin	PAP_fibrillin
Soltu.DM.01G001900	P-loop containing nucleoside triphosphate hydrolases superfamily protein	8.71	8.95	9.6	9.17	7.64	7.18	9.08667	7.99667	GO:0016021;GO:0003676;GO:0005524;GO:000438	CC:integral component of membrane;MF:nucleic acid binding;MF:ATP binding;MF:helicase activity;	K19466	DDX59	------	------	COG0513	L:Replication, recombination and repair	XP_006354193.1	PREDICTED: DEAD-box ATP-dependent RNA helicase 41 isoform X1 [Solanum tuberosum]	sp|Q3EBD3|RH41_ARATH;	DEAD-box ATP-dependent RNA helicase 41 OS=Arabidopsis thaliana OX=3702 GN=RH41 PE=2 SV=1;	PF00270.29;PF00271.31;PF04438.16	DEAD;Helicase_C;zf-HIT	DEAD/DEAH box helicase;Helicase conserved C-terminal domain;HIT zinc finger
Soltu.DM.01G001910	glucan synthase-like	47.08	51.23	54.06	55.04	44.65	41.35	50.79	47.0133	GO:0006075;GO:0016021;GO:0000148;GO:000384	BP:;CC:integral component of membrane;CC:1,3-beta-D-glucan synthase complex;MF:1,3-beta-D-glucan synthase activity;	K11000	CALS	------	------	ENOG410XQ8V	S:Function unknown	XP_006354195.1	PREDICTED: callose synthase 9 [Solanum tuberosum]	sp|Q9SFU6|CALS9_ARATH;	Callose synthase 9 OS=Arabidopsis thaliana OX=3702 GN=CALS9 PE=2 SV=2;	PF02364.15;PF14288.6	Glucan_synthase;FKS1_dom1	1,3-beta-glucan synthase component;1,3-beta-glucan synthase subunit FKS1, domain-1
Soltu.DM.01G001920	glucan synthase-like	57.91	37.26	48.38	35.54	55.65	72.58	47.85	54.59	GO:0006075;GO:0016021;GO:0000148;GO:000384	BP:;CC:integral component of membrane;CC:1,3-beta-D-glucan synthase complex;MF:1,3-beta-D-glucan synthase activity;	K11000	CALS	------	------	ENOG410XQ8V	S:Function unknown	XP_006354196.1	PREDICTED: callose synthase 3-like [Solanum tuberosum]	sp|Q9LXT9|CALS3_ARATH;	Callose synthase 3 OS=Arabidopsis thaliana OX=3702 GN=CALS3 PE=3 SV=3;	PF02364.15;PF14288.6;PF04652.16	Glucan_synthase;FKS1_dom1;Vta1	1,3-beta-glucan synthase component;1,3-beta-glucan synthase subunit FKS1, domain-1;Vta1 like
Soltu.DM.01G001930	Transducin/WD40 repeat-like superfamily protein	3.54	3.02	3.48	3.65	3.14	2.67	3.34667	3.15333	GO:0016874;GO:000484	MF:ligase activity;MF:ubiquitin-protein transferase activity;	------	------	------	------	ENOG410XRTN;ENOG410YB25	S:Function unknown;	XP_006354198.1	PREDICTED: uncharacterized protein LOC102591146 [Solanum tuberosum]	sp|D1FP53|LIN_MEDTR;	Putative E3 ubiquitin-protein ligase LIN OS=Medicago truncatula OX=3880 GN=LIN PE=2 SV=1;	PF04564.15;PF11789.8	U-box;zf-Nse	U-box domain;Zinc-finger of the MIZ type in Nse subunit
Soltu.DM.01G001940	hypothetical protein	0	0	0	0	0.34	0.33	0	0.223333	------	------	------	------	------	------	------	------	XP_006354200.1	PREDICTED: uncharacterized protein LOC102591817 isoform X3 [Solanum tuberosum]	------	------	------	------	------
Soltu.DM.01G001950	hypothetical protein	399.3	196.92	475.78	520.88	517.33	705.66	357.333	581.29	------	------	------	------	------	------	------	------	XP_006354199.1	PREDICTED: uncharacterized protein LOC102591817 isoform X1 [Solanum tuberosum]	------	------	------	------	------
Soltu.DM.01G001970	hypothetical protein	55.07	35.02	56.18	110.09	54.18	68.36	48.7567	77.5433	------	------	------	------	------	------	------	------	XP_006354199.1	PREDICTED: uncharacterized protein LOC102591817 isoform X1 [Solanum tuberosum]	------	------	------	------	------
Soltu.DM.01G001980	hypothetical protein	152.48	139.05	84.86	198.54	75.7	106.79	125.463	127.01	------	------	------	------	------	------	------	------	XP_006354201.1	PREDICTED: protein TsetseEP-like [Solanum tuberosum]	------	------	------	------	------
Soltu.DM.01G001990	fatty acid desaturase	29.16	29.51	46.68	51.21	28.18	39.64	35.1167	39.6767	GO:0006629;GO:0016021;GO:001671	BP:lipid metabolic process;CC:integral component of membrane;MF:oxidoreductase activity, acting on paired donors, with oxidation of a pair of donors resulting in the reduction of molecular oxygen to two molecules of water;	K10256	FAD2	map01040	Biosynthesis of unsaturated fatty acids	COG3239	I:Lipid transport and metabolism	XP_006354202.1	PREDICTED: delta(12)-acyl-lipid-desaturase-like [Solanum tuberosum]	sp|Q84VT2|FAD12_PUNGR;	Delt;	PF00487.24;PF11960.8	FA_desaturase;DUF3474	Fatty acid desaturase;Domain of unknown function
Soltu.DM.01G002000	Major facilitator superfamily protein	0	0	0	0.19	0	0	0	0.063333	GO:0016020;GO:0016021;GO:002285	CC:membrane;CC:integral component of membrane;MF:transmembrane transporter activity;	K14638	SLC15A3_4, PHT	------	------	COG3104	E:Amino acid transport and metabolism	XP_015167130.1	PREDICTED: protein NRT1/ PTR FAMILY 7.1 [Solanum tuberosum]	sp|Q3E9B5|PTR51_ARATH;	Protein NRT1/ PTR FAMILY 7.1 OS=Arabidopsis thaliana OX=3702 GN=NPF7.1 PE=2 SV=1;	PF00854.21	PTR2	POT family
Soltu.DM.01G002010	NAD(P)-binding Rossmann-fold superfamily protein	17.39	5.79	10.92	10.56	19.26	26.73	11.3667	18.85	GO:000431	MF:enoyl-[acyl-carrier-protein] reductas;	K00208	fabI	map00780;map00061;map00333	Biotin metabolism;Fatty acid biosynthesis;Prodigiosin biosynthesis	COG0623	I:Lipid transport and metabolism	XP_006354203.1	PREDICTED: enoyl-[acyl-carrier-protein] reductase [NADH], chloroplastic-like [Solanum tuberosum]	sp|Q9SLA8|FABI_ARATH;	Enoyl-[acyl-carrier-protein] reductase [NADH], chloroplastic OS=Arabidopsis thaliana OX=3702 GN=MOD1 PE=1 SV=1;	PF13561.6;PF00106.25	adh_short_C2;adh_short	Enoyl;short chain dehydrogenase
Soltu.DM.01G002020	Nse4, component of Smc5/6 DNA repair complex	0.13	0.2	0	0	0	0	0.11	0	GO:0006281;GO:0005634;GO:003091	BP:DNA repair;CC:nucleus;CC:Smc5-Smc6 complex;	------	------	------	------	COG5125	S:Function unknown	XP_006354234.2	PREDICTED: non-structural maintenance of chromosomes element 4 homolog A-like [Solanum tuberosum]	sp|Q9C689|NSE4A_ARATH;	Non-structural maintenance of chromosomes element 4 homolog A OS=Arabidopsis thaliana OX=3702 GN=NSE4A PE=2 SV=1;	PF08743.10	Nse4_C	Nse4 C-terminal
Soltu.DM.01G002050	alpha/beta-Hydrolases superfamily protein	7.13	7.99	7.17	9.66	5.75	4.28	7.43	6.56333	GO:001678	MF:hydrolase activity;	K07018	K07018	------	------	ENOG410XR92	S:Function unknown	XP_006354204.1	PREDICTED: uncharacterized protein LOC102593821 [Solanum tuberosum]	------	------	PF00561.20;PF12146.8;PF02129.18	Abhydrolase_1;Hydrolase_4;Peptidase_S15	alpha/beta hydrolase fold;Serine aminopeptidase, S33;X-Pro dipeptidyl-peptidase
Soltu.DM.01G002060	conserved hypothetical protein	12.8	13.38	14.34	15.66	13.04	10.28	13.5067	12.9933	------	------	------	------	------	------	COG0397	S:Function unknown	XP_006354205.2	PREDICTED: UPF0061 protein azo1574-like [Solanum tuberosum]	sp|A1K5T6|SELO_AZOSB;	Protein adenylyltransferase SelO OS=Azoarcus sp.;	PF02696.14	UPF0061	Uncharacterized ACR, YdiU/UPF0061 family
Soltu.DM.01G002070	Pentatricopeptide repeat (PPR) superfamily protein	10.11	12.1	10.68	11.9	9.51	7.86	10.9633	9.75667	GO:0009451;GO:0043231;GO:0004519;GO:000372	BP:RNA modification;CC:intracellular membrane-bounded organelle;MF:endonuclease activity;MF:RNA binding;	------	------	------	------	ENOG410Z7Z7	S:Function unknown	XP_006354206.1	PREDICTED: pentatricopeptide repeat-containing protein At5g48730, chloroplastic [Solanum tuberosum]	sp|Q9FKC3|PP424_ARATH;	Pentatricopeptide repeat-containing protein At5g48730, chloroplastic OS=Arabidopsis thaliana OX=3702 GN=At5g48730 PE=2 SV=2;	PF13041.6;PF01535.20;PF13812.6;PF12854.7;PF17177.4;PF10037.9	PPR_2;PPR;PPR_3;PPR_1;PPR_long;MRP-S27	PPR repeat family;PPR repeat;Pentatricopeptide repeat domain;PPR repeat;Pentacotripeptide-repeat region of PRORP;Mitochondrial 28S ribosomal protein S27
Soltu.DM.01G002080	GroES-like zinc-binding alcohol dehydrogenase family protein	84.08	94.96	79.69	81.72	72.8	70.95	86.2433	75.1567	GO:0008270;GO:001649	MF:zinc ion binding;MF:oxidoreductase activity;	K00008	SORD, gutB	map00040;map00051	Pentose and glucuronate interconversions;Fructose and mannose metabolism	COG1063	E:Amino acid transport and metabolism	XP_006354208.1	PREDICTED: sorbitol dehydrogenase isoform X2 [Solanum tuberosum]	sp|Q9FJ95|DHSO_ARATH;	Sorbitol dehydrogenase OS=Arabidopsis thaliana OX=3702 GN=SDH PE=1 SV=1;	PF08240.12;PF00107.26;PF16912.5;PF13602.6	ADH_N;ADH_zinc_N;Glu_dehyd_C;ADH_zinc_N_2	Alcohol dehydrogenase GroES-like domain;Zinc-binding dehydrogenase;Glucose dehydrogenase C-terminus;Zinc-binding dehydrogenase
Soltu.DM.01G002090	receptor-like protein kinase	12.04	11.8	22.53	15.26	28.01	19.68	15.4567	20.9833	GO:0048544;GO:0016021;GO:0030246;GO:0004674;GO:0004672;GO:000552	BP:recognition of pollen;CC:integral component of membrane;MF:carbohydrate binding;MF:protein serine/threonine kinase activity;MF:protein kinase activity;MF:ATP binding;	------	------	------	------	ENOG410YBN4	T:Signal transduction mechanisms	XP_006354207.2	PREDICTED: G-type lectin S-receptor-like serine/threonine-protein kinase RLK1 [Solanum tuberosum]	sp|Q39202|RLK1_ARATH;	G-type lectin S-receptor-like serine/threonine-protein kinase RLK1 OS=Arabidopsis thaliana OX=3702 GN=RLK1 PE=2 SV=2;	PF00069.25;PF07714.17;PF00954.20;PF08276.11	Pkinase;Pkinase_Tyr;S_locus_glycop;PAN_2	Protein kinase domain;Protein tyrosine kinase;S-locus glycoprotein domain;PAN-like domain
Soltu.DM.01G002100	receptor-like protein kinase	0	0	0	0	0	0.6	0	0.2	GO:0048544;GO:0016021;GO:0016301;GO:0030246;GO:0004674;GO:000552	BP:recognition of pollen;CC:integral component of membrane;MF:kinase activity;MF:carbohydrate binding;MF:protein serine/threonine kinase activity;MF:ATP binding;	------	------	------	------	ENOG410YBN4	T:Signal transduction mechanisms	XP_006354209.2	PREDICTED: G-type lectin S-receptor-like serine/threonine-protein kinase RLK1 [Solanum tuberosum]	sp|Q39202|RLK1_ARATH;	G-type lectin S-receptor-like serine/threonine-protein kinase RLK1 OS=Arabidopsis thaliana OX=3702 GN=RLK1 PE=2 SV=2;	PF01453.24	B_lectin	D-mannose binding lectin
Soltu.DM.01G002110	receptor-like protein kinase	8.56	8.25	17.53	15.06	19.45	13.07	11.4467	15.86	GO:0048544;GO:0016021;GO:0030246;GO:0004674;GO:0004672;GO:000552	BP:recognition of pollen;CC:integral component of membrane;MF:carbohydrate binding;MF:protein serine/threonine kinase activity;MF:protein kinase activity;MF:ATP binding;	------	------	------	------	ENOG410YBN4	T:Signal transduction mechanisms	XP_006354209.2	PREDICTED: G-type lectin S-receptor-like serine/threonine-protein kinase RLK1 [Solanum tuberosum]	sp|Q7FAZ2|LERK2_ORYSJ;	G-type lectin S-receptor-like serine/threonine-protein kinase LECRK2 OS=Oryza sativa subsp. japonica OX=39947 GN=LECRK2 PE=3 SV=1;	PF00069.25;PF07714.17;PF00954.20;PF08276.11	Pkinase;Pkinase_Tyr;S_locus_glycop;PAN_2	Protein kinase domain;Protein tyrosine kinase;S-locus glycoprotein domain;PAN-like domain
Soltu.DM.01G002120	receptor-like protein kinase	0	0	0	0	0	0	0	0	GO:0016021;GO:0004674;GO:0030246;GO:000552	CC:integral component of membrane;MF:protein serine/threonine kinase activity;MF:carbohydrate binding;MF:ATP binding;	------	------	------	------	ENOG410YBN4	T:Signal transduction mechanisms	XP_027769865.1	G-type lectin S-receptor-like serine/threonine-protein kinase LECRK3 [Solanum pennellii]	sp|Q39202|RLK1_ARATH;	G-type lectin S-receptor-like serine/threonine-protein kinase RLK1 OS=Arabidopsis thaliana OX=3702 GN=RLK1 PE=2 SV=2;	------	------	------
Soltu.DM.01G002130	receptor-like protein kinase	0	0	0	0	0	0	0	0	GO:0016021;GO:0004674;GO:0030246;GO:0005524;GO:000467	CC:integral component of membrane;MF:protein serine/threonine kinase activity;MF:carbohydrate binding;MF:ATP binding;MF:protein kinase activity;	K04733	IRAK4	------	------	ENOG410YBN4	T:Signal transduction mechanisms	XP_006354210.1	PREDICTED: G-type lectin S-receptor-like serine/threonine-protein kinase RLK1 [Solanum tuberosum]	sp|A2XQD3|LERK2_ORYSI;	G-type lectin S-receptor-like serine/threonine-protein kinase LECRK2 OS=Oryza sativa subsp. indica OX=39946 GN=LECRK2 PE=2 SV=1;	PF00069.25;PF07714.17;PF08276.11	Pkinase;Pkinase_Tyr;PAN_2	Protein kinase domain;Protein tyrosine kinase;PAN-like domain
Soltu.DM.01G002140	lipoxygenase	162.48	106.56	192.18	102.95	196.62	180.26	153.74	159.943	GO:0031408;GO:0010597;GO:0009534;GO:0009570;GO:0016702;GO:0016165;GO:004687	BP:oxylipin biosynthetic process;BP:green leaf volatile biosynthetic process;CC:chloroplast thylakoid;CC:chloroplast stroma;MF:oxidoreductase activity, acting on single donors with incorporation of molecular oxygen, incorporation of two atoms of oxygen;MF:linoleate 13S-lipoxygenase activity;MF:metal ion binding;	K00454	LOX2S	map00591;map00592	Linoleic acid metabolism;alpha-Linolenic acid metabolism	ENOG410YN4N	S:Function unknown	NP_001274843.1	linoleate 13S-lipoxygenase 2-1, chloroplastic [Solanum tuberosum]	sp|O24370|LOX21_SOLTU;	Linoleate 13S-lipoxygenase 2-1, chloroplastic OS=Solanum tuberosum OX=4113 GN=LOX2.1 PE=1 SV=1;	PF00305.19;PF01477.23	Lipoxygenase;PLAT	Lipoxygenase;PLAT/LH2 domain
Soltu.DM.01G002150	lipoxygenase	189.46	150.49	248.66	147.9	367.24	169.75	196.203	228.297	GO:0031408;GO:0010597;GO:0009534;GO:0009570;GO:0016702;GO:0016165;GO:004687	BP:oxylipin biosynthetic process;BP:green leaf volatile biosynthetic process;CC:chloroplast thylakoid;CC:chloroplast stroma;MF:oxidoreductase activity, acting on single donors with incorporation of molecular oxygen, incorporation of two atoms of oxygen;MF:linoleate 13S-lipoxygenase activity;MF:metal ion binding;	K00454	LOX2S	map00591;map00592	Linoleic acid metabolism;alpha-Linolenic acid metabolism	ENOG410YN4N	S:Function unknown	XP_006354212.1	PREDICTED: linoleate 13S-lipoxygenase 2-1, chloroplastic-like [Solanum tuberosum]	sp|O24370|LOX21_SOLTU;	Linoleate 13S-lipoxygenase 2-1, chloroplastic OS=Solanum tuberosum OX=4113 GN=LOX2.1 PE=1 SV=1;	PF00305.19;PF01477.23	Lipoxygenase;PLAT	Lipoxygenase;PLAT/LH2 domain
Soltu.DM.01G002160	lipoxygenase	0	0	0	0	0	0	0	0	GO:0031408;GO:0010597;GO:0046872;GO:001670	BP:oxylipin biosynthetic process;BP:green leaf volatile biosynthetic process;MF:metal ion binding;MF:oxidoreductase activity, acting on single donors with incorporation of molecular oxygen, incorporation of two atoms of oxygen;	K00454	LOX2S	map00591;map00592	Linoleic acid metabolism;alpha-Linolenic acid metabolism	ENOG410YN4N	S:Function unknown	XP_009588961.1	PREDICTED: linoleate 13S-lipoxygenase 2-1, chloroplastic-like [Nicotiana tomentosiformis]	sp|O24370|LOX21_SOLTU;	Linoleate 13S-lipoxygenase 2-1, chloroplastic OS=Solanum tuberosum OX=4113 GN=LOX2.1 PE=1 SV=1;	PF00305.19	Lipoxygenase	Lipoxygenase
Soltu.DM.01G002170	2-oxoglutarate (2OG) and Fe(II)-dependent oxygenase superfamily protein	0	0	0.17	0	0.21	0.31	0.056667	0.173333	GO:0046872;GO:0051213;GO:001649	MF:metal ion binding;MF:dioxygenase activity;MF:oxidoreductase activity;	------	------	------	------	COG3491	S:Function unknown	XP_004253465.1	probable 2-oxoglutarate-dependent dioxygenase AOP1.2 [Solanum lycopersicum]	sp|Q945B6|AOP1L_ARATH;	Probable 2-oxoglutarate-dependent dioxygenase AOP1.2 OS=Arabidopsis thaliana OX=3702 GN=AOP1.2 PE=2 SV=1;	PF03171.20;PF14226.6	2OG-FeII_Oxy;DIOX_N	2OG-F;non-haem dioxygenase in morphine synthesis N-terminal
Soltu.DM.01G002180	2-oxoglutarate (2OG) and Fe(II)-dependent oxygenase superfamily protein	0	0	0	0	0	0.2	0	0.066667	GO:0046872;GO:0051213;GO:001649	MF:metal ion binding;MF:dioxygenase activity;MF:oxidoreductase activity;	------	------	------	------	COG3491	S:Function unknown	XP_004253465.1	probable 2-oxoglutarate-dependent dioxygenase AOP1.2 [Solanum lycopersicum]	sp|Q945B6|AOP1L_ARATH;	Probable 2-oxoglutarate-dependent dioxygenase AOP1.2 OS=Arabidopsis thaliana OX=3702 GN=AOP1.2 PE=2 SV=1;	PF03171.20;PF14226.6	2OG-FeII_Oxy;DIOX_N	2OG-F;non-haem dioxygenase in morphine synthesis N-terminal
Soltu.DM.01G002190	2-oxoglutarate (2OG) and Fe(II)-dependent oxygenase superfamily protein	0.75	0.96	2.18	0.66	1.76	2.23	1.29667	1.55	GO:0046872;GO:0051213;GO:001649	MF:metal ion binding;MF:dioxygenase activity;MF:oxidoreductase activity;	------	------	------	------	COG3491	S:Function unknown	XP_006354215.1	PREDICTED: probable 2-oxoglutarate-dependent dioxygenase AOP1 [Solanum tuberosum]	sp|Q945B6|AOP1L_ARATH;	Probable 2-oxoglutarate-dependent dioxygenase AOP1.2 OS=Arabidopsis thaliana OX=3702 GN=AOP1.2 PE=2 SV=1;	PF03171.20;PF14226.6	2OG-FeII_Oxy;DIOX_N	2OG-F;non-haem dioxygenase in morphine synthesis N-terminal
Soltu.DM.01G002210	2-oxoglutarate (2OG) and Fe(II)-dependent oxygenase superfamily protein	0	0	0	0.14	0	0.5	0	0.213333	GO:0046872;GO:0051213;GO:001649	MF:metal ion binding;MF:dioxygenase activity;MF:oxidoreductase activity;	------	------	------	------	COG3491	S:Function unknown	XP_004253465.1	probable 2-oxoglutarate-dependent dioxygenase AOP1.2 [Solanum lycopersicum]	sp|Q945B6|AOP1L_ARATH;	Probable 2-oxoglutarate-dependent dioxygenase AOP1.2 OS=Arabidopsis thaliana OX=3702 GN=AOP1.2 PE=2 SV=1;	PF03171.20;PF14226.6	2OG-FeII_Oxy;DIOX_N	2OG-F;non-haem dioxygenase in morphine synthesis N-terminal
Soltu.DM.01G002220	2-oxoglutarate (2OG) and Fe(II)-dependent oxygenase superfamily protein	0	0	0	0	0	0	0	0	GO:0046872;GO:0051213;GO:001649	MF:metal ion binding;MF:dioxygenase activity;MF:oxidoreductase activity;	------	------	------	------	COG3491	S:Function unknown	XP_004253465.1	probable 2-oxoglutarate-dependent dioxygenase AOP1.2 [Solanum lycopersicum]	sp|Q945B6|AOP1L_ARATH;	Probable 2-oxoglutarate-dependent dioxygenase AOP1.2 OS=Arabidopsis thaliana OX=3702 GN=AOP1.2 PE=2 SV=1;	PF03171.20	2OG-FeII_Oxy	2OG-F
Soltu.DM.01G002230	hypothetical protein	0	0	0	0	0	0	0	0	------	------	------	------	------	------	------	------	------	------	------	------	------	------	------
Soltu.DM.01G002240	2-oxoglutarate (2OG) and Fe(II)-dependent oxygenase superfamily protein	0	0.13	0.17	0.42	0.7	1.54	0.1	0.886667	GO:0046872;GO:0051213;GO:001649	MF:metal ion binding;MF:dioxygenase activity;MF:oxidoreductase activity;	------	------	------	------	COG3491	S:Function unknown	XP_006348413.1	PREDICTED: probable 2-oxoglutarate-dependent dioxygenase AOP1.2 [Solanum tuberosum]	sp|Q945B6|AOP1L_ARATH;	Probable 2-oxoglutarate-dependent dioxygenase AOP1.2 OS=Arabidopsis thaliana OX=3702 GN=AOP1.2 PE=2 SV=1;	PF03171.20;PF14226.6	2OG-FeII_Oxy;DIOX_N	2OG-F;non-haem dioxygenase in morphine synthesis N-terminal
Soltu.DM.01G002250	Cyclin/Brf1-like TBP-binding protein	0	0	0	0	0	0	0	0	GO:0006383;GO:0070897;GO:0000126;GO:0017025;GO:000102	BP:transcription from RNA polymerase III promoter;BP:DNA-templated transcriptional preinitiation complex assembly;CC:transcription factor TFIIIB complex;MF:TBP-class protein binding;MF:TFIIIB-type transcription factor activity;	K15196	BRF1, GTF3B	------	------	COG1405	K:Transcription	XP_015164698.1	PREDICTED: transcription factor IIIB 60 kDa subunit-like isoform X2 [Solanum tuberosum]	------	------	PF00382.19	TFIIB	Transcription factor TFIIB repeat
Soltu.DM.01G002270	2-oxoglutarate (2OG) and Fe(II)-dependent oxygenase superfamily protein	0.06	0.33	0.37	0.2	0.57	0.42	0.253333	0.396667	GO:0046872;GO:0051213;GO:001649	MF:metal ion binding;MF:dioxygenase activity;MF:oxidoreductase activity;	------	------	------	------	COG3491	S:Function unknown	XP_004253465.1	probable 2-oxoglutarate-dependent dioxygenase AOP1.2 [Solanum lycopersicum]	sp|Q945B6|AOP1L_ARATH;	Probable 2-oxoglutarate-dependent dioxygenase AOP1.2 OS=Arabidopsis thaliana OX=3702 GN=AOP1.2 PE=2 SV=1;	PF03171.20;PF14226.6	2OG-FeII_Oxy;DIOX_N	2OG-F;non-haem dioxygenase in morphine synthesis N-terminal
Soltu.DM.01G002280	Calcium-dependent lipid-binding (CaLB domain) plant phosphoribosyltransferase family protein	0.27	0.2	0.1	0.42	0.16	0.38	0.19	0.32	GO:0016021;GO:000950	CC:integral component of membrane;CC:plasmodesma;	------	------	------	------	ENOG410XRQN	S:Function unknown	XP_006348415.1	PREDICTED: protein QUIRKY-like [Solanum tuberosum]	sp|Q9M2R0|FTIP3_ARATH;	FT-interacting protein 3 OS=Arabidopsis thaliana OX=3702 GN=FTIP3 PE=1 SV=1;	PF08372.10;PF00168.30	PRT_C;C2	Plant phosphoribosyltransferase C-terminal;C2 domain
Soltu.DM.01G002290	NAD(P)-binding Rossmann-fold superfamily protein	32.34	25.56	30.18	30.91	29.69	31.57	29.36	30.7233	GO:001649	MF:oxidoreductase activity;	------	------	------	------	COG0673	S:Function unknown	XP_006348416.1	PREDICTED: uncharacterized protein LOC102589993 [Solanum tuberosum]	sp|Q04869|YM94_YEAST;	Uncharacterized protein YMR315W OS=Saccharomyces cerevisiae;	PF01408.22	GFO_IDH_MocA	Oxidoreductase family, NAD-binding Rossmann fold
Soltu.DM.01G002300	AMP-dependent synthetase and ligase family protein	0.01	0	0.03	0.04	0	0	0.013333	0.013333	GO:0006979;GO:0016021;GO:0020037;GO:0031177;GO:0003676;GO:0004096;GO:0016874;GO:000827	BP:response to oxidative stress;CC:integral component of membrane;MF:heme binding;MF:phosphopantetheine binding;MF:nucleic acid binding;MF:catalase activity;MF:ligase activity;MF:zinc ion binding;	------	------	------	------	COG0318;COG0318	I:Lipid transport and metabolism;Q:Secondary metabolites biosynthesis, transport and catabolism	TMW82934.1	hypothetical protein EJD97_003810, partial [Solanum chilense]	sp|B2HMK0|FAA32_MYCMM;	Long-chain-fatty-acid--AMP ligase FadD32 OS=Mycobacterium marinum;	PF00501.28;PF01593.24;PF13450.6;PF00550.25;PF00199.19;PF13738.6;PF00070.27;PF01946.17;PF14602.6;PF01266.24;PF07992.14;PF01494.19	AMP-binding;Amino_oxidase;NAD_binding_8;PP-binding;Catalase;Pyr_redox_3;Pyr_redox;Thi4;Hexapep_2;DAO;Pyr_redox_2;FAD_binding_3	AMP-binding enzyme;Flavin containing amine oxidoreductase;NA;Phosphopantetheine attachment site;Catalase;Pyridine nucleotide-disulphide oxidoreductase;Pyridine nucleotide-disulphide oxidoreductase;Thi4 family;Hexapeptide repeat of succinyl-transferase;FAD dependent oxidoreductase;Pyridine nucleotide-disulphide oxidoreductase;FAD binding domain
Soltu.DM.01G002310	ETHYLENE-INSENSITIVE3-like	6.64	7.78	9.89	8.62	6.83	4.59	8.10333	6.68	GO:0071281;GO:0006355;GO:0009873;GO:0005634;GO:0005622;GO:0003700;GO:000367	BP:cellular response to iron ion;BP:regulation of transcription, DNA-templated;BP:ethylene-activated signaling pathway;CC:nucleus;CC:intracellular;MF:transcription factor activity, sequence-specific DNA binding;MF:DNA binding;	K14514	EIN3	map04016;map04075	MAPK signaling pathway - plant;Plant hormone signal transduction	ENOG410YA8W	K:Transcription	XP_015164694.1	PREDICTED: ETHYLENE INSENSITIVE 3-like 3 protein [Solanum tuberosum]	sp|O23116|EIL3_ARATH;	ETHYLENE INSENSITIVE 3-like 3 protein OS=Arabidopsis thaliana OX=3702 GN=EIL3 PE=1 SV=1;	PF04873.13;PF11001.8	EIN3;DUF2841	Ethylene insensitive 3;Protein of unknown function
Soltu.DM.01G002320	Subtilisin-like serine endopeptidase family protein	0.13	0.17	0.24	0.17	0	0.04	0.18	0.07	GO:000425	MF:serine-type endopeptidase activity;	------	------	------	------	COG1404	O:Posttranslational modification, protein turnover, chaperones	PHT93629.1	CO(2)-response secreted protease [Capsicum annuum]	sp|Q9LNU1|CRSP_ARATH;	C;	PF00082.22;PF17766.1;PF02225.22	Peptidase_S8;fn3_6;PA	Subtilase family;Fibronectin type-III domain;PA domain
Soltu.DM.01G002330	Subtilisin-like serine endopeptidase family protein	3	3.08	3.98	3.19	4.22	5.07	3.35333	4.16	GO:000425	MF:serine-type endopeptidase activity;	------	------	------	------	COG1404	O:Posttranslational modification, protein turnover, chaperones	XP_015164696.1	PREDICTED: CO(2)-response secreted protease-like [Solanum tuberosum]	sp|Q9LNU1|CRSP_ARATH;	C;	PF00082.22;PF17766.1;PF05922.16;PF02225.22	Peptidase_S8;fn3_6;Inhibitor_I9;PA	Subtilase family;Fibronectin type-III domain;Peptidase inhibitor I9;PA domain
Soltu.DM.01G002340	Cyclin/Brf1-like TBP-binding protein	2.29	2.5	2.58	20.28	2.25	1.87	2.45667	8.13333	GO:0006383;GO:0070897;GO:0000126;GO:0017025;GO:000102	BP:transcription from RNA polymerase III promoter;BP:DNA-templated transcriptional preinitiation complex assembly;CC:transcription factor TFIIIB complex;MF:TBP-class protein binding;MF:TFIIIB-type transcription factor activity;	K15196	BRF1, GTF3B	------	------	COG1405	K:Transcription	XP_006348566.1	PREDICTED: transcription factor IIIB 60 kDa subunit-like isoform X1 [Solanum tuberosum]	sp|P46070|TF3B_KLULA;	Transcription factor IIIB 70 kDa subunit OS=Kluyveromyces lactis;	PF00382.19;PF07741.13	TFIIB;BRF1	Transcription factor TFIIB repeat;Brf1-like TBP-binding domain
Soltu.DM.01G002350	UDP-Glycosyltransferase superfamily protein	5.76	6.71	7.67	7.3	7.05	6.61	6.71333	6.98667	GO:0008152;GO:0043231;GO:0016021;GO:0080043;GO:0080044;GO:001675	BP:metabolic process;CC:intracellular membrane-bounded organelle;CC:integral component of membrane;MF:quercetin 3-O-glucosyltransferase activity;MF:quercetin 7-O-glucosyltransferase activity;MF:transferase activity, transferring hexosyl groups;	------	------	------	------	COG1819	S:Function unknown	XP_006348417.2	PREDICTED: UDP-glycosyltransferase 92A1-like [Solanum tuberosum]	sp|Q9LXV0|U92A1_ARATH;	UDP-glycosyltransferase 92A1 OS=Arabidopsis thaliana OX=3702 GN=UGT92A1 PE=2 SV=1;	PF00201.18;PF03033.20	UDPGT;Glyco_transf_28	UDP-glucoronosyl and UDP-glucosyl transferase;Glycosyltransferase family 28 N-terminal domain
Soltu.DM.01G002360	2-oxoglutarate (2OG) and Fe(II)-dependent oxygenase superfamily protein	46.02	66.24	54.92	58.49	39.8	49.68	55.7267	49.3233	GO:0007623;GO:0070544;GO:0042752;GO:0003700;GO:0046975;GO:000816	BP:circadian rhythm;BP:histone H3-K36 demethylation;BP:regulation of circadian rhythm;MF:transcription factor activity, sequence-specific DNA binding;MF:histone methyltransferase activit;MF:methyltransferase activity;	K10277	KDM8, JMJD5	------	------	ENOG410XQDR	S:Function unknown	XP_006348418.1	PREDICTED: putative lysine-specific demethylase JMJD5 [Solanum tuberosum]	sp|Q8RWR1|JMJ30_ARATH;	Lysine-specific demethylase JMJ30 OS=Arabidopsis thaliana OX=3702 GN=JMJ30 PE=1 SV=1;	PF13621.6;PF08007.12;PF02373.22	Cupin_8;Cupin_4;JmjC	Cupin-like domain;Cupin superfamily protein;JmjC domain, hydroxylase
Soltu.DM.01G002370	IRK-interacting protein	6.01	4.22	2.9	4.73	7.42	11.6	4.37667	7.91667	------	------	------	------	------	------	ENOG410Y9VT	S:Function unknown	XP_006348419.1	PREDICTED: IRK-interacting protein-like [Solanum tuberosum]	sp|Q9LXU9|IRKI_ARATH;	IRK-interacting protein OS=Arabidopsis thaliana OX=3702 GN=IRKI PE=1 SV=1;	PF01025.19	GrpE	GrpE
Soltu.DM.01G002380	conserved hypothetical protein	13.78	13.86	14.84	15.75	16.21	13.58	14.16	15.18	GO:0033260;GO:000563	BP:nuclear DNA replication;CC:nucleus;	------	------	------	------	ENOG410ZEEQ	S:Function unknown	XP_006348420.1	PREDICTED: protein downstream neighbor of son homolog [Solanum tuberosum]	sp|Q9NYP3|DONS_HUMAN;	Protein downstream neighbor of Son OS=Homo sapiens OX=9606 GN=DONSON PE=1 SV=2;	------	------	------
Soltu.DM.01G002390	DEA(D/H)-box RNA helicase family protein	4.54	4.86	7.57	6.82	5.84	4.5	5.65667	5.72	GO:0006396;GO:0005737;GO:0004004;GO:0005524;GO:0003723;GO:0003676;GO:000438	BP:RNA processing;CC:cytoplasm;MF:ATP-dependent RNA helicase activity;MF:ATP binding;MF:RNA binding;MF:nucleic acid binding;MF:helicase activity;	K14442	DHX36, RHAU	map03018	RNA degradation	COG1643	L:Replication, recombination and repair	XP_006348421.1	PREDICTED: ATP-dependent RNA helicase DHX36 [Solanum tuberosum]	sp|F4HYJ7|DEXH3_ARATH;	DExH-box ATP-dependent RNA helicase DExH3 OS=Arabidopsis thaliana OX=3702 GN=At1g48650 PE=3 SV=1;	PF04408.23;PF00271.31;PF07717.16;PF00270.29;PF00035.26	HA2;Helicase_C;OB_NTP_bind;DEAD;dsrm	Helicase associated domain;Helicase conserved C-terminal domain;Oligonucleotide/oligosaccharide-binding;DEAD/DEAH box helicase;Double-stranded RNA binding motif
Soltu.DM.01G002400	ABC-2 type transporter family protein	125.04	102.96	126.06	113.2	110.41	73.96	118.02	99.19	GO:0016021;GO:0016887;GO:000552	CC:integral component of membrane;MF:ATPase activity;MF:ATP binding;	------	------	------	------	COG1131	V:Defense mechanisms	XP_006348422.1	PREDICTED: ABC transporter G family member 22-like [Solanum tuberosum]	sp|Q93YS4|AB22G_ARATH;	ABC transporter G family member 22 OS=Arabidopsis thaliana OX=3702 GN=ABCG22 PE=1 SV=1;	PF01061.24;PF00005.27;PF12698.7	ABC2_membrane;ABC_tran;ABC2_membrane_3	ABC-2 type transporter;ABC transporter;ABC-2 family transporter protein
Soltu.DM.01G002410	calcium-dependent protein kinase	1.28	1.51	2.06	2.13	1.73	0.55	1.61667	1.47	GO:0018105;GO:0009738;GO:0035556;GO:0046777;GO:0005737;GO:0005634;GO:0004683;GO:0009931;GO:0005516;GO:0004672;GO:0005524;GO:000550	BP:peptidyl-serine phosphorylation;BP:abscisic acid-activated signaling pathway;BP:intracellular signal transduction;BP:protein autophosphorylation;CC:cytoplasm;CC:nucleus;MF:calmodulin-dependent protein kinase activity;MF:calcium-dependent protein serine/threonine kinase activity;MF:calmodulin binding;MF:protein kinase activity;MF:ATP binding;MF:calcium ion binding;	K13412	CPK	map04626	Plant-pathogen interaction	ENOG410XRMJ	T:Signal transduction mechanisms	XP_006348423.1	PREDICTED: calcium-dependent protein kinase 20-like [Solanum tuberosum]	sp|Q9ZV15|CDPKK_ARATH;	Calcium-dependent protein kinase 20 OS=Arabidopsis thaliana OX=3702 GN=CPK20 PE=3 SV=1;	PF00069.25;PF00036.32;PF13499.6;PF13405.6;PF07714.17;PF13833.6;PF13202.6;PF14658.6;PF06293.14	Pkinase;EF-hand_1;EF-hand_7;EF-hand_6;Pkinase_Tyr;EF-hand_8;EF-hand_5;EF-hand_9;Kdo	Protein kinase domain;EF hand;EF-hand domain pair;EF-hand domain;Protein tyrosine kinase;EF-hand domain pair;EF hand;EF-hand domain;Lipopolysaccharide kinase
Soltu.DM.01G002420	Plant invertase/pectin methylesterase inhibitor superfamily protein	0	0	0	0	0.45	0	0	0.15	GO:000485	MF:enzyme inhibitor activity;	------	------	------	------	ENOG410ZHIT	S:Function unknown	XP_006348424.1	PREDICTED: uncharacterized protein LOC102593013 [Solanum tuberosum]	------	------	PF04043.15	PMEI	Plant invertase/pectin methylesterase inhibitor
Soltu.DM.01G002430	Sucrose-6F-phosphate phosphohydrolase family protein	8.91	8.65	7.58	7.16	6.3	6.9	8.38	6.78667	GO:0005986;GO:0000287;GO:005030	BP:sucrose biosynthetic process;MF:magnesium ion binding;MF:sucrose-phosphate phosphatase activity;	K07024	SPP	map00500	Starch and sucrose metabolism	COG0561	S:Function unknown	XP_004228616.1	sucrose-phosphatase 1 isoform X2 [Solanum lycopersicum]	sp|Q5IH14|SPP1_TOBAC;	Sucrose-phosphatase 1 OS=Nicotiana tabacum OX=4097 GN=SPP1 PE=2 SV=1;	PF08472.10;PF05116.13;PF08282.12	S6PP_C;S6PP;Hydrolase_3	Sucrose-6-phosphate phosphohydrolase C-terminal;Sucrose-6F-phosphate phosphohydrolase;haloacid dehalogenase-like hydrolase
Soltu.DM.01G002440	Sucrose-6F-phosphate phosphohydrolase family protein	0	0	4.21	0	0	0	1.40333	0	GO:0005986;GO:0000287;GO:005030	BP:sucrose biosynthetic process;MF:magnesium ion binding;MF:sucrose-phosphate phosphatase activity;	K07024	SPP	map00500	Starch and sucrose metabolism	COG0561	S:Function unknown	XP_015064696.1	sucrose-phosphatase 1 isoform X1 [Solanum pennellii]	sp|Q5IH14|SPP1_TOBAC;	Sucrose-phosphatase 1 OS=Nicotiana tabacum OX=4097 GN=SPP1 PE=2 SV=1;	PF05116.13	S6PP	Sucrose-6F-phosphate phosphohydrolase
Soltu.DM.01G002450	Plant invertase/pectin methylesterase inhibitor superfamily protein	0	0	0	0	0	0	0	0	GO:000485	MF:enzyme inhibitor activity;	------	------	------	------	ENOG410ZHIT	S:Function unknown	XP_015164678.1	PREDICTED: uncharacterized protein LOC107060825 [Solanum tuberosum]	------	------	PF04043.15	PMEI	Plant invertase/pectin methylesterase inhibitor
Soltu.DM.01G002460	Protein of unknown function (DUF604)	0	0	0	0	0	0	0	0	GO:0016021;GO:0016020;GO:001675	CC:integral component of membrane;CC:membrane;MF:transferase activity, transferring glycosyl groups;	------	------	------	------	ENOG410YRJG	S:Function unknown	XP_010317971.1	uncharacterized protein LOC104646356 [Solanum lycopersicum]	------	------	PF04646.12;PF02434.16	DUF604;Fringe	Protein of unknown function, DUF604;Fringe-like
Soltu.DM.01G002470	Polynucleotidyl transferase, ribonuclease H-like superfamily protein	6.44	10.38	8.9	15.77	12.45	14.64	8.57333	14.2867	GO:0016021;GO:000367	CC:integral component of membrane;MF:nucleic acid binding;	------	------	------	------	ENOG4111I48	S:Function unknown	XP_006348426.1	PREDICTED: protein NEN3-like [Solanum tuberosum]	sp|Q9FLR0|NEN1_ARATH;	Protein NEN1 OS=Arabidopsis thaliana OX=3702 GN=NEN1 PE=2 SV=1;	PF00929.24	RNase_T	Exonuclease
Soltu.DM.01G002480	conserved hypothetical protein	16.47	14.22	10	9.47	4.59	8.89	13.5633	7.65	------	------	------	------	------	------	ENOG410Z5JU	S:Function unknown	XP_006348427.1	PREDICTED: uncharacterized protein LOC102594000 [Solanum tuberosum]	------	------	------	------	------
Soltu.DM.01G002490	methionine aminopeptidase 2B	35.28	37.36	39.31	48.41	34.1	28.34	37.3167	36.95	GO:0070084;GO:0005737;GO:0046872;GO:007000	BP:protein initiator methionine removal;CC:cytoplasm;MF:metal ion binding;MF:metalloaminopeptidase activity;	K01265	map	------	------	COG0024	J:Translation, ribosomal structure and biogenesis	XP_006348428.1	PREDICTED: methionine aminopeptidase 2B-like [Solanum tuberosum]	sp|Q56Y85|MAP22_ARATH;	Methionine aminopeptidase 2B OS=Arabidopsis thaliana OX=3702 GN=MAP2B PE=2 SV=2;	PF00557.24	Peptidase_M24	Metallopeptidase family M24
Soltu.DM.01G002500	RING-H2 group F2A	9.35	8.36	10.71	11.58	12.28	14.15	9.47333	12.67	GO:001687	MF:ligase activity;	K19043	RHF	------	------	ENOG41121N2	O:Posttranslational modification, protein turnover, chaperones	XP_006348430.1	PREDICTED: E3 ubiquitin-protein ligase RHF2A-like isoform X1 [Solanum tuberosum]	sp|Q9ZT42|RHF2A_ARATH;	E3 ubiquitin-protein ligase RHF2A OS=Arabidopsis thaliana OX=3702 GN=RHF2A PE=2 SV=1;	PF13639.6;PF13923.6;PF12678.7;PF00097.25;PF17123.5;PF13445.6;PF14634.6;PF12861.7	zf-RING_2;zf-C3HC4_2;zf-rbx1;zf-C3HC4;zf-RING_11;zf-RING_UBOX;zf-RING_5;zf-ANAPC11	Ring finger domain;Zinc finger, C3HC4 type;RING-H2 zinc finger domain;Zinc finger, C3HC4 type;RING-like zinc finger;RING-type zinc-finger;zinc-RING finger domain;Anaphase-promoting complex subunit 11 RING-H2 finger
Soltu.DM.01G002510	FASCICLIN-like arabinogalactan protein 16 precursor	35.61	29.11	38.96	34.72	45.07	43.37	34.56	41.0533	GO:001602	CC:integral component of membrane;	------	------	------	------	COG2335	M:Cell wall/membrane/envelope biogenesis	XP_006348432.1	PREDICTED: fasciclin-like arabinogalactan protein 17 [Solanum tuberosum]	sp|Q66GR0|FLA17_ARATH;	Fasciclin-like arabinogalactan protein 17 OS=Arabidopsis thaliana OX=3702 GN=FLA17 PE=2 SV=1;	PF02469.22	Fasciclin	Fasciclin domain
Soltu.DM.01G002520	TPX2 (targeting protein for Xklp2) protein family	106.92	113.24	98.41	76.15	94.53	103.95	106.19	91.5433	------	------	------	------	------	------	ENOG410YUCH	S:Function unknown	XP_006348433.1	PREDICTED: uncharacterized protein LOC102595763 [Solanum tuberosum]	sp|Q9SJ62|WDL4_ARATH;	Protein WVD2-like 4 OS=Arabidopsis thaliana OX=3702 GN=WDL4 PE=1 SV=2;	PF06886.11	TPX2	Targeting protein for Xklp2
Soltu.DM.01G002530	calcium dependent protein kinase	0	0.13	0	0	0	0.07	0.043333	0.023333	GO:0018105;GO:0009738;GO:0035556;GO:0046777;GO:0005737;GO:0005634;GO:0004683;GO:0009931;GO:0005516;GO:0004672;GO:0005524;GO:000550	BP:peptidyl-serine phosphorylation;BP:abscisic acid-activated signaling pathway;BP:intracellular signal transduction;BP:protein autophosphorylation;CC:cytoplasm;CC:nucleus;MF:calmodulin-dependent protein kinase activity;MF:calcium-dependent protein serine/threonine kinase activity;MF:calmodulin binding;MF:protein kinase activity;MF:ATP binding;MF:calcium ion binding;	K13412	CPK	map04626	Plant-pathogen interaction	ENOG410XRMJ	T:Signal transduction mechanisms	XP_006348435.2	PREDICTED: calcium-dependent protein kinase 26-like [Solanum tuberosum]	sp|Q7XIM0|CDPKH_ORYSJ;	Calcium-dependent protein kinase 17 OS=Oryza sativa subsp. japonica OX=39947 GN=CPK17 PE=2 SV=1;	PF00069.25;PF00036.32;PF13499.6;PF13405.6;PF07714.17;PF13833.6;PF13202.6;PF12763.7;PF14658.6	Pkinase;EF-hand_1;EF-hand_7;EF-hand_6;Pkinase_Tyr;EF-hand_8;EF-hand_5;EF-hand_4;EF-hand_9	Protein kinase domain;EF hand;EF-hand domain pair;EF-hand domain;Protein tyrosine kinase;EF-hand domain pair;EF hand;Cytoskeletal-regulatory complex EF hand;EF-hand domain
Soltu.DM.01G002540	Pentatricopeptide repeat (PPR) superfamily protein	1.79	0.91	1.5	0.99	0.87	1.37	1.4	1.07667	GO:0009451;GO:0043231;GO:0004519;GO:000372	BP:RNA modification;CC:intracellular membrane-bounded organelle;MF:endonuclease activity;MF:RNA binding;	------	------	------	------	ENOG410Z7Z7	S:Function unknown	XP_006348568.2	PREDICTED: putative pentatricopeptide repeat-containing protein At5g06400, mitochondrial [Solanum tuberosum]	sp|Q9FNG8|PP366_ARATH;	Putative pentatricopeptide repeat-containing protein At5g06400, mitochondrial OS=Arabidopsis thaliana OX=3702 GN=At5g06400 PE=3 SV=1;	PF13041.6;PF01535.20;PF12854.7;PF13812.6;PF17177.4	PPR_2;PPR;PPR_1;PPR_3;PPR_long	PPR repeat family;PPR repeat;PPR repeat;Pentatricopeptide repeat domain;Pentacotripeptide-repeat region of PRORP
Soltu.DM.01G002550	DNAJ heat shock N-terminal domain-containing protein	6.08	5.86	7.52	8.37	7.77	5.69	6.48667	7.27667	GO:0051259;GO:0097428;GO:0051087;GO:000167	BP:protein oligomerization;BP:protein maturation by iron-sulfur cluster transfer;MF:chaperone binding;MF:ATPase activator activity;	K04082	hscB, HSCB, HSC20	------	------	COG1076	O:Posttranslational modification, protein turnover, chaperones	XP_006348436.1	PREDICTED: co-chaperone protein HscB [Solanum tuberosum]	sp|Q8L7K4|HSCB_ARATH;	Iron-sulfur cluster co-chaperone protein HscB homolog OS=Arabidopsis thaliana OX=3702 GN=HSCB PE=1 SV=1;	PF07743.13;PF00226.31	HSCB_C;DnaJ	HSCB C-terminal oligomerisation domain;DnaJ domain
Soltu.DM.01G002560	conserved hypothetical protein	13.26	13.57	17.63	17.19	13.46	11.96	14.82	14.2033	GO:000828	MF:lipid binding;	------	------	------	------	ENOG41102WW	S:Function unknown	XP_006348437.1	PREDICTED: uncharacterized protein LOC102596987 [Solanum tuberosum]	------	------	PF01852.19	START	START domain
Soltu.DM.01G002580	SET domain protein	8.63	9.74	10.26	11.29	8.56	8.5	9.54333	9.45	------	------	------	------	------	------	COG2940	S:Function unknown	XP_006348440.1	PREDICTED: histone-lysine N-methyltransferase ATXR7-like isoform X2 [Solanum tuberosum]	sp|F4K1J4|ATXR7_ARATH;	Histone-lysine N-methyltransferase ATXR7 OS=Arabidopsis thaliana OX=3702 GN=ATXR7 PE=2 SV=1;	PF00856.28;PF02213.16	SET;GYF	SET domain;GYF domain
Soltu.DM.01G002590	conserved hypothetical protein	12.05	10	10.98	10.87	14.31	11.05	11.01	12.0767	------	------	------	------	------	------	ENOG410ZS6R	S:Function unknown	XP_006348445.1	PREDICTED: uncharacterized protein LOC102598948 isoform X2 [Solanum tuberosum]	------	------	PF10358.9	NT-C2	N-terminal C2 in EEIG1 and EHBP1 proteins
Soltu.DM.01G002600	Glutaredoxin family protein	0	0.41	0	0.51	0.8	0	0.136667	0.436667	GO:0045454;GO:0005623;GO:0015035;GO:000905	BP:cell redox homeostasis;CC:cell;MF:protein disulfide oxidoreductase activity;MF:electron carrier activity;	K17479	GRXCR1	------	------	ENOG4111HAI	O:Posttranslational modification, protein turnover, chaperones	XP_006348446.2	PREDICTED: uncharacterized protein At5g39865 [Solanum tuberosum]	sp|Q9FLE8|Y5986_ARATH;	Uncharacterized protein At5g39865 OS=Arabidopsis thaliana OX=3702 GN=At5g39865 PE=2 SV=1;	PF00462.24	Glutaredoxin	Glutaredoxin
Soltu.DM.01G002610	Immunoglobulin E-set superfamily protein	251.62	244.61	325.07	401.11	288.27	262.34	273.767	317.24	GO:0032366;GO:0016021;GO:000562	BP:intracellular sterol transport;CC:integral component of membrane;CC:intracellular;	------	------	------	------	ENOG4111SSC	U:Intracellular trafficking, secretion, and vesicular transport	XP_006348569.1	PREDICTED: putative phosphatidylglycerol/phosphatidylinositol transfer protein DDB_G0282179 [Solanum tuberosum]	sp|Q54SW1|Y2179_DICDI;	Putative phosphatidylglycerol/phosphatidylinositol transfer protein DDB_G0282179 OS=Dictyostelium discoideum OX=44689 GN=DDB_G0282179 PE=3 SV=2;	PF02221.15	E1_DerP2_DerF2	ML domain
Soltu.DM.01G002620	RING/U-box superfamily protein	0	0.22	0	0	1	0.73	0.073333	0.576667	GO:0043161;GO:0016021;GO:006163	BP:proteasome-mediated ubiquitin-dependent protein catabolic process;CC:integral component of membrane;MF:ubiquitin protein ligase activity;	------	------	------	------	ENOG41121N2	O:Posttranslational modification, protein turnover, chaperones	XP_006348447.1	PREDICTED: RING-H2 finger protein ATL70-like [Solanum tuberosum]	sp|Q9FG21|ATL71_ARATH;	Putative RING-H2 finger protein ATL71 OS=Arabidopsis thaliana OX=3702 GN=ATL71 PE=3 SV=1;	PF13639.6;PF17123.5;PF13923.6;PF12678.7;PF00097.25;PF13445.6;PF13920.6;PF14634.6	zf-RING_2;zf-RING_11;zf-C3HC4_2;zf-rbx1;zf-C3HC4;zf-RING_UBOX;zf-C3HC4_3;zf-RING_5	Ring finger domain;RING-like zinc finger;Zinc finger, C3HC4 type;RING-H2 zinc finger domain;Zinc finger, C3HC4 type;RING-type zinc-finger;Zinc finger, C3HC4 type;zinc-RING finger domain
Soltu.DM.01G002630	hypothetical protein	0	0	0	0	0	0	0	0	------	------	------	------	------	------	------	------	------	------	------	------	------	------	------
Soltu.DM.01G002640	Tetratricopeptide repeat (TPR)-like superfamily protein	1.91	0.85	2.6	2.12	1.69	1.01	1.78667	1.60667	GO:000827	MF:zinc ion binding;	------	------	------	------	ENOG410Z7Z7	S:Function unknown	XP_006348570.1	PREDICTED: pentatricopeptide repeat-containing protein At4g39530 [Solanum tuberosum]	sp|Q9SVA5|PP357_ARATH;	Pentatricopeptide repeat-containing protein At4g39530 OS=Arabidopsis thaliana OX=3702 GN=PCMP-E52 PE=3 SV=1;	PF13041.6;PF01535.20;PF12854.7;PF13812.6;PF17049.5;PF17177.4	PPR_2;PPR;PPR_1;PPR_3;AEP1;PPR_long	PPR repeat family;PPR repeat;PPR repeat;Pentatricopeptide repeat domain;ATPase expression protein 1;Pentacotripeptide-repeat region of PRORP
Soltu.DM.01G002650	nuclear factor Y, subunit A10	2.97	4.1	4.96	10.23	3.59	3.89	4.01	5.90333	GO:000370	MF:transcription factor activity, sequence-specific DNA binding;	K08064	NFYA	------	------	COG5224	K:Transcription	XP_006348448.1	PREDICTED: nuclear transcription factor Y subunit A-10 isoform X2 [Solanum tuberosum]	sp|Q9M9X4|NFYA2_ARATH;	Nuclear transcription factor Y subunit A-2 OS=Arabidopsis thaliana OX=3702 GN=NFYA2 PE=2 SV=1;	PF02045.15	CBFB_NFYA	CCAAT-binding transcription factor
Soltu.DM.01G002660	chloroplast RNA-binding protein	137.13	87.41	114.48	79.9	144.45	148.32	113.007	124.223	GO:0006397;GO:1901259;GO:0031425;GO:0009579;GO:0009570;GO:0009507;GO:0003723;GO:000372	BP:mRNA processing;BP:chloroplast rRNA processing;BP:chloroplast RNA processing;CC:thylakoid;CC:chloroplast stroma;CC:chloroplast;MF:RNA binding;MF:mRNA binding;	K09422;K11294	MYBP;NCL, NSR1	------	------	COG0724;ENOG410YBZP	S:Function unknown;	XP_006348449.1	PREDICTED: 33 kDa ribonucleoprotein, chloroplastic-like [Solanum tuberosum]	sp|P19684|ROC5_NICSY;	33 kDa ribonucleoprotein, chloroplastic OS=Nicotiana sylvestris OX=4096 PE=1 SV=1;	PF00076.22	RRM_1	RNA recognition motif.
Soltu.DM.01G002670	syntaxin of plants	7.81	8.73	9.76	9.73	9.06	2.8	8.76667	7.19667	GO:0006906;GO:0016192;GO:0006886;GO:0006887;GO:0048278;GO:0005622;GO:0012505;GO:0005886;GO:0031201;GO:0016021;GO:0000149;GO:000548	BP:vesicle fusion;BP:vesicle-mediated transport;BP:intracellular protein transport;BP:exocytosis;BP:vesicle docking;CC:intracellular;CC:endomembrane system;CC:plasma membrane;CC:SNARE complex;CC:integral component of membrane;MF:SNARE binding;MF:SNAP receptor activity;	K08486	STX1B_2_3	map04130	SNARE interactions in vesicular transport	COG5074	U:Intracellular trafficking, secretion, and vesicular transport	XP_006348450.1	PREDICTED: syntaxin-121-like [Solanum tuberosum]	sp|Q9ZSD4|SY121_ARATH;	Syntaxin-121 OS=Arabidopsis thaliana OX=3702 GN=SYP121 PE=1 SV=1;	PF00804.25;PF05739.19	Syntaxin;SNARE	Syntaxin;SNARE domain
Soltu.DM.01G002680	Tetratricopeptide repeat (TPR)-like superfamily protein	16.92	17.28	18.93	20.26	15.71	15.18	17.71	17.05	GO:0006888;GO:0030242;GO:0034497;GO:0044804;GO:0000407;GO:1990072;GO:003141	BP:ER to Golgi vesicle-mediated transport;BP:pexophagy;BP:protein localization to pre-autophagosomal structure;BP:nucleophagy;CC:pre-autophagosomal structure;CC:TRAPPIII protein complex;CC:cytoplasmic vesicle;	K20305	TRAPPC8, TRS85	------	------	ENOG410XPCJ	S:Function unknown	XP_006348451.1	PREDICTED: trafficking protein particle complex subunit 8 [Solanum tuberosum]	sp|Q9Y2L5|TPPC8_HUMAN;	Trafficking protein particle complex subunit 8 OS=Homo sapiens OX=9606 GN=TRAPPC8 PE=1 SV=2;	PF12739.7;PF08626.11	TRAPPC-Trs85;TRAPPC9-Trs120	ER-Golgi trafficking TRAPP I complex 85 kDa subunit;Transport protein Trs120 or TRAPPC9, TRAPP II complex subunit
Soltu.DM.01G002690	RNA helicase family protein	11.75	12.36	12.14	12.19	10.87	10.08	12.0833	11.0467	GO:0006396;GO:0005739;GO:0004386;GO:0004004;GO:0003676;GO:0005524;GO:000372	BP:RNA processing;CC:mitochondrion;MF:helicase activity;MF:ATP-dependent RNA helicase activity;MF:nucleic acid binding;MF:ATP binding;MF:RNA binding;	K14442	DHX36, RHAU	map03018	RNA degradation	COG1643	L:Replication, recombination and repair	XP_015062765.1	DExH-box ATP-dependent RNA helicase DExH1 isoform X1 [Solanum pennellii]	sp|F4ILR7|DEXH1_ARATH;	DExH-box ATP-dependent RNA helicase DExH1 OS=Arabidopsis thaliana OX=3702 GN=At2g35920 PE=2 SV=1;	PF04408.23;PF00271.31;PF07717.16;PF00270.29;PF13401.6	HA2;Helicase_C;OB_NTP_bind;DEAD;AAA_22	Helicase associated domain;Helicase conserved C-terminal domain;Oligonucleotide/oligosaccharide-binding;DEAD/DEAH box helicase;AAA domain
Soltu.DM.01G002710	catalytics;transferases;[acyl-carrier-protein] S-malonyltransferases;binding	26.87	17.88	24.57	23.63	29.62	34.34	23.1067	29.1967	GO:0006633;GO:0008152;GO:0009570;GO:0005737;GO:000431	BP:fatty acid biosynthetic process;BP:metabolic process;CC:chloroplast stroma;CC:cytoplasm;MF:[acyl-carrier-protein] S-malonyltransferase activity;	K00645	fabD	map00061;map00333	Fatty acid biosynthesis;Prodigiosin biosynthesis	COG0331	I:Lipid transport and metabolism	XP_006348452.1	PREDICTED: malonyl CoA-acyl carrier protein transacylase [Solanum tuberosum]	sp|Q8R3F5|FABD_MOUSE;	Malonyl-CoA-acyl carrier protein transacylase, mitochondrial OS=Mus musculus OX=10090 GN=Mcat PE=1 SV=3;	PF00698.21;PF16073.5	Acyl_transf_1;SAT	Acyl transferase domain;Starter uni
Soltu.DM.01G002720	F-box family protein	18.59	19.29	19.86	22.5	19.87	17.33	19.2467	19.9	GO:001602	CC:integral component of membrane;	K10293	FBXO7	------	------	ENOG410XQUZ;ENOG410ZN35;ENOG41121G7	O:Posttranslational modification, protein turnover, chaperones;S:Function unknown;S:Function unknown	XP_006348453.1	PREDICTED: F-box protein SKIP22-like [Solanum tuberosum]	sp|Q9ZUB8|SKI22_ARATH;	F-box protein SKIP22 OS=Arabidopsis thaliana OX=3702 GN=SKIP22 PE=1 SV=1;	PF11543.8;PF00646.33	UN_NPL4;F-box	Nuclear pore localisation protein NPL4;F-box domain
Soltu.DM.01G002730	Dof-type zinc finger DNA-binding family protein	0	0	0	0	0	0	0	0	GO:0006355;GO:0005634;GO:000367	BP:regulation of transcription, DNA-templated;CC:nucleus;MF:DNA binding;	------	------	------	------	ENOG410YN7T;ENOG410YMWI	S:Function unknown;	XP_025884805.1	dof zinc finger protein DOF4.1-like [Solanum lycopersicum]	sp|Q9SVC5|DOF35_ARATH;	Dof zinc finger protein DOF3.5 OS=Arabidopsis thaliana OX=3702 GN=DOF3.5 PE=3 SV=1;	PF02701.15	zf-Dof	Dof domain, zinc finger
Soltu.DM.01G002740	Dof-type zinc finger DNA-binding family protein	0	0	0	0	0	0	0	0	GO:0006355;GO:0005634;GO:000367	BP:regulation of transcription, DNA-templated;CC:nucleus;MF:DNA binding;	------	------	------	------	ENOG410YN7T;ENOG410YMWI	S:Function unknown;	XP_015072421.1	dof zinc finger protein DOF3.5-like [Solanum pennellii]	sp|Q9SVC5|DOF35_ARATH;	Dof zinc finger protein DOF3.5 OS=Arabidopsis thaliana OX=3702 GN=DOF3.5 PE=3 SV=1;	PF02701.15	zf-Dof	Dof domain, zinc finger
Soltu.DM.01G002750	plant U-box	0	0	0	0	0.13	0.19	0	0.106667	GO:0016874;GO:000484	MF:ligase activity;MF:ubiquitin-protein transferase activity;	------	------	------	------	ENOG410YC1Z	O:Posttranslational modification, protein turnover, chaperones	XP_006348456.1	PREDICTED: E3 ubiquitin-protein ligase PUB22-like [Solanum tuberosum]	sp|Q9SVC6|PUB22_ARATH;	E3 ubiquitin-protein ligase PUB22 OS=Arabidopsis thaliana OX=3702 GN=PUB22 PE=1 SV=1;	PF04564.15;PF11789.8	U-box;zf-Nse	U-box domain;Zinc-finger of the MIZ type in Nse subunit
Soltu.DM.01G002760	plant U-box	0.95	0.79	0.12	0	0.1	0.4	0.62	0.166667	GO:0016874;GO:000484	MF:ligase activity;MF:ubiquitin-protein transferase activity;	------	------	------	------	ENOG410YC1Z	O:Posttranslational modification, protein turnover, chaperones	XP_006348455.1	PREDICTED: E3 ubiquitin-protein ligase PUB22-like [Solanum tuberosum]	sp|Q9SVC6|PUB22_ARATH;	E3 ubiquitin-protein ligase PUB22 OS=Arabidopsis thaliana OX=3702 GN=PUB22 PE=1 SV=1;	PF04564.15;PF04078.13;PF11789.8	U-box;Rcd1;zf-Nse	U-box domain;Cell differentiation family, Rcd1-like;Zinc-finger of the MIZ type in Nse subunit
Soltu.DM.01G002770	plant U-box	0.06	0.43	0	0.14	0.24	0.07	0.163333	0.15	GO:0016874;GO:000484	MF:ligase activity;MF:ubiquitin-protein transferase activity;	------	------	------	------	ENOG410YC1Z	O:Posttranslational modification, protein turnover, chaperones	XP_006348454.1	PREDICTED: E3 ubiquitin-protein ligase PUB22-like [Solanum tuberosum]	sp|Q9SVC6|PUB22_ARATH;	E3 ubiquitin-protein ligase PUB22 OS=Arabidopsis thaliana OX=3702 GN=PUB22 PE=1 SV=1;	PF04564.15;PF11789.8	U-box;zf-Nse	U-box domain;Zinc-finger of the MIZ type in Nse subunit
Soltu.DM.01G002800	plant U-box	1.65	2.05	0.25	0.41	0.57	1.57	1.31667	0.85	GO:0016874;GO:000484	MF:ligase activity;MF:ubiquitin-protein transferase activity;	------	------	------	------	ENOG410YC1Z	O:Posttranslational modification, protein turnover, chaperones	XP_006348457.1	PREDICTED: E3 ubiquitin-protein ligase PUB22-like [Solanum tuberosum]	sp|Q9SVC6|PUB22_ARATH;	E3 ubiquitin-protein ligase PUB22 OS=Arabidopsis thaliana OX=3702 GN=PUB22 PE=1 SV=1;	PF04564.15;PF04078.13;PF11789.8	U-box;Rcd1;zf-Nse	U-box domain;Cell differentiation family, Rcd1-like;Zinc-finger of the MIZ type in Nse subunit
Soltu.DM.01G002810	plant U-box	0.83	0.75	0.24	0	0.16	0	0.606667	0.053333	GO:0016874;GO:000484	MF:ligase activity;MF:ubiquitin-protein transferase activity;	------	------	------	------	ENOG410YC1Z	O:Posttranslational modification, protein turnover, chaperones	XP_015164717.1	PREDICTED: LOW QUALITY PROTEIN: E3 ubiquitin-protein ligase PUB23-like [Solanum tuberosum]	sp|Q9SVC6|PUB22_ARATH;	E3 ubiquitin-protein ligase PUB22 OS=Arabidopsis thaliana OX=3702 GN=PUB22 PE=1 SV=1;	PF04564.15;PF04078.13;PF08167.12	U-box;Rcd1;RIX1	U-box domain;Cell differentiation family, Rcd1-like;rRNA processing/ribosome biogenesis
Soltu.DM.01G002820	plant U-box	3.51	5.78	0.96	0.72	0.82	1.8	3.41667	1.11333	GO:0016874;GO:000484	MF:ligase activity;MF:ubiquitin-protein transferase activity;	------	------	------	------	ENOG410YC1Z	O:Posttranslational modification, protein turnover, chaperones	XP_015164717.1	PREDICTED: LOW QUALITY PROTEIN: E3 ubiquitin-protein ligase PUB23-like [Solanum tuberosum]	sp|Q9SVC6|PUB22_ARATH;	E3 ubiquitin-protein ligase PUB22 OS=Arabidopsis thaliana OX=3702 GN=PUB22 PE=1 SV=1;	PF04564.15;PF04078.13	U-box;Rcd1	U-box domain;Cell differentiation family, Rcd1-like
Soltu.DM.01G002830	plant U-box	0.14	0.34	0.54	0.15	0.11	0.26	0.34	0.173333	GO:0016874;GO:000484	MF:ligase activity;MF:ubiquitin-protein transferase activity;	------	------	------	------	ENOG410Y8GW	O:Posttranslational modification, protein turnover, chaperones	XP_006348458.1	PREDICTED: E3 ubiquitin-protein ligase PUB24-like [Solanum tuberosum]	sp|Q9SF15|PUB24_ARATH;	E3 ubiquitin-protein ligase PUB24 OS=Arabidopsis thaliana OX=3702 GN=PUB24 PE=1 SV=1;	PF04564.15	U-box	U-box domain
Soltu.DM.01G002840	BTB/POZ domain-containing protein	12.3	10.32	14.84	13.53	13.41	11.44	12.4867	12.7933	------	------	------	------	------	------	ENOG410XSQ4	S:Function unknown	XP_006348460.1	PREDICTED: BTB/POZ domain-containing protein At3g05675 isoform X2 [Solanum tuberosum]	sp|Q8RX01|Y3567_ARATH;	BTB/POZ domain-containing protein At3g05675 OS=Arabidopsis thaliana OX=3702 GN=At3g05675 PE=2 SV=1;	PF00651.31	BTB	BTB/POZ domain
Soltu.DM.01G002850	BEL1-like homeodomain	16.54	23.54	19.9	45.81	26.34	27.72	19.9933	33.29	GO:0006355;GO:0005634;GO:000367	BP:regulation of transcription, DNA-templated;CC:nucleus;MF:DNA binding;	------	------	------	------	ENOG410XPMQ	K:Transcription	XP_006348466.1	PREDICTED: BEL1-like homeodomain protein 1 [Solanum tuberosum]	sp|Q9SJ56|BLH1_ARATH;	BEL1-like homeodomain protein 1 OS=Arabidopsis thaliana OX=3702 GN=BLH1 PE=1 SV=1;	PF07526.11;PF05920.11;PF00046.29	POX;Homeobox_KN;Homeodomain	Associated with HOX;Homeobox KN domain;Homeodomain
Soltu.DM.01G002860	Aluminium activated malate transporter family protein	0	0	0	0	0	0	0	0	GO:0015743;GO:0016021;GO:0009705;GO:001514	BP:malate transport;CC:integral component of membrane;CC:plant-type vacuole membrane;MF:malate transmembrane transporter activity;	------	------	------	------	ENOG410XR8V	S:Function unknown	XP_004228909.1	aluminum-activated malate transporter 8-like [Solanum lycopersicum]	sp|Q9SRM9|ALMT8_ARATH;	Aluminum-activated malate transporter 8 OS=Arabidopsis thaliana OX=3702 GN=ALMT8 PE=3 SV=1;	PF11744.8	ALMT	Aluminium activated malate transporter
Soltu.DM.01G002870	Aluminium activated malate transporter family protein	0	0	0	0	0	0	0	0	GO:0015743;GO:001602	BP:malate transport;CC:integral component of membrane;	------	------	------	------	ENOG410XR8V	S:Function unknown	XP_015164680.1	PREDICTED: aluminum-activated malate transporter 8-like [Solanum tuberosum]	sp|Q9SRM9|ALMT8_ARATH;	Aluminum-activated malate transporter 8 OS=Arabidopsis thaliana OX=3702 GN=ALMT8 PE=3 SV=1;	PF11744.8;PF13515.6;PF04632.12	ALMT;FUSC_2;FUSC	Aluminium activated malate transporter;Fusaric acid resistance protein-like;Fusaric acid resistance protein family
Soltu.DM.01G002880	Aluminium activated malate transporter family protein	0	0	0	0	0	0	0	0	GO:0015743;GO:0016021;GO:0009705;GO:001514	BP:malate transport;CC:integral component of membrane;CC:plant-type vacuole membrane;MF:malate transmembrane transporter activity;	------	------	------	------	ENOG410XR8V	S:Function unknown	XP_015164681.1	PREDICTED: aluminum-activated malate transporter 8-like [Solanum tuberosum]	sp|Q9SRM9|ALMT8_ARATH;	Aluminum-activated malate transporter 8 OS=Arabidopsis thaliana OX=3702 GN=ALMT8 PE=3 SV=1;	PF11744.8	ALMT	Aluminium activated malate transporter
Soltu.DM.01G002890	Aluminium activated malate transporter family protein	0	0.04	0	0	0.04	0.04	0.013333	0.026667	GO:0015743;GO:001602	BP:malate transport;CC:integral component of membrane;	------	------	------	------	ENOG410XR8V	S:Function unknown	XP_015164682.1	PREDICTED: aluminum-activated malate transporter 8-like [Solanum tuberosum]	sp|Q9SRM9|ALMT8_ARATH;	Aluminum-activated malate transporter 8 OS=Arabidopsis thaliana OX=3702 GN=ALMT8 PE=3 SV=1;	PF11744.8;PF13515.6;PF04632.12	ALMT;FUSC_2;FUSC	Aluminium activated malate transporter;Fusaric acid resistance protein-like;Fusaric acid resistance protein family
Soltu.DM.01G002900	UDP-Glycosyltransferase superfamily protein	21.41	23.64	23.63	23.7	21.85	20.8	22.8933	22.1167	GO:0019375;GO:0009707;GO:003525	BP:galactolipid biosynthetic process;CC:chloroplast outer membrane;MF:UDP-galactosyltransferase activity;	K09480	DGD	map00561	Glycerolipid metabolism	ENOG410YBC3	S:Function unknown	XP_006348468.1	PREDICTED: digalactosyldiacylglycerol synthase 1, chloroplastic-like [Solanum tuberosum]	sp|Q6DW74|DGDG1_LOTJA;	Digalactosyldiacylglycerol synthase 1, chloroplastic OS=Lotus japonicus OX=34305 GN=DGD1 PE=2 SV=1;	PF00534.20;PF13692.6	Glycos_transf_1;Glyco_trans_1_4	Glycosyl transferases group 1;Glycosyl transferases group 1
Soltu.DM.01G002910	NC domain-containing protein-related	41.83	48.38	41.26	47.31	37.27	48.37	43.8233	44.3167	------	------	------	------	------	------	ENOG410XNRZ	S:Function unknown	XP_006348469.1	PREDICTED: uncharacterized protein LOC102578879 isoform X1 [Solanum tuberosum]	------	------	PF04970.13	LRAT	Lecithin retinol acyltransferase
Soltu.DM.01G002920	protein serine/threonine kinases;ATP binding;catalytics	12.67	14.06	16.17	12.08	14.65	12.05	14.3	12.9267	GO:0004674;GO:000552	MF:protein serine/threonine kinase activity;MF:ATP binding;	K07179	RIOK2	map03008	Ribosome biogenesis in eukaryotes	COG0478	T:Signal transduction mechanisms	XP_006348471.1	PREDICTED: serine/threonine-protein kinase rio2 [Solanum tuberosum]	sp|Q54T05|RIO2_DICDI;	Serine/threonine-protein kinase rio2 OS=Dictyostelium discoideum OX=44689 GN=rio2 PE=3 SV=1;	PF01163.22;PF09202.11;PF01636.23;PF06293.14;PF00069.25	RIO1;Rio2_N;APH;Kdo;Pkinase	RIO1 family;Rio2, N-terminal;Phosphotransferase enzyme family;Lipopolysaccharide kinase;Protein kinase domain
Soltu.DM.01G002930	transmembrane kinase	9.73	7.54	10.29	11.51	10.03	10.65	9.18667	10.73	GO:0006468;GO:0007166;GO:0016021;GO:0005886;GO:0004675;GO:0004674;GO:000552	BP:protein phosphorylation;BP:cell surface receptor signaling pathway;CC:integral component of membrane;CC:plasma membrane;MF:transmembrane receptor protein serine/threonine kinase activity;MF:protein serine/threonine kinase activity;MF:ATP binding;	------	------	------	------	ENOG41102Z7	T:Signal transduction mechanisms	XP_006348472.1	PREDICTED: receptor-like kinase TMK3 [Solanum tuberosum]	sp|Q9SIT1|TMK3_ARATH;	Receptor-like kinase TMK3 OS=Arabidopsis thaliana OX=3702 GN=TMK3 PE=1 SV=1;	PF07714.17;PF00069.25;PF13855.6;PF12799.7;PF08263.12;PF15102.6	Pkinase_Tyr;Pkinase;LRR_8;LRR_4;LRRNT_2;TMEM154	Protein tyrosine kinase;Protein kinase domain;Leucine rich repeat;Leucine Rich repeats;Leucine rich repeat N-terminal domain;TMEM154 protein family
Soltu.DM.01G002940	ARM repeat superfamily protein	5.07	3.26	6.85	6.46	4.49	4.57	5.06	5.17333	GO:0097344;GO:007133	CC:Rix1 complex;CC:MLL1 complex;	K14827	IPI1, TEX10	------	------	ENOG410YR7T	S:Function unknown	XP_006348473.1	PREDICTED: testis-expressed sequence 10 protein homolog [Solanum tuberosum]	sp|Q3URQ0|TEX10_MOUSE;	Testis-expressed protein 10 OS=Mus musculus OX=10090 GN=Tex10 PE=1 SV=1;	PF12333.8;PF13646.6	Ipi1_N;HEAT_2	Rix1 complex component involved in 60S ribosome maturation;HEAT repeats
Soltu.DM.01G002950	Coatomer, beta subunit	20.33	17.63	21.82	23.95	22.7	23.3	19.9267	23.3167	GO:0006891;GO:0006890;GO:0006888;GO:0016192;GO:0006886;GO:0000139;GO:0030126;GO:000519	BP:intra-Golgi vesicle-mediated transport;BP:retrograde vesicle-mediated transport, Golgi to ER;BP:ER to Golgi vesicle-mediated transport;BP:vesicle-mediated transport;BP:intracellular protein transport;CC:Golgi membrane;CC:COPI vesicle coat;MF:structural molecule activity;	K17301	COPB1, SEC26	------	------	COG5096	U:Intracellular trafficking, secretion, and vesicular transport	XP_006348474.1	PREDICTED: coatomer subunit beta-1 [Solanum tuberosum]	sp|Q9SV21|COPB1_ARATH;	Coatomer subunit beta-1 OS=Arabidopsis thaliana OX=3702 GN=At4g31480 PE=3 SV=2;	PF01602.20;PF07718.12;PF14806.6;PF13646.6;PF12717.7	Adaptin_N;Coatamer_beta_C;Coatomer_b_Cpla;HEAT_2;Cnd1	Adaptin N terminal region;Coatomer beta C-terminal region;Coatomer beta subunit appendage platform;HEAT repeats;non-SMC mitotic condensation complex subunit 1
Soltu.DM.01G002960	F-box family protein	0	0	0	0	0	0	0	0	------	------	------	------	------	------	ENOG411191A	S:Function unknown	PHT76443.1	hypothetical protein T459_19965 [Capsicum annuum]	------	------	PF12937.7;PF00646.33	F-box-like;F-box	F-box-like;F-box domain
Soltu.DM.01G002970	damaged DNA binding;DNA-directed DNA polymerases	6.76	7.74	6.65	6.36	8.7	5.99	7.05	7.01667	GO:0009553;GO:0000070;GO:0048609;GO:0000724;GO:0034089;GO:0045132;GO:0009793;GO:0048364;GO:0060772;GO:0080186;GO:0048653;GO:0007062;GO:0005634;GO:001640	BP:embryo sac development;BP:mitotic sister chromatid segregation;BP:multicellular organismal reproductive process;BP:double-strand break repair via homologous recombination;BP:establishment of meiotic sister chromatid cohesion;BP:meiotic chromosome segregation;BP:embryo development ending in seed dormancy;BP:root development;BP:leaf phyllotactic patterning;BP:developmental vegetative growth;BP:a…	K11268	ESCO, ECO1	------	------	ENOG410XTJX	S:Function unknown	XP_006348475.1	PREDICTED: protein CHROMOSOME TRANSMISSION FIDELITY 7-like isoform X1 [Solanum tuberosum]	sp|A7UL74|CTF7_ARATH;	Protein CHROMOSOME TRANSMISSION FIDELITY 7 OS=Arabidopsis thaliana OX=3702 GN=CTF7 PE=1 SV=1;	PF13880.6;PF13878.6;PF00583.25	Acetyltransf_13;zf-C2H2_3;Acetyltransf_1	ESCO1/2 acetyl-transferase;zinc-finger of acetyl-transferase ESCO;Acetyltransferase
Soltu.DM.01G002980	C2 calcium/lipid-binding plant phosphoribosyltransferase family protein	0.33	0.79	0.16	0.37	0.58	0.73	0.426667	0.56	GO:001602	CC:integral component of membrane;	------	------	------	------	ENOG410YBFX	S:Function unknown	XP_006348476.1	PREDICTED: protein QUIRKY [Solanum tuberosum]	sp|B8XCH5|QKY_ARATH;	Protein QUIRKY OS=Arabidopsis thaliana OX=3702 GN=QKY PE=2 SV=1;	PF08372.10;PF00168.30	PRT_C;C2	Plant phosphoribosyltransferase C-terminal;C2 domain
Soltu.DM.01G002990	Spc97 / Spc98 family of spindle pole body (SBP) component	2.83	1.53	1.35	2.67	3.72	1.33	1.90333	2.57333	GO:0051321;GO:0031122;GO:0051415;GO:0090307;GO:0000923;GO:0008275;GO:0005200;GO:004301	BP:meiotic cell cycle;BP:cytoplasmic microtubule organization;BP:interphase microtubule nucleation by interphase microtubule organizing center;BP:mitotic spindle assembly;CC:equatorial microtubule organizing center;CC:gamma-tubulin small complex;MF:structural constituent of cytoskeleton;MF:gamma-tubulin binding;	------	------	------	------	ENOG410ZGRQ	S:Function unknown	XP_006348477.1	PREDICTED: uncharacterized protein LOC102581419 [Solanum tuberosum]	------	------	------	------	------
Soltu.DM.01G003000	hypothetical protein	1.5	1.92	1.72	2.33	1.5	1.74	1.71333	1.85667	------	------	------	------	------	------	ENOG4112BY6	S:Function unknown	XP_015068751.1	uncharacterized protein LOC107013327 [Solanum pennellii]	------	------	------	------	------
Soltu.DM.01G003010	hypothetical protein	0	0.53	0.25	0.89	0.59	0.29	0.26	0.59	------	------	------	------	------	------	------	------	XP_015164723.1	PREDICTED: uncharacterized protein LOC102585381 isoform X1 [Solanum tuberosum]	------	------	------	------	------
Soltu.DM.01G003030	hydroxyproline-rich glycoprotein family protein	0	0	0	0	0	0	0	0	GO:001602	CC:integral component of membrane;	------	------	------	------	ENOG411163I	S:Function unknown	XP_015164683.1	PREDICTED: uncharacterized protein LOC107060829 [Solanum tuberosum]	------	------	------	------	------
Soltu.DM.01G003040	NDR1/HIN1-like	74.65	88.12	78.18	70.81	67.62	51.09	80.3167	63.1733	GO:0006952;GO:0046658;GO:0016021;GO:0009506;GO:000487	BP:defense response;CC:anchored component of plasma membrane;CC:integral component of membrane;CC:plasmodesma;MF:signal transducer activity;	------	------	------	------	ENOG41119PU	S:Function unknown	XP_006348478.1	PREDICTED: protein YLS9-like [Solanum tuberosum]	sp|Q9SRN0|NHL1_ARATH;	NDR1/HIN1-like protein 1 OS=Arabidopsis thaliana OX=3702 GN=NHL1 PE=2 SV=1;	PF03168.13	LEA_2	Late embryogenesis abundant protein
Soltu.DM.01G003050	NDR1/HIN1-like	12.89	14.43	13.09	18.56	12.03	16.77	13.47	15.7867	GO:0006952;GO:0046658;GO:0016021;GO:0009506;GO:000487	BP:defense response;CC:anchored component of plasma membrane;CC:integral component of membrane;CC:plasmodesma;MF:signal transducer activity;	------	------	------	------	ENOG410YGQV	S:Function unknown	XP_006348479.1	PREDICTED: protein YLS9-like [Solanum tuberosum]	sp|Q9SJ52|NHL10_ARATH;	NDR1/HIN1-like protein 10 OS=Arabidopsis thaliana OX=3702 GN=NHL10 PE=2 SV=1;	PF03168.13	LEA_2	Late embryogenesis abundant protein
Soltu.DM.01G003070	Mitochondrial substrate carrier family protein	0	0	0	0	0	0.45	0	0.15	GO:0015866;GO:0006839;GO:0035349;GO:0055085;GO:1990559;GO:0016021;GO:0005743;GO:0015228;GO:0080122;GO:001521	BP:ADP transport;BP:mitochondrial transport;BP:coenzyme A transmembrane transport;BP:transmembrane transport;BP:mitochondrial coenzyme A transmembrane transport;CC:integral component of membrane;CC:mitochondrial inner membrane;MF:coenzyme A transmembrane transporter activity;MF:AMP transmembrane transporter activity;MF:ADP transmembrane transporter activity;	K15084	SLC25A16, GDA, LEU5	------	------	ENOG410ZRF1	S:Function unknown	XP_009620078.1	PREDICTED: mitochondrial substrate carrier family protein P [Nicotiana tomentosiformis]	sp|K7VYZ9|COAC1_MAIZE;	Mitochondrial carrier protein CoAc1 OS=Zea mays OX=4577 GN=COAC1 PE=2 SV=1;	PF00153.27	Mito_carr	Mitochondrial carrier protein
Soltu.DM.01G003080	Ribosomal RNA processing Brix domain protein	14.06	10.73	13.68	14.74	15.85	11.58	12.8233	14.0567	GO:0006364;GO:0032040;GO:0034457;GO:0030515;GO:004213	BP:rRNA processing;CC:small-subunit processome;CC:Mpp10 complex;MF:snoRNA binding;MF:rRNA primary transcript binding;	K14561	IMP4	map03008	Ribosome biogenesis in eukaryotes	COG2136;COG2136	A:RNA processing and modification;J:Translation, ribosomal structure and biogenesis	XP_006348480.1	PREDICTED: U3 small nucleolar ribonucleoprotein protein IMP4-like [Solanum tuberosum]	sp|Q8VHZ7|IMP4_MOUSE;	U3 small nucleolar ribonucleoprotein protein IMP4 OS=Mus musculus OX=10090 GN=Imp4 PE=2 SV=1;	PF04427.18	Brix	Brix domain
Soltu.DM.01G003090	Double Clp-N motif-containing P-loop nucleoside triphosphate hydrolases superfamily protein	1.77	1.85	2.14	1.43	2.22	1.45	1.92	1.7	GO:001953	BP:protein metabolic process;	------	------	------	------	COG0542	O:Posttranslational modification, protein turnover, chaperones	XP_006348481.1	PREDICTED: uncharacterized protein LOC102582744 isoform X1 [Solanum tuberosum]	sp|Q9SVD0|SMXL3_ARATH;	Protein SMAX1-LIKE 3 OS=Arabidopsis thaliana OX=3702 GN=SMXL3 PE=2 SV=1;	------	------	------
Soltu.DM.01G003100	Putative lysine decarboxylase family protein	0.3	0.32	0	0.5	0	0	0.206667	0.166667	GO:0009691;GO:001678	BP:cytokinin biosynthetic process;MF:hydrolase activity;	K06966	ppnN	map00240;map00230	Pyrimidine metabolism;Purine metabolism	COG1611	S:Function unknown	XP_006348482.1	PREDICTED: cytokinin riboside 5'-monophosphate phosphoribohydrolase LOG7-like [Solanum tuberosum]	sp|Q8GW29|LOG7_ARATH;	Cytokinin riboside 5'-monophosphate phosphoribohydrolase LOG7 OS=Arabidopsis thaliana OX=3702 GN=LOG7 PE=1 SV=2;	PF03641.14;PF18306.1	Lysine_decarbox;LDcluster4	Possible lysine decarboxylase;SLOG cluster4 family
Soltu.DM.01G003110	Tetratricopeptide repeat (TPR)-like superfamily protein	1.52	1.81	1.51	2.13	1.32	1.27	1.61333	1.57333	------	------	------	------	------	------	ENOG410Z7Z7	S:Function unknown	XP_006348483.1	PREDICTED: pentatricopeptide repeat-containing protein At3g49730-like [Solanum tuberosum]	sp|Q9FH87|PP447_ARATH;	Putative pentatricopeptide repeat-containing protein At5g65820 OS=Arabidopsis thaliana OX=3702 GN=At5g65820 PE=3 SV=1;	PF13041.6;PF12854.7;PF01535.20;PF13812.6;PF17177.4;PF10037.9	PPR_2;PPR_1;PPR;PPR_3;PPR_long;MRP-S27	PPR repeat family;PPR repeat;PPR repeat;Pentatricopeptide repeat domain;Pentacotripeptide-repeat region of PRORP;Mitochondrial 28S ribosomal protein S27
Soltu.DM.01G003120	2-cysteine peroxiredoxin B	50.93	48.88	60.57	54.51	52.61	55.76	53.46	54.2933	GO:0045454;GO:0005623;GO:0004601;GO:005192	BP:cell redox homeostasis;CC:cell;MF:peroxidase activity;MF:peroxiredoxin activity;	K03386	PRDX2_4, ahpC	------	------	COG0450	O:Posttranslational modification, protein turnover, chaperones	XP_006348484.1	PREDICTED: 2-Cys peroxiredoxin BAS1, chloroplastic [Solanum tuberosum]	sp|Q9C5R8|BAS1B_ARATH;	2-Cys peroxiredoxin BAS1-like, chloroplastic OS=Arabidopsis thaliana OX=3702 GN=At5g06290 PE=2 SV=3;	PF00578.21;PF08534.10;PF10417.9	AhpC-TSA;Redoxin;1-cysPrx_C	AhpC/TSA family;Redoxin;C-terminal domain of 1-Cys peroxiredoxin
Soltu.DM.01G003130	Mitochondrial transcription termination factor family protein	21.49	23.48	17.44	20.45	20.44	20.53	20.8033	20.4733	GO:0032502;GO:0006355;GO:0042255;GO:0009658;GO:0008380;GO:0009507;GO:0019843;GO:0003727;GO:000369	BP:developmental process;BP:regulation of transcription, DNA-templated;BP:ribosome assembly;BP:chloroplast organization;BP:RNA splicing;CC:chloroplast;MF:rRNA binding;MF:single-stranded RNA binding;MF:double-stranded DNA binding;	K15032	MTERFD	------	------	ENOG410XT49	S:Function unknown	XP_015164726.1	PREDICTED: uncharacterized protein LOC102584074 isoform X1 [Solanum tuberosum]	sp|Q84X53|MTEF1_ARATH;	Transcription termination factor MTEF1, chloroplastic OS=Arabidopsis thaliana OX=3702 GN=MTERF1 PE=2 SV=2;	PF02536.14	mTERF	mTERF
Soltu.DM.01G003140	E2F transcription factor	7.58	6.52	9.46	8.97	10.31	7.28	7.85333	8.85333	GO:0006351;GO:0005634;GO:0005667;GO:0003700;GO:0003677;GO:004698	BP:transcription, DNA-templated;CC:nucleus;CC:transcription factor complex;MF:transcription factor activity, sequence-specific DNA binding;MF:DNA binding;MF:protein dimerization activity;	K06620	E2F3	map05167;map05163;map04218;map05225;map04934;map05226	Kaposi sarcoma-associated herpesvirus infection;Human cytomegalovirus infection;Cellular senescence;Hepatocellular carcinoma;Cushing syndrome;Gastric cancer	ENOG410XNYI	K:Transcription	XP_006348486.1	PREDICTED: transcription factor E2FA isoform X1 [Solanum tuberosum]	sp|Q9FNY0|E2FA_ARATH;	Transcription factor E2FA OS=Arabidopsis thaliana OX=3702 GN=E2FA PE=1 SV=1;	PF16421.5;PF02319.20	E2F_CC-MB;E2F_TDP	E2F transcription factor CC-MB domain;E2F/DP family winged-helix DNA-binding domain
Soltu.DM.01G003150	conserved hypothetical protein	17.43	17.75	16.33	11.43	13.88	8.55	17.17	11.2867	------	------	------	------	------	------	ENOG41114JC	S:Function unknown	XP_006348488.1	PREDICTED: uncharacterized protein LOC102584941 isoform X1 [Solanum tuberosum]	------	------	------	------	------
Soltu.DM.01G003160	Abscisic acid-responsive (TB2/DP1, HVA22) family protein	1.13	0.89	0.36	1.34	1.7	2.23	0.793333	1.75667	GO:0016021;GO:001602	CC:integral component of membrane;CC:membrane;	K17338	REEP1_2_3_4	------	------	COG5052	U:Intracellular trafficking, secretion, and vesicular transport	XP_006348489.1	PREDICTED: putative HVA22-like protein g [Solanum tuberosum]	sp|Q8LE10|HA22I_ARATH;	HVA22-like protein i OS=Arabidopsis thaliana OX=3702 GN=HVA22I PE=2 SV=2;	PF03134.19;PF10066.9	TB2_DP1_HVA22;DUF2304	TB2/DP1, HVA22 family;Uncharacterized conserved protein
Soltu.DM.01G003170	hypothetical protein	6.15	3.84	1.65	0	0	0	3.88	0	------	------	------	------	------	------	------	------	------	------	------	------	------	------	------
Soltu.DM.01G003180	alpha/beta-Hydrolases superfamily protein	3.35	1.62	2.72	3.85	2.76	2.4	2.56333	3.00333	GO:001678	MF:hydrolase activity;	------	------	------	------	ENOG410ZTV7	S:Function unknown	XP_006348490.1	PREDICTED: lipid droplet-associated hydrolase isoform X1 [Solanum tuberosum]	sp|Q54LL8|LDAH_DICDI;	Lipid droplet-associated hydrolase OS=Dictyostelium discoideum OX=44689 GN=DDB_G0286581 PE=3 SV=1;	PF10230.9;PF12146.8	LIDHydrolase;Hydrolase_4	Lipid-droplet associated hydrolase;Serine aminopeptidase, S33
Soltu.DM.01G003190	Ovate family protein	1.25	0.62	1.29	1.75	1.77	1.49	1.05333	1.67	------	------	------	------	------	------	ENOG410YV5M	S:Function unknown	XP_006348492.1	PREDICTED: transcription repressor OFP6-like [Solanum tuberosum]	sp|Q3EAL1|OFP6_ARATH;	Transcription repressor OFP6 OS=Arabidopsis thaliana OX=3702 GN=OFP6 PE=1 SV=1;	PF04844.13	Ovate	Transcriptional repressor, ovate
Soltu.DM.01G003200	ovate family protein	8.85	5.37	5.18	1.44	5.86	4.88	6.46667	4.06	------	------	------	------	------	------	ENOG41106YS;ENOG410YHQG	S:Function unknown;	XP_006348493.1	PREDICTED: transcription repressor OFP15 [Solanum tuberosum]	sp|Q9FMC8|OPF13_ARATH;	Transcription repressor OFP13 OS=Arabidopsis thaliana OX=3702 GN=OFP13 PE=1 SV=1;	PF04844.13	Ovate	Transcriptional repressor, ovate
Soltu.DM.01G003220	Polynucleotidyl transferase, ribonuclease H-like superfamily protein	10.64	9.9	12.02	11.26	9.14	11.32	10.8533	10.5733	GO:0017148;GO:0007076;GO:0043928;GO:0000932;GO:0030015;GO:0000796;GO:0004535;GO:000367	BP:negative regulation of translation;BP:mitotic chromosome condensation;BP:exonucleolytic nuclear-transcribed mRNA catabolic process involved in deadenylation-dependent decay;CC:cytoplasmic mRNA processing body;CC:CCR4-NOT core complex;CC:condensin complex;MF:pol;MF:nucleic acid binding;	K12581	CNOT7_8, CAF1, POP2	map03018	RNA degradation	COG5228	K:Transcription	XP_006348494.1	PREDICTED: probable CCR4-associated factor 1 homolog 11 [Solanum tuberosum]	sp|Q9LXM2|CAF1I_ARATH;	Probable CCR4-associated factor 1 homolog 9 OS=Arabidopsis thaliana OX=3702 GN=CAF1-9 PE=2 SV=1;	PF04857.20	CAF1	CAF1 family ribonuclease
Soltu.DM.01G003230	Tetratricopeptide repeat (TPR)-like superfamily protein	0	0	0	0	0	0	0	0	GO:0009451;GO:0043231;GO:0004519;GO:0008270;GO:000372	BP:RNA modification;CC:intracellular membrane-bounded organelle;MF:endonuclease activity;MF:zinc ion binding;MF:RNA binding;	------	------	------	------	ENOG410Z7Z7	S:Function unknown	XP_006348496.1	PREDICTED: pentatricopeptide repeat-containing protein At3g24000, mitochondrial-like [Solanum tuberosum]	sp|Q9SMZ2|PP347_ARATH;	Pentatricopeptide repeat-containing protein At4g33170 OS=Arabidopsis thaliana OX=3702 GN=PCMP-H53 PE=3 SV=1;	PF13041.6;PF01535.20;PF14432.6;PF12854.7;PF13812.6	PPR_2;PPR;DYW_deaminase;PPR_1;PPR_3	PPR repeat family;PPR repeat;DYW family of nucleic acid deaminases;PPR repeat;Pentatricopeptide repeat domain
Soltu.DM.01G003240	hypothetical protein	5.12	4.16	5.35	4.1	4.3	4.31	4.87667	4.23667	------	------	------	------	------	------	------	------	------	------	------	------	------	------	------
Soltu.DM.01G003250	ubiquitin E2 variant 1D-4	122.85	122.52	125.98	138.7	121.58	120.65	123.783	126.977	GO:0006301;GO:0070534;GO:0005737;GO:0005634;GO:0031625;GO:006163	BP:postreplication repair;BP:protein K63-linked ubiquitination;CC:cytoplasm;CC:nucleus;MF:ubiquitin protein ligase binding;MF:ubiquitin protein ligase activity;	K10704	UBE2V	------	------	ENOG4111MDW	O:Posttranslational modification, protein turnover, chaperones	NP_001275415.1	ubiquitin-conjugating enzyme E2 variant 1D-like [Solanum tuberosum]	sp|Q9SVD7|UEV1D_ARATH;	Ubiquitin-conjugating enzyme E2 variant 1D OS=Arabidopsis thaliana OX=3702 GN=UEV1D PE=1 SV=1;	PF00179.26	UQ_con	Ubiquitin-conjugating enzyme
Soltu.DM.01G003260	conserved hypothetical protein	0.97	1.24	0.21	0.12	0.62	0.98	0.806667	0.573333	------	------	------	------	------	------	ENOG4111EE3;ENOG410ZNNF	S:Function unknown;	XP_019067411.1	uncharacterized protein LOC101253518 [Solanum lycopersicum]	------	------	------	------	------
Soltu.DM.01G003270	GTP binding	9.27	9.62	8.1	8.14	8.08	9.55	8.99667	8.59	GO:0010020;GO:0009570;GO:0035452;GO:0009707;GO:004362	BP:chloroplast fission;CC:chloroplast stroma;CC:extrinsic component of plastid membrane;CC:chloroplast outer membrane;MF:protein self-association;	------	------	------	------	COG4642	S:Function unknown	XP_006348501.1	PREDICTED: protein ACCUMULATION AND REPLICATION OF CHLOROPLASTS 3 [Solanum tuberosum]	sp|Q6F6B5|ARC3_ARATH;	Protein ACCUMULATION AND REPLICATION OF CHLOROPLASTS 3 OS=Arabidopsis thaliana OX=3702 GN=ARC3 PE=1 SV=2;	PF02493.20	MORN	MORN repeat
Soltu.DM.01G003280	indeterminate(ID)-domain	23.71	27.03	24.3	23.81	19.02	20.62	25.0133	21.15	GO:0046872;GO:000367	MF:metal ion binding;MF:nucleic acid binding;	------	------	------	------	COG5048	S:Function unknown	XP_015164734.1	PREDICTED: protein indeterminate-domain 5, chloroplastic-like [Solanum tuberosum]	sp|Q9ZUL3|IDD5_ARATH;	Protein indeterminate-domain 5, chloroplastic OS=Arabidopsis thaliana OX=3702 GN=IDD5 PE=1 SV=1;	PF12171.8;PF00096.26;PF12874.7	zf-C2H2_jaz;zf-C2H2;zf-met	Zinc-finger double-stranded RNA-binding;Zinc finger, C2H2 type;Zinc-finger of C2H2 type
Soltu.DM.01G003290	basic helix-loop-helix (bHLH) DNA-binding superfamily protein	0.33	1.02	0.94	1.97	0.97	1.05	0.763333	1.33	GO:004698	MF:protein dimerization activity;	------	------	------	------	ENOG410Y9A0	S:Function unknown	XP_006348502.2	PREDICTED: transcription factor bHLH111 [Solanum tuberosum]	sp|Q9FYJ6|BH111_ARATH;	Transcription factor bHLH111 OS=Arabidopsis thaliana OX=3702 GN=BHLH111 PE=2 SV=1;	------	------	------
Soltu.DM.01G003300	Protein of unknown function (DUF1084)	4.98	5.36	4.6	5.14	3.96	3.2	4.98	4.1	GO:0046786;GO:0016021;GO:000970	BP:viral replication complex formation and maintenance;CC:integral component of membrane;CC:plant-type vacuole membrane;	------	------	------	------	ENOG41110A4	S:Function unknown	XP_006348503.1	PREDICTED: tobamovirus multiplication protein 3 [Solanum tuberosum]	sp|Q402F3|TOM3_TOBAC;	Tobamovirus multiplication protein 3 OS=Nicotiana tabacum OX=4097 GN=TOM3 PE=1 SV=1;	PF06454.11	DUF1084	Protein of unknown function
Soltu.DM.01G003310	Major facilitator superfamily protein	0	2.81	4.1	0.5	0.26	0	2.30333	0.253333	GO:0046323;GO:0008643;GO:0016021;GO:0005355;GO:0005351;GO:002285	BP:glucose import;BP:carbohydrate transport;CC:integral component of membrane;MF:glucose transmembrane transporter activity;MF:suga;MF:transmembrane transporter activity;	------	------	------	------	ENOG410XNQK	G:Carbohydrate transport and metabolism	XP_015164686.1	PREDICTED: sugar transport protein 8-like [Solanum tuberosum]	sp|Q9SBA7|STP8_ARATH;	Sugar transport protein 8 OS=Arabidopsis thaliana OX=3702 GN=STP8 PE=2 SV=2;	PF00083.24;PF07690.16	Sugar_tr;MFS_1	Sugar;Major Facilitator Superfamily
Soltu.DM.01G003320	Succinyl-CoA ligase, alpha subunit	61.09	51.51	63.08	89.31	71.44	54.89	58.56	71.88	GO:0006105;GO:0006104;GO:0006099;GO:0005739;GO:0005759;GO:0000166;GO:0048037;GO:0004775;GO:000477	BP:succinate metabolic process;BP:succinyl-CoA metabolic process;BP:tricarboxylic acid cycle;CC:mitochondrion;CC:mitochondrial matrix;MF:nucleotide binding;MF:cofactor binding;MF:succinate-CoA ligas;MF:succinate-CoA ligas;	K01899	LSC1	map00020;map00640	Citrate cycle (TCA cycle);Propanoate metabolism	COG0074	C:Energy production and conversion	XP_006348504.1	PREDICTED: succinyl-CoA ligase [ADP-forming] subunit alpha-1, mitochondrial [Solanum tuberosum]	sp|Q8GTQ9|SUCA1_SOLLC;	Succinate--CoA ligase [ADP-forming] subunit alpha-1, mitochondrial OS=Solanum lycopersicum OX=4081 GN=SCOA PE=1 SV=1;	PF02629.19;PF00549.19;PF13607.6	CoA_binding;Ligase_CoA;Succ_CoA_lig	CoA binding domain;CoA-ligase;Succinyl-CoA ligase like flavodoxin domain
Soltu.DM.01G003330	nicotinamidase	18.32	17.26	22.3	18.34	15.68	17.03	19.2933	17.0167	GO:0008152;GO:000382	BP:metabolic process;MF:catalytic activity;	------	------	------	------	COG1535	Q:Secondary metabolites biosynthesis, transport and catabolism	XP_006348505.1	PREDICTED: nicotinamidase 2-like [Solanum tuberosum]	sp|Q9FMX7|NIC2_ARATH;	Nicotinamidase 2 OS=Arabidopsis thaliana OX=3702 GN=NIC2 PE=1 SV=1;	PF00857.20	Isochorismatase	Isochorismatase family
Soltu.DM.01G003340	HXXXD-type acyl-transferase family protein	0	0	0	0	0	0	0	0	GO:001674	MF:transferase activity, transferring acyl groups other than amino-acyl groups;	K13065	E2.3.1.133, HCT	map00941;map00940;map00945	Flavonoid biosynthesis;Phenylpropanoid biosynthesis;Stilbenoid, diarylheptanoid and gingerol biosynthesis	ENOG41113FV	S:Function unknown	XP_006348577.1	PREDICTED: vinorine synthase [Solanum tuberosum]	sp|A0A2P1GIW7|SAT_CATRO;	Stemmadenine O-acetyltransferase OS=Catharanthus roseus OX=4058 GN=SAT PE=1 SV=1;	PF02458.15	Transferase	Transferase family
Soltu.DM.01G003350	F-box family protein	11.88	17.13	13.76	13.74	10.52	7.87	14.2567	10.71	GO:001602	CC:integral component of membrane;	------	------	------	------	COG0790	S:Function unknown	XP_006348506.1	PREDICTED: F-box protein At1g70590-like [Solanum tuberosum]	sp|Q94C27|FB84_ARATH;	F-box protein At1g70590 OS=Arabidopsis thaliana OX=3702 GN=At1g70590 PE=2 SV=1;	PF08238.12;PF00646.33;PF12937.7	Sel1;F-box;F-box-like	Sel1 repeat;F-box domain;F-box-like
Soltu.DM.01G003360	alanine-2-oxoglutarate aminotransferase	0.07	0.07	0	0.07	0.08	0	0.046667	0.05	GO:0009058;GO:0003824;GO:0030170;GO:000848	BP:biosynthetic process;MF:catalytic activity;MF:pyridoxal phosphate binding;MF:transaminase activity;	K14272	GGAT	map00630;map00220;map00250;map00260;map00710	Glyoxylate and dicarboxylate metabolism;Arginine biosynthesis;Alanine, aspartate and glutamate metabolism;Glycine, serine and threonine metabolism;Carbon fixation in photosynthetic organisms	COG0436	E:Amino acid transport and metabolism	XP_015164735.1	PREDICTED: glutamate--glyoxylate aminotransferase 2-like [Solanum tuberosum]	sp|Q9S7E9|GGT2_ARATH;	Glutamate--glyoxylate aminotransferase 2 OS=Arabidopsis thaliana OX=3702 GN=GGAT2 PE=1 SV=1;	PF00155.21	Aminotran_1_2	Aminotransferase class I and II
Soltu.DM.01G003400	NB-ARC domain-containing disease resistance protein	0	0	0	0	0.04	0	0	0.013333	GO:004353	MF:ADP binding;	------	------	------	------	COG4886	S:Function unknown	XP_015164736.1	PREDICTED: putative late blight resistance protein homolog R1B-14 [Solanum tuberosum]	sp|Q60CZ8|R1A10_SOLDE;	Putative late blight resistance protein homolog R1A-10 OS=Solanum demissum OX=50514 GN=R1A-10 PE=3 SV=1;	PF00931.22;PF13191.6	NB-ARC;AAA_16	NB-ARC domain;AAA ATPase domain
Soltu.DM.01G003410	Peroxidase superfamily protein	0	0	0	0	0	0	0	0	GO:0009664;GO:0006979;GO:0042744;GO:0005576;GO:0009505;GO:0009506;GO:0020037;GO:0046872;GO:000460	BP:plant-type cell wall organization;BP:response to oxidative stress;BP:hydrogen peroxide catabolic process;CC:extracellular region;CC:plant-type cell wall;CC:plasmodesma;MF:heme binding;MF:metal ion binding;MF:peroxidase activity;	K00430	E1.11.1.7	map00940	Phenylpropanoid biosynthesis	ENOG41107NR;COG1075	S:Function unknown;	TMW82240.1	hypothetical protein EJD97_006444 [Solanum chilense]	sp|Q9LXG3|PER56_ARATH;	Peroxidase 56 OS=Arabidopsis thaliana OX=3702 GN=PER56 PE=2 SV=1;	PF00141.23	peroxidase	Peroxidase
Soltu.DM.01G003420	alpha/beta-Hydrolases superfamily protein	1.48	1.76	1.62	1.28	1.86	1.72	1.62	1.62	GO:001602	CC:integral component of membrane;	------	------	------	------	COG1075	S:Function unknown	XP_006348508.1	PREDICTED: lipase-like [Solanum tuberosum]	sp|P04635|LIP_STAHY;	Lipase OS=Staphylococcus hyicus OX=1284 GN=lip PE=1 SV=1;	------	------	------
Soltu.DM.01G003430	cysteine-rich RLK (RECEPTOR-like protein kinase)	0.9	2.07	4.7	1.03	2.88	2.07	2.55667	1.99333	GO:0006468;GO:0010193;GO:0046777;GO:0016021;GO:0005886;GO:0009506;GO:0004674;GO:0004672;GO:000552	BP:protein phosphorylation;BP:response to ozone;BP:protein autophosphorylation;CC:integral component of membrane;CC:plasma membrane;CC:plasmodesma;MF:protein serine/threonine kinase activity;MF:protein kinase activity;MF:ATP binding;	------	------	------	------	COG0515	T:Signal transduction mechanisms	XP_006348519.1	PREDICTED: cysteine-rich receptor-like protein kinase 2 [Solanum tuberosum]	sp|Q9CAL3|CRK2_ARATH;	Cysteine-rich receptor-like protein kinase 2 OS=Arabidopsis thaliana OX=3702 GN=CRK2 PE=1 SV=1;	PF00069.25;PF07714.17;PF01657.17;PF17667.1	Pkinase;Pkinase_Tyr;Stress-antifung;Pkinase_fungal	Protein kinase domain;Protein tyrosine kinase;Salt stress response/antifungal;Fungal protein kinase
Soltu.DM.01G003440	cysteine-rich RLK (RECEPTOR-like protein kinase)	2.29	3.03	2.75	3.31	2.66	1.91	2.69	2.62667	GO:0006468;GO:0010193;GO:0046777;GO:0016021;GO:0009506;GO:0005886;GO:0004672;GO:0004674;GO:000552	BP:protein phosphorylation;BP:response to ozone;BP:protein autophosphorylation;CC:integral component of membrane;CC:plasmodesma;CC:plasma membrane;MF:protein kinase activity;MF:protein serine/threonine kinase activity;MF:ATP binding;	------	------	------	------	COG0515	T:Signal transduction mechanisms	XP_015164737.1	PREDICTED: cysteine-rich receptor-like protein kinase 2 isoform X1 [Solanum tuberosum]	sp|Q9CAL3|CRK2_ARATH;	Cysteine-rich receptor-like protein kinase 2 OS=Arabidopsis thaliana OX=3702 GN=CRK2 PE=1 SV=1;	PF00069.25;PF07714.17;PF01657.17;PF17667.1	Pkinase;Pkinase_Tyr;Stress-antifung;Pkinase_fungal	Protein kinase domain;Protein tyrosine kinase;Salt stress response/antifungal;Fungal protein kinase
Soltu.DM.01G003450	cysteine-rich RLK (RECEPTOR-like protein kinase)	0.09	0.16	0.18	0.21	0.13	0.07	0.143333	0.136667	GO:0016021;GO:0005524;GO:000467	CC:integral component of membrane;MF:ATP binding;MF:protein kinase activity;	------	------	------	------	COG0515	T:Signal transduction mechanisms	XP_004228552.1	cysteine-rich receptor-like protein kinase 2 isoform X2 [Solanum lycopersicum]	sp|Q9CAL3|CRK2_ARATH;	Cysteine-rich receptor-like protein kinase 2 OS=Arabidopsis thaliana OX=3702 GN=CRK2 PE=1 SV=1;	PF00069.25;PF07714.17;PF01657.17;PF17667.1	Pkinase;Pkinase_Tyr;Stress-antifung;Pkinase_fungal	Protein kinase domain;Protein tyrosine kinase;Salt stress response/antifungal;Fungal protein kinase
Soltu.DM.01G003460	cysteine-rich RLK (RECEPTOR-like protein kinase)	0.48	0.32	1.03	0.5	0.67	0.36	0.61	0.51	GO:0006468;GO:0016021;GO:0005886;GO:0004672;GO:0004674;GO:000552	BP:protein phosphorylation;CC:integral component of membrane;CC:plasma membrane;MF:protein kinase activity;MF:protein serine/threonine kinase activity;MF:ATP binding;	K04733	IRAK4	------	------	COG0515	T:Signal transduction mechanisms	XP_006348580.1	PREDICTED: cysteine-rich receptor-like protein kinase 2, partial [Solanum tuberosum]	sp|Q9CAL3|CRK2_ARATH;	Cysteine-rich receptor-like protein kinase 2 OS=Arabidopsis thaliana OX=3702 GN=CRK2 PE=1 SV=1;	PF07714.17;PF00069.25;PF01657.17	Pkinase_Tyr;Pkinase;Stress-antifung	Protein tyrosine kinase;Protein kinase domain;Salt stress response/antifungal
Soltu.DM.01G003470	cysteine-rich RLK (RECEPTOR-like protein kinase)	0.04	0.04	0.08	0	0.24	0.05	0.053333	0.096667	GO:0006468;GO:0016021;GO:0005886;GO:0004674;GO:0004672;GO:000552	BP:protein phosphorylation;CC:integral component of membrane;CC:plasma membrane;MF:protein serine/threonine kinase activity;MF:protein kinase activity;MF:ATP binding;	------	------	------	------	COG0515	T:Signal transduction mechanisms	XP_015164737.1	PREDICTED: cysteine-rich receptor-like protein kinase 2 isoform X1 [Solanum tuberosum]	sp|Q9CAL3|CRK2_ARATH;	Cysteine-rich receptor-like protein kinase 2 OS=Arabidopsis thaliana OX=3702 GN=CRK2 PE=1 SV=1;	PF00069.25;PF07714.17;PF01657.17;PF17667.1;PF11044.8	Pkinase;Pkinase_Tyr;Stress-antifung;Pkinase_fungal;TMEMspv1-c74-12	Protein kinase domain;Protein tyrosine kinase;Salt stress response/antifungal;Fungal protein kinase;Plectrovirus spv1-c74 ORF 12 transmembrane protein
Soltu.DM.01G003480	cysteine-rich RLK (RECEPTOR-like protein kinase)	0.33	0.12	0.85	0.38	0.39	0.06	0.433333	0.276667	GO:0016021;GO:0005524;GO:000467	CC:integral component of membrane;MF:ATP binding;MF:protein kinase activity;	------	------	------	------	COG0515	T:Signal transduction mechanisms	XP_004228552.1	cysteine-rich receptor-like protein kinase 2 isoform X2 [Solanum lycopersicum]	sp|Q9CAL3|CRK2_ARATH;	Cysteine-rich receptor-like protein kinase 2 OS=Arabidopsis thaliana OX=3702 GN=CRK2 PE=1 SV=1;	PF00069.25;PF07714.17;PF01657.17;PF17667.1	Pkinase;Pkinase_Tyr;Stress-antifung;Pkinase_fungal	Protein kinase domain;Protein tyrosine kinase;Salt stress response/antifungal;Fungal protein kinase
Soltu.DM.01G003490	cysteine-rich RLK (RECEPTOR-like protein kinase)	11.74	8	13.48	14.46	11.64	8.95	11.0733	11.6833	GO:0006468;GO:0010193;GO:0046777;GO:0016021;GO:0009506;GO:0005886;GO:0004672;GO:0004674;GO:000552	BP:protein phosphorylation;BP:response to ozone;BP:protein autophosphorylation;CC:integral component of membrane;CC:plasmodesma;CC:plasma membrane;MF:protein kinase activity;MF:protein serine/threonine kinase activity;MF:ATP binding;	------	------	------	------	COG0515	T:Signal transduction mechanisms	XP_027769909.1	cysteine-rich receptor-like protein kinase 2 isoform X1 [Solanum pennellii]	sp|Q9CAL3|CRK2_ARATH;	Cysteine-rich receptor-like protein kinase 2 OS=Arabidopsis thaliana OX=3702 GN=CRK2 PE=1 SV=1;	PF07714.17;PF00069.25;PF01657.17;PF17667.1	Pkinase_Tyr;Pkinase;Stress-antifung;Pkinase_fungal	Protein tyrosine kinase;Protein kinase domain;Salt stress response/antifungal;Fungal protein kinase
Soltu.DM.01G003500	cysteine-rich RLK (RECEPTOR-like protein kinase)	5.71	6.29	10.98	6.17	10.98	5.18	7.66	7.44333	GO:0016021;GO:0005524;GO:000467	CC:integral component of membrane;MF:ATP binding;MF:protein kinase activity;	------	------	------	------	COG0515	T:Signal transduction mechanisms	XP_006348512.1	PREDICTED: cysteine-rich receptor-like protein kinase 2 [Solanum tuberosum]	sp|Q9CAL3|CRK2_ARATH;	Cysteine-rich receptor-like protein kinase 2 OS=Arabidopsis thaliana OX=3702 GN=CRK2 PE=1 SV=1;	PF00069.25;PF07714.17;PF01657.17;PF17667.1	Pkinase;Pkinase_Tyr;Stress-antifung;Pkinase_fungal	Protein kinase domain;Protein tyrosine kinase;Salt stress response/antifungal;Fungal protein kinase
Soltu.DM.01G003510	cysteine-rich RLK (RECEPTOR-like protein kinase)	11.61	11.71	19.39	11.59	17.93	13.35	14.2367	14.29	GO:0016021;GO:0005524;GO:000467	CC:integral component of membrane;MF:ATP binding;MF:protein kinase activity;	------	------	------	------	COG0515	T:Signal transduction mechanisms	XP_006348510.1	PREDICTED: cysteine-rich receptor-like protein kinase 2 [Solanum tuberosum]	sp|Q9CAL3|CRK2_ARATH;	Cysteine-rich receptor-like protein kinase 2 OS=Arabidopsis thaliana OX=3702 GN=CRK2 PE=1 SV=1;	PF00069.25;PF07714.17;PF01657.17;PF17667.1	Pkinase;Pkinase_Tyr;Stress-antifung;Pkinase_fungal	Protein kinase domain;Protein tyrosine kinase;Salt stress response/antifungal;Fungal protein kinase
Soltu.DM.01G003520	ADP-ribosylation factor A1F	144.4	159.76	147.39	155.34	130.84	135.99	150.517	140.723	GO:0005622;GO:000552	CC:intracellular;MF:GTP binding;	K07937	ARF1	map04144	Endocytosis	COG1100	S:Function unknown	XP_009629758.1	PREDICTED: ADP-ribosylation factor 2 isoform X1 [Nicotiana tomentosiformis]	sp|P51823|ARF2_ORYSJ;	ADP-ribosylation factor 2 OS=Oryza sativa subsp. japonica OX=39947 GN=ARF PE=2 SV=2;	PF00025.21;PF08477.13;PF09439.10;PF00503.20;PF00071.22;PF04670.12;PF01926.23	Arf;Roc;SRPRB;G-alpha;Ras;Gtr1_RagA;MMR_HSR1	ADP-ribosylation factor family;Ras of Complex, Roc, domain of DAPkinase;Signal recognition particle receptor beta subunit;G-protein alpha subunit;Ras family;Gtr1/RagA G protein conserved region;50S ribosome-binding GTPase
Soltu.DM.01G003530	TATA binding protein	0	0.2	0	0.64	0	0	0.066667	0.213333	GO:0006352;GO:000367	BP:DNA-templated transcription, initiation;MF:DNA binding;	K03120	TBP, tbp	map05165;map03022	Human papillomavirus infection;Basal transcription factors	COG2101	K:Transcription	XP_006348521.1	PREDICTED: TATA-box-binding protein-like [Solanum tuberosum]	sp|P26357|TBP_SOLTU;	TATA-box-binding protein OS=Solanum tuberosum OX=4113 GN=TBP PE=2 SV=1;	PF00352.21;PF11858.8	TBP;DUF3378	Transcription factor TFIID;Domain of unknown function
Soltu.DM.01G003540	Domain of unknown function (DUF220)	28.84	27.01	32.54	29.1	26.76	29.09	29.4633	28.3167	------	------	------	------	------	------	ENOG4111GDR	S:Function unknown	XP_006348525.1	PREDICTED: uncharacterized protein LOC102597312 isoform X1 [Solanum tuberosum]	------	------	PF02713.14;PF10604.9;PF03364.20	DUF220;Polyketide_cyc2;Polyketide_cyc	Domain of unknown function DUF220;Polyketide cyclase / dehydrase and lipid transport;Polyketide cyclase / dehydrase and lipid transport
Soltu.DM.01G003550	equilibrative nucleotide transporter	87.25	99.36	99.27	85.71	75.97	78.1	95.2933	79.9267	GO:0016021;GO:0005774;GO:000533	CC:integral component of membrane;CC:vacuolar membrane;MF:nucleoside transmembrane transporter activity;	K15014	SLC29A1_2_3, ENT1_2_3	------	------	ENOG410Y3MT	S:Function unknown	XP_006348522.1	PREDICTED: equilibrative nucleotide transporter 1 [Solanum tuberosum]	sp|Q8VXY7|ENT1_ARATH;	Equilibrative nucleotide transporter 1 OS=Arabidopsis thaliana OX=3702 GN=ENT1 PE=1 SV=1;	PF01733.18	Nucleoside_tran	Nucleoside transporter
Soltu.DM.01G003570	TRICHOME BIREFRINGENCE-LIKE	0.45	0.73	0.55	0.79	0.74	0.36	0.576667	0.63	GO:0071554;GO:0010411;GO:0005794;GO:0016021;GO:001641	BP:cell wall organization or biogenesis;BP:xyloglucan metabolic process;CC:Golgi apparatus;CC:integral component of membrane;MF:O-acetyltransferase activity;	------	------	------	------	ENOG410YAVP	S:Function unknown	XP_006348526.1	PREDICTED: protein ALTERED XYLOGLUCAN 4 [Solanum tuberosum]	sp|O04523|TBL27_ARATH;	Protein ALTERED XYLOGLUCAN 4 OS=Arabidopsis thaliana OX=3702 GN=AXY4 PE=1 SV=1;	PF13839.6;PF14416.6	PC-Esterase;PMR5N	GDSL/SGNH-like Acyl-Esterase family found in Pmr5 and Cas1p;PMR5 N terminal Domain
Soltu.DM.01G003580	RNase H family protein	27.55	49.2	21.57	98.11	73.69	47.25	32.7733	73.0167	GO:0004523;GO:000367	MF:RNA-DNA hybrid ribonuclease activity;MF:nucleic acid binding;	------	------	------	------	COG0328	L:Replication, recombination and repair	XP_006348527.1	PREDICTED: uncharacterized protein LOC102598621 isoform X1 [Solanum tuberosum]	sp|P9WLH5|RNHPH_MYCTU;	Bifunctional protein Rv2228c OS=Mycobacterium tuberculosis;	PF13456.6;PF00075.24	RVT_3;RNase_H	Reverse transcriptase-like;RNase H
Soltu.DM.01G003590	Protein of unknown function (DUF1350)	60.55	83.14	74.46	73.61	54.93	45.5	72.7167	58.0133	GO:0016021;GO:000950	CC:integral component of membrane;CC:chloroplast;	------	------	------	------	ENOG410XR9A	S:Function unknown	XP_006348531.1	PREDICTED: uncharacterized protein LOC102599594 [Solanum tuberosum]	------	------	PF07082.11;PF12146.8	DUF1350;Hydrolase_4	Protein of unknown function;Serine aminopeptidase, S33
Soltu.DM.01G003600	ribosomal protein S27	337.93	300.83	294.67	381.89	323.17	293.17	311.143	332.743	GO:0000028;GO:0006412;GO:0022627;GO:0005840;GO:0003735;GO:004687	BP:ribosomal small subunit assembly;BP:translation;CC:cytosolic small ribosomal subunit;CC:ribosome;MF:structural constituent of ribosome;MF:metal ion binding;	K02978	RP-S27e, RPS27	map03010	Ribosome	COG2051;ENOG410XU84	J:Translation, ribosomal structure and biogenesis;S:Function unknown	XP_006348533.1	PREDICTED: 40S ribosomal protein S27-2 isoform X1 [Solanum tuberosum]	sp|Q9M2F1|RS272_ARATH;	40S ribosomal protein S27-2 OS=Arabidopsis thaliana OX=3702 GN=RPS27B PE=2 SV=2;	PF01667.17	Ribosomal_S27e	Ribosomal protein S27
Soltu.DM.01G003610	ribosomal protein S27	225.45	146.5	175.07	195.03	278.94	217.67	182.34	230.547	GO:0000028;GO:0006412;GO:0022627;GO:0005840;GO:0003735;GO:004687	BP:ribosomal small subunit assembly;BP:translation;CC:cytosolic small ribosomal subunit;CC:ribosome;MF:structural constituent of ribosome;MF:metal ion binding;	K02978	RP-S27e, RPS27	map03010	Ribosome	COG2051;ENOG410XU84	J:Translation, ribosomal structure and biogenesis;S:Function unknown	XP_006348532.1	PREDICTED: 40S ribosomal protein S27-2 [Solanum tuberosum]	sp|Q9M2F1|RS272_ARATH;	40S ribosomal protein S27-2 OS=Arabidopsis thaliana OX=3702 GN=RPS27B PE=2 SV=2;	PF01667.17	Ribosomal_S27e	Ribosomal protein S27
Soltu.DM.01G003620	transferases, transferring glycosyl groups	46.32	45.01	57.02	37.62	43.37	48.63	49.45	43.2067	GO:001602	CC:integral component of membrane;	------	------	------	------	ENOG4111MP0	S:Function unknown	XP_006348535.1	PREDICTED: uncharacterized protein At4g14100-like [Solanum tuberosum]	sp|Q67YC9|Y4141_ARATH;	Uncharacterized protein At4g14100 OS=Arabidopsis thaliana OX=3702 GN=At4g14100 PE=2 SV=1;	------	------	------
Soltu.DM.01G003630	CYTOCHROME P450 51G1	90.97	89.04	98.19	89.65	88.63	107.41	92.7333	95.23	GO:0016126;GO:0005783;GO:0016021;GO:0005886;GO:0004497;GO:0020037;GO:0016705;GO:0008398;GO:0008168;GO:000550	BP:sterol biosynthetic process;CC:endoplasmic reticulum;CC:integral component of membrane;CC:plasma membrane;MF:monooxygenase activity;MF:heme binding;MF:oxidoreductase activity, acting on paired donors, with incorporation or reduction of molecular oxygen;MF:sterol 14-demethylase activity;MF:methyltransferase activity;MF:iron ion binding;	K05917	CYP51	map00100	Steroid biosynthesis	COG2124	Q:Secondary metabolites biosynthesis, transport and catabolism	XP_006348536.1	PREDICTED: sterol 14-demethylase [Solanum tuberosum]	sp|Q9SAA9|CP511_ARATH;	Sterol 14-demethylase OS=Arabidopsis thaliana OX=3702 GN=CYP51G1 PE=1 SV=1;	PF00067.22	p450	Cytochrome P450
Soltu.DM.01G003640	histone acetyltransferase of the CBP family	19.61	19.53	20.51	21.05	18.78	17.95	19.8833	19.26	GO:0006355;GO:0005634;GO:0004402;GO:0003712;GO:000827	BP:regulation of transcription, DNA-templated;CC:nucleus;MF:histone acetyltransferase activity;MF:transcription cofactor activity;MF:zinc ion binding;	K04498	EP300, CREBBP, KAT3	map05167;map05165	Kaposi sarcoma-associated herpesvirus infection;Human papillomavirus infection	ENOG410XPJ0	B:Chromatin structure and dynamics	XP_006348537.1	PREDICTED: histone acetyltransferase HAC1-like isoform X1 [Solanum tuberosum]	sp|Q9C5X9|HAC1_ARATH;	Histone acetyltransferase HAC1 OS=Arabidopsis thaliana OX=3702 GN=HAC1 PE=1 SV=2;	PF08214.11;PF02135.16;PF00569.17;PF00628.29;PF16987.5	HAT_KAT11;zf-TAZ;ZZ;PHD;KIX_2	Histone acetylation protein;TAZ zinc finger;Zinc finger, ZZ type;PHD-finger;KIX domain
Soltu.DM.01G003650	hypothetical protein	0	0	0	0	0	0	0	0	------	------	------	------	------	------	------	------	------	------	------	------	------	------	------
Soltu.DM.01G003660	glutaredoxin-related	4.88	5.95	7.41	4.18	4.9	3.68	6.08	4.25333	GO:0045454;GO:0035556;GO:0005622;GO:0015035;GO:000905	BP:cell redox homeostasis;BP:intracellular signal transduction;CC:intracellular;MF:protein disulfide oxidoreductase activity;MF:electron carrier activity;	------	------	------	------	ENOG410Y2WM	S:Function unknown	XP_006348540.1	PREDICTED: uncharacterized protein LOC102602270 isoform X1 [Solanum tuberosum]	sp|Q8WUY9|DEP1B_HUMAN;	DEP domain-containing protein 1B OS=Homo sapiens OX=9606 GN=DEPDC1B PE=1 SV=2;	PF04784.14;PF00610.21;PF00462.24	DUF547;DEP;Glutaredoxin	Protein of unknown function, DUF547;Domain found in Dishevelled, Egl-10, and Pleckstrin;Glutaredoxin
Soltu.DM.01G003670	phytosulfokin receptor	7.64	9.53	9.94	9.19	7.42	6.39	9.03667	7.66667	GO:0045087;GO:0031347;GO:0016021;GO:0004383;GO:0004674;GO:0001653;GO:0005524;GO:000467	BP:innate immune response;BP:regulation of defense response;CC:integral component of membrane;MF:guanylate cyclase activity;MF:protein serine/threonine kinase activity;MF:peptide receptor activity;MF:ATP binding;MF:protein kinase activity;	------	------	------	------	COG0515	T:Signal transduction mechanisms	XP_006348541.1	PREDICTED: phytosulfokine receptor 1 [Solanum tuberosum]	sp|Q8LPB4|PSKR1_DAUCA;	Phytosulfokine receptor 1 OS=Daucus carota OX=4039 GN=PSKR PE=1 SV=1;	PF00069.25;PF07714.17;PF13855.6;PF12799.7;PF08263.12;PF12768.7	Pkinase;Pkinase_Tyr;LRR_8;LRR_4;LRRNT_2;Rax2	Protein kinase domain;Protein tyrosine kinase;Leucine rich repeat;Leucine Rich repeats;Leucine rich repeat N-terminal domain;Cortical protein marker for cell polarity
Soltu.DM.01G003680	hypothetical protein	0	0	0	0	0	0	0	0	------	------	------	------	------	------	------	------	------	------	------	------	------	------	------
Soltu.DM.01G003690	Protein prenylyltransferase superfamily protein	15.52	8.01	12.07	16.16	16.76	12.98	11.8667	15.3	GO:0009658;GO:000994	BP:chloroplast organization;CC:chloroplast envelope;	------	------	------	------	ENOG4111FF7	S:Function unknown	XP_006348542.1	PREDICTED: protein SLOW GREEN 1, chloroplastic [Solanum tuberosum]	sp|Q9LS48|SG1_ARATH;	protein SLOW GREEN 1, chloroplastic OS=Arabidopsis thaliana OX=3702 GN=SG1 PE=1 SV=1;	PF14559.6;PF13432.6;PF09613.10	TPR_19;TPR_16;HrpB1_HrpK	Tetratricopeptide repeat;Tetratricopeptide repeat;Bacterial type III secretion protein
Soltu.DM.01G003700	hypothetical protein	0	0	0	0	0	0.19	0	0.063333	GO:0008270;GO:004353	MF:zinc ion binding;MF:ADP binding;	------	------	------	------	------	------	XP_015158941.1	PREDICTED: uncharacterized protein LOC107058118 [Solanum tuberosum]	------	------	------	------	------
Soltu.DM.01G003710	CCCH-type zinc finger family protein	9.93	11.27	11.06	10.69	9.31	9.57	10.7533	9.85667	GO:004687	MF:metal ion binding;	------	------	------	------	ENOG4111NDE;ENOG41101ZI	S:Function unknown;	XP_006348543.1	PREDICTED: zinc finger CCCH domain-containing protein 17-like [Solanum tuberosum]	sp|Q9ZUM0|C3H17_ARATH;	Zinc finger CCCH domain-containing protein 17 OS=Arabidopsis thaliana OX=3702 GN=At2g02160 PE=1 SV=1;	PF15663.5;PF14608.6;PF18345.1;PF16131.5;PF00642.24;PF18044.1	zf-CCCH_3;zf-CCCH_2;zf_CCCH_4;Torus;zf-CCCH;zf-CCCH_4	Zinc-finger containing family;RNA-binding, Nab2-type zinc finger;Zinc finger domain;Torus domain;Zinc finger C-x8-C-x5-C-x3-H type;CCCH-type zinc finger
Soltu.DM.01G003720	Remorin family protein	20.29	19.79	17.98	19.14	18.27	20.07	19.3533	19.16	GO:000588	CC:plasma membrane;	------	------	------	------	ENOG4111JVH	S:Function unknown	XP_006348544.1	PREDICTED: uncharacterized protein LOC102603849 [Solanum tuberosum]	------	------	PF03763.13	Remorin_C	Remorin, C-terminal region
Soltu.DM.01G003730	Remorin family protein	0.98	4.28	2.08	0.45	1.89	3.08	2.44667	1.80667	GO:000588	CC:plasma membrane;	------	------	------	------	ENOG4111JVH	S:Function unknown	XP_006348544.1	PREDICTED: uncharacterized protein LOC102603849 [Solanum tuberosum]	------	------	------	------	------
Soltu.DM.01G003740	sugar transporter	0.23	0.16	0	0.58	0	0.09	0.13	0.223333	GO:0046323;GO:0008643;GO:0016021;GO:0005355;GO:0005351;GO:002285	BP:glucose import;BP:carbohydrate transport;CC:integral component of membrane;MF:glucose transmembrane transporter activity;MF:suga;MF:transmembrane transporter activity;	------	------	------	------	ENOG410XNQK	G:Carbohydrate transport and metabolism	XP_015062905.1	sugar transport protein 8-like [Solanum pennellii]	sp|Q9SBA7|STP8_ARATH;	Sugar transport protein 8 OS=Arabidopsis thaliana OX=3702 GN=STP8 PE=2 SV=2;	PF00083.24;PF07690.16	Sugar_tr;MFS_1	Sugar;Major Facilitator Superfamily
Soltu.DM.01G003750	Rubber elongation factor protein (REF)	6.72	5.54	7.34	1.62	3.15	3.18	6.53333	2.65	GO:0034389;GO:0045927;GO:0019915;GO:0080186;GO:1902584;GO:0005773;GO:000581	BP:lipid particle organization;BP:positive regulation of growth;BP:lipid storage;BP:developmental vegetative growth;BP:positive regulation of response to water deprivation;CC:vacuole;CC:lipid particle;	------	------	------	------	ENOG4111R2E	S:Function unknown	XP_015164687.1	PREDICTED: REF/SRPP-like protein At3g05500 [Solanum tuberosum]	------	------	PF05755.12	REF	Rubber elongation factor protein
Soltu.DM.01G003760	Remorin family protein	3.79	3.27	3.42	4	3.29	3.49	3.49333	3.59333	GO:000588	CC:plasma membrane;	------	------	------	------	ENOG4111JVH	S:Function unknown	XP_027769781.1	uncharacterized protein LOC107008058 isoform X2 [Solanum pennellii]	------	------	------	------	------
Soltu.DM.01G003770	Remorin family protein	0	0	0.4	0	0	0.11	0.133333	0.036667	GO:000588	CC:plasma membrane;	------	------	------	------	ENOG4111JVH	S:Function unknown	XP_015164689.1	PREDICTED: uncharacterized protein LOC107060833 [Solanum tuberosum]	------	------	------	------	------
Soltu.DM.01G003780	Potential DNA-binding domain containing protein	9.34	9.55	12.75	13.66	9.55	8.73	10.5467	10.6467	GO:000012	CC:histone acetyltransferase complex;	K18401	KANSL2	------	------	ENOG410Y1DG	S:Function unknown	XP_006348545.1	PREDICTED: uncharacterized protein LOC102604518 [Solanum tuberosum]	sp|Q54J07|IN80D_DICDI;	INO80 complex subunit D OS=Dictyostelium discoideum OX=44689 GN=DDB_G0288447 PE=3 SV=1;	PF13891.6	zf-C3Hc3H	Potential DNA-binding domain
Soltu.DM.01G003800	conserved hypothetical protein	2.02	2.82	1.31	1.89	2.67	3.42	2.05	2.66	------	------	------	------	------	------	ENOG410YHVM;ENOG4111FQW;ENOG4111G1D	K:Transcription;S:Function unknown;S:Function unknown	XP_006348546.1	PREDICTED: UPF0664 stress-induced protein C29B12.11c-like [Solanum tuberosum]	------	------	------	------	------
Soltu.DM.01G003810	TCP family transcription factor	69.88	74.78	71.2	83.5	54.07	75.88	71.9533	71.15	GO:0006355;GO:0006351;GO:0005634;GO:000367	BP:regulation of transcription, DNA-templated;BP:transcription, DNA-templated;CC:nucleus;MF:DNA binding;	------	------	------	------	ENOG410YHVM	K:Transcription	XP_006348547.1	PREDICTED: transcription factor TCP7 [Solanum tuberosum]	sp|Q9FMX2|TCP7_ARATH;	Transcription factor TCP7 OS=Arabidopsis thaliana OX=3702 GN=TCP7 PE=1 SV=1;	PF03634.13	TCP	TCP family transcription factor
Soltu.DM.01G003820	Major facilitator superfamily protein	0	0	0	0.26	0	0	0	0.086667	GO:0046323;GO:0008643;GO:0016021;GO:0005355;GO:0005351;GO:002285	BP:glucose import;BP:carbohydrate transport;CC:integral component of membrane;MF:glucose transmembrane transporter activity;MF:suga;MF:transmembrane transporter activity;	------	------	------	------	ENOG410XNQK	G:Carbohydrate transport and metabolism	XP_006348548.1	PREDICTED: sugar transport protein 10 [Solanum tuberosum]	sp|Q9LT15|STP10_ARATH;	Sugar transport protein 10 OS=Arabidopsis thaliana OX=3702 GN=STP10 PE=1 SV=1;	PF00083.24;PF07690.16	Sugar_tr;MFS_1	Sugar;Major Facilitator Superfamily
Soltu.DM.01G003830	thioredoxin X	85.96	70.64	77.42	76.65	97.88	96.9	78.0067	90.4767	GO:0034599;GO:0045454;GO:0006662;GO:0005737;GO:0009570;GO:0005623;GO:0047134;GO:0016671;GO:0008047;GO:0015035;GO:000479	BP:cellular response to oxidative stress;BP:cell redox homeostasis;BP:glycerol ether metabolic process;CC:cytoplasm;CC:chloroplast stroma;CC:cell;MF:protein-disulfide reductase activity;MF:oxidoreductase activity, acting on a sulfur group of donors, disulfide as acceptor;MF:enzyme activator activity;MF:protein disulfide oxidoreductase activity;MF:thioredoxin-disulfide reductase activity;	------	------	------	------	COG0526	O:Posttranslational modification, protein turnover, chaperones	XP_006348549.1	PREDICTED: thioredoxin X, chloroplastic [Solanum tuberosum]	sp|Q8LD49|TRXX_ARATH;	Thioredoxin X, chloroplastic OS=Arabidopsis thaliana OX=3702 GN=ATHX PE=2 SV=2;	PF00085.20;PF13098.6;PF13899.6;PF00578.21;PF13905.6;PF08534.10;PF14595.6;PF13192.6	Thioredoxin;Thioredoxin_2;Thioredoxin_7;AhpC-TSA;Thioredoxin_8;Redoxin;Thioredoxin_9;Thioredoxin_3	Thioredoxin;Thioredoxin-like domain;Thioredoxin-like;AhpC/TSA family;Thioredoxin-like;Redoxin;Thioredoxin;Thioredoxin domain
Soltu.DM.01G003840	E2F-associated phosphoprotein domain containing protein	18.67	13.99	12.88	15.75	10.55	15.66	15.18	13.9867	GO:0008284;GO:0034243;GO:000563	BP:positive regulation of cell proliferation;BP:regulation of transcription elongation from RNA polymerase II promoter;CC:nucleus;	------	------	------	------	ENOG4110B8Q	S:Function unknown	XP_006348550.1	PREDICTED: E2F-associated phosphoprotein [Solanum tuberosum]	sp|Q5BU09|EAPP_MOUSE;	E2F-associated phosphoprotein OS=Mus musculus OX=10090 GN=Eapp PE=1 SV=2;	PF10238.9	Eapp_C	E2F-associated phosphoprotein
Soltu.DM.01G003850	prefoldin	25.9	23.99	23.74	29.86	26.37	24.51	24.5433	26.9133	GO:0006355;GO:0006457;GO:0005737;GO:0016272;GO:0005829;GO:005108	BP:regulation of transcription, DNA-templated;BP:protein folding;CC:cytoplasm;CC:prefoldin complex;CC:cytosol;MF:unfolded protein binding;	K04797	pfdA, PFDN5	------	------	COG1730	O:Posttranslational modification, protein turnover, chaperones	XP_006348551.1	PREDICTED: probable prefoldin subunit 5 [Solanum tuberosum]	sp|P57742|PFD5_ARATH;	Probable prefoldin subunit 5 OS=Arabidopsis thaliana OX=3702 GN=At5g23290 PE=2 SV=1;	PF02996.17	Prefoldin	Prefoldin subunit
Soltu.DM.01G003860	phosphotyrosyl phosphatase activator (PTPA) family protein	13.86	13.67	12.45	16.85	15.14	13.99	13.3267	15.3267	GO:0005737;GO:0000159;GO:0005634;GO:0019211;GO:0008160;GO:000375	CC:cytoplasm;CC:protein phosphatase type 2A complex;CC:nucleus;MF:phosphatase activator activity;MF:protein tyrosine phosphatase activator activity;MF:peptidyl-prolyl cis-trans isomerase activity;	K17605	PPP2R4, PTPA	------	------	COG5057	T:Signal transduction mechanisms	XP_015164743.1	PREDICTED: serine/threonine-protein phosphatase 2A activator isoform X2 [Solanum tuberosum]	sp|Q2KJ44|PTPA_BOVIN;	Serine/threonine-protein phosphatase 2A activator OS=Bos taurus OX=9913 GN=PTPA PE=2 SV=1;	PF03095.15	PTPA	Phosphotyrosyl phosphate activator
Soltu.DM.01G003870	pyrimidine d	6.8	5.14	6.15	8.63	7.17	7.1	6.03	7.63333	GO:0006207;GO:0044205;GO:0005743;GO:000415	BP:'de novo' pyrimidine nucleobase biosynthetic process;BP:'de novo' UMP biosynthetic process;CC:mitochondrial inner membrane;MF:dihydroorotate dehydrogenase activity;	K00254	DHODH, pyrD	map00240	Pyrimidine metabolism	COG0167	F:Nucleotide transport and metabolism	XP_006348553.1	PREDICTED: dihydroorotate dehydrogenase (quinone), mitochondrial [Solanum tuberosum]	sp|P32746|PYRD_ARATH;	Dihydroorotate dehydrogenase;	PF01180.21	DHO_dh	Dihydroorotate dehydrogenase
Soltu.DM.01G003880	HXXXD-type acyl-transferase family protein	0.32	0.38	0.62	0.49	0.42	0.56	0.44	0.49	GO:001674	MF:transferase activity, transferring acyl groups other than amino-acyl groups;	------	------	------	------	ENOG410XPQ7	S:Function unknown	XP_006348583.1	PREDICTED: vinorine synthase-like [Solanum tuberosum]	sp|A0A2P1GIW7|SAT_CATRO;	Stemmadenine O-acetyltransferase OS=Catharanthus roseus OX=4058 GN=SAT PE=1 SV=1;	PF02458.15	Transferase	Transferase family
Soltu.DM.01G003890	tRNA synthetase beta subunit family protein	32.33	32.21	39.35	40.47	34.83	31	34.63	35.4333	GO:0006432;GO:0005737;GO:0004826;GO:0000049;GO:0000287;GO:0003723;GO:000552	BP:phenylalanyl-tRNA aminoacylation;CC:cytoplasm;MF:phenylalanine-tRNA ligase activity;MF:tRNA binding;MF:magnesium ion binding;MF:RNA binding;MF:ATP binding;	K01890	FARSB, pheT	map00970	Aminoacyl-tRNA biosynthesis	COG0072	J:Translation, ribosomal structure and biogenesis	XP_006348554.1	PREDICTED: phenylalanine--tRNA ligase beta subunit, cytoplasmic [Solanum tuberosum]	sp|Q9SGE9|SYFB_ARATH;	Phenylalanine--tRNA ligase beta subunit, cytoplasmic OS=Arabidopsis thaliana OX=3702 GN=At1g72550 PE=2 SV=1;	PF17759.1;PF03483.17;PF03484.15;PF01409.20	tRNA_synthFbeta;B3_4;B5;tRNA-synt_2d	Phenylalanyl tRNA synthetase beta chain CLM domain;B3/4 domain;tRNA synthetase B5 domain;tRNA synthetases class II core domain
Soltu.DM.01G003900	tRNA synthetase beta subunit family protein	5.53	4.19	8.29	9.57	9.61	9.88	6.00333	9.68667	GO:0006432;GO:0005737;GO:0004826;GO:0000049;GO:0000287;GO:0003723;GO:000552	BP:phenylalanyl-tRNA aminoacylation;CC:cytoplasm;MF:phenylalanine-tRNA ligase activity;MF:tRNA binding;MF:magnesium ion binding;MF:RNA binding;MF:ATP binding;	K01890	FARSB, pheT	map00970	Aminoacyl-tRNA biosynthesis	COG0072	J:Translation, ribosomal structure and biogenesis	XP_006348554.1	PREDICTED: phenylalanine--tRNA ligase beta subunit, cytoplasmic [Solanum tuberosum]	sp|Q9SGE9|SYFB_ARATH;	Phenylalanine--tRNA ligase beta subunit, cytoplasmic OS=Arabidopsis thaliana OX=3702 GN=At1g72550 PE=2 SV=1;	PF18262.1	PhetRS_B1	Phe-tRNA synthetase beta subunit B1 domain
Soltu.DM.01G003910	shoot gravitropism 2 (SGR2)	0	1.62	1.63	0.75	0.9	1.31	1.08333	0.986667	GO:0005737;GO:0004620;GO:004687	CC:cytoplasm;MF:phospholipase activity;MF:metal ion binding;	------	------	------	------	ENOG410YDSX	S:Function unknown	XP_006348555.1	PREDICTED: phospholipase SGR2 [Solanum tuberosum]	sp|Q8W5R2|SHGR2_ARATH;	Phospholipase SGR2 OS=Arabidopsis thaliana OX=3702 GN=SGR2 PE=1 SV=1;	------	------	------
Soltu.DM.01G003920	acetyl Co-enzyme a carboxylase biotin carboxylase subunit	126.68	115.79	122.72	111.17	137.02	135.4	121.73	127.863	GO:0005737;GO:0004620;GO:0046872;GO:0016874;GO:000552	CC:cytoplasm;MF:phospholipase activity;MF:metal ion binding;MF:ligase activity;MF:ATP binding;	K01961	accC	map00640;map00061;map00620	Propanoate metabolism;Fatty acid biosynthesis;Pyruvate metabolism	ENOG410YDSX;COG0439	S:Function unknown;I:Lipid transport and metabolism	XP_006348555.1	PREDICTED: phospholipase SGR2 [Solanum tuberosum]	sp|B9HBA8|ACCC1_POPTR;	Biotin carboxylase 1, chloroplastic OS=Populus trichocarpa OX=3694 GN=POPTRDRAFT_831870 PE=2 SV=1;	PF02786.17;PF02862.17;PF00289.22;PF02785.19;PF02222.22;PF07478.13	CPSase_L_D2;DDHD;Biotin_carb_N;Biotin_carb_C;ATP-grasp;Dala_Dala_lig_C	Carbamoyl-phosphate synthase L chain, ATP binding domain;DDHD domain;Biotin carboxylase, N-terminal domain;Biotin carboxylase C-terminal domain;ATP-grasp domain;D-ala D-ala ligase C-terminus
Soltu.DM.01G003930	Ribosomal protein L19 family protein	11.62	7.77	12.33	15.15	14.35	13.03	10.5733	14.1767	GO:0006412;GO:0005840;GO:000373	BP:translation;CC:ribosome;MF:structural constituent of ribosome;	K02884	RP-L19, MRPL19, rplS	map03010	Ribosome	COG0335	J:Translation, ribosomal structure and biogenesis	XP_006348561.1	PREDICTED: 50S ribosomal protein L19-1, chloroplastic-like [Solanum tuberosum]	sp|P82413|RK19_SPIOL;	50S ribosomal protein L19, chloroplastic OS=Spinacia oleracea OX=3562 GN=RPL19 PE=1 SV=2;	PF01245.20	Ribosomal_L19	Ribosomal protein L19
Soltu.DM.01G003940	DNAJ heat shock N-terminal domain-containing protein	0	0.83	0	0	0	0	0.276667	0	------	------	------	------	------	------	COG0484	O:Posttranslational modification, protein turnover, chaperones	XP_004250399.1	uncharacterized protein LOC101245908 isoform X1 [Solanum lycopersicum]	------	------	PF00226.31	DnaJ	DnaJ domain
Soltu.DM.01G003950	DNAJ heat shock N-terminal domain-containing protein	0	0	0	0	0	0.78	0	0.26	GO:001687	MF:ligase activity;	------	------	------	------	COG0335;ENOG4111F1D;COG0484	J:Translation, ribosomal structure and biogenesis;S:Function unknown;O:Posttranslational modification, protein turnover, chaperones	XP_011097026.1	uncharacterized protein LOC105176044 [Sesamum indicum]	------	------	PF12572.8	DUF3752	Protein of unknown function
Soltu.DM.01G003960	RNA-binding (RRM/RBD/RNP motifs) family protein	46.29	47.27	50.44	60.58	47.51	40.47	48	49.52	GO:0000398;GO:0071011;GO:0071013;GO:0005689;GO:0005686;GO:0005684;GO:000372	BP:mRNA splicing, via spliceosome;CC:precatalytic spliceosome;CC:catalytic step 2 spliceosome;CC:U12-type spliceosomal complex;CC:U2 snRNP;CC:U2-type spliceosomal complex;MF:RNA binding;	K12833	SF3B14	map03040	Spliceosome	ENOG4111IHX	A:RNA processing and modification	NP_001316565.1	RNA recognition motif (RRM) domain-containg protein [Solanum lycopersicum]	sp|Q9FMP4|SF3B6_ARATH;	Splicing factor 3B subunit 6-like protein OS=Arabidopsis thaliana OX=3702 GN=At5g12190 PE=2 SV=1;	PF00076.22;PF13893.6	RRM_1;RRM_5	RNA recognition motif.;RNA recognition motif.
Soltu.DM.01G003970	RP non-ATPase subunit 8A	59.75	47.83	58.61	71.64	60.28	66.69	55.3967	66.2033	GO:0043161;GO:0005838;GO:000050	BP:proteasome-mediated ubiquitin-dependent protein catabolic process;CC:proteasome regulatory particle;CC:proteasome complex;	K03038	PSMD7, RPN8	map03050	Proteasome	COG1310	S:Function unknown	NP_001316564.1	putative 26S proteasome subunit [Solanum lycopersicum]	sp|O24412|PSD7A_ARATH;	26S proteasome non-ATPase regulatory subunit 7 homolog A OS=Arabidopsis thaliana OX=3702 GN=RPN8A PE=1 SV=1;	PF13012.6;PF01398.21	MitMem_reg;JAB	Maintenance of mitochondrial structure and function;JAB1/Mov34/MPN/PAD-1 ubiquitin protease
Soltu.DM.01G003980	Tetratricopeptide repeat (TPR)-like superfamily protein	0.4	0.04	0	0.45	0	0	0.146667	0.15	------	------	------	------	------	------	ENOG410Z7Z7	S:Function unknown	XP_015164690.1	PREDICTED: LOW QUALITY PROTEIN: putative pentatricopeptide repeat-containing protein At1g10330, partial [Solanum tuberosum]	sp|Q9SY75|PPR30_ARATH;	Putative pentatricopeptide repeat-containing protein At1g10330 OS=Arabidopsis thaliana OX=3702 GN=PCMP-E71 PE=3 SV=1;	PF01535.20;PF13041.6;PF17177.4;PF13812.6	PPR;PPR_2;PPR_long;PPR_3	PPR repeat;PPR repeat family;Pentacotripeptide-repeat region of PRORP;Pentatricopeptide repeat domain
Soltu.DM.01G003990	receptor like protein	1.45	0.3	0	4.13	0.71	0.59	0.583333	1.81	GO:0050832;GO:0016021;GO:000588	BP:defense response to fungus;CC:integral component of membrane;CC:plasma membrane;	------	------	------	------	COG4886	S:Function unknown	XP_015164691.1	PREDICTED: receptor-like protein 12, partial [Solanum tuberosum]	sp|O49879|CF0_SOLLC;	Receptor-like protein Cf-9 homolog OS=Solanum lycopersicum OX=4081 GN=HCR9-0 PE=2 SV=2;	PF13855.6;PF00560.33;PF12799.7;PF13516.6	LRR_8;LRR_1;LRR_4;LRR_6	Leucine rich repeat;Leucine Rich Repeat;Leucine Rich repeats;Leucine Rich repeat
Soltu.DM.01G004000	Protein kinase family protein with leucine-rich repeat domain	1.35	0.71	0.94	0.26	0.81	0.78	1	0.616667	GO:0016021;GO:000588	CC:integral component of membrane;CC:plasma membrane;	------	------	------	------	COG4886	S:Function unknown	CAA05267.1	Hcr9-4C [Solanum habrochaites]	sp|O49879|CF0_SOLLC;	Receptor-like protein Cf-9 homolog OS=Solanum lycopersicum OX=4081 GN=HCR9-0 PE=2 SV=2;	PF13855.6	LRR_8	Leucine rich repeat
Soltu.DM.01G004010	Tetratricopeptide repeat (TPR)-like superfamily protein	1.08	0.94	1.38	1.21	0.92	1.02	1.13333	1.05	------	------	------	------	------	------	ENOG410Z7Z7	S:Function unknown	XP_004228660.1	putative pentatricopeptide repeat-containing protein At1g10330 [Solanum lycopersicum]	sp|Q9SY75|PPR30_ARATH;	Putative pentatricopeptide repeat-containing protein At1g10330 OS=Arabidopsis thaliana OX=3702 GN=PCMP-E71 PE=3 SV=1;	------	------	------
Soltu.DM.01G004020	receptor like protein	1.44	0.66	0	0	0	0.93	0.7	0.31	GO:001602	CC:integral component of membrane;	------	------	------	------	COG4886	S:Function unknown	PHU06619.1	hypothetical protein BC332_23108 [Capsicum chinense]	sp|P0DO05|9DC1_SOLPI;	Receptor-like protein 9DC1 OS=Solanum pimpinellifolium OX=4084 GN=9DC1 PE=3 SV=1;	PF13855.6;PF12799.7	LRR_8;LRR_4	Leucine rich repeat;Leucine Rich repeats
Soltu.DM.01G004030	hypothetical protein	5.94	6.32	11.66	6.5	10.51	4.96	7.97333	7.32333	------	------	------	------	------	------	COG4886	S:Function unknown	------	------	------	------	PF01535.20	PPR	PPR repeat
Soltu.DM.01G004040	Protein kinase family protein with leucine-rich repeat domain	15.94	15.23	45.99	17.01	38.16	19.52	25.72	24.8967	GO:001602	CC:integral component of membrane;	------	------	------	------	COG4886	S:Function unknown	XP_015161159.1	PREDICTED: receptor-like protein 12 isoform X2 [Solanum tuberosum]	sp|Q40235|CF9_SOLPI;	Receptor-like protein Cf-9 OS=Solanum pimpinellifolium OX=4084 GN=CF-9 PE=1 SV=1;	PF13855.6;PF12799.7	LRR_8;LRR_4	Leucine rich repeat;Leucine Rich repeats
Soltu.DM.01G004060	receptor like protein	16.27	16.77	59.66	17.97	32.77	21.68	30.9	24.14	GO:001602	CC:integral component of membrane;	------	------	------	------	COG4886	S:Function unknown	CAA05276.1	Hcr9-9E [Solanum pimpinellifolium]	sp|O49879|CF0_SOLLC;	Receptor-like protein Cf-9 homolog OS=Solanum lycopersicum OX=4081 GN=HCR9-0 PE=2 SV=2;	PF13855.6;PF12799.7;PF00560.33	LRR_8;LRR_4;LRR_1	Leucine rich repeat;Leucine Rich repeats;Leucine Rich Repeat
Soltu.DM.01G004070	hypothetical protein	0	0	0	0	0	0	0	0	------	------	------	------	------	------	ENOG410Z7Z7	S:Function unknown	XP_004228660.1	putative pentatricopeptide repeat-containing protein At1g10330 [Solanum lycopersicum]	------	------	------	------	------
Soltu.DM.01G004080	receptor like protein	0	0	0	0	0	0.5	0	0.166667	------	------	------	------	------	------	------	------	------	------	------	------	PF13855.6;PF12799.7;PF13516.6	LRR_8;LRR_4;LRR_6	Leucine rich repeat;Leucine Rich repeats;Leucine Rich repeat
Soltu.DM.01G004090	hypothetical protein	0	0	0	0	0	0	0	0	------	------	------	------	------	------	------	------	------	------	------	------	------	------	------
Soltu.DM.01G004100	receptor like protein	0.06	0	0.06	0.06	0	0	0.04	0.02	GO:001602	CC:integral component of membrane;	------	------	------	------	COG4886	S:Function unknown	AAV33690.1	Hcr9-OR2B [Solanum pimpinellifolium]	sp|O49879|CF0_SOLLC;	Receptor-like protein Cf-9 homolog OS=Solanum lycopersicum OX=4081 GN=HCR9-0 PE=2 SV=2;	PF13855.6;PF12799.7;PF00560.33	LRR_8;LRR_4;LRR_1	Leucine rich repeat;Leucine Rich repeats;Leucine Rich Repeat
Soltu.DM.01G004110	receptor like protein	1.39	1.86	2.47	1.26	2.22	2.01	1.90667	1.83	GO:0016021;GO:001630	CC:integral component of membrane;MF:kinase activity;	------	------	------	------	COG4886	S:Function unknown	XP_015161159.1	PREDICTED: receptor-like protein 12 isoform X2 [Solanum tuberosum]	sp|P0DO05|9DC1_SOLPI;	Receptor-like protein 9DC1 OS=Solanum pimpinellifolium OX=4084 GN=9DC1 PE=3 SV=1;	PF13855.6;PF12799.7;PF00560.33;PF13516.6	LRR_8;LRR_4;LRR_1;LRR_6	Leucine rich repeat;Leucine Rich repeats;Leucine Rich Repeat;Leucine Rich repeat
Soltu.DM.01G004120	Leucine-rich receptor-like protein kinase family protein	0	0.09	0.4	0	0	0	0.163333	0	GO:001602	CC:integral component of membrane;	------	------	------	------	COG4886	S:Function unknown	XP_015161159.1	PREDICTED: receptor-like protein 12 isoform X2 [Solanum tuberosum]	sp|O49879|CF0_SOLLC;	Receptor-like protein Cf-9 homolog OS=Solanum lycopersicum OX=4081 GN=HCR9-0 PE=2 SV=2;	PF13855.6;PF12799.7	LRR_8;LRR_4	Leucine rich repeat;Leucine Rich repeats
Soltu.DM.01G004140	receptor like protein	0.21	0	0	0	0	0.12	0.07	0.04	GO:001602	CC:integral component of membrane;	------	------	------	------	COG4886	S:Function unknown	PHT53411.1	hypothetical protein CQW23_07873 [Capsicum baccatum]	sp|P0DO05|9DC1_SOLPI;	Receptor-like protein 9DC1 OS=Solanum pimpinellifolium OX=4084 GN=9DC1 PE=3 SV=1;	PF12799.7;PF13855.6	LRR_4;LRR_8	Leucine Rich repeats;Leucine rich repeat
Soltu.DM.01G004150	receptor like protein	0.69	0.4	0	0.44	0.16	1.03	0.363333	0.543333	GO:001602	CC:integral component of membrane;	------	------	------	------	COG4886	S:Function unknown	XP_006367796.1	PREDICTED: receptor-like protein 12 isoform X1 [Solanum tuberosum]	sp|O49879|CF0_SOLLC;	Receptor-like protein Cf-9 homolog OS=Solanum lycopersicum OX=4081 GN=HCR9-0 PE=2 SV=2;	PF13855.6;PF12799.7	LRR_8;LRR_4	Leucine rich repeat;Leucine Rich repeats
Soltu.DM.01G004170	receptor like protein	0	1	0	0	0	0	0.333333	0	GO:001602	CC:integral component of membrane;	------	------	------	------	COG4886	S:Function unknown	XP_015161429.1	PREDICTED: receptor-like protein 12 [Solanum tuberosum]	sp|P0DO05|9DC1_SOLPI;	Receptor-like protein 9DC1 OS=Solanum pimpinellifolium OX=4084 GN=9DC1 PE=3 SV=1;	PF13855.6;PF12799.7	LRR_8;LRR_4	Leucine rich repeat;Leucine Rich repeats
Soltu.DM.01G004190	receptor like protein	3.24	4.58	9.05	0.16	17.03	9.5	5.62333	8.89667	GO:001602	CC:integral component of membrane;	------	------	------	------	COG4886	S:Function unknown	XP_027769840.1	receptor-like protein Cf-9 homolog [Solanum pennellii]	sp|O49879|CF0_SOLLC;	Receptor-like protein Cf-9 homolog OS=Solanum lycopersicum OX=4081 GN=HCR9-0 PE=2 SV=2;	PF13855.6;PF12799.7;PF00560.33	LRR_8;LRR_4;LRR_1	Leucine rich repeat;Leucine Rich repeats;Leucine Rich Repeat
Soltu.DM.01G004200	receptor like protein	0.5	0.55	1.52	0.37	1.03	0.51	0.856667	0.636667	GO:0048544;GO:0016021;GO:0004713;GO:000552	BP:recognition of pollen;CC:integral component of membrane;MF:protein tyrosine kinase activity;MF:ATP binding;	------	------	------	------	COG4886	S:Function unknown	PHU08840.1	hypothetical protein BC332_20700 [Capsicum chinense]	sp|P0DO05|9DC1_SOLPI;	Receptor-like protein 9DC1 OS=Solanum pimpinellifolium OX=4084 GN=9DC1 PE=3 SV=1;	PF13855.6;PF12799.7	LRR_8;LRR_4	Leucine rich repeat;Leucine Rich repeats
Soltu.DM.01G004220	receptor like protein	3.27	2.81	6.32	3.22	4.55	4.08	4.13333	3.95	GO:001602	CC:integral component of membrane;	------	------	------	------	COG4886	S:Function unknown	TMW83583.1	hypothetical protein EJD97_001272, partial [Solanum chilense]	sp|O49879|CF0_SOLLC;	Receptor-like protein Cf-9 homolog OS=Solanum lycopersicum OX=4081 GN=HCR9-0 PE=2 SV=2;	PF13855.6;PF12799.7;PF08263.12	LRR_8;LRR_4;LRRNT_2	Leucine rich repeat;Leucine Rich repeats;Leucine rich repeat N-terminal domain
Soltu.DM.01G004240	receptor like protein	13.12	11.7	40.22	12.88	19.45	13.82	21.68	15.3833	GO:001602	CC:integral component of membrane;	------	------	------	------	COG4886	S:Function unknown	CAA05276.1	Hcr9-9E [Solanum pimpinellifolium]	sp|O49879|CF0_SOLLC;	Receptor-like protein Cf-9 homolog OS=Solanum lycopersicum OX=4081 GN=HCR9-0 PE=2 SV=2;	PF13855.6;PF12799.7	LRR_8;LRR_4	Leucine rich repeat;Leucine Rich repeats
Soltu.DM.01G004250	hypothetical protein	0	0	0	0	0	0	0	0	------	------	------	------	------	------	ENOG410Z7Z7	S:Function unknown	XP_004228660.1	putative pentatricopeptide repeat-containing protein At1g10330 [Solanum lycopersicum]	------	------	------	------	------
Soltu.DM.01G004270	hypothetical protein	0	0	0	0	0	0	0	0	------	------	------	------	------	------	------	------	------	------	------	------	------	------	------
Soltu.DM.01G004280	receptor like protein	0.13	1.04	2.18	0.53	1.83	0.82	1.11667	1.06	GO:0015074;GO:0016021;GO:000367	BP:DNA integration;CC:integral component of membrane;MF:nucleic acid binding;	------	------	------	------	COG4886	S:Function unknown	TMW81692.1	hypothetical protein EJD97_008339 [Solanum chilense]	sp|Q5MR23|9DC3_SOLPI;	Receptor-like protein 9DC3 OS=Solanum pimpinellifolium OX=4084 GN=9DC3 PE=3 SV=1;	PF13855.6;PF12799.7;PF00560.33	LRR_8;LRR_4;LRR_1	Leucine rich repeat;Leucine Rich repeats;Leucine Rich Repeat
Soltu.DM.01G004290	receptor like protein	6.88	8.93	32.95	12.2	29.23	10.2	16.2533	17.21	GO:001602	CC:integral component of membrane;	------	------	------	------	COG4886	S:Function unknown	AAV33690.1	Hcr9-OR2B [Solanum pimpinellifolium]	sp|O49879|CF0_SOLLC;	Receptor-like protein Cf-9 homolog OS=Solanum lycopersicum OX=4081 GN=HCR9-0 PE=2 SV=2;	PF13855.6;PF12799.7	LRR_8;LRR_4	Leucine rich repeat;Leucine Rich repeats
Soltu.DM.01G004300	receptor like protein	0.74	0.47	0.26	0.57	0.19	0.72	0.49	0.493333	GO:0048544;GO:0016021;GO:0016301;GO:0004713;GO:000552	BP:recognition of pollen;CC:integral component of membrane;MF:kinase activity;MF:protein tyrosine kinase activity;MF:ATP binding;	K13470	CF4	map04626	Plant-pathogen interaction	COG4886	S:Function unknown	XP_015161159.1	PREDICTED: receptor-like protein 12 isoform X2 [Solanum tuberosum]	sp|P0DO05|9DC1_SOLPI;	Receptor-like protein 9DC1 OS=Solanum pimpinellifolium OX=4084 GN=9DC1 PE=3 SV=1;	PF13855.6;PF12799.7	LRR_8;LRR_4	Leucine rich repeat;Leucine Rich repeats
Soltu.DM.01G004320	Tetratricopeptide repeat (TPR)-like superfamily protein	0	0	0	0	0	0	0	0	------	------	------	------	------	------	ENOG410Z7Z7	S:Function unknown	PHT93811.1	hypothetical protein T459_01693, partial [Capsicum annuum]	sp|Q9SY75|PPR30_ARATH;	Putative pentatricopeptide repeat-containing protein At1g10330 OS=Arabidopsis thaliana OX=3702 GN=PCMP-E71 PE=3 SV=1;	------	------	------
Soltu.DM.01G004330	receptor like protein	0	0	0	0	0	0	0	0	GO:001602	CC:integral component of membrane;	------	------	------	------	COG4886	S:Function unknown	PHT53411.1	hypothetical protein CQW23_07873 [Capsicum baccatum]	sp|P0DO05|9DC1_SOLPI;	Receptor-like protein 9DC1 OS=Solanum pimpinellifolium OX=4084 GN=9DC1 PE=3 SV=1;	PF12799.7;PF13855.6	LRR_4;LRR_8	Leucine Rich repeats;Leucine rich repeat
Soltu.DM.01G004340	receptor like protein	0	0.41	2.55	0.47	1.56	0	0.986667	0.676667	GO:001602	CC:integral component of membrane;	------	------	------	------	COG4886	S:Function unknown	XP_006367796.1	PREDICTED: receptor-like protein 12 isoform X1 [Solanum tuberosum]	sp|O49879|CF0_SOLLC;	Receptor-like protein Cf-9 homolog OS=Solanum lycopersicum OX=4081 GN=HCR9-0 PE=2 SV=2;	PF13855.6;PF12799.7	LRR_8;LRR_4	Leucine rich repeat;Leucine Rich repeats
Soltu.DM.01G004360	receptor like protein	0	0.04	0.61	0	0	0.24	0.216667	0.08	GO:0048544;GO:0016021;GO:0004713;GO:000552	BP:recognition of pollen;CC:integral component of membrane;MF:protein tyrosine kinase activity;MF:ATP binding;	------	------	------	------	COG4886	S:Function unknown	PHT65344.1	hypothetical protein T459_29769 [Capsicum annuum]	sp|P0DO05|9DC1_SOLPI;	Receptor-like protein 9DC1 OS=Solanum pimpinellifolium OX=4084 GN=9DC1 PE=3 SV=1;	PF13855.6;PF12799.7;PF00560.33	LRR_8;LRR_4;LRR_1	Leucine rich repeat;Leucine Rich repeats;Leucine Rich Repeat
Soltu.DM.01G004370	Leucine-rich receptor-like protein kinase family protein	1.56	0.82	1.5	1.01	2.51	1.33	1.29333	1.61667	GO:001602	CC:integral component of membrane;	------	------	------	------	COG4886	S:Function unknown	XP_015161159.1	PREDICTED: receptor-like protein 12 isoform X2 [Solanum tuberosum]	sp|O49879|CF0_SOLLC;	Receptor-like protein Cf-9 homolog OS=Solanum lycopersicum OX=4081 GN=HCR9-0 PE=2 SV=2;	PF13855.6;PF12799.7	LRR_8;LRR_4	Leucine rich repeat;Leucine Rich repeats
Soltu.DM.01G004380	receptor like protein	0	0	0	0	0	0	0	0	GO:0048544;GO:0016021;GO:0004713;GO:000552	BP:recognition of pollen;CC:integral component of membrane;MF:protein tyrosine kinase activity;MF:ATP binding;	------	------	------	------	COG4886	S:Function unknown	XP_015161159.1	PREDICTED: receptor-like protein 12 isoform X2 [Solanum tuberosum]	sp|P0DO05|9DC1_SOLPI;	Receptor-like protein 9DC1 OS=Solanum pimpinellifolium OX=4084 GN=9DC1 PE=3 SV=1;	PF13855.6;PF12799.7	LRR_8;LRR_4	Leucine rich repeat;Leucine Rich repeats
Soltu.DM.01G004390	Leucine-rich receptor-like protein kinase family protein	12.55	12.49	56.85	21.31	25.38	13.21	27.2967	19.9667	GO:001602	CC:integral component of membrane;	------	------	------	------	COG4886	S:Function unknown	TMW83583.1	hypothetical protein EJD97_001272, partial [Solanum chilense]	sp|O49879|CF0_SOLLC;	Receptor-like protein Cf-9 homolog OS=Solanum lycopersicum OX=4081 GN=HCR9-0 PE=2 SV=2;	PF13855.6;PF12799.7	LRR_8;LRR_4	Leucine rich repeat;Leucine Rich repeats
Soltu.DM.01G004410	receptor like protein	2.8	1.98	9.08	3.43	8.24	2.53	4.62	4.73333	GO:001602	CC:integral component of membrane;	------	------	------	------	COG4886	S:Function unknown	AAV33690.1	Hcr9-OR2B [Solanum pimpinellifolium]	sp|O49879|CF0_SOLLC;	Receptor-like protein Cf-9 homolog OS=Solanum lycopersicum OX=4081 GN=HCR9-0 PE=2 SV=2;	PF13855.6;PF12799.7;PF08263.12	LRR_8;LRR_4;LRRNT_2	Leucine rich repeat;Leucine Rich repeats;Leucine rich repeat N-terminal domain
Soltu.DM.01G004420	hypothetical protein	0	0	0	0	0	0	0	0	------	------	------	------	------	------	ENOG410Z7Z7	S:Function unknown	XP_004228660.1	putative pentatricopeptide repeat-containing protein At1g10330 [Solanum lycopersicum]	------	------	------	------	------
Soltu.DM.01G004430	Leucine-rich repeat (LRR) family protein	1.36	4.4	2.77	2.68	6.75	2.32	2.84333	3.91667	GO:0015074;GO:0048544;GO:0016021;GO:0004713;GO:0003676;GO:000552	BP:DNA integration;BP:recognition of pollen;CC:integral component of membrane;MF:protein tyrosine kinase activity;MF:nucleic acid binding;MF:ATP binding;	------	------	------	------	COG4886	S:Function unknown	XP_015161159.1	PREDICTED: receptor-like protein 12 isoform X2 [Solanum tuberosum]	sp|O49879|CF0_SOLLC;	Receptor-like protein Cf-9 homolog OS=Solanum lycopersicum OX=4081 GN=HCR9-0 PE=2 SV=2;	PF13855.6;PF12799.7;PF13516.6	LRR_8;LRR_4;LRR_6	Leucine rich repeat;Leucine Rich repeats;Leucine Rich repeat
Soltu.DM.01G004440	hypothetical protein	0	0	0.77	0	0.15	0	0.256667	0.05	------	------	------	------	------	------	------	------	------	------	------	------	------	------	------
Soltu.DM.01G004450	receptor like protein	0.89	1.24	3.65	1.41	2.43	1.14	1.92667	1.66	GO:001602	CC:integral component of membrane;	------	------	------	------	COG4886	S:Function unknown	AAV33691.1	Hcr9-OR2C [Solanum pimpinellifolium]	sp|O49879|CF0_SOLLC;	Receptor-like protein Cf-9 homolog OS=Solanum lycopersicum OX=4081 GN=HCR9-0 PE=2 SV=2;	PF13855.6;PF12799.7;PF00560.33	LRR_8;LRR_4;LRR_1	Leucine rich repeat;Leucine Rich repeats;Leucine Rich Repeat
Soltu.DM.01G004460	receptor like protein	0.97	1.38	2.44	1.46	2.09	1.51	1.59667	1.68667	GO:001602	CC:integral component of membrane;	------	------	------	------	COG4886	S:Function unknown	AAV33691.1	Hcr9-OR2C [Solanum pimpinellifolium]	sp|O49879|CF0_SOLLC;	Receptor-like protein Cf-9 homolog OS=Solanum lycopersicum OX=4081 GN=HCR9-0 PE=2 SV=2;	PF13855.6;PF12799.7	LRR_8;LRR_4	Leucine rich repeat;Leucine Rich repeats
Soltu.DM.01G004470	receptor like protein	1.63	1.93	4.44	1.75	5.17	2.61	2.66667	3.17667	GO:0016021;GO:001630	CC:integral component of membrane;MF:kinase activity;	K13446;K13470	CF9;CF4	map04626	Plant-pathogen interaction	COG4886	S:Function unknown	AAV33690.1	Hcr9-OR2B [Solanum pimpinellifolium]	sp|P0DO05|9DC1_SOLPI;	Receptor-like protein 9DC1 OS=Solanum pimpinellifolium OX=4084 GN=9DC1 PE=3 SV=1;	PF13855.6;PF12799.7	LRR_8;LRR_4	Leucine rich repeat;Leucine Rich repeats
Soltu.DM.01G004490	receptor like protein	0.4	0.27	0.92	0.14	0.6	0.31	0.53	0.35	GO:0015074;GO:0016021;GO:0016301;GO:000367	BP:DNA integration;CC:integral component of membrane;MF:kinase activity;MF:nucleic acid binding;	------	------	------	------	COG4886	S:Function unknown	XP_015161159.1	PREDICTED: receptor-like protein 12 isoform X2 [Solanum tuberosum]	sp|O49879|CF0_SOLLC;	Receptor-like protein Cf-9 homolog OS=Solanum lycopersicum OX=4081 GN=HCR9-0 PE=2 SV=2;	PF13855.6;PF12799.7;PF13516.6	LRR_8;LRR_4;LRR_6	Leucine rich repeat;Leucine Rich repeats;Leucine Rich repeat
Soltu.DM.01G004500	receptor like protein	0	0.24	0	0.53	0.54	0.8	0.08	0.623333	GO:001602	CC:integral component of membrane;	------	------	------	------	COG4886	S:Function unknown	AAV33690.1	Hcr9-OR2B [Solanum pimpinellifolium]	sp|O49879|CF0_SOLLC;	Receptor-like protein Cf-9 homolog OS=Solanum lycopersicum OX=4081 GN=HCR9-0 PE=2 SV=2;	PF13855.6;PF12799.7	LRR_8;LRR_4	Leucine rich repeat;Leucine Rich repeats
Soltu.DM.01G004510	Leucine-rich receptor-like protein kinase family protein	31.33	33.17	50.76	27.61	39.93	37.61	38.42	35.05	GO:001602	CC:integral component of membrane;	------	------	------	------	COG4886	S:Function unknown	XP_006367796.1	PREDICTED: receptor-like protein 12 isoform X1 [Solanum tuberosum]	sp|P0DO05|9DC1_SOLPI;	Receptor-like protein 9DC1 OS=Solanum pimpinellifolium OX=4084 GN=9DC1 PE=3 SV=1;	PF13855.6;PF12799.7	LRR_8;LRR_4	Leucine rich repeat;Leucine Rich repeats
Soltu.DM.01G004520	receptor like protein	1.54	1.52	7.95	2.03	4.79	2.42	3.67	3.08	GO:0015074;GO:0016021;GO:000367	BP:DNA integration;CC:integral component of membrane;MF:nucleic acid binding;	------	------	------	------	COG4886	S:Function unknown	XP_015161159.1	PREDICTED: receptor-like protein 12 isoform X2 [Solanum tuberosum]	sp|O49879|CF0_SOLLC;	Receptor-like protein Cf-9 homolog OS=Solanum lycopersicum OX=4081 GN=HCR9-0 PE=2 SV=2;	PF13855.6;PF12799.7;PF00560.33	LRR_8;LRR_4;LRR_1	Leucine rich repeat;Leucine Rich repeats;Leucine Rich Repeat
Soltu.DM.01G004530	receptor like protein	16.73	11.05	83.36	25.43	54.8	21.39	37.0467	33.8733	GO:001602	CC:integral component of membrane;	------	------	------	------	COG4886	S:Function unknown	XP_015161159.1	PREDICTED: receptor-like protein 12 isoform X2 [Solanum tuberosum]	sp|O49879|CF0_SOLLC;	Receptor-like protein Cf-9 homolog OS=Solanum lycopersicum OX=4081 GN=HCR9-0 PE=2 SV=2;	PF13855.6;PF12799.7;PF00560.33	LRR_8;LRR_4;LRR_1	Leucine rich repeat;Leucine Rich repeats;Leucine Rich Repeat
Soltu.DM.01G004540	MATE efflux family protein	0	0	0	0	0	0	0	0	GO:0010044;GO:0016021;GO:0015297;GO:0015137;GO:001523	BP:response to aluminum ion;CC:integral component of membrane;MF:antiporter activity;MF:citrate transmembrane transporter activity;MF:drug transmembrane transporter activity;	------	------	------	------	COG0534	V:Defense mechanisms	XP_006366538.1	PREDICTED: protein DETOXIFICATION 42-like [Solanum tuberosum]	sp|Q9SYD6|DTX42_ARATH;	Protein DETOXIFICATION 42 OS=Arabidopsis thaliana OX=3702 GN=DTX42 PE=2 SV=2;	PF01554.18;PF14667.6	MatE;Polysacc_synt_C	MatE;Polysaccharide biosynthesis C-terminal domain
Soltu.DM.01G004560	conserved hypothetical protein	2.59	4.47	3.62	3.08	3.11	3.27	3.56	3.15333	------	------	------	------	------	------	ENOG410Y6KP	S:Function unknown	XP_015160393.1	PREDICTED: uncharacterized protein LOC102594544 [Solanum tuberosum]	------	------	------	------	------
Soltu.DM.01G004570	calcium-dependent protein kinase	13.44	16.12	19.82	16.38	14.35	12.52	16.46	14.4167	GO:0018105;GO:0009738;GO:0035556;GO:0046777;GO:0005737;GO:0005634;GO:0005886;GO:0004683;GO:0009931;GO:0005516;GO:0004672;GO:0005524;GO:000550	BP:peptidyl-serine phosphorylation;BP:abscisic acid-activated signaling pathway;BP:intracellular signal transduction;BP:protein autophosphorylation;CC:cytoplasm;CC:nucleus;CC:plasma membrane;MF:calmodulin-dependent protein kinase activity;MF:calcium-dependent protein serine/threonine kinase activity;MF:calmodulin binding;MF:protein kinase activity;MF:ATP binding;MF:calcium ion binding;	K13412	CPK	map04626	Plant-pathogen interaction	ENOG410XRMJ	T:Signal transduction mechanisms	XP_006366539.1	PREDICTED: calcium-dependent protein kinase 8-like [Solanum tuberosum]	sp|Q42438|CDPK8_ARATH;	Calcium-dependent protein kinase 8 OS=Arabidopsis thaliana OX=3702 GN=CPK8 PE=1 SV=1;	PF00069.25;PF00036.32;PF13499.6;PF07714.17;PF13405.6;PF13202.6;PF13833.6;PF14531.6;PF14658.6;PF06293.14	Pkinase;EF-hand_1;EF-hand_7;Pkinase_Tyr;EF-hand_6;EF-hand_5;EF-hand_8;Kinase-like;EF-hand_9;Kdo	Protein kinase domain;EF hand;EF-hand domain pair;Protein tyrosine kinase;EF-hand domain;EF hand;EF-hand domain pair;Kinase-like;EF-hand domain;Lipopolysaccharide kinase
Soltu.DM.01G004620	mitochondrial ferredoxin	16.34	9.64	10.83	14.91	18.44	11.69	12.27	15.0133	GO:0051537;GO:000905	MF:2 iron, 2 sulfur cluster binding;MF:electron carrier activity;	------	------	------	------	COG0633	C:Energy production and conversion	XP_006366548.1	PREDICTED: adrenodoxin-like protein 2, mitochondrial [Solanum tuberosum]	sp|Q8S904|MFDX2_ARATH;	Adrenodoxin-like protein 2, mitochondrial OS=Arabidopsis thaliana OX=3702 GN=MFDX2 PE=2 SV=1;	PF00111.27	Fer2	2Fe-2S iron-sulfur cluster binding domain
Soltu.DM.01G004630	Tetratricopeptide repeat (TPR)-like superfamily protein	13.83	20.79	16.82	23.02	11.97	15.48	17.1467	16.8233	GO:0009451;GO:0015031;GO:0043231;GO:0030176;GO:0004519;GO:000372	BP:RNA modification;BP:protein transport;CC:intracellular membrane-bounded organelle;CC:integral component of endoplasmic reticulum membrane;MF:endonuclease activity;MF:RNA binding;	K12275	SEC62	map03060;map04141	Protein export;Protein processing in endoplasmic reticulum	ENOG410Z7Z7;COG5232	S:Function unknown;U:Intracellular trafficking, secretion, and vesicular transport	XP_015160404.1	PREDICTED: pentatricopeptide repeat-containing protein At2g01390-like [Solanum tuberosum]	sp|Q9ZU29|PP139_ARATH;	Pentatricopeptide repeat-containing protein At2g01390 OS=Arabidopsis thaliana OX=3702 GN=At2g01390/At2g01380 PE=2 SV=2;	PF13041.6;PF01535.20;PF13812.6;PF12854.7;PF17177.4;PF03839.16	PPR_2;PPR;PPR_3;PPR_1;PPR_long;Sec62	PPR repeat family;PPR repeat;Pentatricopeptide repeat domain;PPR repeat;Pentacotripeptide-repeat region of PRORP;Translocation protein Sec62
Soltu.DM.01G004640	translocation protein-related	0	0	0	0	0.22	0	0	0.073333	GO:0015031;GO:003017	BP:protein transport;CC:integral component of endoplasmic reticulum membrane;	K12275	SEC62	map03060;map04141	Protein export;Protein processing in endoplasmic reticulum	COG5232	U:Intracellular trafficking, secretion, and vesicular transport	XP_006366540.1	PREDICTED: uncharacterized protein LOC102595104 [Solanum tuberosum]	------	------	PF03839.16	Sec62	Translocation protein Sec62
Soltu.DM.01G004650	nuclear factor Y, subunit A1	3.97	7.35	7.39	5.57	5.67	5.69	6.23667	5.64333	GO:0016602;GO:0003700;GO:000367	CC:CCAAT-binding factor complex;MF:transcription factor activity, sequence-specific DNA binding;MF:DNA binding;	K08064	NFYA	------	------	COG5224	K:Transcription	XP_006366543.1	PREDICTED: nuclear transcription factor Y subunit A-1-like [Solanum tuberosum]	sp|Q9LXV5|NFYA1_ARATH;	Nuclear transcription factor Y subunit A-1 OS=Arabidopsis thaliana OX=3702 GN=NFYA1 PE=2 SV=1;	PF02045.15	CBFB_NFYA	CCAAT-binding transcription factor
Soltu.DM.01G004670	hypothetical protein	0	0	0	0	0	0	0	0	------	------	------	------	------	------	------	------	------	------	------	------	------	------	------
Soltu.DM.01G004690	Protein kinase superfamily protein	0.46	0.35	1.52	0.29	3.38	0.82	0.776667	1.49667	GO:0016021;GO:0030247;GO:0005524;GO:000467	CC:integral component of membrane;MF:polysaccharide binding;MF:ATP binding;MF:protein kinase activity;	K04733	IRAK4	------	------	COG0515	T:Signal transduction mechanisms	XP_015161331.1	PREDICTED: probable receptor-like protein kinase At1g67000, partial [Solanum tuberosum]	sp|P93604|LRK10_WHEAT;	Rust resistance kinase Lr10 OS=Triticum aestivum OX=4565 GN=LRK10 PE=2 SV=1;	PF13947.6;PF00069.25;PF07714.17	GUB_WAK_bind;Pkinase;Pkinase_Tyr	Wall-associated receptor kinase galacturonan-binding;Protein kinase domain;Protein tyrosine kinase
Soltu.DM.01G004700	Protein kinase superfamily protein	0.91	1.44	1.74	0.57	1.97	0.83	1.36333	1.12333	GO:0016021;GO:0030247;GO:0005524;GO:000467	CC:integral component of membrane;MF:polysaccharide binding;MF:ATP binding;MF:protein kinase activity;	K04733	IRAK4	------	------	COG0515	T:Signal transduction mechanisms	XP_015160396.1	PREDICTED: glycerophosphodiester phosphodiesterase protein kinase domain-containing GDPDL2-like, partial [Solanum tuberosum]	sp|P93604|LRK10_WHEAT;	Rust resistance kinase Lr10 OS=Triticum aestivum OX=4565 GN=LRK10 PE=2 SV=1;	PF00069.25;PF07714.17	Pkinase;Pkinase_Tyr	Protein kinase domain;Protein tyrosine kinase
Soltu.DM.01G004710	homolog of X-ray repair cross complementing 2 (XRCC2)	0.91	3.21	2.55	3.23	4.92	4.75	2.22333	4.3	GO:0007131;GO:0010212;GO:0000724;GO:0006312;GO:0000707;GO:0042148;GO:0033063;GO:0005657;GO:0008094;GO:0000400;GO:0000150;GO:0003690;GO:000369	BP:reciprocal meiotic recombination;BP:response to ionizing radiation;BP:double-strand break repair via homologous recombination;BP:mitotic recombination;BP:meiotic DNA recombinase assembly;BP:strand invasion;CC:Rad51B-Rad51C-Rad51D-XRCC2 complex;CC:replication fork;MF:DNA-dependent ATPase activity;MF:four-way junction DNA binding;MF:recombinase activity;MF:double-stranded DNA binding;MF:single-s…	K10879	XRCC2	map03440	Homologous recombination	ENOG4112B2N	L:Replication, recombination and repair	XP_015160397.1	PREDICTED: DNA repair protein XRCC2 homolog isoform X1 [Solanum tuberosum]	sp|Q682D3|XRCC2_ARATH;	DNA repair protein XRCC2 homolog OS=Arabidopsis thaliana OX=3702 GN=XRCC2 PE=2 SV=2;	------	------	------
Soltu.DM.01G004720	homolog of X-ray repair cross complementing 2 (XRCC2)	1.25	1.5	2.22	1.94	1.51	1.85	1.65667	1.76667	GO:0007131;GO:0010212;GO:0000724;GO:0006312;GO:0000707;GO:0042148;GO:0033063;GO:0005657;GO:0008094;GO:0000400;GO:0000150;GO:0003690;GO:000369	BP:reciprocal meiotic recombination;BP:response to ionizing radiation;BP:double-strand break repair via homologous recombination;BP:mitotic recombination;BP:meiotic DNA recombinase assembly;BP:strand invasion;CC:Rad51B-Rad51C-Rad51D-XRCC2 complex;CC:replication fork;MF:DNA-dependent ATPase activity;MF:four-way junction DNA binding;MF:recombinase activity;MF:double-stranded DNA binding;MF:single-s…	K10879	XRCC2	map03440	Homologous recombination	ENOG4112B2N	L:Replication, recombination and repair	XP_015159999.1	PREDICTED: DNA repair protein XRCC2 homolog isoform X4 [Solanum tuberosum]	sp|Q682D3|XRCC2_ARATH;	DNA repair protein XRCC2 homolog OS=Arabidopsis thaliana OX=3702 GN=XRCC2 PE=2 SV=2;	------	------	------
Soltu.DM.01G004730	Protein kinase superfamily protein	3.53	3.89	6.38	2.4	8.54	3.52	4.6	4.82	GO:0016021;GO:0030247;GO:0005524;GO:000467	CC:integral component of membrane;MF:polysaccharide binding;MF:ATP binding;MF:protein kinase activity;	K04733	IRAK4	------	------	COG0515	T:Signal transduction mechanisms	XP_006368004.1	PREDICTED: probable receptor-like protein kinase At1g67000 [Solanum tuberosum]	sp|P93604|LRK10_WHEAT;	Rust resistance kinase Lr10 OS=Triticum aestivum OX=4565 GN=LRK10 PE=2 SV=1;	PF00069.25;PF07714.17;PF13947.6	Pkinase;Pkinase_Tyr;GUB_WAK_bind	Protein kinase domain;Protein tyrosine kinase;Wall-associated receptor kinase galacturonan-binding
Soltu.DM.01G004740	Protein kinase superfamily protein	1.33	2.85	5.59	1.42	7.23	3.9	3.25667	4.18333	GO:0016021;GO:0030247;GO:0005524;GO:000467	CC:integral component of membrane;MF:polysaccharide binding;MF:ATP binding;MF:protein kinase activity;	K04733	IRAK4	------	------	COG0515	T:Signal transduction mechanisms	TMW92553.1	hypothetical protein EJD97_012869 [Solanum chilense]	sp|P93604|LRK10_WHEAT;	Rust resistance kinase Lr10 OS=Triticum aestivum OX=4565 GN=LRK10 PE=2 SV=1;	PF00069.25;PF07714.17;PF13947.6	Pkinase;Pkinase_Tyr;GUB_WAK_bind	Protein kinase domain;Protein tyrosine kinase;Wall-associated receptor kinase galacturonan-binding
Soltu.DM.01G004750	homolog of X-ray repair cross complementing 2 (XRCC2)	0	0.27	0	0	0	0	0.09	0	GO:0007131;GO:0010212;GO:0000724;GO:0006312;GO:0000707;GO:0042148;GO:0033063;GO:0005657;GO:0008094;GO:0000400;GO:0000150;GO:0003690;GO:000369	BP:reciprocal meiotic recombination;BP:response to ionizing radiation;BP:double-strand break repair via homologous recombination;BP:mitotic recombination;BP:meiotic DNA recombinase assembly;BP:strand invasion;CC:Rad51B-Rad51C-Rad51D-XRCC2 complex;CC:replication fork;MF:DNA-dependent ATPase activity;MF:four-way junction DNA binding;MF:recombinase activity;MF:double-stranded DNA binding;MF:single-s…	K10879	XRCC2	map03440	Homologous recombination	ENOG4112B2N	L:Replication, recombination and repair	XP_015160397.1	PREDICTED: DNA repair protein XRCC2 homolog isoform X1 [Solanum tuberosum]	sp|Q682D3|XRCC2_ARATH;	DNA repair protein XRCC2 homolog OS=Arabidopsis thaliana OX=3702 GN=XRCC2 PE=2 SV=2;	------	------	------
Soltu.DM.01G004760	homolog of X-ray repair cross complementing 2 (XRCC2)	6.02	6.51	8.95	7.45	16.21	7.53	7.16	10.3967	GO:0007131;GO:0010212;GO:0000724;GO:0006312;GO:0000707;GO:0042148;GO:0033063;GO:0005657;GO:0008094;GO:0000400;GO:0000150;GO:0003690;GO:000369	BP:reciprocal meiotic recombination;BP:response to ionizing radiation;BP:double-strand break repair via homologous recombination;BP:mitotic recombination;BP:meiotic DNA recombinase assembly;BP:strand invasion;CC:Rad51B-Rad51C-Rad51D-XRCC2 complex;CC:replication fork;MF:DNA-dependent ATPase activity;MF:four-way junction DNA binding;MF:recombinase activity;MF:double-stranded DNA binding;MF:single-s…	K10879	XRCC2	map03440	Homologous recombination	ENOG4112B2N	L:Replication, recombination and repair	XP_015068556.1	DNA repair protein XRCC2 homolog isoform X1 [Solanum pennellii]	sp|Q682D3|XRCC2_ARATH;	DNA repair protein XRCC2 homolog OS=Arabidopsis thaliana OX=3702 GN=XRCC2 PE=2 SV=2;	------	------	------
Soltu.DM.01G004770	hypothetical protein	0	0	0	0	0	0	0	0	------	------	------	------	------	------	------	------	------	------	------	------	------	------	------
Soltu.DM.01G004780	Protein kinase superfamily protein	1.69	1.43	3.87	2.29	6.09	2.04	2.33	3.47333	GO:0016021;GO:0030247;GO:0005524;GO:000467	CC:integral component of membrane;MF:polysaccharide binding;MF:ATP binding;MF:protein kinase activity;	K04733	IRAK4	------	------	COG0515	T:Signal transduction mechanisms	XP_006368004.1	PREDICTED: probable receptor-like protein kinase At1g67000 [Solanum tuberosum]	sp|P93604|LRK10_WHEAT;	Rust resistance kinase Lr10 OS=Triticum aestivum OX=4565 GN=LRK10 PE=2 SV=1;	PF00069.25;PF07714.17;PF13947.6	Pkinase;Pkinase_Tyr;GUB_WAK_bind	Protein kinase domain;Protein tyrosine kinase;Wall-associated receptor kinase galacturonan-binding
Soltu.DM.01G004790	Protein kinase superfamily protein	1.07	1.14	3.15	0.78	5.4	1.73	1.78667	2.63667	GO:0016021;GO:0030247;GO:0005524;GO:000467	CC:integral component of membrane;MF:polysaccharide binding;MF:ATP binding;MF:protein kinase activity;	K04733	IRAK4	------	------	COG0515	T:Signal transduction mechanisms	TMW92553.1	hypothetical protein EJD97_012869 [Solanum chilense]	sp|P93604|LRK10_WHEAT;	Rust resistance kinase Lr10 OS=Triticum aestivum OX=4565 GN=LRK10 PE=2 SV=1;	PF07714.17;PF00069.25	Pkinase_Tyr;Pkinase	Protein tyrosine kinase;Protein kinase domain
Soltu.DM.01G004800	homolog of X-ray repair cross complementing 2 (XRCC2)	2.74	1.54	1.46	1.16	4.01	2.6	1.91333	2.59	GO:0007131;GO:0010212;GO:0000724;GO:0006312;GO:0000707;GO:0042148;GO:0033063;GO:0016021;GO:0005657;GO:0008094;GO:0000400;GO:0000150;GO:0003690;GO:000369	BP:reciprocal meiotic recombination;BP:response to ionizing radiation;BP:double-strand break repair via homologous recombination;BP:mitotic recombination;BP:meiotic DNA recombinase assembly;BP:strand invasion;CC:Rad51B-Rad51C-Rad51D-XRCC2 complex;CC:integral component of membrane;CC:replication fork;MF:DNA-dependent ATPase activity;MF:four-way junction DNA binding;MF:recombinase activity;MF:doubl…	K10879	XRCC2	map03440	Homologous recombination	ENOG4112B2N	L:Replication, recombination and repair	XP_015160397.1	PREDICTED: DNA repair protein XRCC2 homolog isoform X1 [Solanum tuberosum]	sp|Q682D3|XRCC2_ARATH;	DNA repair protein XRCC2 homolog OS=Arabidopsis thaliana OX=3702 GN=XRCC2 PE=2 SV=2;	------	------	------
Soltu.DM.01G004810	homolog of X-ray repair cross complementing 2 (XRCC2)	11.1	6.34	12.48	9.64	19.8	10.8	9.97333	13.4133	GO:0007131;GO:0010212;GO:0000724;GO:0006312;GO:0000707;GO:0042148;GO:0033063;GO:0005657;GO:0008094;GO:0000400;GO:0000150;GO:0003690;GO:000369	BP:reciprocal meiotic recombination;BP:response to ionizing radiation;BP:double-strand break repair via homologous recombination;BP:mitotic recombination;BP:meiotic DNA recombinase assembly;BP:strand invasion;CC:Rad51B-Rad51C-Rad51D-XRCC2 complex;CC:replication fork;MF:DNA-dependent ATPase activity;MF:four-way junction DNA binding;MF:recombinase activity;MF:double-stranded DNA binding;MF:single-s…	K10879	XRCC2	map03440	Homologous recombination	ENOG4112B2N	L:Replication, recombination and repair	XP_015159997.1	PREDICTED: DNA repair protein XRCC2 homolog isoform X2 [Solanum tuberosum]	sp|Q682D3|XRCC2_ARATH;	DNA repair protein XRCC2 homolog OS=Arabidopsis thaliana OX=3702 GN=XRCC2 PE=2 SV=2;	------	------	------
Soltu.DM.01G004820	Protein kinase superfamily protein	1.64	1.96	5.1	1.15	4.77	1.72	2.9	2.54667	GO:0016021;GO:0030247;GO:0005524;GO:000467	CC:integral component of membrane;MF:polysaccharide binding;MF:ATP binding;MF:protein kinase activity;	K04733	IRAK4	------	------	COG0515	T:Signal transduction mechanisms	XP_006368004.1	PREDICTED: probable receptor-like protein kinase At1g67000 [Solanum tuberosum]	sp|P93604|LRK10_WHEAT;	Rust resistance kinase Lr10 OS=Triticum aestivum OX=4565 GN=LRK10 PE=2 SV=1;	PF00069.25;PF07714.17;PF13947.6	Pkinase;Pkinase_Tyr;GUB_WAK_bind	Protein kinase domain;Protein tyrosine kinase;Wall-associated receptor kinase galacturonan-binding
Soltu.DM.01G004830	Protein kinase superfamily protein	1.09	1.32	2.69	1.79	3.29	1.59	1.7	2.22333	GO:0016021;GO:0030247;GO:0005524;GO:000467	CC:integral component of membrane;MF:polysaccharide binding;MF:ATP binding;MF:protein kinase activity;	K04733	IRAK4	------	------	COG0515	T:Signal transduction mechanisms	XP_015160005.1	PREDICTED: glycerophosphodiester phosphodiesterase protein kinase domain-containing GDPDL2-like [Solanum tuberosum]	sp|P93604|LRK10_WHEAT;	Rust resistance kinase Lr10 OS=Triticum aestivum OX=4565 GN=LRK10 PE=2 SV=1;	PF00069.25;PF07714.17;PF13947.6	Pkinase;Pkinase_Tyr;GUB_WAK_bind	Protein kinase domain;Protein tyrosine kinase;Wall-associated receptor kinase galacturonan-binding
Soltu.DM.01G004840	homolog of X-ray repair cross complementing 2 (XRCC2)	1.41	2.22	1.64	0.72	1.98	1.59	1.75667	1.43	GO:0007131;GO:0010212;GO:0000724;GO:0006312;GO:0000707;GO:0042148;GO:0033063;GO:0005657;GO:0008094;GO:0000400;GO:0000150;GO:0003690;GO:000369	BP:reciprocal meiotic recombination;BP:response to ionizing radiation;BP:double-strand break repair via homologous recombination;BP:mitotic recombination;BP:meiotic DNA recombinase assembly;BP:strand invasion;CC:Rad51B-Rad51C-Rad51D-XRCC2 complex;CC:replication fork;MF:DNA-dependent ATPase activity;MF:four-way junction DNA binding;MF:recombinase activity;MF:double-stranded DNA binding;MF:single-s…	K10879	XRCC2	map03440	Homologous recombination	ENOG4112B2N	L:Replication, recombination and repair	XP_015159997.1	PREDICTED: DNA repair protein XRCC2 homolog isoform X2 [Solanum tuberosum]	sp|Q682D3|XRCC2_ARATH;	DNA repair protein XRCC2 homolog OS=Arabidopsis thaliana OX=3702 GN=XRCC2 PE=2 SV=2;	------	------	------
Soltu.DM.01G004850	hypothetical protein	1.4	0.69	1.64	0.33	2.52	0.67	1.24333	1.17333	------	------	------	------	------	------	------	------	------	------	------	------	------	------	------
Soltu.DM.01G004860	Protein kinase superfamily protein	5.25	4.6	12.58	4.89	21.4	7.36	7.47667	11.2167	GO:0016021;GO:0030247;GO:0005524;GO:000467	CC:integral component of membrane;MF:polysaccharide binding;MF:ATP binding;MF:protein kinase activity;	K04733	IRAK4	------	------	COG0515	T:Signal transduction mechanisms	XP_006365630.1	PREDICTED: probable receptor-like protein kinase At1g67000, partial [Solanum tuberosum]	sp|P93604|LRK10_WHEAT;	Rust resistance kinase Lr10 OS=Triticum aestivum OX=4565 GN=LRK10 PE=2 SV=1;	PF00069.25;PF07714.17	Pkinase;Pkinase_Tyr	Protein kinase domain;Protein tyrosine kinase
Soltu.DM.01G004870	hypothetical protein	7.06	6.62	3.96	5.88	4.62	3.25	5.88	4.58333	------	------	------	------	------	------	------	------	XP_015159990.1	PREDICTED: uncharacterized protein LOC107058609 [Solanum tuberosum]	------	------	------	------	------
Soltu.DM.01G004880	homolog of X-ray repair cross complementing 2 (XRCC2)	2.13	1.59	2.72	1.6	4.09	2.97	2.14667	2.88667	GO:0007131;GO:0010212;GO:0000724;GO:0006312;GO:0000707;GO:0042148;GO:0033063;GO:0005657;GO:0008094;GO:0000400;GO:0000150;GO:0003690;GO:000369	BP:reciprocal meiotic recombination;BP:response to ionizing radiation;BP:double-strand break repair via homologous recombination;BP:mitotic recombination;BP:meiotic DNA recombinase assembly;BP:strand invasion;CC:Rad51B-Rad51C-Rad51D-XRCC2 complex;CC:replication fork;MF:DNA-dependent ATPase activity;MF:four-way junction DNA binding;MF:recombinase activity;MF:double-stranded DNA binding;MF:single-s…	K10879	XRCC2	map03440	Homologous recombination	ENOG4112B2N	L:Replication, recombination and repair	XP_015159996.1	PREDICTED: DNA repair protein XRCC2 homolog isoform X1 [Solanum tuberosum]	sp|Q682D3|XRCC2_ARATH;	DNA repair protein XRCC2 homolog OS=Arabidopsis thaliana OX=3702 GN=XRCC2 PE=2 SV=2;	------	------	------
Soltu.DM.01G004890	hypothetical protein	0	0	0	0	0	0	0	0	------	------	------	------	------	------	------	------	------	------	------	------	------	------	------
Soltu.DM.01G004900	Protein kinase superfamily protein	0.65	0.99	5.45	1.85	6.28	0.59	2.36333	2.90667	GO:0016021;GO:0004674;GO:0030247;GO:0005524;GO:000467	CC:integral component of membrane;MF:protein serine/threonine kinase activity;MF:polysaccharide binding;MF:ATP binding;MF:protein kinase activity;	K04733	IRAK4	------	------	COG0515	T:Signal transduction mechanisms	XP_006366547.1	PREDICTED: probable receptor-like protein kinase At1g67000 [Solanum tuberosum]	sp|P93604|LRK10_WHEAT;	Rust resistance kinase Lr10 OS=Triticum aestivum OX=4565 GN=LRK10 PE=2 SV=1;	PF00069.25;PF07714.17	Pkinase;Pkinase_Tyr	Protein kinase domain;Protein tyrosine kinase
Soltu.DM.01G004910	Protein kinase superfamily protein	0	0	1.51	0	1.63	0	0.503333	0.543333	GO:0016021;GO:0004674;GO:0030247;GO:0005524;GO:000467	CC:integral component of membrane;MF:protein serine/threonine kinase activity;MF:polysaccharide binding;MF:ATP binding;MF:protein kinase activity;	K04733	IRAK4	------	------	COG0515	T:Signal transduction mechanisms	XP_006368004.1	PREDICTED: probable receptor-like protein kinase At1g67000 [Solanum tuberosum]	sp|P93604|LRK10_WHEAT;	Rust resistance kinase Lr10 OS=Triticum aestivum OX=4565 GN=LRK10 PE=2 SV=1;	PF07714.17;PF00069.25	Pkinase_Tyr;Pkinase	Protein tyrosine kinase;Protein kinase domain
Soltu.DM.01G004920	Protein kinase superfamily protein	0	0.15	0	0.2	0.3	0.15	0.05	0.216667	GO:0016021;GO:0030247;GO:0005524;GO:000467	CC:integral component of membrane;MF:polysaccharide binding;MF:ATP binding;MF:protein kinase activity;	K04733	IRAK4	------	------	COG0515	T:Signal transduction mechanisms	XP_006365630.1	PREDICTED: probable receptor-like protein kinase At1g67000, partial [Solanum tuberosum]	------	------	------	------	------
Soltu.DM.01G004930	Protein kinase superfamily protein	0.47	3.05	2.25	1.87	5.47	0.23	1.92333	2.52333	GO:0016021;GO:0004674;GO:0030247;GO:0005524;GO:000467	CC:integral component of membrane;MF:protein serine/threonine kinase activity;MF:polysaccharide binding;MF:ATP binding;MF:protein kinase activity;	K04733	IRAK4	------	------	COG0515;ENOG4111ARM	T:Signal transduction mechanisms;S:Function unknown	XP_006368004.1	PREDICTED: probable receptor-like protein kinase At1g67000 [Solanum tuberosum]	sp|P93604|LRK10_WHEAT;	Rust resistance kinase Lr10 OS=Triticum aestivum OX=4565 GN=LRK10 PE=2 SV=1;	PF00069.25;PF07714.17;PF13947.6	Pkinase;Pkinase_Tyr;GUB_WAK_bind	Protein kinase domain;Protein tyrosine kinase;Wall-associated receptor kinase galacturonan-binding
Soltu.DM.01G004940	Protein kinase superfamily protein	0.76	0.58	1.73	0.81	3.24	1.74	1.02333	1.93	GO:0016021;GO:0030247;GO:0005524;GO:000467	CC:integral component of membrane;MF:polysaccharide binding;MF:ATP binding;MF:protein kinase activity;	K04733	IRAK4	------	------	COG0515	T:Signal transduction mechanisms	XP_015161331.1	PREDICTED: probable receptor-like protein kinase At1g67000, partial [Solanum tuberosum]	sp|P93604|LRK10_WHEAT;	Rust resistance kinase Lr10 OS=Triticum aestivum OX=4565 GN=LRK10 PE=2 SV=1;	PF07714.17;PF00069.25;PF13947.6	Pkinase_Tyr;Pkinase;GUB_WAK_bind	Protein tyrosine kinase;Protein kinase domain;Wall-associated receptor kinase galacturonan-binding
Soltu.DM.01G004950	homolog of X-ray repair cross complementing 2 (XRCC2)	1.48	2.29	2.26	1.31	2.46	2.47	2.01	2.08	GO:0007131;GO:0010212;GO:0000724;GO:0006312;GO:0000707;GO:0042148;GO:0033063;GO:0005657;GO:0008094;GO:0000400;GO:0000150;GO:0003690;GO:000369	BP:reciprocal meiotic recombination;BP:response to ionizing radiation;BP:double-strand break repair via homologous recombination;BP:mitotic recombination;BP:meiotic DNA recombinase assembly;BP:strand invasion;CC:Rad51B-Rad51C-Rad51D-XRCC2 complex;CC:replication fork;MF:DNA-dependent ATPase activity;MF:four-way junction DNA binding;MF:recombinase activity;MF:double-stranded DNA binding;MF:single-s…	K10879	XRCC2	map03440	Homologous recombination	ENOG4112B2N	L:Replication, recombination and repair	XP_015159996.1	PREDICTED: DNA repair protein XRCC2 homolog isoform X1 [Solanum tuberosum]	sp|Q682D3|XRCC2_ARATH;	DNA repair protein XRCC2 homolog OS=Arabidopsis thaliana OX=3702 GN=XRCC2 PE=2 SV=2;	------	------	------
Soltu.DM.01G004960	hypothetical protein	0	0.24	0.48	0	0.27	0.55	0.24	0.273333	GO:0016021;GO:0004674;GO:0030247;GO:0005524;GO:000467	CC:integral component of membrane;MF:protein serine/threonine kinase activity;MF:polysaccharide binding;MF:ATP binding;MF:protein kinase activity;	K04733	IRAK4	------	------	ENOG4111ARM;COG0515	S:Function unknown;T:Signal transduction mechanisms	XP_006368004.1	PREDICTED: probable receptor-like protein kinase At1g67000 [Solanum tuberosum]	sp|P93604|LRK10_WHEAT;	Rust resistance kinase Lr10 OS=Triticum aestivum OX=4565 GN=LRK10 PE=2 SV=1;	------	------	------
Soltu.DM.01G004970	receptor serine/threonine kinase, putative	0.65	0.78	0.76	0.12	2.28	1.08	0.73	1.16	GO:0016021;GO:0030247;GO:0005524;GO:000467	CC:integral component of membrane;MF:polysaccharide binding;MF:ATP binding;MF:protein kinase activity;	K04733	IRAK4	------	------	COG0515	T:Signal transduction mechanisms	XP_015159995.1	PREDICTED: glycerophosphodiester phosphodiesterase protein kinase domain-containing GDPDL2-like [Solanum tuberosum]	sp|P93604|LRK10_WHEAT;	Rust resistance kinase Lr10 OS=Triticum aestivum OX=4565 GN=LRK10 PE=2 SV=1;	PF00069.25;PF07714.17	Pkinase;Pkinase_Tyr	Protein kinase domain;Protein tyrosine kinase
Soltu.DM.01G004980	Photosystem II 5 kD protein	0	0.36	1.6	0.63	2.14	0.26	0.653333	1.01	GO:001602	CC:integral component of membrane;	------	------	------	------	ENOG410Z5TB	S:Function unknown	XP_015159991.1	PREDICTED: photosystem II 5 kDa protein, chloroplastic [Solanum tuberosum]	------	------	------	------	------
Soltu.DM.01G004990	homolog of X-ray repair cross complementing 2 (XRCC2)	0	0	6.24	1.1	1.14	0	2.08	0.746667	GO:0007131;GO:0010212;GO:0000724;GO:0006312;GO:0000707;GO:0042148;GO:0033063;GO:0005657;GO:0008094;GO:0000400;GO:0000150;GO:0003690;GO:000369	BP:reciprocal meiotic recombination;BP:response to ionizing radiation;BP:double-strand break repair via homologous recombination;BP:mitotic recombination;BP:meiotic DNA recombinase assembly;BP:strand invasion;CC:Rad51B-Rad51C-Rad51D-XRCC2 complex;CC:replication fork;MF:DNA-dependent ATPase activity;MF:four-way junction DNA binding;MF:recombinase activity;MF:double-stranded DNA binding;MF:single-s…	K10879	XRCC2	map03440	Homologous recombination	ENOG4112B2N	L:Replication, recombination and repair	XP_015160000.1	PREDICTED: DNA repair protein XRCC2 homolog [Solanum tuberosum]	sp|Q682D3|XRCC2_ARATH;	DNA repair protein XRCC2 homolog OS=Arabidopsis thaliana OX=3702 GN=XRCC2 PE=2 SV=2;	------	------	------
Soltu.DM.01G005000	regulatory particle triple-A ATPase 6A	1.36	4.94	0.57	8	0	1.32	2.29	3.10667	GO:0030163;GO:0030433;GO:0045899;GO:0005737;GO:0031595;GO:0031597;GO:0000502;GO:0008540;GO:0016787;GO:0036402;GO:0017025;GO:0008233;GO:000552	BP:protein catabolic process;BP:ER-associated ubiquitin-dependent protein catabolic process;BP:positive regulation of RNA polymerase II transcriptional preinitiation complex assembly;CC:cytoplasm;CC:nuclear proteasome complex;CC:cytosolic proteasome complex;CC:proteasome complex;CC:proteasome regulatory particle, base subcomplex;MF:hydrolase activity;MF:proteasome-activating ATPase activity;MF:TB…	K03066	PSMC5, RPT6	map03050	Proteasome	COG1222	O:Posttranslational modification, protein turnover, chaperones	XP_004239281.1	26S proteasome regulatory subunit 8 homolog A [Solanum lycopersicum]	sp|Q9C5U3|PRS8A_ARATH;	26S proteasome regulatory subunit 8 homolog A OS=Arabidopsis thaliana OX=3702 GN=RPT6A PE=1 SV=1;	PF00004.29;PF17862.1	AAA;AAA_lid_3	ATPase family associated with various cellular activities;AAA+ lid domain
Soltu.DM.01G005010	regulatory particle triple-A ATPase 6A	69.33	70.7	76.94	89.14	66.44	65.84	72.3233	73.8067	GO:0030163;GO:0030433;GO:0045899;GO:0005737;GO:0031595;GO:0031597;GO:0000502;GO:0008540;GO:0016787;GO:0036402;GO:0017025;GO:0008233;GO:000552	BP:protein catabolic process;BP:ER-associated ubiquitin-dependent protein catabolic process;BP:positive regulation of RNA polymerase II transcriptional preinitiation complex assembly;CC:cytoplasm;CC:nuclear proteasome complex;CC:cytosolic proteasome complex;CC:proteasome complex;CC:proteasome regulatory particle, base subcomplex;MF:hydrolase activity;MF:proteasome-activating ATPase activity;MF:TB…	K03066	PSMC5, RPT6	map03050	Proteasome	COG1222	O:Posttranslational modification, protein turnover, chaperones	XP_006338168.1	PREDICTED: 26S protease regulatory subunit 8 homolog A [Solanum tuberosum]	sp|Q9C5U3|PRS8A_ARATH;	26S proteasome regulatory subunit 8 homolog A OS=Arabidopsis thaliana OX=3702 GN=RPT6A PE=1 SV=1;	PF00004.29;PF16450.5;PF13191.6;PF07728.14;PF05496.12;PF06068.13;PF13671.6	AAA;Prot_ATP_ID_OB;AAA_16;AAA_5;RuvB_N;TIP49;AAA_33	ATPase family associated with various cellular activities;Proteasomal ATPase OB C-terminal domain;AAA ATPase domain;AAA domain;Holliday junction DNA helicase RuvB P-loop domain;TIP49 P-loop domain;AAA domain
Soltu.DM.01G005020	homolog of X-ray repair cross complementing 2 (XRCC2)	0.76	0	0.7	0.66	1.39	0.22	0.486667	0.756667	GO:0007131;GO:0010212;GO:0000724;GO:0006312;GO:0000707;GO:0042148;GO:0033063;GO:0005657;GO:0008094;GO:0000400;GO:0000150;GO:0003690;GO:000369	BP:reciprocal meiotic recombination;BP:response to ionizing radiation;BP:double-strand break repair via homologous recombination;BP:mitotic recombination;BP:meiotic DNA recombinase assembly;BP:strand invasion;CC:Rad51B-Rad51C-Rad51D-XRCC2 complex;CC:replication fork;MF:DNA-dependent ATPase activity;MF:four-way junction DNA binding;MF:recombinase activity;MF:double-stranded DNA binding;MF:single-s…	K10879	XRCC2	map03440	Homologous recombination	ENOG4112B2N	L:Replication, recombination and repair	XP_015159997.1	PREDICTED: DNA repair protein XRCC2 homolog isoform X2 [Solanum tuberosum]	sp|Q682D3|XRCC2_ARATH;	DNA repair protein XRCC2 homolog OS=Arabidopsis thaliana OX=3702 GN=XRCC2 PE=2 SV=2;	------	------	------
Soltu.DM.01G005030	NAD(P)-binding Rossmann-fold superfamily protein	12.74	13.46	14.41	12.3	12.47	13.56	13.5367	12.7767	GO:0003824;GO:005066	MF:catalytic activity;MF:coenzyme binding;	------	------	------	------	COG0451	M:Cell wall/membrane/envelope biogenesis	XP_006365621.1	PREDICTED: cinnamoyl-CoA reductase 1-like [Solanum tuberosum]	sp|Q9S9N9|CCR1_ARATH;	Cinnamoyl-CoA reductase 1 OS=Arabidopsis thaliana OX=3702 GN=CCR1 PE=1 SV=1;	PF01370.21;PF01073.19;PF07993.12;PF13460.6;PF16363.5;PF05368.13;PF08659.10	Epimerase;3Beta_HSD;NAD_binding_4;NAD_binding_10;GDP_Man_Dehyd;NmrA;KR	NAD dependent epimerase/dehydratase family;3-beta hydroxysteroid dehydrogenase/isomerase family;Male sterility protein;NA;GDP-mannose 4,6 dehydratase;NmrA-like family;KR domain
Soltu.DM.01G005040	NAD(P)-binding Rossmann-fold superfamily protein	65.84	80.33	82.11	237.23	64.81	52.31	76.0933	118.117	GO:0045552;GO:0003824;GO:005066	MF:dihydrokaempferol 4-reductase activity;MF:catalytic activity;MF:coenzyme binding;	------	------	------	------	COG0451	M:Cell wall/membrane/envelope biogenesis	XP_028758804.1	uncharacterized protein LOC114717775 isoform X2 [Prosopis alba]	sp|Q9SAH9|CCR2_ARATH;	Cinnamoyl-CoA reductase 2 OS=Arabidopsis thaliana OX=3702 GN=CCR2 PE=1 SV=1;	PF01370.21;PF01073.19;PF13460.6;PF07993.12;PF16363.5;PF05368.13;PF08659.10	Epimerase;3Beta_HSD;NAD_binding_10;NAD_binding_4;GDP_Man_Dehyd;NmrA;KR	NAD dependent epimerase/dehydratase family;3-beta hydroxysteroid dehydrogenase/isomerase family;NA;Male sterility protein;GDP-mannose 4,6 dehydratase;NmrA-like family;KR domain
Soltu.DM.01G005050	NAD(P)-binding Rossmann-fold superfamily protein	58.42	53.3	56.12	155.31	54.31	51.36	55.9467	86.9933	GO:0003824;GO:005066	MF:catalytic activity;MF:coenzyme binding;	------	------	------	------	COG0451	M:Cell wall/membrane/envelope biogenesis	XP_006365623.1	PREDICTED: cinnamoyl-CoA reductase 1-like isoform X1 [Solanum tuberosum]	sp|Q9S9N9|CCR1_ARATH;	Cinnamoyl-CoA reductase 1 OS=Arabidopsis thaliana OX=3702 GN=CCR1 PE=1 SV=1;	PF01370.21;PF01073.19;PF13460.6;PF07993.12;PF16363.5;PF05368.13	Epimerase;3Beta_HSD;NAD_binding_10;NAD_binding_4;GDP_Man_Dehyd;NmrA	NAD dependent epimerase/dehydratase family;3-beta hydroxysteroid dehydrogenase/isomerase family;NA;Male sterility protein;GDP-mannose 4,6 dehydratase;NmrA-like family
Soltu.DM.01G005060	NAD kinase	21.09	24.75	24.34	23.38	20.58	20.69	23.3933	21.55	GO:0006741;GO:0019674;GO:000395	BP:NADP biosynthetic process;BP:NAD metabolic process;MF:NAD+ kinase activity;	K00858	ppnK, NADK	map00760	Nicotinate and nicotinamide metabolism	COG0061	G:Carbohydrate transport and metabolism	XP_006365622.1	PREDICTED: NAD(H) kinase 1 [Solanum tuberosum]	sp|Q5JK52|NADK1_ORYSJ;	Probable NAD kinase 1 OS=Oryza sativa subsp. japonica OX=39947 GN=Os01g0957000 PE=2 SV=1;	PF01513.21;PF00781.24	NAD_kinase;DAGK_cat	ATP-NAD kinase;Diacylglycerol kinase catalytic domain
Soltu.DM.01G005070	Protein kinase superfamily protein	2.69	3.48	5.58	1.84	6.94	4.23	3.91667	4.33667	GO:0016021;GO:0030247;GO:0005524;GO:000467	CC:integral component of membrane;MF:polysaccharide binding;MF:ATP binding;MF:protein kinase activity;	K04733	IRAK4	------	------	COG0515	T:Signal transduction mechanisms	XP_015160005.1	PREDICTED: glycerophosphodiester phosphodiesterase protein kinase domain-containing GDPDL2-like [Solanum tuberosum]	sp|P93604|LRK10_WHEAT;	Rust resistance kinase Lr10 OS=Triticum aestivum OX=4565 GN=LRK10 PE=2 SV=1;	PF07714.17;PF00069.25;PF13947.6	Pkinase_Tyr;Pkinase;GUB_WAK_bind	Protein tyrosine kinase;Protein kinase domain;Wall-associated receptor kinase galacturonan-binding
Soltu.DM.01G005080	Protein kinase superfamily protein	0.55	0.67	0.73	0.31	1.9	0.56	0.65	0.923333	GO:0016021;GO:0030247;GO:0005524;GO:000467	CC:integral component of membrane;MF:polysaccharide binding;MF:ATP binding;MF:protein kinase activity;	K04733	IRAK4	------	------	COG0515;ENOG4111ARM	T:Signal transduction mechanisms;S:Function unknown	XP_010315114.1	rust resistance kinase Lr10-like isoform X1 [Solanum lycopersicum]	sp|P93604|LRK10_WHEAT;	Rust resistance kinase Lr10 OS=Triticum aestivum OX=4565 GN=LRK10 PE=2 SV=1;	PF00069.25;PF07714.17;PF13947.6	Pkinase;Pkinase_Tyr;GUB_WAK_bind	Protein kinase domain;Protein tyrosine kinase;Wall-associated receptor kinase galacturonan-binding
Soltu.DM.01G005130	zinc transporter 7 precursor	0	0	0	0	0	0	0	0	GO:0016021;GO:000538	CC:integral component of membrane;MF:zinc ion transmembrane transporter activity;	K14709	SLC39A1_2_3, ZIP1_2_3	------	------	ENOG4111GP2	P:Inorganic ion transport and metabolism	TMW89423.1	hypothetical protein EJD97_017201 [Solanum chilense]	sp|Q8S3W4|ZIP8_ARATH;	Probable zinc transporter 8 OS=Arabidopsis thaliana OX=3702 GN=ZIP8 PE=3 SV=1;	PF02535.22	Zip	ZIP Zinc transporter
Soltu.DM.01G005140	CCCH-type zinc fingerfamily protein with RNA-binding domain	1.25	1.08	2.46	1.54	2.02	2.04	1.59667	1.86667	GO:0046872;GO:000372	MF:metal ion binding;MF:RNA binding;	------	------	------	------	ENOG411182H	S:Function unknown	XP_006365627.1	PREDICTED: zinc finger CCCH domain-containing protein 53 isoform X1 [Solanum tuberosum]	sp|Q0D3J9|C3H53_ORYSJ;	Zinc finger CCCH domain-containing protein 53 OS=Oryza sativa subsp. japonica OX=39947 GN=Os07g0682400 PE=2 SV=1;	PF00642.24;PF00076.22;PF16131.5;PF18345.1	zf-CCCH;RRM_1;Torus;zf_CCCH_4	Zinc finger C-x8-C-x5-C-x3-H type;RNA recognition motif.;Torus domain;Zinc finger domain
Soltu.DM.01G005150	zinc transporter 10 precursor	0	0	0	0	0	0	0	0	GO:0016021;GO:0046873;GO:000538	CC:integral component of membrane;MF:metal ion transmembrane transporter activity;MF:zinc ion transmembrane transporter activity;	K14709	SLC39A1_2_3, ZIP1_2_3	------	------	ENOG4111GP2	P:Inorganic ion transport and metabolism	XP_015159993.1	PREDICTED: fe(2+) transport protein 1-like [Solanum tuberosum]	sp|Q75HB1|IRT1_ORYSJ;	F;	PF02535.22	Zip	ZIP Zinc transporter
Soltu.DM.01G005160	Glycosyl hydrolase superfamily protein	0.08	0.24	0	0	0.78	0.09	0.106667	0.29	GO:0005975;GO:0009626;GO:0006952;GO:0009607;GO:0005615;GO:0016021;GO:0046658;GO:0005578;GO:0030247;GO:0004553;GO:004297	BP:carbohydrate metabolic process;BP:plant-type hypersensitive response;BP:defense response;BP:response to biotic stimulus;CC:extracellular space;CC:integral component of membrane;CC:anchored component of plasma membrane;CC:proteinaceous extracellular matrix;MF:polysaccharide binding;MF:hydrolase activity, hydrolyzing O-glycosyl compounds;MF:glucan endo-1,3-beta-D-glucosidase activity;	------	------	------	------	ENOG410YAHP;ENOG410YARB	G:Carbohydrate transport and metabolism;S:Function unknown	XP_006365629.1	PREDICTED: glucan endo-1,3-beta-glucosidase-like [Solanum tuberosum]	sp|P23433|E13D_TOBAC;	Glucan endo-1,3-beta-glucosidase OS=Nicotiana tabacum OX=4097 GN=SP41B PE=1 SV=1;	PF00332.18	Glyco_hydro_17	Glycosyl hydrolases family 17
Soltu.DM.01G005170	Glycosyl hydrolase superfamily protein	4.78	6.73	26.07	9.4	35.9	12	12.5267	19.1	GO:0005975;GO:0006952;GO:0005615;GO:0046658;GO:0030247;GO:0004553;GO:004297	BP:carbohydrate metabolic process;BP:defense response;CC:extracellular space;CC:anchored component of plasma membrane;MF:polysaccharide binding;MF:hydrolase activity, hydrolyzing O-glycosyl compounds;MF:glucan endo-1,3-beta-D-glucosidase activity;	------	------	------	------	ENOG410YAHP;ENOG410YARB	G:Carbohydrate transport and metabolism;S:Function unknown	XP_006365633.2	PREDICTED: glucan endo-1,3-beta-glucosidase A [Solanum tuberosum]	sp|Q01412|E13A_SOLLC;	Glucan endo-1,3-beta-glucosidase A OS=Solanum lycopersicum OX=4081 PE=1 SV=1;	PF00332.18	Glyco_hydro_17	Glycosyl hydrolases family 17
Soltu.DM.01G005180	Glycosyl hydrolase superfamily protein	38.79	29.98	133.07	52.13	205.85	48.93	67.28	102.303	GO:0005975;GO:0006952;GO:0005615;GO:0046658;GO:0030247;GO:0004553;GO:004297	BP:carbohydrate metabolic process;BP:defense response;CC:extracellular space;CC:anchored component of plasma membrane;MF:polysaccharide binding;MF:hydrolase activity, hydrolyzing O-glycosyl compounds;MF:glucan endo-1,3-beta-D-glucosidase activity;	------	------	------	------	ENOG410YAHP;ENOG410YARB	G:Carbohydrate transport and metabolism;S:Function unknown	XP_006365633.2	PREDICTED: glucan endo-1,3-beta-glucosidase A [Solanum tuberosum]	sp|Q01412|E13A_SOLLC;	Glucan endo-1,3-beta-glucosidase A OS=Solanum lycopersicum OX=4081 PE=1 SV=1;	PF00332.18	Glyco_hydro_17	Glycosyl hydrolases family 17
Soltu.DM.01G005190	beta-1,3-glucanase	0	0	0	0	0	1.35	0	0.45	GO:0005975;GO:0006952;GO:0005615;GO:0046658;GO:0030247;GO:0004553;GO:004297	BP:carbohydrate metabolic process;BP:defense response;CC:extracellular space;CC:anchored component of plasma membrane;MF:polysaccharide binding;MF:hydrolase activity, hydrolyzing O-glycosyl compounds;MF:glucan endo-1,3-beta-D-glucosidase activity;	------	------	------	------	ENOG410YAHP	G:Carbohydrate transport and metabolism	XP_015070919.1	glucan endo-1,3-beta-glucosidase A [Solanum pennellii]	sp|Q01412|E13A_SOLLC;	Glucan endo-1,3-beta-glucosidase A OS=Solanum lycopersicum OX=4081 PE=1 SV=1;	PF00332.18	Glyco_hydro_17	Glycosyl hydrolases family 17
Soltu.DM.01G005200	beta-1,3-glucanase	0.83	0.66	6.55	2.58	7.29	1.33	2.68	3.73333	GO:0005975;GO:0006952;GO:0005615;GO:0046658;GO:0030247;GO:0004553;GO:004297	BP:carbohydrate metabolic process;BP:defense response;CC:extracellular space;CC:anchored component of plasma membrane;MF:polysaccharide binding;MF:hydrolase activity, hydrolyzing O-glycosyl compounds;MF:glucan endo-1,3-beta-D-glucosidase activity;	------	------	------	------	ENOG410YAHP	G:Carbohydrate transport and metabolism	CAE52322.1	1,3-beta-D-glucan glucanohydrolase precursor [Solanum tuberosum]	sp|Q01412|E13A_SOLLC;	Glucan endo-1,3-beta-glucosidase A OS=Solanum lycopersicum OX=4081 PE=1 SV=1;	PF00332.18	Glyco_hydro_17	Glycosyl hydrolases family 17
Soltu.DM.01G005210	beta-1,3-glucanase	0	0.37	8.21	0	2.5	0.78	2.86	1.09333	GO:0005975;GO:0009626;GO:0006952;GO:0009607;GO:0005615;GO:0046658;GO:0005578;GO:0030247;GO:0004553;GO:004297	BP:carbohydrate metabolic process;BP:plant-type hypersensitive response;BP:defense response;BP:response to biotic stimulus;CC:extracellular space;CC:anchored component of plasma membrane;CC:proteinaceous extracellular matrix;MF:polysaccharide binding;MF:hydrolase activity, hydrolyzing O-glycosyl compounds;MF:glucan endo-1,3-beta-D-glucosidase activity;	------	------	------	------	ENOG410YAHP;ENOG410YARB	G:Carbohydrate transport and metabolism;S:Function unknown	XP_006367558.1	PREDICTED: glucan endo-1,3-beta-glucosidase A-like [Solanum tuberosum]	sp|Q01412|E13A_SOLLC;	Glucan endo-1,3-beta-glucosidase A OS=Solanum lycopersicum OX=4081 PE=1 SV=1;	PF00332.18	Glyco_hydro_17	Glycosyl hydrolases family 17
Soltu.DM.01G005220	Glycosyl hydrolase superfamily protein	0	0	0	0	0	0	0	0	GO:0005975;GO:0009626;GO:0009607;GO:0016021;GO:0046658;GO:0005578;GO:0030247;GO:0004553;GO:004297	BP:carbohydrate metabolic process;BP:plant-type hypersensitive response;BP:response to biotic stimulus;CC:integral component of membrane;CC:anchored component of plasma membrane;CC:proteinaceous extracellular matrix;MF:polysaccharide binding;MF:hydrolase activity, hydrolyzing O-glycosyl compounds;MF:glucan endo-1,3-beta-D-glucosidase activity;	------	------	------	------	ENOG410YAHP;ENOG410YARB	G:Carbohydrate transport and metabolism;S:Function unknown	XP_006367559.1	PREDICTED: glucan endo-1,3-beta-glucosidase-like [Solanum tuberosum]	sp|P23433|E13D_TOBAC;	Glucan endo-1,3-beta-glucosidase OS=Nicotiana tabacum OX=4097 GN=SP41B PE=1 SV=1;	PF00332.18	Glyco_hydro_17	Glycosyl hydrolases family 17
Soltu.DM.01G005230	Glycosyl hydrolase superfamily protein	42.58	38.09	114.04	50.69	83.02	32.43	64.9033	55.38	GO:0005975;GO:0006952;GO:0005615;GO:0046658;GO:0030247;GO:0004553;GO:004297	BP:carbohydrate metabolic process;BP:defense response;CC:extracellular space;CC:anchored component of plasma membrane;MF:polysaccharide binding;MF:hydrolase activity, hydrolyzing O-glycosyl compounds;MF:glucan endo-1,3-beta-D-glucosidase activity;	------	------	------	------	ENOG410YAHP;ENOG410YARB	G:Carbohydrate transport and metabolism;S:Function unknown	XP_006367558.1	PREDICTED: glucan endo-1,3-beta-glucosidase A-like [Solanum tuberosum]	sp|Q01412|E13A_SOLLC;	Glucan endo-1,3-beta-glucosidase A OS=Solanum lycopersicum OX=4081 PE=1 SV=1;	PF00332.18	Glyco_hydro_17	Glycosyl hydrolases family 17
Soltu.DM.01G005240	Glycosyl hydrolase superfamily protein	20.66	26	131.55	31.11	168.74	31.42	59.4033	77.09	GO:0005975;GO:0006952;GO:0005615;GO:0046658;GO:0030247;GO:0004553;GO:004297	BP:carbohydrate metabolic process;BP:defense response;CC:extracellular space;CC:anchored component of plasma membrane;MF:polysaccharide binding;MF:hydrolase activity, hydrolyzing O-glycosyl compounds;MF:glucan endo-1,3-beta-D-glucosidase activity;	------	------	------	------	ENOG410YAHP;ENOG410YARB	G:Carbohydrate transport and metabolism;S:Function unknown	AAN78309.1	acidic class II 1,3-beta-glucanase precursor, partial [Solanum tuberosum]	sp|Q01412|E13A_SOLLC;	Glucan endo-1,3-beta-glucosidase A OS=Solanum lycopersicum OX=4081 PE=1 SV=1;	PF00332.18	Glyco_hydro_17	Glycosyl hydrolases family 17
Soltu.DM.01G005250	Glycosyl hydrolase superfamily protein	2.05	2.75	7.79	4.96	5.4	3.38	4.19667	4.58	GO:0005975;GO:0006952;GO:0005615;GO:0046658;GO:0030247;GO:0004553;GO:004297	BP:carbohydrate metabolic process;BP:defense response;CC:extracellular space;CC:anchored component of plasma membrane;MF:polysaccharide binding;MF:hydrolase activity, hydrolyzing O-glycosyl compounds;MF:glucan endo-1,3-beta-D-glucosidase activity;	------	------	------	------	ENOG410YAHP;ENOG410YARB	G:Carbohydrate transport and metabolism;S:Function unknown	XP_015160981.1	PREDICTED: glucan endo-1,3-beta-glucosidase A-like [Solanum tuberosum]	sp|Q01412|E13A_SOLLC;	Glucan endo-1,3-beta-glucosidase A OS=Solanum lycopersicum OX=4081 PE=1 SV=1;	PF00332.18	Glyco_hydro_17	Glycosyl hydrolases family 17
Soltu.DM.01G005260	beta-1,3-glucanase	18.93	19.77	127.52	33.52	68.63	19.85	55.4067	40.6667	GO:0005975;GO:0006952;GO:0005615;GO:0046658;GO:0030247;GO:0004553;GO:004297	BP:carbohydrate metabolic process;BP:defense response;CC:extracellular space;CC:anchored component of plasma membrane;MF:polysaccharide binding;MF:hydrolase activity, hydrolyzing O-glycosyl compounds;MF:glucan endo-1,3-beta-D-glucosidase activity;	------	------	------	------	ENOG410YAHP;ENOG410YARB	G:Carbohydrate transport and metabolism;S:Function unknown	XP_015160981.1	PREDICTED: glucan endo-1,3-beta-glucosidase A-like [Solanum tuberosum]	sp|Q01412|E13A_SOLLC;	Glucan endo-1,3-beta-glucosidase A OS=Solanum lycopersicum OX=4081 PE=1 SV=1;	PF00332.18	Glyco_hydro_17	Glycosyl hydrolases family 17
Soltu.DM.01G005270	cytochrome P450, family 71, subfamily B, polypeptide	0.13	0.05	0.19	0.11	0.04	0	0.123333	0.05	GO:0044550;GO:0016021;GO:0016020;GO:0004497;GO:0016705;GO:0020037;GO:0016709;GO:000550	BP:secondary metabolite biosynthetic process;CC:integral component of membrane;CC:membrane;MF:monooxygenase activity;MF:oxidoreductase activity, acting on paired donors, with incorporation or reduction of molecular oxygen;MF:heme binding;MF:oxidoreductase activity, acting on paired donors, with incorporation or reduction of molecular oxygen, NA;MF:iron ion binding;	K15472	CYP71D55	map00909	Sesquiterpenoid and triterpenoid biosynthesis	COG2124	Q:Secondary metabolites biosynthesis, transport and catabolism	XP_004228511.1	premnaspirodiene oxygenase-like [Solanum lycopersicum]	sp|A6YIH8|C7D55_HYOMU;	Premnaspirodiene oxygenase OS=Hyoscyamus muticus OX=35626 GN=CYP71D55 PE=1 SV=1;	PF00067.22	p450	Cytochrome P450
Soltu.DM.01G005280	cytochrome P450, family 71, subfamily B, polypeptide	0	0	0	0	0	0	0	0	GO:0044550;GO:0016021;GO:0016020;GO:0004497;GO:0016705;GO:0020037;GO:0016709;GO:000550	BP:secondary metabolite biosynthetic process;CC:integral component of membrane;CC:membrane;MF:monooxygenase activity;MF:oxidoreductase activity, acting on paired donors, with incorporation or reduction of molecular oxygen;MF:heme binding;MF:oxidoreductase activity, acting on paired donors, with incorporation or reduction of molecular oxygen, NA;MF:iron ion binding;	K15472	CYP71D55	map00909	Sesquiterpenoid and triterpenoid biosynthesis	COG2124	Q:Secondary metabolites biosynthesis, transport and catabolism	XP_004228511.1	premnaspirodiene oxygenase-like [Solanum lycopersicum]	sp|A6YIH8|C7D55_HYOMU;	Premnaspirodiene oxygenase OS=Hyoscyamus muticus OX=35626 GN=CYP71D55 PE=1 SV=1;	PF00067.22	p450	Cytochrome P450
Soltu.DM.01G005290	cytochrome P450, family 71, subfamily B, polypeptide	0.16	0	0.17	0	0.5	0.26	0.11	0.253333	GO:0044550;GO:0016021;GO:0016020;GO:0004497;GO:0016705;GO:0020037;GO:0016709;GO:000550	BP:secondary metabolite biosynthetic process;CC:integral component of membrane;CC:membrane;MF:monooxygenase activity;MF:oxidoreductase activity, acting on paired donors, with incorporation or reduction of molecular oxygen;MF:heme binding;MF:oxidoreductase activity, acting on paired donors, with incorporation or reduction of molecular oxygen, NA;MF:iron ion binding;	K15472	CYP71D55	map00909	Sesquiterpenoid and triterpenoid biosynthesis	COG2124	Q:Secondary metabolites biosynthesis, transport and catabolism	XP_015161140.1	PREDICTED: premnaspirodiene oxygenase-like [Solanum tuberosum]	sp|A6YIH8|C7D55_HYOMU;	Premnaspirodiene oxygenase OS=Hyoscyamus muticus OX=35626 GN=CYP71D55 PE=1 SV=1;	PF00067.22	p450	Cytochrome P450
Soltu.DM.01G005300	cytochrome P450, family 71, subfamily B, polypeptide	0	0	0	0	0.07	0.05	0	0.04	GO:0044550;GO:0016020;GO:0004497;GO:0016705;GO:0020037;GO:0016709;GO:000550	BP:secondary metabolite biosynthetic process;CC:membrane;MF:monooxygenase activity;MF:oxidoreductase activity, acting on paired donors, with incorporation or reduction of molecular oxygen;MF:heme binding;MF:oxidoreductase activity, acting on paired donors, with incorporation or reduction of molecular oxygen, NA;MF:iron ion binding;	K15472	CYP71D55	map00909	Sesquiterpenoid and triterpenoid biosynthesis	COG2124	Q:Secondary metabolites biosynthesis, transport and catabolism	XP_015161140.1	PREDICTED: premnaspirodiene oxygenase-like [Solanum tuberosum]	sp|A6YIH8|C7D55_HYOMU;	Premnaspirodiene oxygenase OS=Hyoscyamus muticus OX=35626 GN=CYP71D55 PE=1 SV=1;	PF00067.22	p450	Cytochrome P450
Soltu.DM.01G005310	cytochrome P450, family 71, subfamily A, polypeptide	0	0	0	0	0	0	0	0	GO:0044550;GO:0016021;GO:0016020;GO:0004497;GO:0016705;GO:0020037;GO:0016709;GO:0008270;GO:000550	BP:secondary metabolite biosynthetic process;CC:integral component of membrane;CC:membrane;MF:monooxygenase activity;MF:oxidoreductase activity, acting on paired donors, with incorporation or reduction of molecular oxygen;MF:heme binding;MF:oxidoreductase activity, acting on paired donors, with incorporation or reduction of molecular oxygen, NA;MF:zinc ion binding;MF:iron ion binding;	K15472	CYP71D55	map00909	Sesquiterpenoid and triterpenoid biosynthesis	COG2124	Q:Secondary metabolites biosynthesis, transport and catabolism	TMW88216.1	hypothetical protein EJD97_018897 [Solanum chilense]	sp|A6YIH8|C7D55_HYOMU;	Premnaspirodiene oxygenase OS=Hyoscyamus muticus OX=35626 GN=CYP71D55 PE=1 SV=1;	PF00067.22	p450	Cytochrome P450
Soltu.DM.01G005320	cytochrome P450, family 71, subfamily B, polypeptide	0.07	0.08	0	0.08	0	0	0.05	0.026667	GO:0044550;GO:0016021;GO:0016020;GO:0004497;GO:0016705;GO:0020037;GO:0016709;GO:000550	BP:secondary metabolite biosynthetic process;CC:integral component of membrane;CC:membrane;MF:monooxygenase activity;MF:oxidoreductase activity, acting on paired donors, with incorporation or reduction of molecular oxygen;MF:heme binding;MF:oxidoreductase activity, acting on paired donors, with incorporation or reduction of molecular oxygen, NA;MF:iron ion binding;	K15472	CYP71D55	map00909	Sesquiterpenoid and triterpenoid biosynthesis	COG2124	Q:Secondary metabolites biosynthesis, transport and catabolism	XP_004228511.1	premnaspirodiene oxygenase-like [Solanum lycopersicum]	sp|A6YIH8|C7D55_HYOMU;	Premnaspirodiene oxygenase OS=Hyoscyamus muticus OX=35626 GN=CYP71D55 PE=1 SV=1;	PF00067.22	p450	Cytochrome P450
Soltu.DM.01G005330	cytochrome P450, family 71, subfamily B, polypeptide	0.03	0.17	0	0	0	0	0.066667	0	GO:0044550;GO:0016021;GO:0016020;GO:0004497;GO:0016705;GO:0020037;GO:0016709;GO:000550	BP:secondary metabolite biosynthetic process;CC:integral component of membrane;CC:membrane;MF:monooxygenase activity;MF:oxidoreductase activity, acting on paired donors, with incorporation or reduction of molecular oxygen;MF:heme binding;MF:oxidoreductase activity, acting on paired donors, with incorporation or reduction of molecular oxygen, NA;MF:iron ion binding;	K15472	CYP71D55	map00909	Sesquiterpenoid and triterpenoid biosynthesis	COG2124	Q:Secondary metabolites biosynthesis, transport and catabolism	XP_015161140.1	PREDICTED: premnaspirodiene oxygenase-like [Solanum tuberosum]	sp|A6YIH8|C7D55_HYOMU;	Premnaspirodiene oxygenase OS=Hyoscyamus muticus OX=35626 GN=CYP71D55 PE=1 SV=1;	PF00067.22	p450	Cytochrome P450
Soltu.DM.01G005340	ytochrome p450, family 71, subfamily B, polypeptide	0.11	0	0	0	0.12	0.46	0.036667	0.193333	GO:0044550;GO:0016020;GO:0004497;GO:0016705;GO:0020037;GO:0016709;GO:000550	BP:secondary metabolite biosynthetic process;CC:membrane;MF:monooxygenase activity;MF:oxidoreductase activity, acting on paired donors, with incorporation or reduction of molecular oxygen;MF:heme binding;MF:oxidoreductase activity, acting on paired donors, with incorporation or reduction of molecular oxygen, NA;MF:iron ion binding;	K15472	CYP71D55	map00909	Sesquiterpenoid and triterpenoid biosynthesis	COG2124	Q:Secondary metabolites biosynthesis, transport and catabolism	XP_015161140.1	PREDICTED: premnaspirodiene oxygenase-like [Solanum tuberosum]	sp|A6YIH8|C7D55_HYOMU;	Premnaspirodiene oxygenase OS=Hyoscyamus muticus OX=35626 GN=CYP71D55 PE=1 SV=1;	PF00067.22	p450	Cytochrome P450
Soltu.DM.01G005350	cytochrome P450, family 71, subfamily A, polypeptide	0.27	0	0.18	0	0.05	0	0.15	0.016667	GO:0044550;GO:0016021;GO:0016020;GO:0004497;GO:0016705;GO:0020037;GO:0016709;GO:000550	BP:secondary metabolite biosynthetic process;CC:integral component of membrane;CC:membrane;MF:monooxygenase activity;MF:oxidoreductase activity, acting on paired donors, with incorporation or reduction of molecular oxygen;MF:heme binding;MF:oxidoreductase activity, acting on paired donors, with incorporation or reduction of molecular oxygen, NA;MF:iron ion binding;	K15472	CYP71D55	map00909	Sesquiterpenoid and triterpenoid biosynthesis	COG2124	Q:Secondary metabolites biosynthesis, transport and catabolism	XP_015161140.1	PREDICTED: premnaspirodiene oxygenase-like [Solanum tuberosum]	sp|A6YIH8|C7D55_HYOMU;	Premnaspirodiene oxygenase OS=Hyoscyamus muticus OX=35626 GN=CYP71D55 PE=1 SV=1;	PF00067.22	p450	Cytochrome P450
Soltu.DM.01G005360	cytochrome P450, family 71, subfamily B, polypeptide	0.31	0	0	0.19	0.18	0.37	0.103333	0.246667	GO:0044550;GO:0016021;GO:0016020;GO:0004497;GO:0016705;GO:0020037;GO:0016709;GO:000550	BP:secondary metabolite biosynthetic process;CC:integral component of membrane;CC:membrane;MF:monooxygenase activity;MF:oxidoreductase activity, acting on paired donors, with incorporation or reduction of molecular oxygen;MF:heme binding;MF:oxidoreductase activity, acting on paired donors, with incorporation or reduction of molecular oxygen, NA;MF:iron ion binding;	K15472	CYP71D55	map00909	Sesquiterpenoid and triterpenoid biosynthesis	COG2124	Q:Secondary metabolites biosynthesis, transport and catabolism	XP_015161140.1	PREDICTED: premnaspirodiene oxygenase-like [Solanum tuberosum]	sp|A6YIH8|C7D55_HYOMU;	Premnaspirodiene oxygenase OS=Hyoscyamus muticus OX=35626 GN=CYP71D55 PE=1 SV=1;	PF00067.22	p450	Cytochrome P450
Soltu.DM.01G005380	F-box and associated interaction domains-containing protein	1.66	1.05	2.27	2.58	2.73	2.2	1.66	2.50333	------	------	------	------	------	------	ENOG4111BET;ENOG410YVTQ	O:Posttranslational modification, protein turnover, chaperones;S:Function unknown	XP_006367729.1	PREDICTED: F-box protein CPR30-like [Solanum tuberosum]	sp|Q9SU30|CPR1_ARATH;	F-box protein CPR1 OS=Arabidopsis thaliana OX=3702 GN=CPR1 PE=1 SV=2;	PF00646.33;PF12937.7	F-box;F-box-like	F-box domain;F-box-like
Soltu.DM.01G005390	cytochrome P450, family 71, subfamily B, polypeptide	9.19	9.31	14.71	13.25	18.1	21.59	11.07	17.6467	GO:0044550;GO:0016021;GO:0016020;GO:0004497;GO:0016705;GO:0020037;GO:0016709;GO:000550	BP:secondary metabolite biosynthetic process;CC:integral component of membrane;CC:membrane;MF:monooxygenase activity;MF:oxidoreductase activity, acting on paired donors, with incorporation or reduction of molecular oxygen;MF:heme binding;MF:oxidoreductase activity, acting on paired donors, with incorporation or reduction of molecular oxygen, NA;MF:iron ion binding;	K15472	CYP71D55	map00909	Sesquiterpenoid and triterpenoid biosynthesis	COG2124	Q:Secondary metabolites biosynthesis, transport and catabolism	XP_004228511.1	premnaspirodiene oxygenase-like [Solanum lycopersicum]	sp|A6YIH8|C7D55_HYOMU;	Premnaspirodiene oxygenase OS=Hyoscyamus muticus OX=35626 GN=CYP71D55 PE=1 SV=1;	PF00067.22	p450	Cytochrome P450
Soltu.DM.01G005400	cytochrome P450, family 71, subfamily B, polypeptide	2.08	2.47	5.15	4.91	4.13	2.87	3.23333	3.97	GO:0044550;GO:0016021;GO:0016020;GO:0004497;GO:0016705;GO:0020037;GO:0016709;GO:000550	BP:secondary metabolite biosynthetic process;CC:integral component of membrane;CC:membrane;MF:monooxygenase activity;MF:oxidoreductase activity, acting on paired donors, with incorporation or reduction of molecular oxygen;MF:heme binding;MF:oxidoreductase activity, acting on paired donors, with incorporation or reduction of molecular oxygen, NA;MF:iron ion binding;	K15472	CYP71D55	map00909	Sesquiterpenoid and triterpenoid biosynthesis	COG2124	Q:Secondary metabolites biosynthesis, transport and catabolism	XP_004228509.1	premnaspirodiene oxygenase-like [Solanum lycopersicum]	sp|A6YIH8|C7D55_HYOMU;	Premnaspirodiene oxygenase OS=Hyoscyamus muticus OX=35626 GN=CYP71D55 PE=1 SV=1;	PF00067.22	p450	Cytochrome P450
Soltu.DM.01G005430	cytochrome P450, family 71, subfamily B, polypeptide	0	0.2	0.61	0.17	0.55	0.05	0.27	0.256667	GO:0044550;GO:0016020;GO:0016021;GO:0004497;GO:0020037;GO:0016709;GO:0016705;GO:000550	BP:secondary metabolite biosynthetic process;CC:membrane;CC:integral component of membrane;MF:monooxygenase activity;MF:heme binding;MF:oxidoreductase activity, acting on paired donors, with incorporation or reduction of molecular oxygen, NA;MF:oxidoreductase activity, acting on paired donors, with incorporation or reduction of molecular oxygen;MF:iron ion binding;	K15472	CYP71D55	map00909	Sesquiterpenoid and triterpenoid biosynthesis	COG2124	Q:Secondary metabolites biosynthesis, transport and catabolism	XP_004228509.1	premnaspirodiene oxygenase-like [Solanum lycopersicum]	sp|A6YIH8|C7D55_HYOMU;	Premnaspirodiene oxygenase OS=Hyoscyamus muticus OX=35626 GN=CYP71D55 PE=1 SV=1;	PF00067.22	p450	Cytochrome P450
Soltu.DM.01G005440	hypothetical protein	0.19	0.46	2.97	1.15	0.69	0.69	1.20667	0.843333	GO:0008168;GO:000367	MF:methyltransferase activity;MF:DNA binding;	K07466	RFA1, RPA1, rpa	map03430;map03440;map03420;map03030	Mismatch repair;Homologous recombination;Nucleotide excision repair;DNA replication	COG0507;COG1599	L:Replication, recombination and repair;	XP_015165994.1	PREDICTED: replication protein A 70 kDa DNA-binding subunit B-like [Solanum tuberosum]	------	------	PF08646.10	Rep_fac-A_C	Replication factor-A C terminal domain
Soltu.DM.01G005450	cytochrome P450, family 71, subfamily B, polypeptide	0	0	0	0	0	0.83	0	0.276667	GO:0044550;GO:0016020;GO:0016021;GO:0004497;GO:0020037;GO:0016709;GO:0016705;GO:000550	BP:secondary metabolite biosynthetic process;CC:membrane;CC:integral component of membrane;MF:monooxygenase activity;MF:heme binding;MF:oxidoreductase activity, acting on paired donors, with incorporation or reduction of molecular oxygen, NA;MF:oxidoreductase activity, acting on paired donors, with incorporation or reduction of molecular oxygen;MF:iron ion binding;	------	------	------	------	COG2124	Q:Secondary metabolites biosynthesis, transport and catabolism	XP_015161203.1	PREDICTED: premnaspirodiene oxygenase-like [Solanum tuberosum]	sp|A6YIH8|C7D55_HYOMU;	Premnaspirodiene oxygenase OS=Hyoscyamus muticus OX=35626 GN=CYP71D55 PE=1 SV=1;	PF00067.22	p450	Cytochrome P450
Soltu.DM.01G005460	cytochrome p450 71b6	0	0	0	0	0	0.52	0	0.173333	GO:0044550;GO:0016020;GO:0016021;GO:0004497;GO:0020037;GO:0016709;GO:0016705;GO:000550	BP:secondary metabolite biosynthetic process;CC:membrane;CC:integral component of membrane;MF:monooxygenase activity;MF:heme binding;MF:oxidoreductase activity, acting on paired donors, with incorporation or reduction of molecular oxygen, NA;MF:oxidoreductase activity, acting on paired donors, with incorporation or reduction of molecular oxygen;MF:iron ion binding;	K07418	CYP2J	map00590;map00591	Arachidonic acid metabolism;Linoleic acid metabolism	COG2124	Q:Secondary metabolites biosynthesis, transport and catabolism	XP_006367730.1	PREDICTED: premnaspirodiene oxygenase-like [Solanum tuberosum]	sp|A6YIH8|C7D55_HYOMU;	Premnaspirodiene oxygenase OS=Hyoscyamus muticus OX=35626 GN=CYP71D55 PE=1 SV=1;	PF00067.22	p450	Cytochrome P450
Soltu.DM.01G005470	cytochrome P450, family 71, subfamily B, polypeptide	0.12	0.12	0	0.13	0.41	0.27	0.08	0.27	GO:0044550;GO:0016021;GO:0016020;GO:0004497;GO:0016705;GO:0020037;GO:0016709;GO:000550	BP:secondary metabolite biosynthetic process;CC:integral component of membrane;CC:membrane;MF:monooxygenase activity;MF:oxidoreductase activity, acting on paired donors, with incorporation or reduction of molecular oxygen;MF:heme binding;MF:oxidoreductase activity, acting on paired donors, with incorporation or reduction of molecular oxygen, NA;MF:iron ion binding;	K15472	CYP71D55	map00909	Sesquiterpenoid and triterpenoid biosynthesis	COG2124	Q:Secondary metabolites biosynthesis, transport and catabolism	XP_004228509.1	premnaspirodiene oxygenase-like [Solanum lycopersicum]	sp|A6YIH8|C7D55_HYOMU;	Premnaspirodiene oxygenase OS=Hyoscyamus muticus OX=35626 GN=CYP71D55 PE=1 SV=1;	PF00067.22	p450	Cytochrome P450
Soltu.DM.01G005480	golgi nucleotide sugar transporter	2.1	2.66	2.57	2.45	1.2	0.68	2.44333	1.44333	GO:1990570;GO:0016021;GO:000533	BP:GDP-mannose transmembrane transport;CC:integral component of membrane;MF:nucleotide-sugar transmembrane transporter activity;	K15356	VRG4, GONST1	------	------	COG5070	U:Intracellular trafficking, secretion, and vesicular transport	XP_016577436.1	PREDICTED: GDP-mannose transporter GONST1-like isoform X2 [Capsicum annuum]	sp|Q941R4|GONS1_ARATH;	GDP-mannose transporter GONST1 OS=Arabidopsis thaliana OX=3702 GN=GONST1 PE=1 SV=2;	PF03151.16	TPT	Triose-phosphate Transporter family
Soltu.DM.01G005490	conserved hypothetical protein	11.53	8.66	9.43	10.54	11.82	11.31	9.87333	11.2233	GO:001602	CC:integral component of membrane;	------	------	------	------	ENOG4111PH0	S:Function unknown	XP_004228506.3	Holliday junction resolvase MOC1, chloroplastic [Solanum lycopersicum]	sp|Q8GWA2|MOC1_ARATH;	Holliday junction resolvase MOC1, chloroplastic OS=Arabidopsis thaliana OX=3702 GN=MOC1 PE=1 SV=1;	------	------	------
Soltu.DM.01G005500	Glycosyl hydrolase superfamily protein	0	0	0	0	0	0	0	0	GO:0005975;GO:0046355;GO:0005576;GO:0004553;GO:001698	BP:carbohydrate metabolic process;BP:mannan catabolic process;CC:extracellular region;MF:hydrolase activity, hydrolyzing O-glycosyl compounds;MF:mannan endo-1,4-beta-mannosidase activity;	K19355	MAN	map00051	Fructose and mannose metabolism	COG3934	G:Carbohydrate transport and metabolism	XP_015070741.1	mannan endo-1,4-beta-mannosidase 4 [Solanum pennellii]	sp|Q8L5J1|MAN4_SOLLC;	Mannan endo-1,4-beta-mannosidase 4 OS=Solanum lycopersicum OX=4081 GN=MAN4 PE=1 SV=2;	PF00150.18	Cellulase	Cellulase
Soltu.DM.01G005510	Glycosyl hydrolase superfamily protein	0	0	0	0	0	0	0	0	GO:0005975;GO:0046355;GO:0005576;GO:0004553;GO:001698	BP:carbohydrate metabolic process;BP:mannan catabolic process;CC:extracellular region;MF:hydrolase activity, hydrolyzing O-glycosyl compounds;MF:mannan endo-1,4-beta-mannosidase activity;	K19355	MAN	map00051	Fructose and mannose metabolism	COG3934	G:Carbohydrate transport and metabolism	XP_015070753.2	mannan endo-1,4-beta-mannosidase 4-like [Solanum pennellii]	sp|Q8L5J1|MAN4_SOLLC;	Mannan endo-1,4-beta-mannosidase 4 OS=Solanum lycopersicum OX=4081 GN=MAN4 PE=1 SV=2;	PF00150.18	Cellulase	Cellulase
Soltu.DM.01G005520	fatty acid desaturase A	0.2	0.31	0	0.43	0.45	0.22	0.17	0.366667	GO:0000209;GO:0030433;GO:0005783;GO:0031625;GO:006163	BP:protein polyubiquitination;BP:ER-associated ubiquitin-dependent protein catabolic process;CC:endoplasmic reticulum;MF:ubiquitin protein ligase binding;MF:ubiquitin protein ligase activity;	K20417	FAD4	------	------	ENOG410XRWR	S:Function unknown	XP_009602714.1	PREDICTED: fatty acid desaturase 4, chloroplastic-like [Nicotiana tomentosiformis]	sp|O04584|FD4L1_ARATH;	Fatty acid desaturase 4-like 1, chloroplastic OS=Arabidopsis thaliana OX=3702 GN=FAD4L1 PE=3 SV=1;	PF10520.9	TMEM189_B_dmain	B domain of TMEM189, localisation domain
Soltu.DM.01G005530	bZIP transcription factor family protein	14.75	20.16	17.41	23.67	16.73	16.16	17.44	18.8533	GO:0006351;GO:0003700;GO:004356	BP:transcription, DNA-templated;MF:transcription factor activity, sequence-specific DNA binding;MF:sequence-specific DNA binding;	K14431	TGA	map04075	Plant hormone signal transduction	ENOG410YSUA	K:Transcription	XP_015062252.1	transcription factor TGA2.2-like [Solanum pennellii]	sp|Q6IVC3|TGA22_ORYSJ;	Transcription factor TGA2.2 OS=Oryza sativa subsp. japonica OX=39947 GN=TGA2.2 PE=1 SV=1;	PF14144.6	DOG1	Seed dormancy control
Soltu.DM.01G005540	OCS-element binding factor	0	0	0	0	0	0	0	0	GO:0006351;GO:0003700;GO:004356	BP:transcription, DNA-templated;MF:transcription factor activity, sequence-specific DNA binding;MF:sequence-specific DNA binding;	K14431	TGA	map04075	Plant hormone signal transduction	ENOG410YSUA	K:Transcription	XP_015170566.1	PREDICTED: transcription factor TGA2-like [Solanum tuberosum]	sp|Q0JNL3|TGA23_ORYSJ;	Transcription factor TGA2.3 OS=Oryza sativa subsp. japonica OX=39947 GN=TGA2.3 PE=1 SV=1;	PF07716.15;PF00170.21	bZIP_2;bZIP_1	Basic region leucine zipper;bZIP transcription factor
Soltu.DM.01G005550	calcium-dependent protein kinase	0	0	0	0	0	0	0	0	GO:0018105;GO:0009738;GO:0035556;GO:0046777;GO:0005737;GO:0005634;GO:0004683;GO:0009931;GO:0005509;GO:0004672;GO:0005524;GO:000551	BP:peptidyl-serine phosphorylation;BP:abscisic acid-activated signaling pathway;BP:intracellular signal transduction;BP:protein autophosphorylation;CC:cytoplasm;CC:nucleus;MF:calmodulin-dependent protein kinase activity;MF:calcium-dependent protein serine/threonine kinase activity;MF:calcium ion binding;MF:protein kinase activity;MF:ATP binding;MF:calmodulin binding;	K13412	CPK	map04626	Plant-pathogen interaction	ENOG410XRMJ	T:Signal transduction mechanisms	XP_006361005.1	PREDICTED: calcium-dependent protein kinase 17-like [Solanum tuberosum]	sp|Q9FMP5|CDPKH_ARATH;	Calcium-dependent protein kinase 17 OS=Arabidopsis thaliana OX=3702 GN=CPK17 PE=2 SV=1;	PF00069.25;PF00036.32;PF13499.6;PF07714.17;PF13405.6;PF13202.6;PF13833.6;PF14658.6;PF12763.7;PF14531.6;PF06293.14	Pkinase;EF-hand_1;EF-hand_7;Pkinase_Tyr;EF-hand_6;EF-hand_5;EF-hand_8;EF-hand_9;EF-hand_4;Kinase-like;Kdo	Protein kinase domain;EF hand;EF-hand domain pair;Protein tyrosine kinase;EF-hand domain;EF hand;EF-hand domain pair;EF-hand domain;Cytoskeletal-regulatory complex EF hand;Kinase-like;Lipopolysaccharide kinase
Soltu.DM.01G005560	Mediator-associated protein	7.01	9.69	6.49	7.35	6	6.06	7.73	6.47	------	------	------	------	------	------	ENOG410YQKA	S:Function unknown	XP_006362761.1	PREDICTED: mediator-associated protein 2-like [Solanum tuberosum]	sp|F4KF27|MDA2_ARATH;	Mediator-associated protein 2 OS=Arabidopsis thaliana OX=3702 GN=At5g64680 PE=1 SV=1;	------	------	------
Soltu.DM.01G005570	Rho GTPase activation protein (RhoGAP) with PH domain	22.15	22.19	21.34	21.51	23.49	26.31	21.8933	23.77	GO:0043087;GO:0007165;GO:0005737;GO:000509	BP:regulation of GTPase activity;BP:signal transduction;CC:cytoplasm;MF:GTPase activator activity;	------	------	------	------	ENOG410XR4E	S:Function unknown	XP_006362759.1	PREDICTED: rho GTPase-activating protein 7-like isoform X1 [Solanum tuberosum]	sp|Q8RWQ4|RGAP7_ARATH;	Rho GTPase-activating protein 7 OS=Arabidopsis thaliana OX=3702 GN=ROPGAP7 PE=2 SV=1;	PF00620.27;PF14389.6;PF00169.29	RhoGAP;Lzipper-MIP1;PH	RhoGAP domain;Leucine-zipper of ternary complex factor MIP1;PH domain
Soltu.DM.01G005580	Phospholipase A2 family protein	25.37	34.54	28.63	21.52	25.07	26.08	29.5133	24.2233	GO:0006644;GO:0050482;GO:000462	BP:phospholipid metabolic process;BP:arachidonic acid secretion;MF:phospholipase A2 activity;	------	------	------	------	ENOG41120TK	S:Function unknown	XP_006362757.1	PREDICTED: uncharacterized protein LOC102580693 isoform X1 [Solanum tuberosum]	------	------	------	------	------
Soltu.DM.01G005590	non-specific phospholipase C2	21.79	29.86	30.58	27.9	21.96	24.43	27.41	24.7633	GO:0008152;GO:0016021;GO:001678	BP:metabolic process;CC:integral component of membrane;MF:hydrolase activity, acting on ester bonds;	K01114	plc	map00565;map00564;map00562	Ether lipid metabolism;Glycerophospholipid metabolism;Inositol phosphate metabolism	COG3511	M:Cell wall/membrane/envelope biogenesis	XP_006362756.1	PREDICTED: non-specific phospholipase C2 [Solanum tuberosum]	sp|O81020|NPC2_ARATH;	Non-specific phospholipase C2 OS=Arabidopsis thaliana OX=3702 GN=NPC2 PE=2 SV=1;	PF04185.14	Phosphoesterase	Phosphoesterase family
Soltu.DM.01G005600	RING/U-box superfamily protein	4.71	5.38	2.66	5.74	3.41	3.35	4.25	4.16667	GO:0007165;GO:004353	BP:signal transduction;MF:ADP binding;	------	------	------	------	ENOG41126UP	S:Function unknown	XP_006362753.1	PREDICTED: uncharacterized protein LOC102579503 [Solanum tuberosum]	------	------	PF13639.6;PF00097.25;PF13923.6;PF13920.6;PF12678.7;PF14634.6;PF12861.7;PF13445.6	zf-RING_2;zf-C3HC4;zf-C3HC4_2;zf-C3HC4_3;zf-rbx1;zf-RING_5;zf-ANAPC11;zf-RING_UBOX	Ring finger domain;Zinc finger, C3HC4 type;Zinc finger, C3HC4 type;Zinc finger, C3HC4 type;RING-H2 zinc finger domain;zinc-RING finger domain;Anaphase-promoting complex subunit 11 RING-H2 finger;RING-type zinc-finger
Soltu.DM.01G005610	RING/U-box superfamily protein	0	0	0	0	0	0	0	0	GO:0007165;GO:004353	BP:signal transduction;MF:ADP binding;	------	------	------	------	ENOG41126UP	S:Function unknown	XP_016553104.1	PREDICTED: uncharacterized protein LOC107852590 [Capsicum annuum]	------	------	------	------	------
Soltu.DM.01G005620	hypothetical protein	0	0	0	0	0	0	0	0	------	------	------	------	------	------	------	------	RWR98280.1	LOW QUALITY PROTEIN: hypothetical protein CKAN_02781000 [Cinnamomum micranthum f. kanehirae]	------	------	------	------	------
Soltu.DM.01G005630	signal peptide peptidase	33.39	30.28	37.87	44.81	45.99	35.28	33.8467	42.0267	GO:0030660;GO:0016021;GO:0005765;GO:0071556;GO:0071458;GO:000419	CC:Golgi-associated vesicle membrane;CC:integral component of membrane;CC:lysosomal membrane;CC:integral component of lumenal side of endoplasmic reticulum membrane;CC:integral component of cytoplasmic side of endoplasmic reticulum membrane;MF:aspartic-type endopeptidase activity;	K09595	HM13	------	------	ENOG410XTES	U:Intracellular trafficking, secretion, and vesicular transport	XP_006362752.1	PREDICTED: signal peptide peptidase [Solanum tuberosum]	sp|O81062|SIP_ARATH;	Signal peptide peptidase OS=Arabidopsis thaliana OX=3702 GN=SPP PE=2 SV=1;	PF04258.13;PF06550.11	Peptidase_A22B;SPP	Signal peptide peptidase;Signal-peptide peptidase, presenilin aspartyl protease
Soltu.DM.01G005640	Plant L-ascorbate oxidase	3.44	4.25	6.04	3.73	3.13	2.72	4.57667	3.19333	GO:0005576;GO:0016722;GO:0005507;GO:001649	CC:extracellular region;MF:oxidoreductase activity, oxidizing metal ions;MF:copper ion binding;MF:oxidoreductase activity;	K00423	E1.10.3.3	map00053	Ascorbate and aldarate metabolism	COG2132	Q:Secondary metabolites biosynthesis, transport and catabolism	XP_006362765.1	PREDICTED: L-ascorbate oxidase-like [Solanum tuberosum]	sp|Q40588|ASO_TOBAC;	L-ascorbate oxidase OS=Nicotiana tabacum OX=4097 GN=AAO PE=2 SV=1;	PF00394.22;PF07731.14;PF07732.15	Cu-oxidase;Cu-oxidase_2;Cu-oxidase_3	Multicopper oxidase;Multicopper oxidase;Multicopper oxidase
Soltu.DM.01G005650	proteasome family protein	32.03	33.2	37.72	43.34	35.27	27.46	34.3167	35.3567	GO:0000338;GO:0045892;GO:0008180;GO:000371	BP:protein deneddylation;BP:negative regulation of transcription, DNA-templated;CC:COP9 signalosome;MF:transcription corepressor activity;	K12176	COPS2, CSN2, TRIP15	------	------	COG5159	O:Posttranslational modification, protein turnover, chaperones	XP_006362751.1	PREDICTED: COP9 signalosome complex subunit 2-like [Solanum tuberosum]	sp|Q8W207|CSN2_ARATH;	COP9 signalosome complex subunit 2 OS=Arabidopsis thaliana OX=3702 GN=CSN2 PE=1 SV=1;	PF01399.27	PCI	PCI domain
Soltu.DM.01G005660	CBL-interacting protein kinase	70.76	78.15	59.39	68.64	56.46	54.32	69.4333	59.8067	GO:0006468;GO:0007165;GO:0035556;GO:0005737;GO:0016021;GO:0005634;GO:0004674;GO:000552	BP:protein phosphorylation;BP:signal transduction;BP:intracellular signal transduction;CC:cytoplasm;CC:integral component of membrane;CC:nucleus;MF:protein serine/threonine kinase activity;MF:ATP binding;	K07198	PRKAA, AMPK	map04714	Thermogenesis	COG0515	T:Signal transduction mechanisms	XP_006362750.1	PREDICTED: CBL-interacting serine/threonine-protein kinase 3-like [Solanum tuberosum]	sp|Q2V452|CIPK3_ARATH;	CBL-interacting serine/threonine-protein kinase 3 OS=Arabidopsis thaliana OX=3702 GN=CIPK3 PE=1 SV=2;	PF00069.25;PF07714.17;PF03822.14;PF14531.6;PF06293.14	Pkinase;Pkinase_Tyr;NAF;Kinase-like;Kdo	Protein kinase domain;Protein tyrosine kinase;NAF domain;Kinase-like;Lipopolysaccharide kinase
Soltu.DM.01G005670	protein kinase 2B	0	0	0	0	0	0	0	0	GO:0004674;GO:000552	MF:protein serine/threonine kinase activity;MF:ATP binding;	K04733	IRAK4	------	------	COG0515	T:Signal transduction mechanisms	XP_006362764.1	PREDICTED: probable serine/threonine-protein kinase NAK [Solanum tuberosum]	sp|O49840|PBL3_ARATH;	Probable serine/threonine-protein kinase PBL3 OS=Arabidopsis thaliana OX=3702 GN=PBL3 PE=1 SV=1;	PF00069.25;PF07714.17	Pkinase;Pkinase_Tyr	Protein kinase domain;Protein tyrosine kinase
Soltu.DM.01G005680	protein kinase 2B	0	0.06	0	0	0	0	0.02	0	GO:0004674;GO:000552	MF:protein serine/threonine kinase activity;MF:ATP binding;	K04733	IRAK4	------	------	COG0515	T:Signal transduction mechanisms	XP_006362763.1	PREDICTED: protein kinase 2B, chloroplastic-like [Solanum tuberosum]	sp|O49840|PBL3_ARATH;	Probable serine/threonine-protein kinase PBL3 OS=Arabidopsis thaliana OX=3702 GN=PBL3 PE=1 SV=1;	PF00069.25;PF07714.17	Pkinase;Pkinase_Tyr	Protein kinase domain;Protein tyrosine kinase
Soltu.DM.01G005700	HXXXD-type acyl-transferase family protein	0	0	0	0	0	0	0	0	GO:001674	MF:transferase activity, transferring acyl groups other than amino-acyl groups;	K21380	BEAT	------	------	ENOG41113XM	S:Function unknown	XP_006351754.1	PREDICTED: acetyl-CoA-benzylalcohol acetyltransferase-like [Solanum tuberosum]	sp|Q70PR7|VINSY_RAUSE;	Vinorine synthase OS=Rauvolfia serpentina OX=4060 GN=ACT PE=1 SV=2;	PF02458.15	Transferase	Transferase family
Soltu.DM.01G005720	DNA/RNA polymerases superfamily protein	0	0	0	0	0	0	0	0	GO:0015074;GO:0005634;GO:0004190;GO:000367	BP:DNA integration;CC:nucleus;MF:aspartic-type endopeptidase activity;MF:nucleic acid binding;	------	------	------	------	COG2801	L:Replication, recombination and repair	AAD13304.1	polyprotein [Solanum lycopersicum]	sp|P20825|POL2_DROME;	Retrovirus-related Pol polyprotein from transposon 297 OS=Drosophila melanogaster OX=7227 GN=pol PE=4 SV=1;	PF17919.1;PF17917.1	RT_RNaseH_2;RT_RNaseH	RNase H-like domain found in reverse transcriptase;RNase H-like domain found in reverse transcriptase
Soltu.DM.01G005760	hypothetical protein	9.49	12.85	10.57	12.31	9.75	9.35	10.97	10.47	GO:0006351;GO:0005634;GO:0003700;GO:000367	BP:transcription, DNA-templated;CC:nucleus;MF:transcription factor activity, sequence-specific DNA binding;MF:DNA binding;	------	------	------	------	------	------	XP_006362748.1	PREDICTED: ethylene-responsive transcription factor 5-like [Solanum tuberosum]	------	------	------	------	------
Soltu.DM.01G005770	Pyridoxal-5'-phosphate-dependent enzyme family protein	6.25	5.95	3.62	4.97	4.27	5.02	5.27333	4.75333	------	------	------	------	------	------	ENOG410ZUTR	S:Function unknown	XP_006362747.1	PREDICTED: D-cysteine desulfhydrase 2, mitochondrial [Solanum tuberosum]	sp|A1L4V7|DCYD2_ARATH;	D-cysteine desulfhydrase 2, mitochondrial OS=Arabidopsis thaliana OX=3702 GN=At3g26115 PE=2 SV=1;	PF00291.25	PALP	Pyridoxal-phosphate dependent enzyme
Soltu.DM.01G005780	scarecrow-like	4.49	3.59	3.05	3.64	3.68	2.82	3.71	3.38	GO:0006355;GO:0006351;GO:0005634;GO:0043565;GO:0003700;GO:000098	BP:regulation of transcription, DNA-templated;BP:transcription, DNA-templated;CC:nucleus;MF:sequence-specific DNA binding;MF:transcription factor activity, sequence-specific DNA binding;MF:transcription factor activity, transcription factor binding;	------	------	------	------	ENOG410XRSH	K:Transcription	XP_006362746.1	PREDICTED: scarecrow-like protein 3 [Solanum tuberosum]	sp|Q9LPR8|SCL3_ARATH;	Scarecrow-like protein 3 OS=Arabidopsis thaliana OX=3702 GN=SCL3 PE=1 SV=1;	PF03514.14	GRAS	GRAS domain family
Soltu.DM.01G005790	hypothetical protein	0	0	0	0	0	0	0	0	------	------	------	------	------	------	COG0702;COG0702	G:Carbohydrate transport and metabolism;M:Cell wall/membrane/envelope biogenesis	XP_015158633.1	PREDICTED: uncharacterized protein At2g37660, chloroplastic isoform X2 [Solanum tuberosum]	------	------	------	------	------
Soltu.DM.01G005800	NAD(P)-binding Rossmann-fold superfamily protein	60.92	54.42	59.96	47.07	50.42	44.82	58.4333	47.4367	------	------	------	------	------	------	COG0702;COG0702	G:Carbohydrate transport and metabolism;M:Cell wall/membrane/envelope biogenesis	XP_006362745.1	PREDICTED: uncharacterized protein At2g37660, chloroplastic isoform X1 [Solanum tuberosum]	sp|O80934|Y2766_ARATH;	Uncharacterized protein At2g37660, chloroplastic OS=Arabidopsis thaliana OX=3702 GN=At2g37660 PE=1 SV=2;	PF13460.6	NAD_binding_10	NA
Soltu.DM.01G005810	phytochromobilin:ferredoxin oxidoreductase, chloroplast / phytochromobilin synthase (HY2)	7.39	8.9	7.36	9.85	7.29	5.65	7.88333	7.59667	GO:0010024;GO:0016636;GO:0050897;GO:005061	BP:phytochromobilin biosynthetic process;MF:oxidoreductase activity, acting on the CH-CH group of donors, iron-sulfur protein as acceptor;MF:cobalt ion binding;MF:phytochromobili;	K08101	HY2	map00860	Porphyrin and chlorophyll metabolism	ENOG41102EM	H:Coenzyme transport and metabolism	XP_006362743.1	PREDICTED: phytochromobilin:ferredoxin oxidoreductase, chloroplastic isoform X1 [Solanum tuberosum]	sp|Q9SR43|PFBS_ARATH;	Phytochromobilin:ferredoxin oxidoreductase, chloroplastic OS=Arabidopsis thaliana OX=3702 GN=HY2 PE=2 SV=1;	PF05996.12	Fe_bilin_red	Ferredoxin-dependent bilin reductase
Soltu.DM.01G005820	F-box family protein	15.36	28.74	3.91	10.78	2.92	3.47	16.0033	5.72333	------	------	------	------	------	------	ENOG41118FA;ENOG41119HQ	S:Function unknown;	XP_015158622.1	PREDICTED: F-box protein At4g18380-like [Solanum tuberosum]	sp|O49508|FB237_ARATH;	F-box protein At4g18380 OS=Arabidopsis thaliana OX=3702 GN=At4g18380 PE=2 SV=1;	PF12937.7	F-box-like	F-box-like
Soltu.DM.01G005830	hypothetical protein	0.72	2.27	0	2.69	0	0.9	0.996667	1.19667	------	------	------	------	------	------	------	------	------	------	------	------	------	------	------
Soltu.DM.01G005840	calmodulin	244.9	293.4	253.58	314.86	248.94	216.73	263.96	260.177	GO:000550	MF:calcium ion binding;	K02183	CALM	map05167;map05163;map04016;map04218;map04626;map04625;map04070	Kaposi sarcoma-associated herpesvirus infection;Human cytomegalovirus infection;MAPK signaling pathway - plant;Cellular senescence;Plant-pathogen interaction;C-type lectin receptor signaling pathway;Phosphatidylinositol signaling system	COG5126;COG5126;COG5126	D:Cell cycle control, cell division, chromosome partitioning;T:Signal transduction mechanisms;Z:Cytoskeleton	OIT21873.1	calmodulin-7, partial [Nicotiana attenuata]	sp|P93171|CALM_HELAN;	Calmodulin OS=Helianthus annuus OX=4232 GN=CAM PE=2 SV=3;	PF00036.32;PF13499.6;PF13833.6;PF13405.6;PF13202.6;PF14658.6;PF12763.7;PF10591.9;PF08976.11;PF08726.10	EF-hand_1;EF-hand_7;EF-hand_8;EF-hand_6;EF-hand_5;EF-hand_9;EF-hand_4;SPARC_Ca_bdg;EF-hand_11;EFhand_Ca_insen	EF hand;EF-hand domain pair;EF-hand domain pair;EF-hand domain;EF hand;EF-hand domain;Cytoskeletal-regulatory complex EF hand;Secreted protein acidic and rich in cysteine Ca binding region;EF-hand domain;Ca2+ insensitive EF hand
Soltu.DM.01G005850	Argonaute family protein	117.31	119.06	124.33	132.97	128.69	123.59	120.233	128.417	GO:0031047;GO:0016021;GO:000367	BP:gene silencing by RNA;CC:integral component of membrane;MF:nucleic acid binding;	K11593	ELF2C, AGO	------	------	ENOG410XP07	J:Translation, ribosomal structure and biogenesis	XP_006362741.1	PREDICTED: protein argonaute 4 [Solanum tuberosum]	sp|Q9ZVD5|AGO4_ARATH;	Protein argonaute 4 OS=Arabidopsis thaliana OX=3702 GN=AGO4 PE=1 SV=2;	PF02171.17;PF16486.5;PF02170.22;PF08699.10;PF16488.5;PF16487.5	Piwi;ArgoN;PAZ;ArgoL1;ArgoL2;ArgoMid	Piwi domain;N-terminal domain of argonaute;PAZ domain;Argonaute linker 1 domain;Argonaute linker 2 domain;Mid domain of argonaute
Soltu.DM.01G005860	RNA-binding (RRM/RBD/RNP motifs) family protein	157.49	159.42	176.27	156.01	167.82	156.48	164.393	160.103	GO:000372	MF:RNA binding;	K12741	HNRNPA1_3	map03040	Spliceosome	COG0724	S:Function unknown	NP_001309142.1	UBP1-associated protein 2A [Solanum lycopersicum]	sp|Q9LES2|UBA2A_ARATH;	UBP1-associated protein 2A OS=Arabidopsis thaliana OX=3702 GN=UBA2A PE=1 SV=1;	PF00076.22;PF16367.5	RRM_1;RRM_7	RNA recognition motif.;RNA recognition motif
Soltu.DM.01G005870	Basic-leucine zipper (bZIP) transcription factor family protein	7.72	9.45	6.11	7.96	5.62	5.52	7.76	6.36667	GO:000370	MF:transcription factor activity, sequence-specific DNA binding;	K14432	ABF	map04075	Plant hormone signal transduction	ENOG41119PT	S:Function unknown	XP_019069565.1	LOW QUALITY PROTEIN: ABSCISIC ACID-INSENSITIVE 5-like protein 2 [Solanum lycopersicum]	sp|Q9C5Q2|AI5L3_ARATH;	ABSCISIC ACID-INSENSITIVE 5-like protein 3 OS=Arabidopsis thaliana OX=3702 GN=DPBF4 PE=1 SV=1;	PF00170.21;PF07716.15	bZIP_1;bZIP_2	bZIP transcription factor;Basic region leucine zipper
Soltu.DM.01G005880	Tho complex subunit 7/Mft1p	15.55	15.49	18.17	16.38	18.72	15.33	16.4033	16.81	GO:0006397;GO:000044	BP:mRNA processing;CC:THO complex part of transcription export complex;	K13176	THOC7	map03013	RNA transport	ENOG4111K36	S:Function unknown	XP_006362736.1	PREDICTED: THO complex subunit 7A-like [Solanum tuberosum]	sp|Q8LDS5|THO7A_ARATH;	THO complex subunit 7A OS=Arabidopsis thaliana OX=3702 GN=THO7A PE=1 SV=1;	PF05615.13	THOC7	Tho complex subunit 7
Soltu.DM.01G005890	RING-H2 finger C1A	60.97	63.75	55.63	62.67	44.59	44.73	60.1167	50.6633	GO:0043161;GO:0000209;GO:0016874;GO:006163	BP:proteasome-mediated ubiquitin-dependent protein catabolic process;BP:protein polyubiquitination;MF:ligase activity;MF:ubiquitin protein ligase activity;	K11982	RNF115_126	------	------	ENOG41121N2	O:Posttranslational modification, protein turnover, chaperones	XP_006362735.1	PREDICTED: E3 ubiquitin-protein ligase RING1-like [Solanum tuberosum]	sp|O22197|RHC1A_ARATH;	Probable E3 ubiquitin-protein ligase RHC1A OS=Arabidopsis thaliana OX=3702 GN=RHC1A PE=2 SV=1;	PF13639.6;PF14369.6;PF13923.6;PF17123.5;PF12678.7;PF00097.25;PF13920.6;PF13445.6;PF14447.6;PF14634.6	zf-RING_2;zinc_ribbon_9;zf-C3HC4_2;zf-RING_11;zf-rbx1;zf-C3HC4;zf-C3HC4_3;zf-RING_UBOX;Prok-RING_4;zf-RING_5	Ring finger domain;zinc-ribbon;Zinc finger, C3HC4 type;RING-like zinc finger;RING-H2 zinc finger domain;Zinc finger, C3HC4 type;Zinc finger, C3HC4 type;RING-type zinc-finger;Prokaryotic RING finger family 4;zinc-RING finger domain
Soltu.DM.01G005900	4-(cytidine 5'-phospho)-2-C-methyl-D-erithritol kinase	29.71	18.75	33.5	30	37.8	36.39	27.32	34.73	GO:0019288;GO:0016114;GO:0009509;GO:0009507;GO:0050515;GO:000552	BP:isopentenyl diphosphate biosynthetic process, methylerythritol 4-phosphate pathway;BP:terpenoid biosynthetic process;CC:chromoplast;CC:chloroplast;MF:4;MF:ATP binding;	K00919	ispE	map00900	Terpenoid backbone biosynthesis	COG1947	I:Lipid transport and metabolism	XP_006362734.1	PREDICTED: 4-diphosphocytidyl-2-C-methyl-D-erythritol kinase, chloroplastic/chromoplastic [Solanum tuberosum]	sp|P93841|ISPE_SOLLC;	4-diphosphocytidyl-2-C-methyl-D-erythritol kinase, chloroplastic/chromoplastic;	PF00288.26;PF08544.13	GHMP_kinases_N;GHMP_kinases_C	GHMP kinases N terminal domain;GHMP kinases C terminal
Soltu.DM.01G005910	cystatin B	443.46	449.56	531.42	480.93	396.23	339.26	474.813	405.473	GO:000486	MF:cysteine-type endopeptidase inhibitor activity;	------	------	------	------	ENOG410YZDC;ENOG410YV6K	O:Posttranslational modification, protein turnover, chaperones;S:Function unknown	XP_006362733.1	PREDICTED: cysteine proteinase inhibitor A-like [Solanum tuberosum]	sp|Q06445|CYTI_VIGUN;	Cysteine proteinase inhibitor OS=Vigna unguiculata OX=3917 PE=1 SV=1;	PF16845.5;PF00031.21	SQAPI;Cystatin	Aspartic acid proteinase inhibitor;Cystatin domain
Soltu.DM.01G005920	dgd1 suppressor	11.71	12.27	14.49	15.11	12.54	10.58	12.8233	12.7433	GO:0019375;GO:0050665;GO:0016021;GO:000574	BP:galactolipid biosynthetic process;BP:hydrogen peroxide biosynthetic process;CC:integral component of membrane;CC:mitochondrial outer membrane;	K18158	NCA2	------	------	ENOG4110107	S:Function unknown	XP_006362732.1	PREDICTED: uncharacterized protein LOC102600764 [Solanum tuberosum]	sp|Q8GUK1|DGS1_ARATH;	Protein DGS1, mitochondrial OS=Arabidopsis thaliana OX=3702 GN=DGS1 PE=1 SV=1;	PF08637.10	NCA2	ATP synthase regulation protein NCA2
Soltu.DM.01G005930	Cyclin family protein	4.73	4.48	0.97	4.01	4.95	8.97	3.39333	5.97667	GO:000563	CC:nucleus;	K05868	CCNB1	map04218	Cellular senescence	COG5024	D:Cell cycle control, cell division, chromosome partitioning	XP_006362731.1	PREDICTED: G2/mitotic-specific cyclin S13-7-like [Solanum tuberosum]	sp|P34801|CCN2_ANTMA;	G2/mitotic-specific cyclin-2 OS=Antirrhinum majus OX=4151 PE=2 SV=1;	PF00134.23;PF02984.19	Cyclin_N;Cyclin_C	Cyclin, N-terminal domain;Cyclin, C-terminal domain
Soltu.DM.01G005940	molybdopterin biosynthesis CNX1 protein / molybdenum cofactor biosynthesis enzyme CNX1 (CNX1)	43.17	30.39	38.13	34.69	42.76	38.09	37.23	38.5133	GO:0010038;GO:0006777;GO:0009734;GO:0018315;GO:0032324;GO:0005829;GO:0005737;GO:0061599;GO:0061598;GO:0008940;GO:003015	BP:response to metal ion;BP:Mo-molybdopterin cofactor biosynthetic process;BP:auxin-activated signaling pathway;BP:molybdenum incorporation into molybdenum-molybdopterin complex;BP:molybdopterin cofactor biosynthetic process;CC:cytosol;CC:cytoplasm;MF:molybdopterin molybdotransferase activity;MF:molybdopterin adenylyltransferase activity;MF:nitrate reductase activity;MF:molybdenum ion binding;	K15376	GPHN	map00790	Folate biosynthesis	COG0521	H:Coenzyme transport and metabolism	XP_006362730.1	PREDICTED: molybdopterin biosynthesis protein CNX1 [Solanum tuberosum]	sp|Q39054|CNX1_ARATH;	Molybdopterin biosynthesis protein CNX1 OS=Arabidopsis thaliana OX=3702 GN=CNX1 PE=1 SV=2;	PF00994.24;PF03453.17;PF03454.15	MoCF_biosynth;MoeA_N;MoeA_C	Probable molybdopterin binding domain;MoeA N-terminal region;MoeA C-terminal region
Soltu.DM.01G005950	BTB-POZ and MATH domain	23.94	28.44	28.41	27.48	22.87	21.65	26.93	24	------	------	K10523	SPOP	------	------	ENOG410XQV8	S:Function unknown	XP_006362728.1	PREDICTED: BTB/POZ and MATH domain-containing protein 4-like [Solanum tuberosum]	sp|Q9SRV1|BPM4_ARATH;	BTB/POZ and MATH domain-containing protein 4 OS=Arabidopsis thaliana OX=3702 GN=BPM4 PE=1 SV=1;	PF00651.31;PF07707.15;PF00917.26	BTB;BACK;MATH	BTB/POZ domain;BTB And C-terminal Kelch;MATH domain
Soltu.DM.01G005960	myb domain protein	4.46	5.06	6.07	5.48	4.39	4.38	5.19667	4.75	GO:0030154;GO:0006357;GO:0005634;GO:0043565;GO:0044212;GO:0001135;GO:0003677;GO:000098	BP:cell differentiation;BP:regulation of transcription from RNA polymerase II promoter;CC:nucleus;MF:sequence-specific DNA binding;MF:transcription regulatory region DNA binding;MF:transcription factor activity, RNA polymerase II transcription factor recruiting;MF:DNA binding;MF:RNA polymerase II transcription factor activity, sequence-specific DNA binding;	K09422	MYBP	------	------	COG5147	K:Transcription	XP_015158629.1	PREDICTED: transcription factor GAMYB-like isoform X1 [Solanum tuberosum]	sp|A2WW87|GAM1_ORYSI;	Transcription factor GAMYB OS=Oryza sativa subsp. indica OX=39946 GN=GAM1 PE=2 SV=1;	PF00249.31;PF13921.6	Myb_DNA-binding;Myb_DNA-bind_6	Myb-like DNA-binding domain;Myb-like DNA-binding domain
Soltu.DM.01G005970	SMAD/FHA domain-containing protein	104.42	88.9	129.1	99.03	130.54	119.18	107.473	116.25	GO:0005634;GO:0016491;GO:000372	CC:nucleus;MF:oxidoreductase activity;MF:mRNA binding;	------	------	------	------	ENOG4111QZY	T:Signal transduction mechanisms	XP_006362727.1	PREDICTED: uncharacterized protein LOC102598914 [Solanum tuberosum]	------	------	PF00498.26;PF16697.5	FHA;Yop-YscD_cpl	FHA domain;Inner membrane component of T3SS, cytoplasmic domain
Soltu.DM.01G005980	C2H2 zinc-finger protein SERRATE (SE)	31.13	35.55	30.03	32.13	28.58	26.73	32.2367	29.1467	GO:0000381;GO:2000011;GO:0048367;GO:0031053;GO:0010267;GO:0008380;GO:0048509;GO:0016607;GO:0005846;GO:0005829;GO:0005730;GO:0010445;GO:0009507;GO:000367	BP:regulation of alternative mRNA splicing, via spliceosome;BP:regulation of adaxial/abaxial pattern formation;BP:shoot system development;BP:primary miRNA processing;BP:production of ta-siRNAs involved in RNA interference;BP:RNA splicing;BP:regulation of meristem development;CC:nuclear speck;CC:nuclear cap binding complex;CC:cytosol;CC:nucleolus;CC:nuclear dicing body;CC:chloroplast;MF:nucleic a…	------	------	------	------	ENOG410XR8S	K:Transcription	XP_006362725.1	PREDICTED: serrate RNA effector molecule isoform X1 [Solanum tuberosum]	sp|Q9ZVD0|SRRT_ARATH;	Serrate RNA effector molecule OS=Arabidopsis thaliana OX=3702 GN=SE PE=1 SV=2;	PF04959.13;PF12066.8	ARS2;DUF3546	Arsenite-resistance protein 2;Domain of unknown function
Soltu.DM.01G005990	AP2/B3-like transcriptional factor family protein	0	0	0	0	0	0	0	0	GO:0006355;GO:0006351;GO:0005634;GO:000367	BP:regulation of transcription, DNA-templated;BP:transcription, DNA-templated;CC:nucleus;MF:DNA binding;	------	------	------	------	ENOG410YD7W	S:Function unknown	XP_004240808.1	B3 domain-containing protein Os01g0234100-like [Solanum lycopersicum]	sp|Q0JP99|Y1341_ORYSJ;	B3 domain-containing protein Os01g0234100 OS=Oryza sativa subsp. japonica OX=39947 GN=Os01g0234100 PE=2 SV=1;	PF02362.21	B3	B3 DNA binding domain
Soltu.DM.01G006000	AP2/B3-like transcriptional factor family protein	0	0	0	0	0	0	0	0	GO:0006355;GO:0006351;GO:0005634;GO:0016021;GO:000367	BP:regulation of transcription, DNA-templated;BP:transcription, DNA-templated;CC:nucleus;CC:integral component of membrane;MF:DNA binding;	------	------	------	------	ENOG410YD7W	S:Function unknown	XP_019258003.1	PREDICTED: B3 domain-containing protein Os01g0234100-like [Nicotiana attenuata]	sp|Q0JP99|Y1341_ORYSJ;	B3 domain-containing protein Os01g0234100 OS=Oryza sativa subsp. japonica OX=39947 GN=Os01g0234100 PE=2 SV=1;	PF02362.21	B3	B3 DNA binding domain
Soltu.DM.01G006010	Ribosomal protein L7Ae/L30e/S12e/Gadd45 family protein	131.18	85.65	118.41	157.63	145.38	126.26	111.747	143.09	GO:0002181;GO:0006412;GO:0005840;GO:0022625;GO:0003735;GO:000372	BP:cytoplasmic translation;BP:translation;CC:ribosome;CC:cytosolic large ribosomal subunit;MF:structural constituent of ribosome;MF:RNA binding;	K02908	RP-L30e, RPL30	map03010	Ribosome	COG1911	J:Translation, ribosomal structure and biogenesis	XP_006366969.1	PREDICTED: 60S ribosomal protein L30-like [Solanum tuberosum]	sp|O49884|RL30_LUPLU;	60S ribosomal protein L30 OS=Lupinus luteus OX=3873 GN=RPL30 PE=3 SV=1;	PF01248.26	Ribosomal_L7Ae	Ribosomal protein L7Ae/L30e/S12e/Gadd45 family
Soltu.DM.01G006040	Mannose-binding lectin superfamily protein	0	0	0	0	0	0	0	0	GO:003024	MF:carbohydrate binding;	------	------	------	------	ENOG411155B	S:Function unknown	XP_006367878.1	PREDICTED: inactive protein RESTRICTED TEV MOVEMENT 1-like [Solanum tuberosum]	sp|Q9SE37|JAL1_ARATH;	Protein RESTRICTED TEV MOVEMENT 1 OS=Arabidopsis thaliana OX=3702 GN=RTM1 PE=1 SV=1;	PF01419.17	Jacalin	Jacalin-like lectin domain
Soltu.DM.01G006050	DNA-binding bromodomain-containing protein	0	0	0	0	0	0	0	0	------	------	------	------	------	------	------	------	XP_009791516.1	PREDICTED: uncharacterized protein LOC104238751 [Nicotiana sylvestris]	------	------	PF00439.25	Bromodomain	Bromodomain
Soltu.DM.01G006060	DNA-binding bromodomain-containing protein	0	0	0	0	0	0	0	0	------	------	------	------	------	------	------	------	XP_009791516.1	PREDICTED: uncharacterized protein LOC104238751 [Nicotiana sylvestris]	------	------	PF00439.25	Bromodomain	Bromodomain
Soltu.DM.01G006070	DNA-binding bromodomain-containing protein	0	0	0	0	0	0	0	0	GO:000367	MF:DNA binding;	------	------	------	------	------	------	XP_009791516.1	PREDICTED: uncharacterized protein LOC104238751 [Nicotiana sylvestris]	------	------	PF00439.25	Bromodomain	Bromodomain
Soltu.DM.01G006080	histone deacetylase	1.35	0.32	0.6	0.78	0.7	1.78	0.756667	1.08667	GO:0006355;GO:0006351;GO:0005634;GO:0032041;GO:001678	BP:regulation of transcription, DNA-templated;BP:transcription, DNA-templated;CC:nucleus;MF:NAD-dependent histone deacetylase activit;MF:hydrolase activity;	------	------	------	------	COG0123;COG0123	B:Chromatin structure and dynamics;Q:Secondary metabolites biosynthesis, transport and catabolism	XP_015159446.1	PREDICTED: histone deacetylase 14 isoform X2 [Solanum tuberosum]	sp|Q941D6|HDA14_ARATH;	Histone deacetylase 14 OS=Arabidopsis thaliana OX=3702 GN=HDA14 PE=1 SV=1;	PF00850.19	Hist_deacetyl	Histone deacetylase domain
Soltu.DM.01G006090	histone deacetylase	23.29	21.58	24.16	16.32	13.75	15.37	23.01	15.1467	GO:0006355;GO:0006351;GO:0005634;GO:0016021;GO:003204	BP:regulation of transcription, DNA-templated;BP:transcription, DNA-templated;CC:nucleus;CC:integral component of membrane;MF:NAD-dependent histone deacetylase activit;	------	------	------	------	COG0123;COG0123	B:Chromatin structure and dynamics;Q:Secondary metabolites biosynthesis, transport and catabolism	XP_015159447.1	PREDICTED: histone deacetylase 14 isoform X3 [Solanum tuberosum]	sp|Q941D6|HDA14_ARATH;	Histone deacetylase 14 OS=Arabidopsis thaliana OX=3702 GN=HDA14 PE=1 SV=1;	------	------	------
Soltu.DM.01G006130	DNA-binding bromodomain-containing protein	0	0	0	0	0	0	0	0	------	------	------	------	------	------	------	------	XP_009791516.1	PREDICTED: uncharacterized protein LOC104238751 [Nicotiana sylvestris]	------	------	PF00439.25	Bromodomain	Bromodomain
Soltu.DM.01G006160	histone deacetylase	31.81	25.45	21.44	21.65	21.25	16.73	26.2333	19.8767	GO:0006355;GO:0006351;GO:0005634;GO:0016021;GO:003204	BP:regulation of transcription, DNA-templated;BP:transcription, DNA-templated;CC:nucleus;CC:integral component of membrane;MF:NAD-dependent histone deacetylase activit;	------	------	------	------	COG0123;COG0123	B:Chromatin structure and dynamics;Q:Secondary metabolites biosynthesis, transport and catabolism	XP_006364494.1	PREDICTED: histone deacetylase 14 isoform X1 [Solanum tuberosum]	sp|Q941D6|HDA14_ARATH;	Histone deacetylase 14 OS=Arabidopsis thaliana OX=3702 GN=HDA14 PE=1 SV=1;	PF00850.19	Hist_deacetyl	Histone deacetylase domain
Soltu.DM.01G006180	dicer-like	0	0	0	0	0	0	0	0	GO:0006396;GO:0031047;GO:0004525;GO:0003723;GO:000552	BP:RNA processing;BP:gene silencing by RNA;MF:ribonuclease III activity;MF:RNA binding;MF:ATP binding;	K11592	DICER1, DCR1	------	------	COG0571;COG1111	K:Transcription;L:Replication, recombination and repair	XP_016550310.1	PREDICTED: endoribonuclease Dicer homolog 2-like [Capsicum annuum]	sp|Q3EBC8|DCL2_ARATH;	Endoribonuclease Dicer homolog 2 OS=Arabidopsis thaliana OX=3702 GN=At3g03300 PE=1 SV=2;	PF00636.26	Ribonuclease_3	Ribonuclease III domain
Soltu.DM.01G006190	conserved hypothetical protein	9.73	6.38	5.91	9.55	11.49	8.08	7.34	9.70667	GO:001602	CC:integral component of membrane;	------	------	------	------	ENOG4111Z7K	S:Function unknown	XP_006364493.1	PREDICTED: uncharacterized protein LOC102589420 [Solanum tuberosum]	------	------	------	------	------
Soltu.DM.01G006200	Late embryogenesis abundant (LEA) hydroxyproline-rich glycoprotein family	1.41	1.55	4.2	0.07	0.62	1.67	2.38667	0.786667	GO:001602	CC:integral component of membrane;	------	------	------	------	ENOG410YIDD	S:Function unknown	NP_001275943.1	uncharacterized protein LOC102589097 [Solanum tuberosum]	sp|Q9ZVD2|NHL13_ARATH;	NDR1/HIN1-like protein 13 OS=Arabidopsis thaliana OX=3702 GN=NHL13 PE=2 SV=1;	PF03168.13	LEA_2	Late embryogenesis abundant protein
Soltu.DM.01G006210	Ethylene insensitive 3 family protein	63	86.42	55.06	69.17	31	34.06	68.16	44.7433	GO:0071281;GO:0006355;GO:0009873;GO:0005634;GO:0005622;GO:0003700;GO:000367	BP:cellular response to iron ion;BP:regulation of transcription, DNA-templated;BP:ethylene-activated signaling pathway;CC:nucleus;CC:intracellular;MF:transcription factor activity, sequence-specific DNA binding;MF:DNA binding;	K14514	EIN3	map04016;map04075	MAPK signaling pathway - plant;Plant hormone signal transduction	ENOG4110EBS	K:Transcription	XP_006364491.1	PREDICTED: protein ETHYLENE INSENSITIVE 3-like [Solanum tuberosum]	sp|O24606|EIN3_ARATH;	Protein ETHYLENE INSENSITIVE 3 OS=Arabidopsis thaliana OX=3702 GN=EIN3 PE=1 SV=1;	PF04873.13	EIN3	Ethylene insensitive 3
Soltu.DM.01G006220	Cobalamin-independent synthase family protein	14.68	14.71	17.03	18.44	14.57	15.23	15.4733	16.08	GO:0009086;GO:0050667;GO:0005829;GO:0005576;GO:0009507;GO:0008705;GO:0008270;GO:000387	BP:methionine biosynthetic process;BP:homocysteine metabolic process;CC:cytosol;CC:extracellular region;CC:chloroplast;MF:methionine synthase activity;MF:zinc ion binding;MF:5-methyltetrahydropteroyltriglutamate-homocysteine S-methyltransferase activity;	K00549	metE	map00270;map00450	Cysteine and methionine metabolism;Selenocompound metabolism	COG0620	E:Amino acid transport and metabolism	XP_006364490.2	PREDICTED: 5-methyltetrahydropteroyltriglutamate--homocysteine methyltransferase-like [Solanum tuberosum]	sp|Q42699|METE_CATRO;	5-methyltetrahydropteroyltriglutamate--homocysteine methyltransferase OS=Catharanthus roseus OX=4058 GN=METE PE=2 SV=1;	PF01717.18;PF08267.12	Meth_synt_2;Meth_synt_1	Cobalamin-independent synthase, Catalytic domain;Cobalamin-independent synthase, N-terminal domain
Soltu.DM.01G006230	double-stranded-RNA-binding protein	0.06	0.12	0	0.06	0	0	0.06	0.02	GO:000372	MF:RNA binding;	------	------	------	------	ENOG410XXRP	S:Function unknown	XP_015159444.1	PREDICTED: double-stranded RNA-binding protein 1-like [Solanum tuberosum]	sp|Q5N8Z0|DRB1_ORYSJ;	Double-stranded RNA-binding protein 1 OS=Oryza sativa subsp. japonica OX=39947 GN=DRB1 PE=2 SV=1;	PF00035.26;PF14709.7	dsrm;DND1_DSRM	Double-stranded RNA binding motif;double strand RNA binding domain from DEAD END PROTEIN 1
Soltu.DM.01G006240	HSP20-like chaperones superfamily protein	1.67	2.16	1.74	3.86	2.15	4.66	1.85667	3.55667	GO:001602	CC:integral component of membrane;	------	------	------	------	COG0071	O:Posttranslational modification, protein turnover, chaperones	XP_015159445.1	PREDICTED: inactive protein RESTRICTED TEV MOVEMENT 2-like [Solanum tuberosum]	sp|D5K211|RTM2A_ARATH;	Inactive protein RESTRICTED TEV MOVEMENT 2 OS=Arabidopsis thaliana OX=3702 GN=RTM2 PE=3 SV=1;	PF00011.21	HSP20	Hsp20/alpha crystallin family
Soltu.DM.01G006250	HSP20-like chaperones superfamily protein	0	0	0	0	0	0.17	0	0.056667	GO:001602	CC:integral component of membrane;	------	------	------	------	COG0071	O:Posttranslational modification, protein turnover, chaperones	XP_006364496.1	PREDICTED: inactive protein RESTRICTED TEV MOVEMENT 2-like isoform X2 [Solanum tuberosum]	sp|Q9XIE3|HS17A_ARATH;	17.6 kDa class I heat shock protein 1 OS=Arabidopsis thaliana OX=3702 GN=HSP17.6A PE=1 SV=1;	PF00011.21	HSP20	Hsp20/alpha crystallin family
Soltu.DM.01G006260	HSP20-like chaperones superfamily protein	0	0.34	0.43	0.95	0.25	1.84	0.256667	1.01333	GO:001602	CC:integral component of membrane;	------	------	------	------	COG0071	O:Posttranslational modification, protein turnover, chaperones	XP_015159451.1	PREDICTED: inactive protein RESTRICTED TEV MOVEMENT 2-like isoform X3 [Solanum tuberosum]	sp|D9UBX6|RTM2B_ARATH;	Inactive protein RESTRICTED TEV MOVEMENT 2 OS=Arabidopsis thaliana OX=3702 GN=RTM2 PE=3 SV=1;	PF00011.21	HSP20	Hsp20/alpha crystallin family
Soltu.DM.01G006270	aldehyde oxidase	7.78	7.98	6.56	9.06	6.35	6.24	7.44	7.21667	GO:0005829;GO:0050660;GO:0016614;GO:0051537;GO:0016903;GO:0005506;GO:000905	CC:cytosol;MF:flavin adenine dinucleotide binding;MF:oxidoreductase activity, acting on CH-OH group of donors;MF:2 iron, 2 sulfur cluster binding;MF:oxidoreductase activity, acting on the aldehyde or oxo group of donors;MF:iron ion binding;MF:electron carrier activity;	K09842	AAO3	map00906	Carotenoid biosynthesis	COG4630	F:Nucleotide transport and metabolism	XP_006364489.1	PREDICTED: abscisic-aldehyde oxidase-like [Solanum tuberosum]	sp|Q7G9P4|ALDO3_ARATH;	Abscisic-aldehyde oxidase OS=Arabidopsis thaliana OX=3702 GN=AAO3 PE=1 SV=1;	PF02738.18;PF00941.21;PF01315.22;PF03450.17;PF01799.20;PF00111.27	Ald_Xan_dh_C2;FAD_binding_5;Ald_Xan_dh_C;CO_deh_flav_C;Fer2_2;Fer2	Molybdopterin-binding domain of aldehyde dehydrogenase;FAD binding domain in molybdopterin dehydrogenase;Aldehyde oxidase and xanthine dehydrogenase, a/b hammerhead domain;CO dehydrogenase flavoprotein C-terminal domain;[2Fe-2S] binding domain;2Fe-2S iron-sulfur cluster binding domain
Soltu.DM.01G006290	Glycosyl hydrolase family protein	0	0	0	0	0	0	0	0	GO:0005975;GO:0009251;GO:0005886;GO:0008422;GO:000455	BP:carbohydrate metabolic process;BP:glucan catabolic process;CC:plasma membrane;MF:beta-glucosidase activity;MF:hydrolase activity, hydrolyzing O-glycosyl compounds;	K05349	bglX	map00460;map00500;map00940	Cyanoamino acid metabolism;Starch and sucrose metabolism;Phenylpropanoid biosynthesis	COG1472	G:Carbohydrate transport and metabolism	XP_006367581.1	PREDICTED: beta-glucosidase BoGH3B-like [Solanum tuberosum]	sp|Q23892|GLUA_DICDI;	Lysosomal beta glucosidase OS=Dictyostelium discoideum OX=44689 GN=gluA PE=1 SV=2;	PF00933.21	Glyco_hydro_3	Glycosyl hydrolase family 3 N terminal domain
Soltu.DM.01G006300	Glycosyl hydrolase family protein	0.31	0.11	0.1	0	0.76	0.75	0.173333	0.503333	GO:0005975;GO:0009251;GO:0005886;GO:0008422;GO:000455	BP:carbohydrate metabolic process;BP:glucan catabolic process;CC:plasma membrane;MF:beta-glucosidase activity;MF:hydrolase activity, hydrolyzing O-glycosyl compounds;	K05349	bglX	map00460;map00500;map00940	Cyanoamino acid metabolism;Starch and sucrose metabolism;Phenylpropanoid biosynthesis	COG1472	G:Carbohydrate transport and metabolism	XP_006367581.1	PREDICTED: beta-glucosidase BoGH3B-like [Solanum tuberosum]	sp|A7LXU3|BGH3B_BACO1;	Beta-glucosidase BoGH3B OS=Bacteroides ovatus;	PF00933.21;PF01915.22	Glyco_hydro_3;Glyco_hydro_3_C	Glycosyl hydrolase family 3 N terminal domain;Glycosyl hydrolase family 3 C-terminal domain
Soltu.DM.01G006310	DUF3148 domain containing protein	57.85	51.57	43.44	42.47	49.33	53.94	50.9533	48.58	------	------	------	------	------	------	ENOG410Y3FX	T:Signal transduction mechanisms	XP_006367580.1	PREDICTED: uncharacterized protein LOC102592680 [Solanum tuberosum]	------	------	PF11347.8	DUF3148	Protein of unknown function
Soltu.DM.01G006320	conserved hypothetical protein	1.12	1.09	0.47	1.99	0.27	1.17	0.893333	1.14333	------	------	------	------	------	------	ENOG410Z5JU	S:Function unknown	XP_015161004.1	PREDICTED: uncharacterized protein LOC107059099 [Solanum tuberosum]	------	------	------	------	------
Soltu.DM.01G006330	Protein of unknown function (DUF3049)	1.12	0.34	2.16	1.6	1.69	1.84	1.20667	1.71	------	------	------	------	------	------	ENOG410YQ65	S:Function unknown	XP_015161003.1	PREDICTED: protein FAF-like, chloroplastic [Solanum tuberosum]	sp|Q0V865|FAFL_ARATH;	Protein FAF-like, chloroplastic OS=Arabidopsis thaliana OX=3702 GN=At5g22090 PE=2 SV=1;	PF11250.8	FAF	Fantastic Four meristem regulator
Soltu.DM.01G006340	Protein of unknown function (DUF3049)	0.71	0.26	0.88	1.06	0.81	1.96	0.616667	1.27667	------	------	------	------	------	------	ENOG410YQ65	S:Function unknown	XP_015161002.1	PREDICTED: protein FAF-like, chloroplastic [Solanum tuberosum]	sp|Q0V865|FAFL_ARATH;	Protein FAF-like, chloroplastic OS=Arabidopsis thaliana OX=3702 GN=At5g22090 PE=2 SV=1;	PF11250.8	FAF	Fantastic Four meristem regulator
Soltu.DM.01G006350	BRI1 suppressor 1 (BSU1)-like	13.89	15.96	17.18	16.57	14.16	13.73	15.6767	14.82	GO:0009742;GO:0005634;GO:0046872;GO:0004722;GO:000472	BP:brassinosteroid mediated signaling pathway;CC:nucleus;MF:metal ion binding;MF:protein serine/threonine phosphatase activity;MF:phosphoprotein phosphatase activity;	------	------	------	------	COG0639	T:Signal transduction mechanisms	XP_006367582.1	PREDICTED: serine/threonine-protein phosphatase BSL3-like [Solanum tuberosum]	sp|Q9SHS7|BSL3_ARATH;	Serine/threonine-protein phosphatase BSL3 OS=Arabidopsis thaliana OX=3702 GN=BSL3 PE=1 SV=2;	PF00149.28;PF07646.15;PF13854.6;PF16891.5	Metallophos;Kelch_2;Kelch_5;STPPase_N	Calcineurin-like phosphoesterase;Kelch motif;Kelch motif;Serine-threonine protein phosphatase N-terminal domain
Soltu.DM.01G006360	BRI1 suppressor 1 (BSU1)-like	0	0	0	0	0	0	0	0	GO:0009742;GO:0005634;GO:0046872;GO:0004722;GO:000472	BP:brassinosteroid mediated signaling pathway;CC:nucleus;MF:metal ion binding;MF:protein serine/threonine phosphatase activity;MF:phosphoprotein phosphatase activity;	------	------	------	------	ENOG410Y5WM;COG0639	S:Function unknown;T:Signal transduction mechanisms	XP_015161216.1	PREDICTED: serine/threonine-protein phosphatase BSL3-like [Solanum tuberosum]	sp|Q9SHS7|BSL3_ARATH;	Serine/threonine-protein phosphatase BSL3 OS=Arabidopsis thaliana OX=3702 GN=BSL3 PE=1 SV=2;	PF13418.6;PF13415.6;PF13854.6;PF01344.25;PF13964.6	Kelch_4;Kelch_3;Kelch_5;Kelch_1;Kelch_6	Galactose oxidase, central domain;Galactose oxidase, central domain;Kelch motif;Kelch motif;Kelch motif
Soltu.DM.01G006380	CLP-similar protein	9.87	7.39	8.71	10.78	9.03	9.1	8.65667	9.63667	GO:0031124;GO:0006388;GO:0006378;GO:0006379;GO:0005634;GO:0005849;GO:0051731;GO:000552	BP:mRNA 3'-end processing;BP:tRNA splicing, via endonucleolytic cleavage and ligation;BP:mRNA polyadenylation;BP:mRNA cleavage;CC:nucleus;CC:mRNA cleavage factor complex;MF:polynucleotide 5'-hydroxyl-kinase activity;MF:ATP binding;	K14399	CLP1, HERB	map03015	mRNA surveillance pathway	COG5623	A:RNA processing and modification	XP_006367862.1	PREDICTED: protein CLP1 homolog [Solanum tuberosum]	sp|Q9SR06|CLP1_ARATH;	Protein CLP1 homolog OS=Arabidopsis thaliana OX=3702 GN=CLPS3 PE=1 SV=1;	PF16575.5;PF06807.14;PF16573.5	CLP1_P;Clp1;CLP1_N	mRNA cleavage and polyadenylation factor CLP1 P-loop;Pre-mRNA cleavage complex II protein Clp1;N-terminal beta-sandwich domain of polyadenylation factor
Soltu.DM.01G006390	NIMA (never in mitosis, gene A)-related	31.92	28.28	34.99	29.29	24.94	28.72	31.73	27.65	GO:0005524;GO:000467	MF:ATP binding;MF:protein kinase activity;	K08857	NEK1_4_5	------	------	ENOG410Y7JF	T:Signal transduction mechanisms	XP_006362627.1	PREDICTED: serine/threonine-protein kinase Nek5-like [Solanum tuberosum]	sp|Q0WPH8|NEK5_ARATH;	Serine/threonine-protein kinase Nek5 OS=Arabidopsis thaliana OX=3702 GN=NEK5 PE=1 SV=1;	PF00069.25;PF07714.17;PF14531.6;PF17667.1	Pkinase;Pkinase_Tyr;Kinase-like;Pkinase_fungal	Protein kinase domain;Protein tyrosine kinase;Kinase-like;Fungal protein kinase
Soltu.DM.01G006400	Ergosterol biosynthesis ERG4/ERG24 family	37.32	32.5	41.37	52.54	46.59	36.1	37.0633	45.0767	GO:0016021;GO:0016020;GO:0047598;GO:001662	CC:integral component of membrane;CC:membrane;MF:7-dehydrocholesterol reductase activity;MF:oxidoreductase activity, acting on the CH-CH group of donors, NAD or NADP as acceptor;	K00213	DHCR7	map00100	Steroid biosynthesis	ENOG410XP67	I:Lipid transport and metabolism	XP_006362628.1	PREDICTED: 7-dehydrocholesterol reductase-like [Solanum tuberosum]	sp|Q9LDU6|ST7R_ARATH;	7-dehydrocholesterol reductase OS=Arabidopsis thaliana OX=3702 GN=DWF5 PE=1 SV=1;	PF01222.17	ERG4_ERG24	Ergosterol biosynthesis ERG4/ERG24 family
Soltu.DM.01G006410	plant U-box	0.06	0.13	0.12	0	0.14	0	0.103333	0.046667	GO:0016874;GO:000484	MF:ligase activity;MF:ubiquitin-protein transferase activity;	------	------	------	------	ENOG410YC1Z	O:Posttranslational modification, protein turnover, chaperones	XP_006362629.1	PREDICTED: E3 ubiquitin-protein ligase PUB23-like [Solanum tuberosum]	sp|Q84TG3|PUB23_ARATH;	E3 ubiquitin-protein ligase PUB23 OS=Arabidopsis thaliana OX=3702 GN=PUB23 PE=1 SV=1;	PF04564.15;PF11789.8	U-box;zf-Nse	U-box domain;Zinc-finger of the MIZ type in Nse subunit
Soltu.DM.01G006420	plant U-box	0	0	0	0	0	0	0	0	GO:0016874;GO:000484	MF:ligase activity;MF:ubiquitin-protein transferase activity;	------	------	------	------	ENOG410YC1Z	O:Posttranslational modification, protein turnover, chaperones	XP_015158571.1	PREDICTED: E3 ubiquitin-protein ligase PUB23-like [Solanum tuberosum]	sp|Q9SVC6|PUB22_ARATH;	E3 ubiquitin-protein ligase PUB22 OS=Arabidopsis thaliana OX=3702 GN=PUB22 PE=1 SV=1;	PF04564.15;PF11789.8;PF15906.5	U-box;zf-Nse;zf-NOSIP	U-box domain;Zinc-finger of the MIZ type in Nse subunit;Zinc-finger of nitric oxide synthase-interacting protein
Soltu.DM.01G006440	IQ-domain	0.24	0.13	0.23	0.51	0.36	0.18	0.2	0.35	------	------	------	------	------	------	ENOG410YBUU	S:Function unknown	XP_015158560.1	PREDICTED: protein IQ-DOMAIN 14-like isoform X1 [Solanum tuberosum]	sp|Q9SF32|IQD1_ARATH;	Protein IQ-DOMAIN 1 OS=Arabidopsis thaliana OX=3702 GN=IQD1 PE=1 SV=1;	PF13178.6;PF00612.27	DUF4005;IQ	Protein of unknown function;IQ calmodulin-binding motif
Soltu.DM.01G006450	Polynucleotidyl transferase, ribonuclease H-like superfamily protein	0	0	0	0	0	0	0	0	GO:0017148;GO:0043928;GO:0000932;GO:0030015;GO:0004535;GO:000367	BP:negative regulation of translation;BP:exonucleolytic nuclear-transcribed mRNA catabolic process involved in deadenylation-dependent decay;CC:cytoplasmic mRNA processing body;CC:CCR4-NOT core complex;MF:pol;MF:nucleic acid binding;	K12581	CNOT7_8, CAF1, POP2	map03018	RNA degradation	COG5228	K:Transcription	XP_004228869.1	probable CCR4-associated factor 1 homolog 9 [Solanum lycopersicum]	sp|Q9FMS6|CAF1K_ARATH;	Probable CCR4-associated factor 1 homolog 11 OS=Arabidopsis thaliana OX=3702 GN=CAF1-11 PE=2 SV=1;	PF04857.20	CAF1	CAF1 family ribonuclease
Soltu.DM.01G006460	Polynucleotidyl transferase, ribonuclease H-like superfamily protein	0	0	0	0	0	0	0	0	GO:0017148;GO:0043928;GO:0000932;GO:0030015;GO:0004535;GO:000367	BP:negative regulation of translation;BP:exonucleolytic nuclear-transcribed mRNA catabolic process involved in deadenylation-dependent decay;CC:cytoplasmic mRNA processing body;CC:CCR4-NOT core complex;MF:pol;MF:nucleic acid binding;	K12581	CNOT7_8, CAF1, POP2	map03018	RNA degradation	COG5228	K:Transcription	XP_006362644.1	PREDICTED: probable CCR4-associated factor 1 homolog 9 [Solanum tuberosum]	sp|Q9FMS6|CAF1K_ARATH;	Probable CCR4-associated factor 1 homolog 11 OS=Arabidopsis thaliana OX=3702 GN=CAF1-11 PE=2 SV=1;	PF04857.20	CAF1	CAF1 family ribonuclease
Soltu.DM.01G006470	Polynucleotidyl transferase, ribonuclease H-like superfamily protein	0	0	0	0	0	0	0	0	GO:0017148;GO:0043928;GO:0000932;GO:0030015;GO:0004535;GO:000367	BP:negative regulation of translation;BP:exonucleolytic nuclear-transcribed mRNA catabolic process involved in deadenylation-dependent decay;CC:cytoplasmic mRNA processing body;CC:CCR4-NOT core complex;MF:pol;MF:nucleic acid binding;	K12581	CNOT7_8, CAF1, POP2	map03018	RNA degradation	COG5228	K:Transcription	XP_006362645.1	PREDICTED: probable CCR4-associated factor 1 homolog 11 [Solanum tuberosum]	sp|Q9LXM2|CAF1I_ARATH;	Probable CCR4-associated factor 1 homolog 9 OS=Arabidopsis thaliana OX=3702 GN=CAF1-9 PE=2 SV=1;	PF04857.20	CAF1	CAF1 family ribonuclease
Soltu.DM.01G006480	conserved hypothetical protein	0.42	0	0	0	0	2.55	0.14	0.85	GO:0000159;GO:0019888;GO:0005524;GO:000467	CC:protein phosphatase type 2A complex;MF:protein phosphatase regulator activity;MF:ATP binding;MF:protein kinase activity;	------	------	------	------	ENOG410ZNSN	S:Function unknown	PHU29654.1	Cyclin-dependent kinase G-2 [Capsicum chinense]	------	------	------	------	------
Soltu.DM.01G006490	cytochrome P450, family 98, subfamily A, polypeptide	7.47	7.93	7.27	6.2	6.24	7.07	7.55667	6.50333	GO:0009809;GO:0016020;GO:0016021;GO:0004497;GO:0020037;GO:0016709;GO:0016705;GO:000550	BP:lignin biosynthetic process;CC:membrane;CC:integral component of membrane;MF:monooxygenase activity;MF:heme binding;MF:oxidoreductase activity, acting on paired donors, with incorporation or reduction of molecular oxygen, NA;MF:oxidoreductase activity, acting on paired donors, with incorporation or reduction of molecular oxygen;MF:iron ion binding;	K09754	CYP98A, C3'H	map00941;map00940;map00945	Flavonoid biosynthesis;Phenylpropanoid biosynthesis;Stilbenoid, diarylheptanoid and gingerol biosynthesis	COG2124	Q:Secondary metabolites biosynthesis, transport and catabolism	XP_006362631.1	PREDICTED: cytochrome P450 98A2-like [Solanum tuberosum]	sp|O48922|C98A2_SOYBN;	Cytochrome P450 98A2 OS=Glycine max OX=3847 GN=CYP98A2 PE=2 SV=1;	PF00067.22	p450	Cytochrome P450
Soltu.DM.01G006500	cytochrome P450, family 98, subfamily A, polypeptide	0.13	0.23	0.16	0.14	0.15	0	0.173333	0.096667	GO:0009809;GO:0016020;GO:0016021;GO:0004497;GO:0020037;GO:0016709;GO:0016705;GO:000550	BP:lignin biosynthetic process;CC:membrane;CC:integral component of membrane;MF:monooxygenase activity;MF:heme binding;MF:oxidoreductase activity, acting on paired donors, with incorporation or reduction of molecular oxygen, NA;MF:oxidoreductase activity, acting on paired donors, with incorporation or reduction of molecular oxygen;MF:iron ion binding;	K09754	CYP98A, C3'H	map00941;map00940;map00945	Flavonoid biosynthesis;Phenylpropanoid biosynthesis;Stilbenoid, diarylheptanoid and gingerol biosynthesis	COG2124	Q:Secondary metabolites biosynthesis, transport and catabolism	XP_006362632.1	PREDICTED: cytochrome P450 98A2-like [Solanum tuberosum]	sp|O48922|C98A2_SOYBN;	Cytochrome P450 98A2 OS=Glycine max OX=3847 GN=CYP98A2 PE=2 SV=1;	PF00067.22	p450	Cytochrome P450
Soltu.DM.01G006510	conserved hypothetical protein	9.8	9.91	9.9	14.03	11.99	8.51	9.87	11.51	GO:0016485;GO:0009966;GO:0016021;GO:000578	BP:protein processing;BP:regulation of signal transduction;CC:integral component of membrane;CC:endoplasmic reticulum membrane;	------	------	------	------	ENOG410XQZK	S:Function unknown	XP_006362633.1	PREDICTED: nicalin-like isoform X1 [Solanum tuberosum]	sp|Q969V3|NCLN_HUMAN;	Nicalin OS=Homo sapiens OX=9606 GN=NCLN PE=1 SV=2;	PF05450.15;PF04389.17	Nicastrin;Peptidase_M28	Nicastrin;Peptidase family M28
Soltu.DM.01G006520	hypothetical protein	0	0	0	0	0	0	0	0	GO:0042773;GO:0055114;GO:0016021;GO:0016020;GO:0005739;GO:0005886;GO:0016651;GO:0043531;GO:001649	BP:ATP synthesis coupled electron transport;BP:oxidation-reduction process;CC:integral component of membrane;CC:membrane;CC:mitochondrion;CC:plasma membrane;MF:oxidoreductase activity, acting on NA;MF:ADP binding;MF:oxidoreductase activity;	------	------	------	------	------	------	PHT42821.1	hypothetical protein CQW23_16846 [Capsicum baccatum]	------	------	------	------	------
Soltu.DM.01G006530	conserved hypothetical protein	10.41	1.73	4.18	2.96	5.28	7.86	5.44	5.36667	GO:0016485;GO:001602	BP:protein processing;CC:integral component of membrane;	------	------	------	------	ENOG410XQZK	S:Function unknown	XP_006362634.1	PREDICTED: nicalin-1-like isoform X2 [Solanum tuberosum]	sp|Q6NZ07|NCLN_DANRE;	Nicalin-1 OS=Danio rerio OX=7955 GN=ncl1 PE=2 SV=1;	------	------	------
Soltu.DM.01G006540	decapping	3.85	4.9	5.63	5.22	3.71	3.78	4.79333	4.23667	GO:0031087;GO:0000290;GO:0000932;GO:0030234;GO:0008047;GO:000372	BP:deadenylation-independent decapping of nuclear-transcribed mRNA;BP:deadenylation-dependent decapping of nuclear-transcribed mRNA;CC:cytoplasmic mRNA processing body;MF:enzyme regulator activity;MF:enzyme activator activity;MF:mRNA binding;	K12611	DCP1B	map03018	RNA degradation	ENOG410XRY6	S:Function unknown	XP_006362635.1	PREDICTED: mRNA-decapping enzyme-like protein [Solanum tuberosum]	sp|Q9SJF3|DCP1_ARATH;	mRNA-decapping enzyme-like protein OS=Arabidopsis thaliana OX=3702 GN=At1g08370 PE=1 SV=2;	PF06058.13	DCP1	Dcp1-like decapping family
Soltu.DM.01G006550	root hair specific	0	0	0	0	0	0	0	0	GO:0009664;GO:0006979;GO:0042744;GO:0009505;GO:0009506;GO:0005576;GO:0020037;GO:0046872;GO:000460	BP:plant-type cell wall organization;BP:response to oxidative stress;BP:hydrogen peroxide catabolic process;CC:plant-type cell wall;CC:plasmodesma;CC:extracellular region;MF:heme binding;MF:metal ion binding;MF:peroxidase activity;	K00430	E1.11.1.7	map00940	Phenylpropanoid biosynthesis	ENOG4110UVG	G:Carbohydrate transport and metabolism	XP_006362646.1	PREDICTED: peroxidase 60-like [Solanum tuberosum]	sp|Q9FMR0|PER60_ARATH;	Peroxidase 60 OS=Arabidopsis thaliana OX=3702 GN=PER60 PE=1 SV=1;	PF00141.23	peroxidase	Peroxidase
Soltu.DM.01G006560	Peroxidase superfamily protein	0	0	0	0	0	0	0	0	GO:0009664;GO:0006979;GO:0042744;GO:0009505;GO:0009506;GO:0005576;GO:0020037;GO:0046872;GO:000460	BP:plant-type cell wall organization;BP:response to oxidative stress;BP:hydrogen peroxide catabolic process;CC:plant-type cell wall;CC:plasmodesma;CC:extracellular region;MF:heme binding;MF:metal ion binding;MF:peroxidase activity;	K00430	E1.11.1.7	map00940	Phenylpropanoid biosynthesis	ENOG4110UVG	G:Carbohydrate transport and metabolism	XP_006362647.2	PREDICTED: peroxidase 60-like [Solanum tuberosum]	sp|Q9FMR0|PER60_ARATH;	Peroxidase 60 OS=Arabidopsis thaliana OX=3702 GN=PER60 PE=1 SV=1;	PF00141.23	peroxidase	Peroxidase
Soltu.DM.01G006570	Leucine-rich receptor-like protein kinase family protein	20.25	16.45	39.83	28.55	50.89	21.67	25.51	33.7033	GO:0016021;GO:001630	CC:integral component of membrane;MF:kinase activity;	------	------	------	------	COG4886	S:Function unknown	XP_015158572.1	PREDICTED: LRR receptor-like serine/threonine-protein kinase FLS2 isoform X1 [Solanum tuberosum]	sp|Q6JN47|EIX1_SOLLC;	Receptor-like protein EIX1 OS=Solanum lycopersicum OX=4081 GN=EIX1 PE=2 SV=2;	PF13855.6;PF12799.7;PF08263.12;PF14580.6	LRR_8;LRR_4;LRRNT_2;LRR_9	Leucine rich repeat;Leucine Rich repeats;Leucine rich repeat N-terminal domain;Leucine-rich repeat
Soltu.DM.01G006580	receptor like protein	3.04	3.88	10.34	1.9	6.64	4.57	5.75333	4.37	GO:0016021;GO:001630	CC:integral component of membrane;MF:kinase activity;	------	------	------	------	COG4886	S:Function unknown	XP_015158579.1	PREDICTED: receptor-like protein 12 isoform X4 [Solanum tuberosum]	sp|Q9C6A8|RLP15_ARATH;	Receptor-like protein 15 OS=Arabidopsis thaliana OX=3702 GN=RLP15 PE=3 SV=1;	PF08263.12	LRRNT_2	Leucine rich repeat N-terminal domain
Soltu.DM.01G006590	root hair specific	0	0	0	0.11	0	0	0	0.036667	GO:0009664;GO:0006979;GO:0042744;GO:0009505;GO:0009506;GO:0005576;GO:0020037;GO:0046872;GO:000460	BP:plant-type cell wall organization;BP:response to oxidative stress;BP:hydrogen peroxide catabolic process;CC:plant-type cell wall;CC:plasmodesma;CC:extracellular region;MF:heme binding;MF:metal ion binding;MF:peroxidase activity;	K00430	E1.11.1.7	map00940	Phenylpropanoid biosynthesis	ENOG4110UVG	G:Carbohydrate transport and metabolism	XP_004228865.1	peroxidase 57-like [Solanum lycopersicum]	sp|Q9FMR0|PER60_ARATH;	Peroxidase 60 OS=Arabidopsis thaliana OX=3702 GN=PER60 PE=1 SV=1;	PF00141.23	peroxidase	Peroxidase
Soltu.DM.01G006600	receptor like protein	5.73	5.44	13.78	5.12	13.58	3.83	8.31667	7.51	GO:0016021;GO:001630	CC:integral component of membrane;MF:kinase activity;	------	------	------	------	COG4886	S:Function unknown	XP_006362639.1	PREDICTED: LRR receptor-like serine/threonine-protein kinase FLS2 [Solanum tuberosum]	sp|Q6JN46|EIX2_SOLLC;	Receptor-like protein EIX2 OS=Solanum lycopersicum OX=4081 GN=EIX2 PE=1 SV=2;	PF13855.6;PF12799.7	LRR_8;LRR_4	Leucine rich repeat;Leucine Rich repeats
Soltu.DM.01G006610	receptor like protein	6.51	5.66	13.58	5.56	14.16	6.11	8.58333	8.61	GO:0016021;GO:001630	CC:integral component of membrane;MF:kinase activity;	------	------	------	------	COG4886	S:Function unknown	XP_015158565.1	PREDICTED: probable leucine-rich repeat receptor-like protein kinase At1g35710 [Solanum tuberosum]	sp|Q6JN46|EIX2_SOLLC;	Receptor-like protein EIX2 OS=Solanum lycopersicum OX=4081 GN=EIX2 PE=1 SV=2;	PF13855.6;PF12799.7;PF08263.12	LRR_8;LRR_4;LRRNT_2	Leucine rich repeat;Leucine Rich repeats;Leucine rich repeat N-terminal domain
Soltu.DM.01G006620	receptor like protein	0.37	0.27	0	0	0.32	0	0.213333	0.106667	GO:0016021;GO:001630	CC:integral component of membrane;MF:kinase activity;	------	------	------	------	COG4886	S:Function unknown	XP_015164270.1	PREDICTED: receptor-like protein 2 [Solanum tuberosum]	sp|Q6JN46|EIX2_SOLLC;	Receptor-like protein EIX2 OS=Solanum lycopersicum OX=4081 GN=EIX2 PE=1 SV=2;	PF13855.6;PF12799.7	LRR_8;LRR_4	Leucine rich repeat;Leucine Rich repeats
Soltu.DM.01G006630	root hair specific	0.29	0	0	0	0	0.11	0.096667	0.036667	GO:0009664;GO:0006979;GO:0042744;GO:0009505;GO:0009506;GO:0005576;GO:0020037;GO:0046872;GO:000460	BP:plant-type cell wall organization;BP:response to oxidative stress;BP:hydrogen peroxide catabolic process;CC:plant-type cell wall;CC:plasmodesma;CC:extracellular region;MF:heme binding;MF:metal ion binding;MF:peroxidase activity;	K00430	E1.11.1.7	map00940	Phenylpropanoid biosynthesis	ENOG4110UVG	G:Carbohydrate transport and metabolism	XP_004228865.1	peroxidase 57-like [Solanum lycopersicum]	sp|Q9FMR0|PER60_ARATH;	Peroxidase 60 OS=Arabidopsis thaliana OX=3702 GN=PER60 PE=1 SV=1;	PF00141.23	peroxidase	Peroxidase
Soltu.DM.01G006640	receptor like protein	3.6	4.06	7.82	3.98	7.88	4.11	5.16	5.32333	GO:0016021;GO:001630	CC:integral component of membrane;MF:kinase activity;	------	------	------	------	COG4886	S:Function unknown	XP_006362639.1	PREDICTED: LRR receptor-like serine/threonine-protein kinase FLS2 [Solanum tuberosum]	sp|Q6JN46|EIX2_SOLLC;	Receptor-like protein EIX2 OS=Solanum lycopersicum OX=4081 GN=EIX2 PE=1 SV=2;	PF13855.6;PF12799.7	LRR_8;LRR_4	Leucine rich repeat;Leucine Rich repeats
Soltu.DM.01G006650	hypothetical protein	0	0	0	0	0	0	0	0	------	------	------	------	------	------	------	------	XP_016467320.1	PREDICTED: uncharacterized protein LOC107789956 [Nicotiana tabacum]	------	------	------	------	------
Soltu.DM.01G006670	receptor like protein	0.97	1.14	3.5	1.01	2.69	1.03	1.87	1.57667	GO:0016021;GO:001630	CC:integral component of membrane;MF:kinase activity;	------	------	------	------	COG4886	S:Function unknown	XP_015158581.1	PREDICTED: probable leucine-rich repeat receptor-like protein kinase At2g33170 [Solanum tuberosum]	sp|Q6JN46|EIX2_SOLLC;	Receptor-like protein EIX2 OS=Solanum lycopersicum OX=4081 GN=EIX2 PE=1 SV=2;	PF13855.6;PF12799.7;PF08263.12	LRR_8;LRR_4;LRRNT_2	Leucine rich repeat;Leucine Rich repeats;Leucine rich repeat N-terminal domain
Soltu.DM.01G006680	root hair specific	0	0	0	0	0	0	0	0	GO:0009664;GO:0006979;GO:0042744;GO:0009505;GO:0009506;GO:0005576;GO:0020037;GO:0046872;GO:000460	BP:plant-type cell wall organization;BP:response to oxidative stress;BP:hydrogen peroxide catabolic process;CC:plant-type cell wall;CC:plasmodesma;CC:extracellular region;MF:heme binding;MF:metal ion binding;MF:peroxidase activity;	K00430	E1.11.1.7	map00940	Phenylpropanoid biosynthesis	ENOG4110UVG	G:Carbohydrate transport and metabolism	XP_015158567.1	PREDICTED: peroxidase 60-like [Solanum tuberosum]	sp|Q9FMR0|PER60_ARATH;	Peroxidase 60 OS=Arabidopsis thaliana OX=3702 GN=PER60 PE=1 SV=1;	PF00141.23	peroxidase	Peroxidase
Soltu.DM.01G006700	receptor like protein	16.81	13.72	22.96	13.19	22.95	12.87	17.83	16.3367	GO:0016021;GO:001630	CC:integral component of membrane;MF:kinase activity;	------	------	------	------	COG0112;COG4886	E:Amino acid transport and metabolism;S:Function unknown	XP_015158569.1	PREDICTED: probable leucine-rich repeat receptor-like protein kinase At2g33170 [Solanum tuberosum]	sp|P34899|GLYM_PEA;	Serine hydroxymethyltransferase, mitochondrial OS=Pisum sativum OX=3888 PE=1 SV=1;	PF13855.6;PF12799.7;PF00464.19;PF01369.20	LRR_8;LRR_4;SHMT;Sec7	Leucine rich repeat;Leucine Rich repeats;Serine hydroxymethyltransferase;Sec7 domain
Soltu.DM.01G006710	hypothetical protein	63.4	62.65	87.74	56.16	98.58	67.05	71.2633	73.93	GO:0004523;GO:000367	MF:RNA-DNA hybrid ribonuclease activity;MF:nucleic acid binding;	------	------	------	------	ENOG410Y65V	S:Function unknown	XP_019237530.1	PREDICTED: uncharacterized protein LOC109217719 [Nicotiana attenuata]	------	------	------	------	------
Soltu.DM.01G006740	disease resistance family protein / LRR family protein	3.97	3.72	8.38	4.33	8.72	3.62	5.35667	5.55667	GO:0016021;GO:001630	CC:integral component of membrane;MF:kinase activity;	------	------	------	------	COG4886	S:Function unknown	XP_015158569.1	PREDICTED: probable leucine-rich repeat receptor-like protein kinase At2g33170 [Solanum tuberosum]	sp|Q6JN46|EIX2_SOLLC;	Receptor-like protein EIX2 OS=Solanum lycopersicum OX=4081 GN=EIX2 PE=1 SV=2;	PF13855.6;PF12799.7;PF08263.12	LRR_8;LRR_4;LRRNT_2	Leucine rich repeat;Leucine Rich repeats;Leucine rich repeat N-terminal domain
Soltu.DM.01G006760	receptor like protein	1.94	2.15	2.64	1.53	3.14	1.88	2.24333	2.18333	GO:0016021;GO:001630	CC:integral component of membrane;MF:kinase activity;	------	------	------	------	COG4886	S:Function unknown	XP_015158569.1	PREDICTED: probable leucine-rich repeat receptor-like protein kinase At2g33170 [Solanum tuberosum]	sp|Q6JN46|EIX2_SOLLC;	Receptor-like protein EIX2 OS=Solanum lycopersicum OX=4081 GN=EIX2 PE=1 SV=2;	PF13855.6;PF12799.7	LRR_8;LRR_4	Leucine rich repeat;Leucine Rich repeats
Soltu.DM.01G006770	disease resistance family protein / LRR family protein	14.46	14.77	5.01	16.97	11.1	7.1	11.4133	11.7233	GO:0016021;GO:001630	CC:integral component of membrane;MF:kinase activity;	------	------	------	------	COG4886	S:Function unknown	XP_015158569.1	PREDICTED: probable leucine-rich repeat receptor-like protein kinase At2g33170 [Solanum tuberosum]	sp|F4K4T3|RLP56_ARATH;	Receptor-like protein 56 OS=Arabidopsis thaliana OX=3702 GN=RLP56 PE=2 SV=2;	PF13855.6;PF12799.7;PF08263.12	LRR_8;LRR_4;LRRNT_2	Leucine rich repeat;Leucine Rich repeats;Leucine rich repeat N-terminal domain
Soltu.DM.01G006780	UDP-D-apiose/UDP-D-xylose synthase	261.01	268.86	253.26	247.93	236.44	252.91	261.043	245.76	GO:0003824;GO:005066	MF:catalytic activity;MF:coenzyme binding;	K12449	AXS	map00520	Amino sugar and nucleotide sugar metabolism	COG0451	M:Cell wall/membrane/envelope biogenesis	NP_001275341.1	UDP-apiose/xylose synthase [Solanum tuberosum]	sp|Q9SGE0|AXS2_ARATH;	UDP-D-apiose/UDP-D-xylose synthase 2 OS=Arabidopsis thaliana OX=3702 GN=AXS2 PE=2 SV=1;	PF01370.21;PF16363.5;PF03435.18;PF02719.15;PF01073.19;PF07993.12;PF13460.6;PF04321.17	Epimerase;GDP_Man_Dehyd;Sacchrp_dh_NADP;Polysacc_synt_2;3Beta_HSD;NAD_binding_4;NAD_binding_10;RmlD_sub_bind	NAD dependent epimerase/dehydratase family;GDP-mannose 4,6 dehydratase;Saccharopine dehydrogenase NADP binding domain;Polysaccharide biosynthesis protein;3-beta hydroxysteroid dehydrogenase/isomerase family;Male sterility protein;NA;RmlD substrate binding domain
Soltu.DM.01G006800	conserved hypothetical protein	60.55	72.79	69.68	115.8	35.32	56.06	67.6733	69.06	------	------	------	------	------	------	ENOG410YS52;ENOG410Z7Z7	S:Function unknown;	XP_006367869.1	PREDICTED: uncharacterized protein At4g22758-like [Solanum tuberosum]	sp|Q56XJ7|Y4276_ARATH;	Uncharacterized protein At4g22758 OS=Arabidopsis thaliana OX=3702 GN=At4g22758 PE=2 SV=1;	PF16978.5	CRIM	SAPK-interacting protein 1
Soltu.DM.01G006820	Ku70-binding family protein	7.88	7.01	9.27	6.58	7.93	7.58	8.05333	7.36333	GO:0046872;GO:000422	MF:metal ion binding;MF:metalloendopeptidase activity;	K18156	ATP23, XRCC6BP1	------	------	ENOG4111IRG	O:Posttranslational modification, protein turnover, chaperones	XP_006365782.1	PREDICTED: mitochondrial inner membrane protease ATP23 [Solanum tuberosum]	sp|Q6C253|ATP23_YARLI;	Mitochondrial inner membrane protease ATP23 OS=Yarrowia lipolytica;	PF09768.9	Peptidase_M76	Peptidase M76 family
Soltu.DM.01G006830	60S acidic ribosomal protein family	64.73	47.17	67	67.06	69.25	61.76	59.6333	66.0233	GO:0015986;GO:0006351;GO:0006414;GO:0045263;GO:0005840;GO:0032549;GO:0016702;GO:0008641;GO:0003735;GO:0003677;GO:0003899;GO:001507	BP:ATP synthesis coupled proton transport;BP:transcription, DNA-templated;BP:translational elongation;CC:proton-transporting ATP synthase complex, coupling factor;CC:ribosome;MF:ribonucleoside binding;MF:oxidoreductase activity, acting on single donors with incorporation of molecular oxygen, incorporation of two atoms of oxygen;MF:small protein activating enzyme activity;MF:structural constituent…	K02943	RP-LP2, RPLP2	map03010	Ribosome	COG2058	J:Translation, ribosomal structure and biogenesis	XP_004228456.1	60S acidic ribosomal protein P2 [Solanum lycopersicum]	sp|P41099|RLA2_PARAR;	60S acidic ribosomal protein P2 OS=Parthenium argentatum OX=35935 PE=3 SV=1;	PF00428.19	Ribosomal_60s	60s Acidic ribosomal protein
Soltu.DM.01G006840	NAD+ ADP-ribosyltransferases;NAD+ ADP-ribosyltransferases	0	0	0	0	0	0	0	0	GO:0006273;GO:0051103;GO:0006471;GO:0005737;GO:0003910;GO:000395	BP:lagging strand elongation;BP:DNA ligation involved in DNA repair;BP:protein ADP-ribosylation;CC:cytoplasm;MF:DNA ligas;MF:NAD+ ADP-ribosyltransferase activity;	K10798	PARP	map03410;map04217	Base excision repair;Necroptosis	ENOG410XP18	S:Function unknown	XP_006365785.1	PREDICTED: poly [ADP-ribose] polymerase 3-like [Solanum tuberosum]	sp|Q9SWB4|PARP3_SOYBN;	Protein ADP-ribosyltransferase PARP3 OS=Glycine max OX=3847 GN=PARP3 PE=2 SV=1;	PF00644.20;PF08063.12;PF02877.14;PF00533.26;PF05406.15;PF16589.5	PARP;PADR1;PARP_reg;BRCT;WGR;BRCT_2	Pol;PADR1;Pol;BRCA1 C Terminus;WGR domain;BRCT domain, a BRCA1 C-terminus domain
Soltu.DM.01G006850	alpha/beta-Hydrolases superfamily protein	0.7	0.42	0.58	0.49	1.03	0.56	0.566667	0.693333	GO:001678	MF:hydrolase activity;	------	------	------	------	ENOG4111M97;ENOG41115SJ	S:Function unknown;	XP_006365779.1	PREDICTED: uncharacterized protein LOC102587803 [Solanum tuberosum]	------	------	PF12146.8;PF12697.7;PF00561.20	Hydrolase_4;Abhydrolase_6;Abhydrolase_1	Serine aminopeptidase, S33;Alpha/beta hydrolase family;alpha/beta hydrolase fold
Soltu.DM.01G006860	hypothetical protein	4.81	3.33	7.78	4.72	7.55	6.75	5.30667	6.34	------	------	------	------	------	------	------	------	------	------	------	------	------	------	------
Soltu.DM.01G006870	DUF4228 domain containing protein	0	0	0	0	0	0	0	0	------	------	------	------	------	------	ENOG410YRN3;ENOG4111CSR	S:Function unknown;	TMW83993.1	hypothetical protein EJD97_000277 [Solanum chilense]	------	------	PF14009.6	DUF4228	Domain of unknown function
Soltu.DM.01G006880	Polyketide cyclase/dehydrase and lipid transport superfamily protein	0	0.11	0.42	0.35	0.12	0	0.176667	0.156667	GO:0006952;GO:000960	BP:defense response;BP:response to biotic stimulus;	------	------	------	------	------	------	XP_006365784.1	PREDICTED: MLP-like protein 28 [Solanum tuberosum]	sp|P85524|KIRO_ACTDE;	Kirola OS=Actinidia deliciosa OX=3627 PE=1 SV=1;	PF00407.19	Bet_v_1	Pathogenesis-related protein Bet v I family
Soltu.DM.01G006920	alpha/beta-Hydrolases superfamily protein	11.59	9.34	7.98	6.33	8.58	7.21	9.63667	7.37333	------	------	------	------	------	------	ENOG41115SJ	S:Function unknown	XP_006365778.1	PREDICTED: uncharacterized protein LOC102587476 [Solanum tuberosum]	------	------	PF12146.8;PF00561.20;PF12697.7	Hydrolase_4;Abhydrolase_1;Abhydrolase_6	Serine aminopeptidase, S33;alpha/beta hydrolase fold;Alpha/beta hydrolase family
Soltu.DM.01G006940	bZIP transcription factor domain containing protein	0	0	0	0	0	0	0	0	GO:000370	MF:transcription factor activity, sequence-specific DNA binding;	------	------	------	------	COG0081	J:Translation, ribosomal structure and biogenesis	XP_015160065.1	PREDICTED: ABSCISIC ACID-INSENSITIVE 5-like protein 7 [Solanum tuberosum]	------	------	PF00170.21;PF07716.15	bZIP_1;bZIP_2	bZIP transcription factor;Basic region leucine zipper
Soltu.DM.01G006950	Ribosomal protein L1p/L10e family	80	62.37	67.13	71.71	75.46	78.59	69.8333	75.2533	GO:0000470;GO:0006412;GO:0015934;GO:0022625;GO:0003735;GO:000372	BP:maturation of LSU-rRNA;BP:translation;CC:large ribosomal subunit;CC:cytosolic large ribosomal subunit;MF:structural constituent of ribosome;MF:RNA binding;	K02865	RP-L10Ae, RPL10A	map03010	Ribosome	COG0081	J:Translation, ribosomal structure and biogenesis	XP_004228453.1	60S ribosomal protein L10a-1 [Solanum lycopersicum]	sp|Q8VZB9|R10A1_ARATH;	60S ribosomal protein L10a-1 OS=Arabidopsis thaliana OX=3702 GN=RPL10AA PE=1 SV=1;	PF00687.21	Ribosomal_L1	Ribosomal protein L1p/L10e family
Soltu.DM.01G006960	conserved hypothetical protein	19.85	8.03	15.37	18.51	8.34	10.28	14.4167	12.3767	------	------	------	------	------	------	ENOG410ZQDJ	S:Function unknown	XP_006365776.1	PREDICTED: uncharacterized protein LOC102586802 [Solanum tuberosum]	sp|Q5UNY4|YL728_MIMIV;	Uncharacterized protein L728 OS=Acanthamoeba polyphaga mimivirus OX=212035 GN=MIMI_L728 PE=4 SV=1;	PF11443.8	DUF2828	Domain of unknown function
Soltu.DM.01G006970	PEBP (phosphatidylethanolamine-binding protein) family protein	0	0	0	0	0	0	0	0	------	------	------	------	------	------	COG1881	S:Function unknown	XP_006365775.1	PREDICTED: CEN-like protein 1 [Solanum tuberosum]	sp|Q9XH44|CET1_TOBAC;	CEN-like protein 1 OS=Nicotiana tabacum OX=4097 GN=CET1 PE=2 SV=1;	PF01161.20	PBP	Phosphatidylethanolamine-binding protein
Soltu.DM.01G006980	conserved hypothetical protein	5.25	2.84	4.44	5.27	2.82	2.18	4.17667	3.42333	------	------	------	------	------	------	ENOG410ZQDJ	S:Function unknown	XP_006365776.1	PREDICTED: uncharacterized protein LOC102586802 [Solanum tuberosum]	sp|Q5UNY4|YL728_MIMIV;	Uncharacterized protein L728 OS=Acanthamoeba polyphaga mimivirus OX=212035 GN=MIMI_L728 PE=4 SV=1;	PF11443.8	DUF2828	Domain of unknown function
Soltu.DM.01G006990	PEBP (phosphatidylethanolamine-binding protein) family protein	0	0	0	0	0	0	0	0	------	------	------	------	------	------	COG1881	S:Function unknown	NP_001274853.1	CEN-like protein 1-like [Solanum tuberosum]	sp|Q9XH44|CET1_TOBAC;	CEN-like protein 1 OS=Nicotiana tabacum OX=4097 GN=CET1 PE=2 SV=1;	PF01161.20	PBP	Phosphatidylethanolamine-binding protein
Soltu.DM.01G007010	hypothetical protein	16.2	9.18	30.85	26.25	27.86	15.45	18.7433	23.1867	------	------	------	------	------	------	COG4886	S:Function unknown	XP_015059313.1	receptor-like protein 7 [Solanum pennellii]	------	------	------	------	------
Soltu.DM.01G007020	receptor like protein	0.76	0.4	1.13	0.81	1.43	0.44	0.763333	0.893333	GO:001602	CC:integral component of membrane;	------	------	------	------	COG4886	S:Function unknown	XP_015160069.1	PREDICTED: receptor-like protein 12 isoform X1 [Solanum tuberosum]	sp|Q5MR23|9DC3_SOLPI;	Receptor-like protein 9DC3 OS=Solanum pimpinellifolium OX=4084 GN=9DC3 PE=3 SV=1;	PF13855.6	LRR_8	Leucine rich repeat
Soltu.DM.01G007030	PEBP (phosphatidylethanolamine-binding protein) family protein	0	0	0	0	0	0	0	0	------	------	------	------	------	------	COG1881	S:Function unknown	XP_006365770.1	PREDICTED: CEN-like protein 1 [Solanum tuberosum]	sp|Q9XH44|CET1_TOBAC;	CEN-like protein 1 OS=Nicotiana tabacum OX=4097 GN=CET1 PE=2 SV=1;	PF01161.20	PBP	Phosphatidylethanolamine-binding protein
Soltu.DM.01G007050	S-adenosyl-L-methionine-dependent methyltransferases superfamily protein	0	0	0	0.04	0.04	0	0	0.026667	GO:0032259;GO:0005737;GO:0016021;GO:0008168;GO:000875	BP:methylation;CC:cytoplasm;CC:integral component of membrane;MF:methyltransferase activity;MF:S-adenosylmethionine-dependent methyltransferase activity;	------	------	------	------	ENOG410YAWV	S:Function unknown	XP_006365768.1	PREDICTED: probable methyltransferase PMT15 [Solanum tuberosum]	sp|Q9ZPH9|PMTF_ARATH;	Probable methyltransferase PMT15 OS=Arabidopsis thaliana OX=3702 GN=At4g00750 PE=2 SV=1;	PF03141.16;PF08241.12;PF13649.6	Methyltransf_29;Methyltransf_11;Methyltransf_25	Putative S-adenosyl-L-methionine-dependent methyltransferase;Methyltransferase domain;Methyltransferase domain
Soltu.DM.01G007060	hypothetical protein	0	0	0	0	0	0	0	0	------	------	------	------	------	------	------	------	------	------	------	------	------	------	------
Soltu.DM.01G007070	phosphoprotein phosphatase inhibitors	33.22	30.58	29.89	31.66	36.52	40.69	31.23	36.29	GO:0009966;GO:000486	BP:regulation of signal transduction;MF:protein phosphatase inhibitor activity;	K16833	PPP1R2, IPP2	------	------	ENOG410YIQA	S:Function unknown	XP_004228447.1	protein phosphatase inhibitor 2 isoform X2 [Solanum lycopersicum]	sp|Q9LTK0|IPP2_ARATH;	Protein phosphatase inhibitor 2 OS=Arabidopsis thaliana OX=3702 GN=I-2 PE=1 SV=1;	PF04979.14	IPP-2	Protein phosphatase inhibitor 2
Soltu.DM.01G007080	Cleavage/polyadenylation specificity factor, 25kDa subunit	24.82	19.39	27.43	26.25	20.29	20.52	23.88	22.3533	GO:0006378;GO:0005849;GO:0016787;GO:000372	BP:mRNA polyadenylation;CC:mRNA cleavage factor complex;MF:hydrolase activity;MF:mRNA binding;	K14397	NUDT21, CPSF5, CFIM25	map03015	mRNA surveillance pathway	ENOG410XS8Z	A:RNA processing and modification	XP_006367563.1	PREDICTED: pre-mRNA cleavage factor Im 25 kDa subunit 2-like [Solanum tuberosum]	sp|Q8GXS3|CFIS2_ARATH;	Pre-mRNA cleavage factor Im 25 kDa subunit 2 OS=Arabidopsis thaliana OX=3702 GN=CFIS2 PE=1 SV=1;	PF13869.6	NUDIX_2	Nucleotide hydrolase
Soltu.DM.01G007090	Cleavage/polyadenylation specificity factor, 25kDa subunit	44.3	32.52	34.58	44.8	43.95	34.45	37.1333	41.0667	GO:0006378;GO:0005849;GO:0016787;GO:000372	BP:mRNA polyadenylation;CC:mRNA cleavage factor complex;MF:hydrolase activity;MF:mRNA binding;	K14397	NUDT21, CPSF5, CFIM25	map03015	mRNA surveillance pathway	ENOG410XS8Z	A:RNA processing and modification	XP_006367563.1	PREDICTED: pre-mRNA cleavage factor Im 25 kDa subunit 2-like [Solanum tuberosum]	sp|Q8GXS3|CFIS2_ARATH;	Pre-mRNA cleavage factor Im 25 kDa subunit 2 OS=Arabidopsis thaliana OX=3702 GN=CFIS2 PE=1 SV=1;	PF13869.6	NUDIX_2	Nucleotide hydrolase
Soltu.DM.01G007100	Pectin lyase-like superfamily protein	0	0	0	0	0	0	0	0	GO:0071555;GO:0005975;GO:0005576;GO:000465	BP:cell wall organization;BP:carbohydrate metabolic process;CC:extracellular region;MF:polygalacturonase activity;	K01213	E3.2.1.67	map00040	Pentose and glucuronate interconversions	COG5434	M:Cell wall/membrane/envelope biogenesis	XP_015072554.2	polygalacturonase-like [Solanum pennellii]	sp|Q6H9K0|PGLR2_PLAAC;	Exopolygalacturonase;	PF00295.17	Glyco_hydro_28	Glycosyl hydrolases family 28
Soltu.DM.01G007110	Pectin lyase-like superfamily protein	0	0	0	0	0	0	0	0	GO:0071555;GO:0005975;GO:0005576;GO:000465	BP:cell wall organization;BP:carbohydrate metabolic process;CC:extracellular region;MF:polygalacturonase activity;	K01213	E3.2.1.67	map00040	Pentose and glucuronate interconversions	COG5434	M:Cell wall/membrane/envelope biogenesis	XP_015072554.2	polygalacturonase-like [Solanum pennellii]	sp|Q6H9K0|PGLR2_PLAAC;	Exopolygalacturonase;	PF00295.17	Glyco_hydro_28	Glycosyl hydrolases family 28
Soltu.DM.01G007120	Pectin lyase-like superfamily protein	0	0	0	0	0	0	0	0	GO:0071555;GO:0005975;GO:0005576;GO:000465	BP:cell wall organization;BP:carbohydrate metabolic process;CC:extracellular region;MF:polygalacturonase activity;	K01213	E3.2.1.67	map00040	Pentose and glucuronate interconversions	COG5434	M:Cell wall/membrane/envelope biogenesis	XP_015160985.1	PREDICTED: exopolygalacturonase-like, partial [Solanum tuberosum]	sp|Q6H9K0|PGLR2_PLAAC;	Exopolygalacturonase;	PF00295.17	Glyco_hydro_28	Glycosyl hydrolases family 28
Soltu.DM.01G007140	myb domain protein	0	0	0	0	0	0	0	0	GO:000367	MF:DNA binding;	K09422	MYBP	------	------	COG5147	K:Transcription	XP_006361923.1	PREDICTED: transcription factor LAF1-like [Solanum tuberosum]	sp|Q9M0K4|LAF1_ARATH;	Transcription factor LAF1 OS=Arabidopsis thaliana OX=3702 GN=LAF1 PE=1 SV=2;	PF00249.31;PF13921.6	Myb_DNA-binding;Myb_DNA-bind_6	Myb-like DNA-binding domain;Myb-like DNA-binding domain
Soltu.DM.01G007150	CAP160 protein	0	0	0	0	0	0	0	0	GO:0006950;GO:000973	BP:response to stress;BP:response to abscisic acid;	------	------	------	------	ENOG410ZG4Y	S:Function unknown	XP_006361910.1	PREDICTED: low-temperature-induced 78 kDa protein-like [Solanum tuberosum]	sp|Q04980|LTI65_ARATH;	Low-temperature-induced 65 kDa protein OS=Arabidopsis thaliana OX=3702 GN=LTI65 PE=2 SV=2;	------	------	------
Soltu.DM.01G007160	hypothetical protein	2.95	0	0	0	8.74	0	0.983333	2.91333	------	------	------	------	------	------	COG1218	P:Inorganic ion transport and metabolism	------	------	------	------	------	------	------
Soltu.DM.01G007170	PAR1 protein	9.45	16.25	34.28	7.95	22.52	9.84	19.9933	13.4367	------	------	------	------	------	------	ENOG410YH1N	S:Function unknown	XP_006361911.1	PREDICTED: uncharacterized protein LOC102603240 [Solanum tuberosum]	------	------	PF06521.11	PAR1	PAR1 protein
Soltu.DM.01G007180	Polynucleotide adenylyltransferase family protein	15.62	12.7	16.5	11.84	17.84	16.59	14.94	15.4233	GO:0006396;GO:0016779;GO:000372	BP:RNA processing;MF:nucleotidyltransferase activity;MF:RNA binding;	------	------	------	------	COG0617	J:Translation, ribosomal structure and biogenesis	XP_006361912.1	PREDICTED: poly(A) polymerase I-like isoform X1 [Solanum tuberosum]	sp|P44439|PCNB_HAEIN;	Pol;	PF01743.20;PF12627.7	PolyA_pol;PolyA_pol_RNAbd	Poly A polymerase head domain;Probable RNA and SrmB- binding site of polymerase A
Soltu.DM.01G007190	RING finger protein	0.48	0.22	0.8	1.27	0.24	0.85	0.5	0.786667	GO:001687	MF:ligase activity;	------	------	------	------	ENOG410YUT0	S:Function unknown	XP_006361924.2	PREDICTED: uncharacterized protein LOC102580027 [Solanum tuberosum]	sp|G3XKQ9|LAX2_ORYSJ;	Protein LAX PANICLE 2 OS=Oryza sativa subsp. japonica OX=39947 GN=LAX2 PE=1 SV=1;	PF11816.8;PF16207.5	DUF3337;RAWUL	Domain of unknown function;RAWUL domain RING finger- and WD40-associated ubiquitin-like
Soltu.DM.01G007200	jasmonate-zim-domain protein	0	0	0	0	0	0	0	0	------	------	K13464	JAZ	map04075	Plant hormone signal transduction	ENOG410Z0XE	S:Function unknown	TMW90630.1	hypothetical protein EJD97_015453 [Solanum chilense]	sp|Q93ZM9|TIF9_ARATH;	Protein TIFY 9 OS=Arabidopsis thaliana OX=3702 GN=TIFY9 PE=1 SV=1;	PF06200.14;PF09425.10	tify;CCT_2	tify domain;Divergent CCT motif
Soltu.DM.01G007210	jasmonate-zim-domain protein	0	0	0	0	0	0	0	0	------	------	K13464	JAZ	map04075	Plant hormone signal transduction	ENOG410Z0XE	S:Function unknown	TMW90630.1	hypothetical protein EJD97_015453 [Solanum chilense]	sp|Q93ZM9|TIF9_ARATH;	Protein TIFY 9 OS=Arabidopsis thaliana OX=3702 GN=TIFY9 PE=1 SV=1;	PF06200.14;PF09425.10	tify;CCT_2	tify domain;Divergent CCT motif
Soltu.DM.01G007220	Ycf1 protein	0.38	0.73	0.36	0.43	0.82	0.51	0.49	0.586667	------	------	------	------	------	------	ENOG4112D2K;ENOG410ZAPM	S:Function unknown;K:Transcription	YP_009584939.1	Ycf1 (plastid) [Solanum abancayense]	sp|Q2VEC3|TI214_SOLTU;	Protein TIC 214 OS=Solanum tuberosum OX=4113 GN=TIC214 PE=3 SV=1;	PF05758.12	Ycf1	Ycf1
Soltu.DM.01G007230	hypothetical protein	14.22	17.03	17.71	24.94	15.85	18.08	16.32	19.6233	------	------	------	------	------	------	------	------	------	------	------	------	------	------	------
Soltu.DM.01G007240	GRAM domain family protein	6.9	4.07	7.12	7.46	7.05	5.66	6.03	6.72333	------	------	------	------	------	------	ENOG410YCSJ	S:Function unknown	XP_006361917.1	PREDICTED: GEM-like protein 5 [Solanum tuberosum]	sp|Q9LYV6|GEML5_ARATH;	GEM-like protein 5 OS=Arabidopsis thaliana OX=3702 GN=At5g13200 PE=1 SV=1;	PF02893.20	GRAM	GRAM domain
Soltu.DM.01G007250	conserved hypothetical protein	1.19	2.27	1.6	1.38	2.75	2.02	1.68667	2.05	------	------	------	------	------	------	ENOG410YURX	S:Function unknown	XP_006361918.1	PREDICTED: mental retardation GTPase activating protein homolog 3-like [Solanum tuberosum]	------	------	------	------	------
Soltu.DM.01G007260	LITAF-like zinc ribbon domain containing protein	45.97	43.73	51.95	43.32	40.45	33.69	47.2167	39.1533	------	------	K19363	LITAF	------	------	ENOG4111VPQ	S:Function unknown	XP_006361919.1	PREDICTED: uncharacterized protein LOC102606262 [Solanum tuberosum]	sp|Q94CD4|GILP_ARATH;	GSH-induced LITAF domain protein OS=Arabidopsis thaliana OX=3702 GN=GILP PE=1 SV=1;	PF10601.9	zf-LITAF-like	LITAF-like zinc ribbon domain
Soltu.DM.01G007270	somatic embryogenesis receptor-like kinase	18.03	17.6	76.46	11.75	54.17	13.21	37.3633	26.3767	GO:0007165;GO:0005737;GO:0005102;GO:0016301;GO:000467	BP:signal transduction;CC:cytoplasm;MF:receptor binding;MF:kinase activity;MF:protein kinase activity;	------	------	------	------	ENOG410YHAC	S:Function unknown	XP_006361920.1	PREDICTED: somatic embryogenesis receptor kinase 2 [Solanum tuberosum]	sp|Q8H6W9|LRR1_CAPAN;	Leucine-rich repeat protein 1 OS=Capsicum annuum OX=4072 GN=LRR1 PE=1 SV=2;	PF08263.12;PF13855.6;PF12799.7	LRRNT_2;LRR_8;LRR_4	Leucine rich repeat N-terminal domain;Leucine rich repeat;Leucine Rich repeats
Soltu.DM.01G007280	hydroxyproline-rich glycoprotein family protein	7.8	9.18	7.94	7.84	7.52	6.72	8.30667	7.36	GO:0005886;GO:000367	CC:plasma membrane;MF:nucleic acid binding;	------	------	------	------	ENOG410YD6T	S:Function unknown	XP_006361922.1	PREDICTED: uncharacterized protein At2g33490 isoform X1 [Solanum tuberosum]	sp|O22799|Y2349_ARATH;	Uncharacterized protein At2g33490 OS=Arabidopsis thaliana OX=3702 GN=At2g33490 PE=4 SV=2;	PF16746.5	BAR_3	BAR domain of APPL family
Soltu.DM.01G007330	potassium channel in Arabidopsis thaliana	0	0	0	0	0	0	0	0	GO:0042391;GO:0016021;GO:0005887;GO:000524	BP:regulation of membrane potential;CC:integral component of membrane;CC:integral component of plasma membrane;MF:voltage-gated potassium channel activity;	------	------	------	------	ENOG410XPSE	U:Intracellular trafficking, secretion, and vesicular transport	XP_006366902.1	PREDICTED: potassium channel KAT3-like [Solanum tuberosum]	sp|P92960|KAT3_ARATH;	Potassium channel KAT3 OS=Arabidopsis thaliana OX=3702 GN=KAT3 PE=1 SV=1;	PF11834.8	KHA	KHA, dimerisation domain of potassium ion channel
Soltu.DM.01G007350	Pentatricopeptide repeat (PPR) superfamily protein	1.29	0	0	0.71	0.15	0.34	0.43	0.4	------	------	------	------	------	------	ENOG410Z7Z7	S:Function unknown	XP_019197486.1	PREDICTED: pentatricopeptide repeat-containing protein At4g02820, mitochondrial [Ipomoea nil]	sp|Q9SY07|PP302_ARATH;	Pentatricopeptide repeat-containing protein At4g02820, mitochondrial OS=Arabidopsis thaliana OX=3702 GN=At4g02820 PE=2 SV=1;	PF13041.6;PF17177.4;PF01535.20	PPR_2;PPR_long;PPR	PPR repeat family;Pentacotripeptide-repeat region of PRORP;PPR repeat
Soltu.DM.01G007370	Ribosomal protein L18ae/LX family protein	0	0	0	0	0	0	0	0	GO:0006412;GO:0005840;GO:0022625;GO:0005777;GO:0003735;GO:000372	BP:translation;CC:ribosome;CC:cytosolic large ribosomal subunit;CC:peroxisome;MF:structural constituent of ribosome;MF:RNA binding;	K13337;K02882	PEX19;RP-L18Ae, RPL18A	map03010;map04146	Ribosome;Peroxisome	ENOG4111QGU;COG2157	O:Posttranslational modification, protein turnover, chaperones;J:Translation, ribosomal structure and biogenesis	XP_006355452.1	PREDICTED: peroxisome biogenesis protein 19-1-like [Solanum tuberosum]	sp|Q9ATF5|RL18A_CASSA;	60S ribosomal protein L18a OS=Castanea sativa OX=21020 GN=RPL18A PE=2 SV=1;	PF01775.17	Ribosomal_L18A	Ribosomal proteins 50S-L18Ae/60S-L20/60S-L18A
Soltu.DM.01G007380	Pectin lyase-like superfamily protein	0	0	0	0	0	0	0	0	GO:0042545;GO:0045490;GO:0005618;GO:0016021;GO:0030599;GO:0016740;GO:004533	BP:cell wall modification;BP:pectin catabolic process;CC:cell wall;CC:integral component of membrane;MF:pectinesterase activity;MF:transferase activity;MF:aspartyl esterase activity;	------	------	------	------	COG4677	G:Carbohydrate transport and metabolism	XP_006355453.1	PREDICTED: probable pectinesterase 68 [Solanum tuberosum]	sp|Q8LPF3|PME68_ARATH;	Probable pectinesterase 68 OS=Arabidopsis thaliana OX=3702 GN=PME68 PE=2 SV=1;	PF01095.19	Pectinesterase	Pectinesterase
Soltu.DM.01G007390	SIN-like family protein	11.71	11.42	14.21	14.82	12.7	8.93	12.4467	12.15	GO:0006383;GO:0006351;GO:0005634;GO:0005666;GO:000389	BP:transcription from RNA polymerase III promoter;BP:transcription, DNA-templated;CC:nucleus;CC:DNA-directed RNA polymerase III complex;MF:DNA-directed RNA polymerase activity;	K14721	RPC5, POLR3E	map00240;map03020;map00230	Pyrimidine metabolism;RNA polymerase;Purine metabolism	ENOG410Y1X8	K:Transcription	XP_006355441.1	PREDICTED: DNA-directed RNA polymerase III subunit RPC5-like isoform X1 [Solanum tuberosum]	------	------	PF04801.13	Sin_N	Sin-like protein conserved region
Soltu.DM.01G007400	SIN-like family protein	0	0	0	0	0	0	0	0	GO:0006383;GO:0006351;GO:0005634;GO:0005666;GO:000389	BP:transcription from RNA polymerase III promoter;BP:transcription, DNA-templated;CC:nucleus;CC:DNA-directed RNA polymerase III complex;MF:DNA-directed RNA polymerase activity;	K14721	RPC5, POLR3E	map00240;map03020;map00230	Pyrimidine metabolism;RNA polymerase;Purine metabolism	ENOG410Y1X8	K:Transcription	XP_006355441.1	PREDICTED: DNA-directed RNA polymerase III subunit RPC5-like isoform X1 [Solanum tuberosum]	------	------	PF04801.13	Sin_N	Sin-like protein conserved region
Soltu.DM.01G007410	conserved hypothetical protein	9.64	6.87	7.89	9.41	13.88	15.05	8.13333	12.78	GO:001602	CC:integral component of membrane;	------	------	------	------	ENOG410YIRT	S:Function unknown	XP_006366081.1	PREDICTED: uncharacterized protein LOC102594436 [Solanum tuberosum]	------	------	------	------	------
Soltu.DM.01G007420	Pentatricopeptide repeat (PPR) superfamily protein	0.14	0	0.13	0.15	0.1	0	0.09	0.083333	GO:0009451;GO:0043231;GO:0005739;GO:0004519;GO:000372	BP:RNA modification;CC:intracellular membrane-bounded organelle;CC:mitochondrion;MF:endonuclease activity;MF:RNA binding;	------	------	------	------	ENOG410Z7Z7	S:Function unknown	XP_006366127.1	PREDICTED: pentatricopeptide repeat-containing protein At4g02820, mitochondrial-like [Solanum tuberosum]	sp|Q9SY07|PP302_ARATH;	Pentatricopeptide repeat-containing protein At4g02820, mitochondrial OS=Arabidopsis thaliana OX=3702 GN=At4g02820 PE=2 SV=1;	PF13041.6;PF13812.6;PF01535.20;PF17177.4;PF01612.20	PPR_2;PPR_3;PPR;PPR_long;DNA_pol_A_exo1	PPR repeat family;Pentatricopeptide repeat domain;PPR repeat;Pentacotripeptide-repeat region of PRORP;3'-5' exonuclease
Soltu.DM.01G007450	hypothetical protein	0	0	0	0	0	0	0	0	------	------	------	------	------	------	ENOG4111346;ENOG4111DJN	S:Function unknown;O:Posttranslational modification, protein turnover, chaperones	XP_015160612.1	PREDICTED: F-box protein At1g30790-like [Solanum tuberosum]	------	------	PF08268.12	FBA_3	F-box associated domain
Soltu.DM.01G007470	Tetratricopeptide repeat (TPR)-like superfamily protein	0	0	0	0	0	0	0	0	------	------	------	------	------	------	ENOG410Z7Z7	S:Function unknown	XP_004228660.1	putative pentatricopeptide repeat-containing protein At1g10330 [Solanum lycopersicum]	sp|O64705|PP184_ARATH;	Pentatricopeptide repeat-containing protein At2g34400 OS=Arabidopsis thaliana OX=3702 GN=PCMP-E23 PE=3 SV=2;	------	------	------
Soltu.DM.01G007490	conserved hypothetical protein	18.38	35.91	23.08	49.67	47.23	40.53	25.79	45.81	------	------	------	------	------	------	ENOG410YUDT	S:Function unknown	XP_006366088.2	PREDICTED: uncharacterized protein LOC102596532 [Solanum tuberosum]	------	------	PF09784.9	L31	Mitochondrial ribosomal protein L31
Soltu.DM.01G007500	NAC domain containing protein	111.84	117.33	137.98	138.49	115.26	78.38	122.383	110.71	GO:0010150;GO:0009737;GO:0010089;GO:0006355;GO:0045892;GO:0006351;GO:0009651;GO:0005634;GO:000367	BP:leaf senescence;BP:response to abscisic acid;BP:xylem development;BP:regulation of transcription, DNA-templated;BP:negative regulation of transcription, DNA-templated;BP:transcription, DNA-templated;BP:response to salt stress;CC:nucleus;MF:DNA binding;	------	------	------	------	ENOG410YED8	K:Transcription	XP_006366089.1	PREDICTED: NAC domain-containing protein 83 [Solanum tuberosum]	sp|Q9FY93|NAC83_ARATH;	NAC domain-containing protein 83 OS=Arabidopsis thaliana OX=3702 GN=NAC083 PE=1 SV=1;	PF02365.15	NAM	No apical meristem
Soltu.DM.01G007520	PLC-like phosphodiesterases superfamily protein	0.23	0.12	0.33	0.68	0.13	0	0.226667	0.27	GO:0006629;GO:0046475;GO:0030643;GO:0005623;GO:0008081;GO:000888	BP:lipid metabolic process;BP:glycerophospholipid catabolic process;BP:cellular phosphate ion homeostasis;CC:cell;MF:phosphoric diester hydrolase activity;MF:glycerophosphodiester phosphodiesterase activity;	K18696	GDE1	map00564	Glycerophospholipid metabolism	COG0584	C:Energy production and conversion	XP_015086607.1	glycerophosphodiester phosphodiesterase GDPD3-like [Solanum pennellii]	sp|Q680A6|GDPD3_ARATH;	Glycerophosphodiester phosphodiesterase GDPD3 OS=Arabidopsis thaliana OX=3702 GN=GDPD3 PE=2 SV=1;	PF03009.17	GDPD	Glycerophosphoryl diester phosphodiesterase family
Soltu.DM.01G007530	exocyst subunit exo70 family protein C1	0	0	0	0	0.08	0	0	0.026667	GO:0006887;GO:000014	BP:exocytosis;CC:exocyst;	K07195	EXOC7, EXO70	------	------	ENOG410YIGI	S:Function unknown	XP_015159095.1	PREDICTED: exocyst complex component EXO70B1-like [Solanum tuberosum]	sp|Q9FGH9|E70B1_ARATH;	Exocyst complex component EXO70B1 OS=Arabidopsis thaliana OX=3702 GN=EXO70B1 PE=1 SV=1;	PF03081.15	Exo70	Exo70 exocyst complex subunit
Soltu.DM.01G007550	Thioredoxin superfamily protein	0	0	0	0	0	0	0	0	GO:0045454;GO:0005623;GO:0015035;GO:000905	BP:cell redox homeostasis;CC:cell;MF:protein disulfide oxidoreductase activity;MF:electron carrier activity;	K03676	grxC, GLRX, GLRX2	------	------	COG0695	O:Posttranslational modification, protein turnover, chaperones	XP_015159097.1	PREDICTED: glutaredoxin-C1-like [Solanum tuberosum]	sp|Q7G8Y5|GRXC1_ORYSJ;	Glutaredoxin-C1 OS=Oryza sativa subsp. japonica OX=39947 GN=GRXC1 PE=3 SV=1;	PF00462.24	Glutaredoxin	Glutaredoxin
Soltu.DM.01G007570	Thioredoxin superfamily protein	0	0	0	0	0	0	0	0	GO:0045454;GO:0005623;GO:0015035;GO:000905	BP:cell redox homeostasis;CC:cell;MF:protein disulfide oxidoreductase activity;MF:electron carrier activity;	K03676	grxC, GLRX, GLRX2	------	------	COG0695	O:Posttranslational modification, protein turnover, chaperones	XP_006363780.1	PREDICTED: glutaredoxin-C1-like [Solanum tuberosum]	sp|Q6K609|GRXC3_ORYSJ;	Glutaredoxin-C3 OS=Oryza sativa subsp. japonica OX=39947 GN=GRXC3 PE=2 SV=1;	PF00462.24	Glutaredoxin	Glutaredoxin
Soltu.DM.01G007580	Thioredoxin superfamily protein	0	0	0	0	0	0	0	0	GO:0045454;GO:0005623;GO:0015035;GO:000905	BP:cell redox homeostasis;CC:cell;MF:protein disulfide oxidoreductase activity;MF:electron carrier activity;	K03676	grxC, GLRX, GLRX2	------	------	COG0695	O:Posttranslational modification, protein turnover, chaperones	XP_006363784.1	PREDICTED: glutaredoxin-C1-like [Solanum tuberosum]	sp|Q6K609|GRXC3_ORYSJ;	Glutaredoxin-C3 OS=Oryza sativa subsp. japonica OX=39947 GN=GRXC3 PE=2 SV=1;	PF00462.24	Glutaredoxin	Glutaredoxin
Soltu.DM.01G007590	Histidine kinase-, DNA gyrase B-, and HSP90-like ATPase family protein	0	0	0	0	0	0	0	0	------	------	------	------	------	------	ENOG411033B	S:Function unknown	XP_015159094.1	PREDICTED: uncharacterized protein LOC102578288 [Solanum tuberosum]	sp|F4KAF2|MORC4_ARATH;	Protein MICRORCHIDIA 4 OS=Arabidopsis thaliana OX=3702 GN=MORC4 PE=1 SV=2;	PF17942.1;PF13589.6;PF02518.26	Morc6_S5;HATPase_c_3;HATPase_c	Morc6 ribosomal protein S5 domain 2-like;Histidine kinase-, DNA gyrase B-, and HSP90-like ATPase;Histidine kinase-, DNA gyrase B-, and HSP90-like ATPase
Soltu.DM.01G007600	receptor like protein	0.36	0.2	1.54	0.24	0.7	0.22	0.7	0.386667	GO:0016021;GO:000588	CC:integral component of membrane;CC:plasma membrane;	------	------	------	------	COG4886	S:Function unknown	XP_006363779.1	PREDICTED: receptor-like protein 12 [Solanum tuberosum]	sp|O49879|CF0_SOLLC;	Receptor-like protein Cf-9 homolog OS=Solanum lycopersicum OX=4081 GN=HCR9-0 PE=2 SV=2;	PF13855.6;PF12799.7	LRR_8;LRR_4	Leucine rich repeat;Leucine Rich repeats
Soltu.DM.01G007610	SAUR-like auxin-responsive protein family	0	0.29	0.36	0	0	0.1	0.216667	0.033333	GO:000973	BP:response to auxin;	K14488	SAUR	map04075	Plant hormone signal transduction	ENOG410YZHQ	S:Function unknown	XP_006363778.1	PREDICTED: indole-3-acetic acid-induced protein ARG7-like [Solanum tuberosum]	sp|Q9ZUZ3|SAU32_ARATH;	Auxin-responsive protein SAUR32 OS=Arabidopsis thaliana OX=3702 GN=SAUR32 PE=2 SV=1;	PF02519.14	Auxin_inducible	Auxin responsive protein
Soltu.DM.01G007620	Amidohydrolase family domain containing protein	6.42	7	5.87	8.45	4.77	4.46	6.43	5.89333	GO:001681	MF:hydrolase activity, acting on carbon-nitroge;	------	------	------	------	COG0402	F:Nucleotide transport and metabolism	XP_006363776.1	PREDICTED: 5-methylthioadenosine/S-adenosylhomocysteine deaminase-like isoform X1 [Solanum tuberosum]	sp|A5UMN6|DADD_METS3;	5'-deoxyadenosine deaminase OS=Methanobrevibacter smithii;	PF01979.20;PF07969.11	Amidohydro_1;Amidohydro_3	Amidohydrolase family;Amidohydrolase family
Soltu.DM.01G007630	Plant stearoyl-acyl-carrier-protein desaturase family protein	1.22	2.37	0.79	1.32	0.96	1.94	1.46	1.40667	GO:0006631;GO:0046872;GO:004530	BP:fatty acid metabolic process;MF:metal ion binding;MF:acyl-[acyl-carrier-protein] desaturase activity;	K03921	FAB2, SSI2, desA1	map00061;map01040	Fatty acid biosynthesis;Biosynthesis of unsaturated fatty acids	ENOG410XPNS	I:Lipid transport and metabolism	XP_015159103.1	PREDICTED: stearoyl-[acyl-carrier-protein] 9-desaturase 6, chloroplastic-like [Solanum tuberosum]	sp|Q84VY3|STAD6_ARATH;	Stearoyl-[acyl-carrier-protein] 9-desaturase 6, chloroplastic OS=Arabidopsis thaliana OX=3702 GN=S-ACP-DES6 PE=2 SV=2;	PF03405.14	FA_desaturase_2	Fatty acid desaturase
Soltu.DM.01G007640	Plant stearoyl-acyl-carrier-protein desaturase family protein	0.15	0.33	0.28	0.32	0.46	0.85	0.253333	0.543333	GO:0006631;GO:0046872;GO:004530	BP:fatty acid metabolic process;MF:metal ion binding;MF:acyl-[acyl-carrier-protein] desaturase activity;	K03921	FAB2, SSI2, desA1	map00061;map01040	Fatty acid biosynthesis;Biosynthesis of unsaturated fatty acids	ENOG410XPNS	I:Lipid transport and metabolism	XP_015088089.1	stearoyl-[acyl-carrier-protein] 9-desaturase 6, chloroplastic-like [Solanum pennellii]	sp|Q84VY3|STAD6_ARATH;	Stearoyl-[acyl-carrier-protein] 9-desaturase 6, chloroplastic OS=Arabidopsis thaliana OX=3702 GN=S-ACP-DES6 PE=2 SV=2;	PF03405.14	FA_desaturase_2	Fatty acid desaturase
Soltu.DM.01G007650	Plant stearoyl-acyl-carrier-protein desaturase family protein	0	0	0	0	0	0	0	0	GO:0006631;GO:0046872;GO:004530	BP:fatty acid metabolic process;MF:metal ion binding;MF:acyl-[acyl-carrier-protein] desaturase activity;	K03921	FAB2, SSI2, desA1	map00061;map01040	Fatty acid biosynthesis;Biosynthesis of unsaturated fatty acids	ENOG410XPNS	I:Lipid transport and metabolism	XP_015159103.1	PREDICTED: stearoyl-[acyl-carrier-protein] 9-desaturase 6, chloroplastic-like [Solanum tuberosum]	sp|Q42807|STAD_SOYBN;	Stearoyl-[acyl-carrier-protein] 9-desaturase, chloroplastic OS=Glycine max OX=3847 GN=ACPD PE=2 SV=1;	PF03405.14	FA_desaturase_2	Fatty acid desaturase
Soltu.DM.01G007660	Plant stearoyl-acyl-carrier-protein desaturase family protein	0	0	0	0	0	0	0	0	GO:0006631;GO:0046872;GO:004530	BP:fatty acid metabolic process;MF:metal ion binding;MF:acyl-[acyl-carrier-protein] desaturase activity;	K03921	FAB2, SSI2, desA1	map00061;map01040	Fatty acid biosynthesis;Biosynthesis of unsaturated fatty acids	ENOG410XPNS	I:Lipid transport and metabolism	XP_015159103.1	PREDICTED: stearoyl-[acyl-carrier-protein] 9-desaturase 6, chloroplastic-like [Solanum tuberosum]	sp|Q84VY3|STAD6_ARATH;	Stearoyl-[acyl-carrier-protein] 9-desaturase 6, chloroplastic OS=Arabidopsis thaliana OX=3702 GN=S-ACP-DES6 PE=2 SV=2;	PF03405.14;PF02915.17	FA_desaturase_2;Rubrerythrin	Fatty acid desaturase;Rubrerythrin
Soltu.DM.01G007680	catalytics;hydrolases	44.83	37.13	42.84	37.11	45.92	46.75	41.6	43.26	GO:0005829;GO:0009507;GO:0016787;GO:001683	CC:cytosol;CC:chloroplast;MF:hydrolase activity;MF:carboxy-lyase activity;	------	------	------	------	ENOG4111ANK	S:Function unknown	XP_006363775.1	PREDICTED: uncharacterized protein LOC102602687 [Solanum tuberosum]	sp|A6XIG6|SLMH_HYDIT;	4-sulfomuconolactone hydrolase OS=Hydrogenophaga intermedia OX=65786 PE=1 SV=1;	PF04909.14	Amidohydro_2	Amidohydrolase
Soltu.DM.01G007690	cyclophilin 20-2	234.01	122.75	222.94	165.07	318.81	330.9	193.233	271.593	GO:0006457;GO:000375	BP:protein folding;MF:peptidyl-prolyl cis-trans isomerase activity;	K03768	PPIB, ppiB	------	------	ENOG410Z0G4	O:Posttranslational modification, protein turnover, chaperones	XP_006363774.1	PREDICTED: photosynthetic NDH subunit of lumenal location 5, chloroplastic [Solanum tuberosum]	sp|Q9ASS6|PNSL5_ARATH;	Photosynthetic NDH subunit of lumenal location 5, chloroplastic OS=Arabidopsis thaliana OX=3702 GN=PNSL5 PE=1 SV=1;	PF00160.21	Pro_isomerase	Cyclophilin type peptidyl-prolyl cis-trans isomerase/CLD
Soltu.DM.01G007700	FtsJ-like methyltransferase family protein	0	0	0	0	0	0	0	0	GO:0006364;GO:0000453;GO:0005730;GO:0005634;GO:0008649;GO:000816	BP:rRNA processing;BP:enzyme-directed rRNA 2'-O-methylation;CC:nucleolus;CC:nucleus;MF:rRNA methyltransferase activity;MF:methyltransferase activity;	K14857	SPB1, FTSJ3	------	------	COG0293	J:Translation, ribosomal structure and biogenesis	XP_006363586.1	PREDICTED: putative rRNA methyltransferase [Solanum tuberosum]	------	------	PF07780.12	Spb1_C	Spb1 C-terminal domain
Soltu.DM.01G007730	FtsJ-like methyltransferase family protein	0.11	0.18	0.19	0	0.13	0.08	0.16	0.07	GO:0006364;GO:0000453;GO:0005730;GO:0005634;GO:0008649;GO:000816	BP:rRNA processing;BP:enzyme-directed rRNA 2'-O-methylation;CC:nucleolus;CC:nucleus;MF:rRNA methyltransferase activity;MF:methyltransferase activity;	K14857	SPB1, FTSJ3	------	------	COG0293	J:Translation, ribosomal structure and biogenesis	XP_006367704.1	PREDICTED: putative rRNA methyltransferase [Solanum tuberosum]	sp|O42832|SPB1_SCHPO;	AdoMet-dependent rRNA methyltransferase spb1 OS=Schizosaccharomyces pombe;	PF07780.12;PF01728.19;PF11861.8	Spb1_C;FtsJ;DUF3381	Spb1 C-terminal domain;FtsJ-like methyltransferase;Domain of unknown function
Soltu.DM.01G007750	ACT domain repeat	21.77	27.66	13.87	20.38	12.89	16.18	21.1	16.4833	------	------	------	------	------	------	ENOG410ZR0Z	S:Function unknown	XP_006367527.1	PREDICTED: ACT domain-containing protein ACR4-like [Solanum tuberosum]	sp|Q8LJW3|ACR4_ARATH;	ACT domain-containing protein ACR4 OS=Arabidopsis thaliana OX=3702 GN=ACR4 PE=2 SV=1;	PF01842.25;PF13740.6;PF13291.6	ACT;ACT_6;ACT_4	ACT domain;ACT domain;ACT domain
Soltu.DM.01G007760	Calcium-binding EF-hand family protein	18.92	18	20.74	20.75	16.67	9.74	19.22	15.72	GO:000550	MF:calcium ion binding;	K13448	CML	map04626	Plant-pathogen interaction	COG5126;COG5126;COG5126	D:Cell cycle control, cell division, chromosome partitioning;T:Signal transduction mechanisms;Z:Cytoskeleton	XP_006367528.1	PREDICTED: probable calcium-binding protein CML15 [Solanum tuberosum]	sp|Q9LI84|CML16_ARATH;	Probable calcium-binding protein CML16 OS=Arabidopsis thaliana OX=3702 GN=CML16 PE=2 SV=2;	PF00036.32;PF13499.6;PF13405.6;PF13202.6;PF13833.6;PF14658.6	EF-hand_1;EF-hand_7;EF-hand_6;EF-hand_5;EF-hand_8;EF-hand_9	EF hand;EF-hand domain pair;EF-hand domain;EF hand;EF-hand domain pair;EF-hand domain
Soltu.DM.01G007770	proline-rich extensin-like receptor kinase	6.84	6.62	5.6	5.79	7.11	7.55	6.35333	6.81667	GO:0006468;GO:0007166;GO:0016021;GO:0005886;GO:0004675;GO:0004672;GO:000552	BP:protein phosphorylation;BP:cell surface receptor signaling pathway;CC:integral component of membrane;CC:plasma membrane;MF:transmembrane receptor protein serine/threonine kinase activity;MF:protein kinase activity;MF:ATP binding;	------	------	------	------	COG0515	T:Signal transduction mechanisms	XP_006367529.1	PREDICTED: proline-rich receptor-like protein kinase PERK9 [Solanum tuberosum]	sp|Q9SX31|PERK9_ARATH;	Proline-rich receptor-like protein kinase PERK9 OS=Arabidopsis thaliana OX=3702 GN=PERK9 PE=1 SV=1;	PF00069.25;PF07714.17	Pkinase;Pkinase_Tyr	Protein kinase domain;Protein tyrosine kinase
Soltu.DM.01G007780	conserved peptide upstream open reading frame	21.99	25.55	26.34	29.43	23.55	20.31	24.6267	24.43	------	------	------	------	------	------	ENOG410Z6HC	S:Function unknown	XP_016564847.1	PREDICTED: uncharacterized protein LOC107863445 isoform X5 [Capsicum annuum]	------	------	PF08132.11	AdoMetDC_leader	S-adenosyl-l-methionine decarboxylase leader peptide
Soltu.DM.01G007790	Adenosylmethionine decarboxylase family protein	34.27	47.69	49.04	52.52	41.31	39.17	43.6667	44.3333	GO:0006557;GO:0008295;GO:0006597;GO:0005829;GO:000401	BP:S-adenosylmethioninamine biosynthetic process;BP:spermidine biosynthetic process;BP:spermine biosynthetic process;CC:cytosol;MF:adenosylmethionine decarboxylase activity;	K01611	speD, AMD1	map00270;map00330	Cysteine and methionine metabolism;Arginine and proline metabolism	ENOG410XRN0	E:Amino acid transport and metabolism	XP_006367530.1	PREDICTED: S-adenosylmethionine decarboxylase proenzyme-like [Solanum tuberosum]	sp|O80402|DCAM_NICSY;	S-adenosylmethionine decarboxylase proenzyme OS=Nicotiana sylvestris OX=4096 GN=SAMDC1 PE=2 SV=1;	PF01536.16	SAM_decarbox	Adenosylmethionine decarboxylase
Soltu.DM.01G007800	hypothetical protein	42.72	44.47	39.64	22.02	81.94	33.47	42.2767	45.81	GO:001602	CC:integral component of membrane;	------	------	------	------	ENOG41113NX	S:Function unknown	TMW84238.1	hypothetical protein EJD97_025562 [Solanum chilense]	------	------	------	------	------
Soltu.DM.01G007810	isopentenyltransferase	0	0	0	0	0	0	0	0	------	------	K10760	IPT	map00908	Zeatin biosynthesis	COG0324	J:Translation, ribosomal structure and biogenesis	XP_010313572.1	adenylate isopentenyltransferase 5, chloroplastic-like [Solanum lycopersicum]	sp|Q94ID2|IPT5_ARATH;	Adenylate isopentenyltransferase 5, chloroplastic OS=Arabidopsis thaliana OX=3702 GN=IPT5 PE=1 SV=2;	PF01715.17;PF01745.16	IPPT;IPT	IPP transferase;Isopentenyl transferase
Soltu.DM.01G007820	isopentenyltransferase	0	0	0	0	0	0	0	0	------	------	K10760	IPT	map00908	Zeatin biosynthesis	COG0324	J:Translation, ribosomal structure and biogenesis	XP_010313572.1	adenylate isopentenyltransferase 5, chloroplastic-like [Solanum lycopersicum]	sp|Q94ID2|IPT5_ARATH;	Adenylate isopentenyltransferase 5, chloroplastic OS=Arabidopsis thaliana OX=3702 GN=IPT5 PE=1 SV=2;	PF01715.17;PF01745.16	IPPT;IPT	IPP transferase;Isopentenyl transferase
Soltu.DM.01G007830	isopentenyltransferase	0	0	0	0	0	0	0	0	------	------	K10760	IPT	map00908	Zeatin biosynthesis	COG0324	J:Translation, ribosomal structure and biogenesis	XP_010313572.1	adenylate isopentenyltransferase 5, chloroplastic-like [Solanum lycopersicum]	sp|Q94ID2|IPT5_ARATH;	Adenylate isopentenyltransferase 5, chloroplastic OS=Arabidopsis thaliana OX=3702 GN=IPT5 PE=1 SV=2;	PF01715.17;PF01745.16	IPPT;IPT	IPP transferase;Isopentenyl transferase
Soltu.DM.01G007840	tRNAisopentenyltransferase	0	0	0	0	0	0	0	0	------	------	K10760	IPT	map00908	Zeatin biosynthesis	COG0324	J:Translation, ribosomal structure and biogenesis	XP_004251342.2	adenylate isopentenyltransferase 5, chloroplastic-like [Solanum lycopersicum]	sp|Q94ID2|IPT5_ARATH;	Adenylate isopentenyltransferase 5, chloroplastic OS=Arabidopsis thaliana OX=3702 GN=IPT5 PE=1 SV=2;	PF01715.17;PF01745.16	IPPT;IPT	IPP transferase;Isopentenyl transferase
Soltu.DM.01G007870	isopentenyltransferase	0	0	0	0	0	0	0	0	------	------	K10760	IPT	map00908	Zeatin biosynthesis	COG0324	J:Translation, ribosomal structure and biogenesis	XP_010313572.1	adenylate isopentenyltransferase 5, chloroplastic-like [Solanum lycopersicum]	sp|Q94ID2|IPT5_ARATH;	Adenylate isopentenyltransferase 5, chloroplastic OS=Arabidopsis thaliana OX=3702 GN=IPT5 PE=1 SV=2;	PF01715.17	IPPT	IPP transferase
Soltu.DM.01G007880	isopentenyltransferase	0	0	0	0	0	0	0	0	------	------	K10760	IPT	map00908	Zeatin biosynthesis	COG0324	J:Translation, ribosomal structure and biogenesis	XP_004251342.2	adenylate isopentenyltransferase 5, chloroplastic-like [Solanum lycopersicum]	sp|Q94ID2|IPT5_ARATH;	Adenylate isopentenyltransferase 5, chloroplastic OS=Arabidopsis thaliana OX=3702 GN=IPT5 PE=1 SV=2;	PF01715.17;PF01745.16	IPPT;IPT	IPP transferase;Isopentenyl transferase
[truncated: 32,234 more rows]
