# Supplementary material for: Toxicity Effects and Mechanisms of MgO Nanoparticles on the Oomycete Pathogen Phytophthora infestans and Its Host Solanum tuberosum
Source: Toxics. 2022 Sep 21;10(10):553. doi: 10.3390/toxics10100553 (PMC9607216; doi:10.3390/toxics10100553)
Supplement: Supplementary file 1 [file toxics-10-00553-s001.zip › toxics-1898476-supplementary/Supplemental tables/Table S9-All DEGs with strict threshold in potato after MgONPs treatment 6 hours.xlsx]

## Sheet: 表达差异详情表 (2)
Supplemental table9-All DEGs with strict threshold in potato after MgONPs treatment 6 hours
Gene_id	Gene description	FC(ddH2O/MgONPs)	Log2FC(ddH2O/MgONPs)	Pvalue	Padjust	Significant	Regulate	MgONPs_1	MgONPs_2	MgONPs_3	ddH2O_1	ddH2O_2	ddH2O_3	MgONPs	ddH2O	GO_id	GO_term	KO_id	KO_name	Pathway_id	Pathway_definition	COG_id	COG_Functional Categories	NR_hit-name	NR_description	Swiss-Prot_hit-name	Swiss-Prot_description	Pfam_id	Domain	Domain description
Soltu.DM.11G004150	dicer-like	0.399	-1.32586	1.52815e-10	3.22639e-06	yes	down	16.41	13.23	13.12	6.33	4.85	6.2	14.2533	5.79333	GO:0006396;GO:0031047;GO:0004525;GO:0003723;GO:000552	BP:RNA processing;BP:gene silencing by RNA;MF:ribonuclease III activity;MF:RNA binding;MF:ATP binding;	K11592	DICER1, DCR1	------	------	COG0571;COG1111	K:Transcription;L:Replication, recombination and repair	XP_015166742.1	PREDICTED: endoribonuclease Dicer homolog 2-like [Solanum tuberosum]	sp|Q3EBC8|DCL2_ARATH;	Endoribonuclease Dicer homolog 2 OS=Arabidopsis thaliana OX=3702 GN=At3g03300 PE=1 SV=2;	PF00636.26;PF14622.6;PF00271.31;PF03368.14;PF02170.22;PF00270.29;PF04851.15	Ribonuclease_3;Ribonucleas_3_3;Helicase_C;Dicer_dimer;PAZ;DEAD;ResIII	Ribonuclease III domain;Ribonuclease-III-like;Helicase conserved C-terminal domain;Dicer dimerisation domain;PAZ domain;DEAD/DEAH box helicase;Type III restriction enzyme, res subunit
Soltu.DM.08G012470	conserved hypothetical protein	4.445	2.15213	5.57049e-08	0.000392033	yes	up	4.08	2.66	2.74	8.11	19.56	14.34	3.16	14.0033	------	------	------	------	------	------	ENOG410YYZ5;ENOG410YYWK	S:Function unknown;	XP_006351618.1	PREDICTED: protein BIG GRAIN 1-like A [Solanum tuberosum]	sp|Q9SLL2|BIG1B_ARATH;	Protein BIG GRAIN 1-like B OS=Arabidopsis thaliana OX=3702 GN=At1g54200 PE=2 SV=1;	------	------	------
Soltu.DM.04G035440	Mannose-binding lectin superfamily protein	0.122	-3.02975	1.21138e-07	0.000497171	yes	down	4.47	2.24	4.68	0.58	0.5	0.36	3.79667	0.48	GO:003024	MF:carbohydrate binding;	------	------	------	------	ENOG410ZTMI	S:Function unknown	XP_006342218.1	PREDICTED: agglutinin-like [Solanum tuberosum]	sp|P82859|LECA_CASCR;	Agglutinin OS=Castanea crenata OX=103480 PE=1 SV=1;	PF01419.17	Jacalin	Jacalin-like lectin domain
Soltu.DM.04G030050	Phosphate-responsive 1 family protein	4.075	2.02669	1.29565e-07	0.000497171	yes	up	3.69	4.13	1.87	12.48	9.56	18.27	3.23	13.4367	------	------	------	------	------	------	ENOG410YFUT	S:Function unknown	XP_006363275.1	PREDICTED: protein EXORDIUM-like [Solanum tuberosum]	sp|Q9ZPE7|EXO_ARATH;	Protein EXORDIUM OS=Arabidopsis thaliana OX=3702 GN=EXO PE=2 SV=1;	PF04674.12	Phi_1	Phosphate-induced protein 1 conserved region
Soltu.DM.06G002570	Protein of unknown function (DUF506)	3.62	1.85605	1.41289e-07	0.000497171	yes	up	4.02	2.63	4.59	10.46	18.41	11.44	3.74667	13.4367	------	------	------	------	------	------	ENOG410YKZJ	S:Function unknown	XP_006344092.1	PREDICTED: uncharacterized protein LOC102584365 [Solanum tuberosum]	------	------	PF04720.12	PDDEXK_6	PDDEXK-like family of unknown function
Soltu.DM.02G026950	Octicosapeptide/Phox/Bem1p family protein	2.337	1.22477	2.40589e-07	0.000649315	yes	up	5.1	4.57	6.22	11.45	13.31	12.21	5.29667	12.3233	------	------	------	------	------	------	------	------	XP_015169071.1	PREDICTED: uncharacterized protein LOC107062686 [Solanum tuberosum]	------	------	PF00564.24	PB1	PB1 domain
Soltu.DM.02G016290	alpha/beta-Hydrolases superfamily protein	0.235	-2.0897	2.52996e-07	0.000649315	yes	down	9.77	6.39	6.86	2.85	1.71	1.12	7.67333	1.89333	GO:0006629;GO:000897	BP:lipid metabolic process;MF:phosphatidylcholine 1-acylhydrolase activity;	------	------	------	------	ENOG410XUZA	S:Function unknown	XP_006362432.1	PREDICTED: phospholipase A1-II 1-like [Solanum tuberosum]	sp|O49523|DSEL_ARATH;	Phospholipase A1-IIgamma OS=Arabidopsis thaliana OX=3702 GN=DSEL PE=1 SV=1;	PF01764.25	Lipase_3	Lipase
Soltu.DM.02G015870	xylem bark cysteine peptidase	2.146	1.10193	2.76788e-07	0.000649315	yes	up	123.75	111.63	116.9	267.48	308.36	185.51	117.427	253.783	GO:0051603;GO:0005764;GO:0005615;GO:0004197;GO:000823	BP:proteolysis involved in cellular protein catabolic process;CC:lysosome;CC:extracellular space;MF:cysteine-type endopeptidase activity;MF:cysteine-type peptidase activity;	------	------	------	------	COG4870	O:Posttranslational modification, protein turnover, chaperones	XP_015158451.1	PREDICTED: low-temperature-induced cysteine proteinase-like isoform X1 [Solanum tuberosum]	sp|Q9FMH8|RD21B_ARATH;	Probable cysteine protease RD21B OS=Arabidopsis thaliana OX=3702 GN=RD21B PE=1 SV=1;	PF00112.23;PF08246.12;PF00396.18	Peptidase_C1;Inhibitor_I29;Granulin	Papain family cysteine protease;Cathepsin propeptide inhibitor domain;Granulin
Soltu.DM.09G019970	Protein of unknown function (DUF581)	3.139	1.65039	3.47865e-07	0.000734447	yes	up	5.47	7.92	12.46	19.65	34.02	25.81	8.61667	26.4933	------	------	------	------	------	------	ENOG410YIFP	S:Function unknown	XP_015165159.1	PREDICTED: uncharacterized protein LOC107061014 [Solanum tuberosum]	sp|Q8L471|FLZ8_ARATH;	FCS-Like Zinc finger 8 OS=Arabidopsis thaliana OX=3702 GN=FLZ8 PE=1 SV=1;	------	------	------
Soltu.DM.02G015410	cellulose synthase family protein	0.375	-1.41393	5.82075e-07	0.00111721	yes	down	4.74	3.9	3.44	1.41	1.62	1.54	4.02667	1.52333	GO:0009833;GO:0009834;GO:0030244;GO:0071555;GO:0005794;GO:0016021;GO:0005886;GO:0016760;GO:0016759;GO:004687	BP:plant-type primary cell wall biogenesis;BP:plant-type secondary cell wall biogenesis;BP:cellulose biosynthetic process;BP:cell wall organization;CC:Golgi apparatus;CC:integral component of membrane;CC:plasma membrane;MF:cellulose synthas;MF:cellulose synthase activity;MF:metal ion binding;	K10999	CESA	------	------	COG1215	M:Cell wall/membrane/envelope biogenesis	XP_006358142.1	PREDICTED: cellulose synthase A catalytic subunit 8 [UDP-forming] [Solanum tuberosum]	sp|Q8LPK5|CESA8_ARATH;	Cellulose synthase A catalytic subunit 8 [UDP-forming] OS=Arabidopsis thaliana OX=3702 GN=CESA8 PE=1 SV=1;	PF03552.14;PF14569.6;PF13632.6;PF00535.26	Cellulose_synt;zf-UDP;Glyco_trans_2_3;Glycos_transf_2	Cellulose synthase;Zinc-binding RING-finger;Glycosyl transferase family group 2;Glycosyl transferase family 2
Soltu.DM.04G021330	annexin	0.4	-1.32271	9.81447e-07	0.00156022	yes	down	14.81	14.57	20.24	8.99	6.26	4.93	16.54	6.72667	GO:0005544;GO:000550	MF:calcium-dependent phospholipid binding;MF:calcium ion binding;	K17095	ANXA7_11	------	------	ENOG410XPUN	S:Function unknown	XP_006355349.1	PREDICTED: annexin D2-like [Solanum tuberosum]	sp|Q9XEE2|ANXD2_ARATH;	Annexin D2 OS=Arabidopsis thaliana OX=3702 GN=ANN2 PE=1 SV=1;	PF00191.20	Annexin	Annexin
Soltu.DM.02G028830	conserved hypothetical protein	2.001	1.00102	1.04556e-06	0.00156022	yes	up	6.29	7.46	8.43	16.06	15.75	12.7	7.39333	14.8367	------	------	------	------	------	------	ENOG4111KG5	S:Function unknown	XP_006339897.1	PREDICTED: uncharacterized protein LOC102592626 [Solanum tuberosum]	------	------	------	------	------
Soltu.DM.04G026480	hypothetical protein	5.652	2.49872	1.11359e-06	0.00156022	yes	up	3.87	5.79	1.9	27.62	29.53	8.45	3.85333	21.8667	------	------	------	------	------	------	------	------	------	------	------	------	PF04554.13	Extensin_2	Extensin-like region
Soltu.DM.06G022820	basic helix-loop-helix (bHLH) DNA-binding superfamily protein	5.072	2.34261	1.18112e-06	0.00156022	yes	up	6.65	6.31	3.66	9.21	42.81	32.5	5.54	28.1733	GO:004698	MF:protein dimerization activity;	------	------	------	------	ENOG410YJMV	S:Function unknown	XP_006357366.1	PREDICTED: transcription factor bHLH87-like [Solanum tuberosum]	sp|Q8S3D2|BH087_ARATH;	Transcription factor bHLH87 OS=Arabidopsis thaliana OX=3702 GN=BHLH87 PE=1 SV=1;	PF00010.26	HLH	Helix-loop-helix DNA-binding domain
Soltu.DM.10G023860	Subtilisin-like serine endopeptidase family protein	0.402	-1.31497	1.18237e-06	0.00156022	yes	down	32.82	27.04	23.17	16.02	8.8	9.47	27.6767	11.43	GO:000425	MF:serine-type endopeptidase activity;	------	------	------	------	COG1404	O:Posttranslational modification, protein turnover, chaperones	XP_004249504.1	subtilisin-like protease SBT1.9 [Solanum lycopersicum]	sp|O82777|SBT3_SOLLC;	Subtilisin-like protease SBT3 OS=Solanum lycopersicum OX=4081 GN=sbt3 PE=1 SV=1;	PF00082.22;PF17766.1;PF05922.16	Peptidase_S8;fn3_6;Inhibitor_I9	Subtilase family;Fibronectin type-III domain;Peptidase inhibitor I9
Soltu.DM.08G020360	nine-cis-epoxycarotenoid dioxygenase	3.557	1.83082	2.07808e-06	0.00221096	yes	up	14.92	14.6	25.67	81.68	75.99	33.54	18.3967	63.7367	GO:0010287;GO:0046872;GO:001670	CC:plastoglobule;MF:metal ion binding;MF:oxidoreductase activity, acting on single donors with incorporation of molecular oxygen, incorporation of two atoms of oxygen;	K09840	NCED	map00906	Carotenoid biosynthesis	COG3670	Q:Secondary metabolites biosynthesis, transport and catabolism	XP_019070721.1	probable carotenoid cleavage dioxygenase 4, chloroplastic [Solanum lycopersicum]	sp|O49675|CCD4_ARATH;	Probable carotenoid cleavage dioxygenase 4, chloroplastic OS=Arabidopsis thaliana OX=3702 GN=CCD4 PE=1 SV=1;	PF03055.15	RPE65	Retinal pigment epithelial membrane protein
Soltu.DM.08G011110	indole-3-acetic acid inducible	3.962	1.98639	2.0944e-06	0.00221096	yes	up	15.38	15.47	16.56	26.44	102.13	58.55	15.8033	62.3733	GO:0006355;GO:0006351;GO:0009734;GO:000563	BP:regulation of transcription, DNA-templated;BP:transcription, DNA-templated;BP:auxin-activated signaling pathway;CC:nucleus;	K14484	IAA	map04075	Plant hormone signal transduction	ENOG410ZN8Z	K:Transcription	XP_006343525.1	PREDICTED: auxin-responsive protein IAA29-like [Solanum tuberosum]	sp|Q38829|IAA11_ARATH;	Auxin-responsive protein IAA11 OS=Arabidopsis thaliana OX=3702 GN=IAA11 PE=1 SV=1;	PF02309.16	AUX_IAA	AUX/IAA family
Soltu.DM.02G014080	purine permease	0.092	-3.44384	2.33135e-06	0.00222847	yes	down	2.15	1.91	4.53	0.41	0.32	0.14	2.86333	0.29	GO:0016021;GO:000521	CC:integral component of membrane;MF:transporter activity;	------	------	------	------	ENOG4111D9S	U:Intracellular trafficking, secretion, and vesicular transport	XP_006355612.1	PREDICTED: probable purine permease 9 [Solanum tuberosum]	sp|O49726|PUP21_ARATH;	Purine permease 21 OS=Arabidopsis thaliana OX=3702 GN=PUP21 PE=2 SV=2;	PF16913.5;PF00892.20	PUNUT;EamA	Purine nucleobase transmembrane transport;EamA-like transporter family
Soltu.DM.08G020370	nine-cis-epoxycarotenoid dioxygenase	2.645	1.40331	2.38644e-06	0.00222847	yes	up	30.23	28.18	47	98.19	123.52	55.92	35.1367	92.5433	GO:0010287;GO:0046872;GO:001670	CC:plastoglobule;MF:metal ion binding;MF:oxidoreductase activity, acting on single donors with incorporation of molecular oxygen, incorporation of two atoms of oxygen;	K09840	NCED	map00906	Carotenoid biosynthesis	COG3670	Q:Secondary metabolites biosynthesis, transport and catabolism	XP_006359966.1	PREDICTED: probable carotenoid cleavage dioxygenase 4, chloroplastic [Solanum tuberosum]	sp|O49675|CCD4_ARATH;	Probable carotenoid cleavage dioxygenase 4, chloroplastic OS=Arabidopsis thaliana OX=3702 GN=CCD4 PE=1 SV=1;	PF03055.15	RPE65	Retinal pigment epithelial membrane protein
Soltu.DM.07G012070	DDE superfamily endonuclease domain containing protein	4.893	2.29064	2.53319e-06	0.00222847	yes	up	2.08	3.37	1.43	4.98	17.52	11.03	2.29333	11.1767	------	------	------	------	------	------	ENOG411206Y	S:Function unknown	XP_006342328.1	PREDICTED: uncharacterized protein LOC102590956 [Solanum tuberosum]	sp|Q9M2U3|ALPL_ARATH;	Protein ALP1-like OS=Arabidopsis thaliana OX=3702 GN=At3g55350 PE=2 SV=1;	PF13359.6	DDE_Tnp_4	DDE superfamily endonuclease
Soltu.DM.05G008500	polygalacturonase	0.348	-1.52266	3.89835e-06	0.00316561	yes	down	26.52	15.96	12.02	6.93	6.4	6.14	18.1667	6.49	GO:0071555;GO:0009835;GO:0048046;GO:000561	BP:cell wall organization;BP:fruit ripening;CC:apoplast;CC:cell wall;	------	------	------	------	ENOG410YDAC	S:Function unknown	XP_006365231.2	PREDICTED: LOW QUALITY PROTEIN: polygalacturonase non-catalytic subunit AroGP3-like [Solanum tuberosum]	sp|P93218|GP3_SOLLC;	Polygalacturonase non-catalytic subunit AroGP3 OS=Solanum lycopersicum OX=4081 GN=GP3 PE=3 SV=1;	PF03181.15	BURP	BURP domain
Soltu.DM.10G004220	RING membrane-anchor	3.16	1.65993	6.15726e-06	0.00464279	yes	up	25.26	21.76	32.86	42.34	127.81	77.73	26.6267	82.6267	GO:0071712;GO:0016021;GO:0036513;GO:0044390;GO:0046872;GO:001687	BP:ER-associated misfolded protein catabolic process;CC:integral component of membrane;CC:Derlin-1 retrotranslocation complex;MF:ubiquitin-like protein conjugating enzyme binding;MF:metal ion binding;MF:ligase activity;	K10666	RNF5	map04141	Protein processing in endoplasmic reticulum	ENOG4111IHV	O:Posttranslational modification, protein turnover, chaperones	XP_006366026.1	PREDICTED: E3 ubiquitin-protein ligase RMA1H1-like [Solanum tuberosum]	sp|Q6R567|RMA1_CAPAN;	E3 ubiquitin-protein ligase RMA1H1 OS=Capsicum annuum OX=4072 GN=RMA1H1 PE=1 SV=1;	PF00097.25;PF13920.6;PF13445.6;PF13923.6;PF13639.6;PF15227.6;PF14634.6;PF14447.6	zf-C3HC4;zf-C3HC4_3;zf-RING_UBOX;zf-C3HC4_2;zf-RING_2;zf-C3HC4_4;zf-RING_5;Prok-RING_4	Zinc finger, C3HC4 type;Zinc finger, C3HC4 type;RING-type zinc-finger;Zinc finger, C3HC4 type;Ring finger domain;zinc finger of C3HC4-type, RING;zinc-RING finger domain;Prokaryotic RING finger family 4
Soltu.DM.02G014590	Nodulin MtN3 family protein	0.412	-1.28013	6.69708e-06	0.00487571	yes	down	8.6	9.05	8.57	3.94	2.81	4.3	8.74	3.68333	GO:0008643;GO:0016021;GO:0005886;GO:005111	BP:carbohydrate transport;CC:integral component of membrane;CC:plasma membrane;MF:sugar transmembrane transporter activity;	K15382	SLC50A, SWEET	------	------	ENOG4111M4R	U:Intracellular trafficking, secretion, and vesicular transport	XP_006355568.1	PREDICTED: bidirectional sugar transporter SWEET2a-like [Solanum tuberosum]	sp|P0DKJ4|SWT2A_SORBI;	Bidirectional sugar transporter SWEET2a OS=Sorghum bicolor OX=4558 GN=SWEET2A PE=3 SV=1;	PF03083.16	MtN3_slv	Sugar efflux transporter for intercellular exchange
Soltu.DM.06G020310	Disease resistance protein (TIR-NBS-LRR class) family	0.011	-6.54998	7.33869e-06	0.00516472	yes	down	0.16	0.39	0.29	0	0	0	0.28	0	GO:0007165;GO:004353	BP:signal transduction;MF:ADP binding;	------	------	------	------	ENOG41113HK;COG4886	S:Function unknown;	XP_015166892.1	PREDICTED: TMV resistance protein N-like [Solanum tuberosum]	sp|Q40392|TMVRN_NICGU;	TMV resistance protein N OS=Nicotiana glutinosa OX=35889 GN=N PE=1 SV=1;	PF12799.7;PF13855.6	LRR_4;LRR_8	Leucine Rich repeats;Leucine rich repeat
Soltu.DM.07G010910	myb-like transcription factor family protein	0.402	-1.31652	8.26174e-06	0.00562678	yes	down	16.48	12.93	13.64	5.36	5.15	7.21	14.35	5.90667	GO:0006355;GO:0006351;GO:0005634;GO:0008270;GO:000367	BP:regulation of transcription, DNA-templated;BP:transcription, DNA-templated;CC:nucleus;MF:zinc ion binding;MF:DNA binding;	------	------	------	------	ENOG410YK2X	K:Transcription	XP_006345334.1	PREDICTED: myb-like protein J [Solanum tuberosum]	sp|Q9LVS0|KUA1_ARATH;	Transcription factor KUA1 OS=Arabidopsis thaliana OX=3702 GN=KUA1 PE=1 SV=1;	PF00249.31;PF13921.6	Myb_DNA-binding;Myb_DNA-bind_6	Myb-like DNA-binding domain;Myb-like DNA-binding domain
Soltu.DM.08G025150	Root meristem growth factor	2.192	1.1321	9.34435e-06	0.00616523	yes	up	46.01	45.73	26.42	99.59	73.19	91.23	39.3867	88.0033	------	------	------	------	------	------	ENOG41115N5	S:Function unknown	XP_015167876.1	PREDICTED: uncharacterized protein LOC102603757 [Solanum tuberosum]	------	------	------	------	------
Soltu.DM.06G018140	Oleosin family protein	6.022	2.59027	9.95465e-06	0.00622308	yes	up	1.55	1.84	3.24	7.44	23.78	7.26	2.21	12.8267	GO:0019953;GO:0019915;GO:0016021;GO:0005576;GO:001251	BP:sexual reproduction;BP:lipid storage;CC:integral component of membrane;CC:extracellular region;CC:monolayer-surrounded lipid storage body;	------	------	------	------	ENOG410YP7Y	S:Function unknown	XP_006367465.2	PREDICTED: oleosin 1-like [Solanum tuberosum]	sp|P29525|OLEO1_ARATH;	Oleosin 18.5 kDa OS=Arabidopsis thaliana OX=3702 GN=At4g25140 PE=2 SV=1;	PF01277.17	Oleosin	Oleosin
Soltu.DM.08G017030	Protein of unknown function (DUF581)	0.465	-1.10518	1.00215e-05	0.00622308	yes	down	9.93	9.27	9.31	6.11	3.57	4.09	9.50333	4.59	------	------	------	------	------	------	ENOG410YG71	S:Function unknown	XP_006356629.1	PREDICTED: uncharacterized protein LOC102585748 [Solanum tuberosum]	sp|Q9LYE4|FLZ10_ARATH;	FCS-Like Zinc finger 10 OS=Arabidopsis thaliana OX=3702 GN=FLZ10 PE=1 SV=1;	PF04570.14	zf-FLZ	zinc-finger of the FCS-type, C2-C2
Soltu.DM.06G012790	2-oxoglutarate (2OG) and Fe(II)-dependent oxygenase superfamily protein	2.779	1.47471	1.24928e-05	0.00753604	yes	up	14.73	14.16	9.55	22.14	48	37.23	12.8133	35.79	GO:0009826;GO:0009740;GO:0009686;GO:0009416;GO:0009908;GO:0045544;GO:0046872;GO:001649	BP:unidimensional cell growth;BP:gibberellic acid mediated signaling pathway;BP:gibberellin biosynthetic process;BP:response to light stimulus;BP:flower development;MF:gibberellin 20-oxidase activity;MF:metal ion binding;MF:oxidoreductase activity;	K05282	E1.14.11.12	map00904	Diterpenoid biosynthesis	COG3491	S:Function unknown	XP_006357900.1	PREDICTED: gibberellin 20 oxidase 1 [Solanum tuberosum]	sp|Q39110|GAOX1_ARATH;	Gibberellin 20 oxidase 1 OS=Arabidopsis thaliana OX=3702 GN=GA20OX1 PE=2 SV=2;	PF03171.20;PF14226.6	2OG-FeII_Oxy;DIOX_N	2OG-F;non-haem dioxygenase in morphine synthesis N-terminal
Soltu.DM.11G021350	Stress responsive A/B Barrel Domain	0.487	-1.03852	1.41388e-05	0.008292	yes	down	238.11	151.65	196.12	122.28	82.87	82.65	195.293	95.9333	GO:000950	CC:chloroplast;	------	------	------	------	ENOG410YNSU	S:Function unknown	XP_006349088.1	PREDICTED: uncharacterized protein At5g22580-like [Solanum tuberosum]	sp|Q9FK81|Y5258_ARATH;	Stress-response A/B barrel domain-containing protein At5g22580 OS=Arabidopsis thaliana OX=3702 GN=At5g22580 PE=1 SV=1;	PF07876.12	Dabb	Stress responsive A/B Barrel Domain
Soltu.DM.01G029680	RING/U-box superfamily protein	2.534	1.34141	1.47175e-05	0.00833042	yes	up	8.31	7.32	9.46	16.66	27.56	18.37	8.36333	20.8633	GO:0043161;GO:0016021;GO:006163	BP:proteasome-mediated ubiquitin-dependent protein catabolic process;CC:integral component of membrane;MF:ubiquitin protein ligase activity;	------	------	------	------	ENOG41121N2	O:Posttranslational modification, protein turnover, chaperones	TMW82981.1	hypothetical protein EJD97_003496 [Solanum chilense]	sp|Q6NML0|ATL76_ARATH;	E3 ubiquitin-protein ligase ATL76 OS=Arabidopsis thaliana OX=3702 GN=ATL76 PE=1 SV=1;	PF13639.6;PF12678.7;PF17123.5;PF13923.6;PF13920.6;PF14447.6;PF00097.25;PF12861.7;PF13445.6;PF14634.6	zf-RING_2;zf-rbx1;zf-RING_11;zf-C3HC4_2;zf-C3HC4_3;Prok-RING_4;zf-C3HC4;zf-ANAPC11;zf-RING_UBOX;zf-RING_5	Ring finger domain;RING-H2 zinc finger domain;RING-like zinc finger;Zinc finger, C3HC4 type;Zinc finger, C3HC4 type;Prokaryotic RING finger family 4;Zinc finger, C3HC4 type;Anaphase-promoting complex subunit 11 RING-H2 finger;RING-type zinc-finger;zinc-RING finger domain
Soltu.DM.05G011620	Vacuolar sorting protein	107.519	6.74845	1.49934e-05	0.00833042	yes	up	0	0	0	2.06	2.54	0.36	0	1.65333	GO:0006886;GO:0016192;GO:000562	BP:intracellular protein transport;BP:vesicle-mediated transport;CC:intracellular;	K20177	VPS3, TGFBRAP1	------	------	ENOG410XNSX	U:Intracellular trafficking, secretion, and vesicular transport	TMW95888.1	hypothetical protein EJD97_008215 [Solanum chilense]	sp|F4I312|VPS3_ARATH;	Vacuolar sorting protein 3 OS=Arabidopsis thaliana OX=3702 GN=VPS3 PE=1 SV=2;	PF00780.22	CNH	CNH domain
Soltu.DM.02G014910	Leucine-rich repeat transmembrane protein kinase	0.258	-1.9535	1.62986e-05	0.00882341	yes	down	21.14	16.41	18.64	10	2.25	2.79	18.73	5.01333	GO:0016021;GO:0005524;GO:000467	CC:integral component of membrane;MF:ATP binding;MF:protein kinase activity;	------	------	------	------	COG4886;ENOG410YCE2	S:Function unknown;	PHU26039.1	hypothetical protein BC332_04371 [Capsicum chinense]	sp|C0LGE0|Y1765_ARATH;	Probable LRR receptor-like serine/threonine-protein kinase At1g07650 OS=Arabidopsis thaliana OX=3702 GN=At1g07650 PE=1 SV=1;	PF11721.8;PF13855.6;PF12799.7;PF07714.17;PF00069.25	Malectin;LRR_8;LRR_4;Pkinase_Tyr;Pkinase	Malectin domain;Leucine rich repeat;Leucine Rich repeats;Protein tyrosine kinase;Protein kinase domain
Soltu.DM.04G007840	Thioredoxin superfamily protein	4.338	2.11712	1.83188e-05	0.00943944	yes	up	2.46	2.02	4.87	8.54	11.43	19.09	3.11667	13.02	GO:0045454;GO:0005623;GO:0015035;GO:000905	BP:cell redox homeostasis;CC:cell;MF:protein disulfide oxidoreductase activity;MF:electron carrier activity;	K03676	grxC, GLRX, GLRX2	------	------	COG0695	O:Posttranslational modification, protein turnover, chaperones	XP_015163977.1	PREDICTED: monothiol glutaredoxin-S1-like [Solanum tuberosum]	sp|Q8L8Z8|GRXS2_ARATH;	Monothiol glutaredoxin-S2 OS=Arabidopsis thaliana OX=3702 GN=GRXS2 PE=3 SV=1;	PF00462.24	Glutaredoxin	Glutaredoxin
Soltu.DM.05G006190	Homeobox-leucine zipper protein family	0.446	-1.16398	1.83307e-05	0.00943944	yes	down	24.06	15.87	24.19	12.92	8.68	7.55	21.3733	9.71667	GO:0005634;GO:0003700;GO:004356	CC:nucleus;MF:transcription factor activity, sequence-specific DNA binding;MF:sequence-specific DNA binding;	K09338	HD-ZIP	------	------	ENOG410Z2UE	K:Transcription	XP_006363243.1	PREDICTED: homeobox-leucine zipper protein ATHB-13-like [Solanum tuberosum]	sp|Q8LC03|ATB13_ARATH;	Homeobox-leucine zipper protein ATHB-13 OS=Arabidopsis thaliana OX=3702 GN=ATHB-13 PE=2 SV=2;	PF02183.18;PF00046.29;PF05920.11;PF04977.15	HALZ;Homeodomain;Homeobox_KN;DivIC	Homeobox associated leucine zipper;Homeodomain;Homeobox KN domain;Septum formation initiator
Soltu.DM.05G010240	Sieve element occlusion N-terminus domain containing protein	0.205	-2.28633	2.1726e-05	0.0109215	yes	down	11.08	2.8	6.24	1.37	2.1	0.68	6.70667	1.38333	------	------	------	------	------	------	ENOG4111ADI	S:Function unknown	ADN32811.1	sieve element occlusion b [Solanum phureja]	sp|Q9SS87|SEOB_ARATH;	Protein SIEVE ELEMENT OCCLUSION B OS=Arabidopsis thaliana OX=3702 GN=SEOB PE=1 SV=1;	PF14576.6;PF14577.6	SEO_N;SEO_C	Sieve element occlusion N-terminus;Sieve element occlusion C-terminus
Soltu.DM.01G024080	Eukaryotic aspartyl protease family protein	2.51	1.32762	2.30268e-05	0.0113062	yes	up	24.89	30.3	49.7	58.73	120.19	79.5	34.9633	86.14	GO:0006508;GO:0030163;GO:000419	BP:proteolysis;BP:protein catabolic process;MF:aspartic-type endopeptidase activity;	------	------	------	------	ENOG410XNV7	O:Posttranslational modification, protein turnover, chaperones	XP_006339396.1	PREDICTED: basic 7S globulin-like [Solanum tuberosum]	sp|Q9FSH9|CONG1_LUPAL;	Gamma conglutin 1 OS=Lupinus albus OX=3870 GN=Cgamma PE=1 SV=1;	PF14541.6;PF14543.6	TAXi_C;TAXi_N	Xylanase inhibitor C-terminal;Xylanase inhibitor N-terminal
Soltu.DM.02G020800	sucrose synthase	0.256	-1.9642	2.58785e-05	0.0124175	yes	down	4.53	1.57	3.52	0.86	0.97	0.56	3.20667	0.796667	GO:0005985;GO:001615	BP:sucrose metabolic process;MF:sucrose synthase activity;	K00695	E2.4.1.13	map00500	Starch and sucrose metabolism	COG0438	M:Cell wall/membrane/envelope biogenesis	XP_006348180.1	PREDICTED: sucrose synthase 7-like [Solanum tuberosum]	sp|Q7XNX6|SUS7_ORYSJ;	Sucrose synthase 7 OS=Oryza sativa subsp. japonica OX=39947 GN=SUS7 PE=2 SV=2;	PF00862.19;PF00534.20;PF13692.6;PF13524.6	Sucrose_synth;Glycos_transf_1;Glyco_trans_1_4;Glyco_trans_1_2	Sucrose synthase;Glycosyl transferases group 1;Glycosyl transferases group 1;Glycosyl transferases group 1
Soltu.DM.06G019540	serine-rich protein-related	3.049	1.60857	2.79545e-05	0.0129513	yes	up	10.95	13.92	8.88	22.37	33.65	43.96	11.25	33.3267	------	------	------	------	------	------	ENOG410YKIU	S:Function unknown	XP_006353669.1	PREDICTED: uncharacterized protein LOC102581215 isoform X1 [Solanum tuberosum]	------	------	------	------	------
Soltu.DM.03G019120	sucrose synthase	0.276	-1.85931	2.82177e-05	0.0129513	yes	down	4.62	1.96	3.35	1.36	0.87	0.62	3.31	0.95	GO:0005985;GO:0016021;GO:001615	BP:sucrose metabolic process;CC:integral component of membrane;MF:sucrose synthase activity;	K00695	E2.4.1.13	map00500	Starch and sucrose metabolism	COG0438	M:Cell wall/membrane/envelope biogenesis	XP_006364395.1	PREDICTED: sucrose synthase 5-like [Solanum tuberosum]	sp|Q9FX32|SUS6_ARATH;	Sucrose synthase 6 OS=Arabidopsis thaliana OX=3702 GN=SUS6 PE=1 SV=1;	PF00862.19;PF00534.20;PF13692.6	Sucrose_synth;Glycos_transf_1;Glyco_trans_1_4	Sucrose synthase;Glycosyl transferases group 1;Glycosyl transferases group 1
Soltu.DM.01G034330	Probable membrane-associated kinase regulator	2.263	1.1782	3.46665e-05	0.0142927	yes	up	4.97	6.72	9.09	20.98	13.75	12.56	6.92667	15.7633	GO:0006355;GO:0006351;GO:0031011;GO:0097255;GO:0035267;GO:0016301;GO:0043141;GO:000552	BP:regulation of transcription, DNA-templated;BP:transcription, DNA-templated;CC:Ino80 complex;CC:R2TP complex;CC:NuA4 histone acetyltransferase complex;MF:kinase activity;MF:ATP-dependent 5'-3' DNA helicase activity;MF:ATP binding;	------	------	------	------	ENOG4111B85;ENOG41119EN;COG1266	S:Function unknown;T:Signal transduction mechanisms;S:Function unknown	XP_015070717.1	probable membrane-associated kinase regulator 6 [Solanum pennellii]	sp|Q84JK8|MAKR6_ARATH;	Probable membrane-associated kinase regulator 6 OS=Arabidopsis thaliana OX=3702 GN=MAKR6 PE=2 SV=1;	------	------	------
Soltu.DM.10G017870	Major facilitator superfamily protein	0.465	-1.10332	3.48278e-05	0.0142927	yes	down	25.2	19.55	24.74	12.26	7.04	13.45	23.1633	10.9167	GO:0055085;GO:0016021;GO:000521	BP:transmembrane transport;CC:integral component of membrane;MF:transporter activity;	------	------	------	------	ENOG410ZVCA	G:Carbohydrate transport and metabolism	XP_006360887.1	PREDICTED: hippocampus abundant transcript-like protein 1 [Solanum tuberosum]	sp|B2RYH9|MF14B_RAT;	Hippocampus abundant transcript-like protein 1 OS=Rattus norvegicus OX=10116 GN=Mfsd14b PE=2 SV=1;	PF07690.16;PF12832.7	MFS_1;MFS_1_like	Major Facilitator Superfamily;MFS_1 like family
Soltu.DM.12G016890	Glutathione S-transferase family protein	0.27	-1.8901	3.52019e-05	0.0142927	yes	down	15.66	14.49	6.53	5.07	2.18	3.12	12.2267	3.45667	GO:001674	MF:transferase activity;	K00799	GST, gst	map05225;map00480	Hepatocellular carcinoma;Glutathione metabolism	ENOG410XSIX	O:Posttranslational modification, protein turnover, chaperones	XP_006341310.1	PREDICTED: glutathione S-transferase U17-like [Solanum tuberosum]	sp|Q9FUS8|GSTUH_ARATH;	Glutathione S-transferase U17 OS=Arabidopsis thaliana OX=3702 GN=GSTU17 PE=2 SV=1;	PF02798.20;PF13417.6;PF13409.6;PF00043.25;PF13410.6;PF14497.6	GST_N;GST_N_3;GST_N_2;GST_C;GST_C_2;GST_C_3	Glutathione S-transferase, N-terminal domain;Glutathione S-transferase, N-terminal domain;Glutathione S-transferase, N-terminal domain;Glutathione S-transferase, C-terminal domain;Glutathione S-transferase, C-terminal domain;Glutathione S-transferase, C-terminal domain
Soltu.DM.09G004070	conserved hypothetical protein	0.392	-1.35062	3.62423e-05	0.0144374	yes	down	4.37	3.95	3.54	1.77	1.26	1.7	3.95333	1.57667	------	------	------	------	------	------	ENOG410Z621;ENOG41105EF	S:Function unknown;	XP_006341154.1	PREDICTED: uncharacterized protein LOC102590052 [Solanum tuberosum]	------	------	PF14309.6	DUF4378	Domain of unknown function
Soltu.DM.04G030060	Phosphate-responsive 1 family protein	2.595	1.37551	3.92806e-05	0.015358	yes	up	7.33	11.98	5.15	20.37	23.74	19.9	8.15333	21.3367	------	------	------	------	------	------	ENOG410YFUT	S:Function unknown	XP_006363276.1	PREDICTED: protein EXORDIUM-like [Solanum tuberosum]	sp|Q9ZPE7|EXO_ARATH;	Protein EXORDIUM OS=Arabidopsis thaliana OX=3702 GN=EXO PE=2 SV=1;	PF04674.12	Phi_1	Phosphate-induced protein 1 conserved region
Soltu.DM.07G014150	cellulose synthase like G2	0.031	-4.996	4.09267e-05	0.0155744	yes	down	2.31	1.12	0.22	0.11	0	0.03	1.21667	0.0466667	GO:0071555;GO:0030244;GO:0016021;GO:001676	BP:cell wall organization;BP:cellulose biosynthetic process;CC:integral component of membrane;MF:cellulose synthas;	------	------	------	------	COG1215	M:Cell wall/membrane/envelope biogenesis	XP_006357878.1	PREDICTED: cellulose synthase-like protein G1 [Solanum tuberosum]	sp|Q570S7|CSLG1_ARATH;	Cellulose synthase-like protein G1 OS=Arabidopsis thaliana OX=3702 GN=CSLG1 PE=2 SV=1;	PF03552.14	Cellulose_synt	Cellulose synthase
Soltu.DM.09G022110	cellulose synthase A4	0.459	-1.12406	4.13094e-05	0.0155744	yes	down	8.43	5.88	5.77	2.67	3.55	3.15	6.69333	3.12333	GO:0009833;GO:0009834;GO:0030244;GO:0071555;GO:0005794;GO:0016021;GO:0005886;GO:0016760;GO:0016759;GO:004687	BP:plant-type primary cell wall biogenesis;BP:plant-type secondary cell wall biogenesis;BP:cellulose biosynthetic process;BP:cell wall organization;CC:Golgi apparatus;CC:integral component of membrane;CC:plasma membrane;MF:cellulose synthas;MF:cellulose synthase activity;MF:metal ion binding;	K10999	CESA	------	------	COG1215	M:Cell wall/membrane/envelope biogenesis	XP_006358416.1	PREDICTED: cellulose synthase A catalytic subunit 4 [UDP-forming] isoform X1 [Solanum tuberosum]	sp|Q84JA6|CESA4_ARATH;	Cellulose synthase A catalytic subunit 4 [UDP-forming] OS=Arabidopsis thaliana OX=3702 GN=CESA4 PE=1 SV=1;	PF03552.14;PF14569.6;PF13632.6;PF14570.6	Cellulose_synt;zf-UDP;Glyco_trans_2_3;zf-RING_4	Cellulose synthase;Zinc-binding RING-finger;Glycosyl transferase family group 2;RING/Ubox like zinc-binding domain
Soltu.DM.04G030070	Phosphate-responsive 1 family protein	2.55	1.35034	4.4487e-05	0.0159961	yes	up	10.03	14.23	5.76	26.59	24.28	26.79	10.0067	25.8867	------	------	------	------	------	------	ENOG410YFUT	S:Function unknown	XP_006363277.1	PREDICTED: protein EXORDIUM-like [Solanum tuberosum]	sp|Q9ZPE7|EXO_ARATH;	Protein EXORDIUM OS=Arabidopsis thaliana OX=3702 GN=EXO PE=2 SV=1;	PF04674.12	Phi_1	Phosphate-induced protein 1 conserved region
Soltu.DM.01G036140	HSP20-like chaperones superfamily protein	0.158	-2.65798	4.49915e-05	0.0159961	yes	down	3.69	1.2	2.08	0.34	0.36	0.41	2.32333	0.37	GO:001602	CC:integral component of membrane;	------	------	------	------	COG0071	O:Posttranslational modification, protein turnover, chaperones	XP_006347716.2	PREDICTED: uncharacterized protein LOC102601717 [Solanum tuberosum]	sp|D5K211|RTM2A_ARATH;	Inactive protein RESTRICTED TEV MOVEMENT 2 OS=Arabidopsis thaliana OX=3702 GN=RTM2 PE=3 SV=1;	PF00011.21	HSP20	Hsp20/alpha crystallin family
Soltu.DM.03G003030	P-loop containing nucleoside triphosphate hydrolases superfamily protein	0.355	-1.49291	4.81526e-05	0.0161372	yes	down	2.41	2.93	1.63	0.72	0.84	0.97	2.32333	0.843333	GO:000438	MF:helicase activity;	K10706	SETX, ALS4	------	------	COG1112	L:Replication, recombination and repair	PHT49742.1	hypothetical protein CQW23_09489 [Capsicum baccatum]	sp|B6SFA4|MAA3_ARATH;	Probable helicase MAGATAMA 3 OS=Arabidopsis thaliana OX=3702 GN=MAA3 PE=2 SV=1;	PF13087.6;PF13086.6;PF13245.6;PF13604.6;PF01443.18	AAA_12;AAA_11;AAA_19;AAA_30;Viral_helicase1	AAA domain;AAA domain;AAA domain;AAA domain;Viral
Soltu.DM.03G021640	conserved hypothetical protein	3.552	1.82866	5.16268e-05	0.0166564	yes	up	7.85	11.62	8.88	16.74	46.99	32.43	9.45	32.0533	------	------	------	------	------	------	ENOG411173Q	S:Function unknown	XP_016566865.1	PREDICTED: uncharacterized protein LOC107865008 [Capsicum annuum]	------	------	------	------	------
Soltu.DM.12G025790	myb-like transcription factor family protein	0.226	-2.14821	5.2061e-05	0.0166564	yes	down	8.09	6.15	3.79	2.38	0.61	1.34	6.01	1.44333	GO:0006355;GO:0006351;GO:0005634;GO:0008270;GO:000367	BP:regulation of transcription, DNA-templated;BP:transcription, DNA-templated;CC:nucleus;MF:zinc ion binding;MF:DNA binding;	------	------	------	------	ENOG410YK2X	K:Transcription	XP_006353528.1	PREDICTED: transcription factor MYB1R1-like [Solanum tuberosum]	sp|Q9LVS0|KUA1_ARATH;	Transcription factor KUA1 OS=Arabidopsis thaliana OX=3702 GN=KUA1 PE=1 SV=1;	PF00249.31;PF13921.6	Myb_DNA-binding;Myb_DNA-bind_6	Myb-like DNA-binding domain;Myb-like DNA-binding domain
Soltu.DM.04G032200	Integrase-type DNA-binding superfamily protein	0.362	-1.46565	5.2904e-05	0.0166564	yes	down	2.84	2.6	2.59	1.14	0.93	1.05	2.67667	1.04	GO:0006351;GO:0007275;GO:0005634;GO:0003700;GO:000367	BP:transcription, DNA-templated;BP:multicellular organism development;CC:nucleus;MF:transcription factor activity, sequence-specific DNA binding;MF:DNA binding;	K09285	OVM, ANT	------	------	ENOG410Y9X6	K:Transcription	XP_006356836.1	PREDICTED: AP2-like ethylene-responsive transcription factor ANT [Solanum tuberosum]	sp|Q38914|ANT_ARATH;	AP2-like ethylene-responsive transcription factor ANT OS=Arabidopsis thaliana OX=3702 GN=ANT PE=1 SV=2;	PF00847.20	AP2	AP2 domain
Soltu.DM.03G035840	oxidative stress	2.62	1.38936	5.78171e-05	0.0174385	yes	up	34.88	44.29	80.46	94.05	193.47	117.54	53.21	135.02	------	------	------	------	------	------	ENOG410YUEW	S:Function unknown	XP_006343032.1	PREDICTED: uncharacterized protein in LEU2 3'region-like [Solanum tuberosum]	------	------	------	------	------
Soltu.DM.01G001610	Disease resistance-responsive (dirigent-like protein) family protein	0.405	-1.30288	5.98303e-05	0.0177915	yes	down	8.96	8.68	10.92	3.51	3.83	4.05	9.52	3.79667	GO:0048046;GO:001602	CC:apoplast;CC:integral component of membrane;	------	------	------	------	ENOG410YGJA	S:Function unknown	XP_006354165.1	PREDICTED: dirigent protein 19 [Solanum tuberosum]	sp|Q9C523|DIR19_ARATH;	Dirigent protein 19 OS=Arabidopsis thaliana OX=3702 GN=DIR19 PE=2 SV=1;	PF03018.14	Dirigent	Dirigent-like protein
Soltu.DM.03G016740	dehydration response element B1A	9.094	3.18496	6.19011e-05	0.0181516	yes	up	0.16	0.73	0.23	1.51	5.6	2.74	0.373333	3.28333	GO:0006351;GO:0005634;GO:0003700;GO:000367	BP:transcription, DNA-templated;CC:nucleus;MF:transcription factor activity, sequence-specific DNA binding;MF:DNA binding;	K09286	EREBP	------	------	ENOG410YK37	K:Transcription	ACB45096.1	CRT binding factor 1 [Solanum tuberosum]	sp|Q9M0L0|DRE1A_ARATH;	Dehydration-responsive element-binding protein 1A OS=Arabidopsis thaliana OX=3702 GN=DREB1A PE=1 SV=2;	PF00847.20	AP2	AP2 domain
Soltu.DM.03G030310	pathogenesis-related	0.296	-1.75479	6.43063e-05	0.0184673	yes	down	159.38	76.19	36.28	29.36	17.73	28.07	90.6167	25.0533	GO:0006952;GO:0030246;GO:000806	BP:defense response;MF:carbohydrate binding;MF:chitin binding;	------	------	------	------	ENOG410XXV4;COG3979	S:Function unknown;G:Carbohydrate transport and metabolism	Q9S8M0.2;;	;Flags: Precursor	sp|Q9S8M0|LECT_SOLTU;	Chitin-binding lectin 1 OS=Solanum tuberosum OX=4113 PE=1 SV=2;	PF00187.19	Chitin_bind_1	Chitin recognition protein
Soltu.DM.05G022920	conserved hypothetical protein	10.571	3.40201	6.47269e-05	0.0184673	yes	up	0.69	0.42	0.13	2.91	2.68	7.55	0.413333	4.38	------	------	------	------	------	------	ENOG410ZE5B;ENOG410ZVAY;ENOG4111B1F;ENOG41114JM	S:Function unknown;	XP_006355681.1	PREDICTED: uncharacterized protein LOC102592366 [Solanum tuberosum]	------	------	------	------	------
Soltu.DM.06G029420	Polynucleotidyl transferase, ribonuclease H-like superfamily protein	2.611	1.38482	7.84331e-05	0.0213563	yes	up	12.58	20.7	11.01	23.9	48.17	43.03	14.7633	38.3667	GO:0017148;GO:0043928;GO:0000932;GO:0030015;GO:0004535;GO:000367	BP:negative regulation of translation;BP:exonucleolytic nuclear-transcribed mRNA catabolic process involved in deadenylation-dependent decay;CC:cytoplasmic mRNA processing body;CC:CCR4-NOT core complex;MF:pol;MF:nucleic acid binding;	K12581	CNOT7_8, CAF1, POP2	map03018	RNA degradation	COG5228	K:Transcription	XP_006361099.1	PREDICTED: probable CCR4-associated factor 1 homolog 9 [Solanum tuberosum]	sp|Q9LXM2|CAF1I_ARATH;	Probable CCR4-associated factor 1 homolog 9 OS=Arabidopsis thaliana OX=3702 GN=CAF1-9 PE=2 SV=1;	PF04857.20	CAF1	CAF1 family ribonuclease
Soltu.DM.02G023240	Rhodanese/Cell cycle control phosphatase superfamily protein	2.622	1.3908	7.88987e-05	0.0213563	yes	up	270.54	287.99	436.14	508.63	1394.73	674.81	331.557	859.39	GO:001674	MF:transferase activity;	------	------	------	------	COG0607	P:Inorganic ion transport and metabolism	XP_006340791.1	PREDICTED: thiosulfate sulfurtransferase 16, chloroplastic isoform X1 [Solanum tuberosum]	sp|Q38853|STR15_ARATH;	Rhodanese-like domain-containing protein 15, chloroplastic OS=Arabidopsis thaliana OX=3702 GN=STR15 PE=2 SV=1;	PF00581.20	Rhodanese	Rhodanese-like domain
Soltu.DM.02G002060	alpha/beta-Hydrolases superfamily protein	0.29	-1.78509	8.12594e-05	0.0214454	yes	down	2.94	2.32	2.61	0.75	0.81	0.73	2.62333	0.763333	GO:0006629;GO:0052740;GO:0008970;GO:005273	BP:lipid metabolic process;MF:1-acyl-2-lysophosphatidylserine acylhydrolase activity;MF:phosphatidylcholine 1-acylhydrolase activity;MF:phosphatidylserine 1-acylhydrolase activity;	------	------	------	------	ENOG410YDU3	S:Function unknown	XP_006340582.2	PREDICTED: phospholipase A1-IIgamma-like [Solanum tuberosum]	sp|O49523|DSEL_ARATH;	Phospholipase A1-IIgamma OS=Arabidopsis thaliana OX=3702 GN=DSEL PE=1 SV=1;	PF01764.25	Lipase_3	Lipase
Soltu.DM.09G000630	Protein of unknown function (DUF740)	0.442	-1.17646	8.3641e-05	0.0215355	yes	down	4.11	3.49	3.29	1.93	1.4	1.6	3.63	1.64333	GO:0009888;GO:000588	BP:tissue development;CC:plasma membrane;	------	------	------	------	ENOG410YBGZ	S:Function unknown	XP_006363060.1	PREDICTED: UPF0503 protein At3g09070, chloroplastic-like [Solanum tuberosum]	sp|Q9LFB9|OPSL1_ARATH;	Protein OCTOPUS-like OS=Arabidopsis thaliana OX=3702 GN=OPSL1 PE=2 SV=1;	PF05340.12	DUF740	Protein of unknown function
Soltu.DM.01G030750	uclacyanin	0.071	-3.8228	8.75798e-05	0.0220911	yes	down	2.77	2.59	2.01	0.4	0.11	0.1	2.45667	0.203333	GO:0046658;GO:000905	CC:anchored component of plasma membrane;MF:electron carrier activity;	------	------	------	------	ENOG410YVSJ;ENOG410YPS7	S:Function unknown;	XP_006347977.1	PREDICTED: uclacyanin-3-like [Solanum tuberosum]	sp|Q96316|BCB3_ARATH;	Uclacyanin-3 OS=Arabidopsis thaliana OX=3702 GN=UCC3 PE=2 SV=1;	PF02298.17	Cu_bind_like	Plastocyanin-like domain
Soltu.DM.01G041140	phytochrome interacting factor	2.189	1.13021	8.78915e-05	0.0220911	yes	up	6.2	5.55	6.27	8.25	16.32	14.39	6.00667	12.9867	GO:004698	MF:protein dimerization activity;	K12126	PIF3	map04712;map04075	Circadian rhythm - plant;Plant hormone signal transduction	ENOG4111SYS	K:Transcription	XP_006358519.1	PREDICTED: transcription factor PIF3-like [Solanum tuberosum]	sp|O80536|PIF3_ARATH;	Transcription factor PIF3 OS=Arabidopsis thaliana OX=3702 GN=PIF3 PE=1 SV=1;	PF00010.26	HLH	Helix-loop-helix DNA-binding domain
Soltu.DM.06G030590	FASCICLIN-like arabinogalactan-protein	0.205	-2.28287	8.93067e-05	0.0221827	yes	down	7.81	4.37	2.78	1.35	1.24	0.62	4.98667	1.07	GO:001602	CC:integral component of membrane;	------	------	------	------	ENOG410YFHZ	M:Cell wall/membrane/envelope biogenesis	XP_006365737.1	PREDICTED: fasciclin-like arabinogalactan protein 11 [Solanum tuberosum]	sp|Q8LEJ6|FLA11_ARATH;	Fasciclin-like arabinogalactan protein 11 OS=Arabidopsis thaliana OX=3702 GN=FLA11 PE=2 SV=2;	PF02469.22	Fasciclin	Fasciclin domain
Soltu.DM.09G029170	Histidine kinase-, DNA gyrase B-, and HSP90-like ATPase family protein	2.55	1.35068	9.66407e-05	0.0237253	yes	up	29.35	29.24	42.59	42.1	121.59	83.58	33.7267	82.4233	GO:0010305;GO:0009793;GO:0048364;GO:000563	BP:leaf vascular tissue pattern formation;BP:embryo development ending in seed dormancy;BP:root development;CC:nucleus;	------	------	------	------	ENOG410XPG4	S:Function unknown	XP_006360947.1	PREDICTED: uncharacterized protein LOC102582021 [Solanum tuberosum]	sp|F4JTS8|NOV_ARATH;	Protein NO VEIN OS=Arabidopsis thaliana OX=3702 GN=NOV PE=1 SV=1;	PF07207.11;PF13020.6	Lir1;DUF3883	Light regulated protein Lir1;Domain of unknown function
Soltu.DM.09G000550	Duplicated homeodomain-like superfamily protein	0.498	-1.00522	0.000103461	0.0248223	yes	down	8.29	6.31	7.41	4.63	3.16	3.43	7.33667	3.74	GO:0006355;GO:0006351;GO:0005634;GO:000367	BP:regulation of transcription, DNA-templated;BP:transcription, DNA-templated;CC:nucleus;MF:DNA binding;	------	------	------	------	COG5269	K:Transcription	XP_006363051.1	PREDICTED: transcription factor DIVARICATA-like [Solanum tuberosum]	sp|Q8S9H7|DIV_ANTMA;	Transcription factor DIVARICATA OS=Antirrhinum majus OX=4151 GN=DIVARICATA PE=2 SV=1;	PF00249.31;PF13921.6	Myb_DNA-binding;Myb_DNA-bind_6	Myb-like DNA-binding domain;Myb-like DNA-binding domain
Soltu.DM.05G008480	polygalacturonase	0.312	-1.68058	0.000108209	0.0253847	yes	down	12.36	5.71	5.25	3.52	1.65	2.89	7.77333	2.68667	GO:0071555;GO:0009835;GO:0048046;GO:000561	BP:cell wall organization;BP:fruit ripening;CC:apoplast;CC:cell wall;	------	------	------	------	ENOG410YDAC	S:Function unknown	XP_006365229.2	PREDICTED: polygalacturonase non-catalytic subunit AroGP2-like [Solanum tuberosum]	sp|P93218|GP3_SOLLC;	Polygalacturonase non-catalytic subunit AroGP3 OS=Solanum lycopersicum OX=4081 GN=GP3 PE=3 SV=1;	PF03181.15	BURP	BURP domain
Soltu.DM.10G000070	O-methyltransferase	0.318	-1.65413	0.00011139	0.0258438	yes	down	7.34	3.39	4.54	1.82	1.45	1.66	5.09	1.64333	GO:0019438;GO:0102084;GO:0016206;GO:0008757;GO:0102938;GO:0008171;GO:004698	BP:aromatic compound biosynthetic process;MF:L-dopa O-methyltransferase activity;MF:catechol O-methyltransferase activity;MF:S-adenosylmethionine-dependent methyltransferase activity;MF:orcinol O-methyltransferase activity;MF:O-methyltransferase activity;MF:protein dimerization activity;	K13066	E2.1.1.68, COMT	map00940	Phenylpropanoid biosynthesis	ENOG410XS7T	S:Function unknown	XP_006352624.1	PREDICTED: caffeic acid 3-O-methyltransferase 1-like [Solanum tuberosum]	sp|Q43046|COMT1_POPKI;	Caffeic acid 3-O-methyltransferase 1 OS=Populus kitakamiensis OX=34292 GN=HOMT1 PE=3 SV=1;	PF00891.18;PF08100.11	Methyltransf_2;Dimerisation	O-methyltransferase domain;Dimerisation domain
Soltu.DM.04G035560	oxidoreductases, acting on NADH or NADPH	0.167	-2.58445	0.000119193	0.0267293	yes	down	2.67	0.75	1.52	0.25	0.35	0.23	1.64667	0.276667	------	------	------	------	------	------	ENOG41113E7	S:Function unknown	XP_015161887.1	PREDICTED: flocculation protein FLO11-like [Solanum tuberosum]	------	------	------	------	------
Soltu.DM.10G021470	O-methyltransferase family protein	0.317	-1.65876	0.000119931	0.0267293	yes	down	7.96	3.76	4.41	1.83	1.83	1.55	5.37667	1.73667	GO:0019438;GO:1901847;GO:0005829;GO:0008757;GO:0008938;GO:0008171;GO:004698	BP:aromatic compound biosynthetic process;BP:nicotinate metabolic process;CC:cytosol;MF:S-adenosylmethionine-dependent methyltransferase activity;MF:nicotinate N-methyltransferase activity;MF:O-methyltransferase activity;MF:protein dimerization activity;	------	------	------	------	ENOG410XS7T	S:Function unknown	XP_006367255.1	PREDICTED: caffeic acid 3-O-methyltransferase 2-like [Solanum tuberosum]	sp|Q9XGV9|COMT2_OCIBA;	Caffeic acid 3-O-methyltransferase 2 OS=Ocimum basilicum OX=39350 GN=COMT2 PE=2 SV=1;	PF00891.18;PF08100.11	Methyltransf_2;Dimerisation	O-methyltransferase domain;Dimerisation domain
Soltu.DM.11G023120	Protein of unknown function, DUF547	0.179	-2.4784	0.000121537	0.0267293	yes	down	1.46	1.09	0.93	0.36	0.2	0.12	1.16	0.226667	GO:000950	CC:chloroplast;	------	------	------	------	ENOG410YDUZ	S:Function unknown	XP_006340206.1	PREDICTED: uncharacterized protein LOC102592731 [Solanum tuberosum]	------	------	PF04784.14;PF14389.6	DUF547;Lzipper-MIP1	Protein of unknown function, DUF547;Leucine-zipper of ternary complex factor MIP1
Soltu.DM.06G010430	dehydration-induced protein (ERD15)	2.395	1.25989	0.000126146	0.0274569	yes	up	16.4	21.85	35.02	49.51	75.55	43.42	24.4233	56.16	GO:001602	CC:integral component of membrane;	------	------	------	------	ENOG410Z9AB	S:Function unknown	XP_006353409.1	PREDICTED: polyadenylate-binding protein-interacting protein 2-like [Solanum tuberosum]	sp|Q94AR4|CID2_ARATH;	Polyadenylate-binding protein-interacting protein 2 OS=Arabidopsis thaliana OX=3702 GN=CID2 PE=2 SV=1;	PF07145.15	PAM2	Ataxin-2 C-terminal region
Soltu.DM.06G025360	O-fucosyltransferase family protein	0.413	-1.27421	0.000127953	0.027566	yes	down	5.3	3.41	3.49	2.09	1.5	1.58	4.06667	1.72333	GO:0006004;GO:0005737;GO:0016021;GO:001675	BP:fucose metabolic process;CC:cytoplasm;CC:integral component of membrane;MF:transferase activity, transferring glycosyl groups;	------	------	------	------	ENOG410Y216	S:Function unknown	XP_006354743.1	PREDICTED: uncharacterized protein At1g04910-like [Solanum tuberosum]	sp|Q4V398|RRT1_ARATH;	Rhamnogalacturonan I rhamnosyltransferase 1 OS=Arabidopsis thaliana OX=3702 GN=RRT1 PE=1 SV=1;	PF10250.9	O-FucT	GDP-fucose protein O-fucosyltransferase
Soltu.DM.06G022940	HAD superfamily, subfamily IIIB acid phosphatase	0.175	-2.51499	0.000139993	0.0295566	yes	down	14.8	8.04	2.66	0.92	1.07	2.51	8.5	1.5	GO:000399	MF:acid phosphatase activity;	------	------	------	------	ENOG4111X3R	S:Function unknown	XP_006356134.1	PREDICTED: acid phosphatase 1-like [Solanum tuberosum]	sp|P27061|PPA1_SOLLC;	Acid phosphatase 1 OS=Solanum lycopersicum OX=4081 GN=APS1 PE=2 SV=1;	PF03767.14	Acid_phosphat_B	HAD superfamily, subfamily IIIB
Soltu.DM.06G000780	sodium hydrogen exchanger	0.465	-1.10548	0.000157868	0.0326772	yes	down	5.18	4.25	4.54	2.79	1.8	2.1	4.65667	2.23	GO:0098719;GO:0071805;GO:0006885;GO:0055075;GO:0009651;GO:0051453;GO:0016021;GO:0005886;GO:0005774;GO:0015386;GO:001538	BP:sodium ion import across plasma membrane;BP:potassium ion transmembrane transport;BP:regulation of pH;BP:potassium ion homeostasis;BP:response to salt stress;BP:regulation of intracellular pH;CC:integral component of membrane;CC:plasma membrane;CC:vacuolar membrane;MF:potassiu;MF:sodiu;	------	------	------	------	COG0025	P:Inorganic ion transport and metabolism	XP_006362981.1	PREDICTED: sodium/hydrogen exchanger 2-like [Solanum tuberosum]	sp|Q56XP4|NHX2_ARATH;	Sodium/hydrogen exchanger 2 OS=Arabidopsis thaliana OX=3702 GN=NHX2 PE=2 SV=2;	PF00999.21	Na_H_Exchanger	Sodium/hydrogen exchanger family
Soltu.DM.12G003610	HXXXD-type acyl-transferase family protein	0.395	-1.34148	0.000170645	0.0339889	yes	down	28.98	23.9	13.05	10.23	6.47	9.96	21.9767	8.88667	GO:001674	MF:transferase activity, transferring acyl groups other than amino-acyl groups;	------	------	------	------	------	------	XP_015162131.1	PREDICTED: acetyl-CoA-benzylalcohol acetyltransferase-like [Solanum tuberosum]	sp|O64988|BEATH_CLABR;	Acetyl-CoA-benzylalcohol acetyltransferase OS=Clarkia breweri OX=36903 GN=BEAT PE=1 SV=1;	PF02458.15	Transferase	Transferase family
Soltu.DM.05G010260	Sieve element occlusion N-terminus domain containing protein	0.18	-2.47212	0.000182893	0.0354259	yes	down	6.75	1.59	4.09	0.65	1.41	0.22	4.14333	0.76	------	------	------	------	------	------	ENOG4111ADI	S:Function unknown	XP_006341794.1	PREDICTED: protein SIEVE ELEMENT OCCLUSION B-like [Solanum tuberosum]	sp|Q9SS87|SEOB_ARATH;	Protein SIEVE ELEMENT OCCLUSION B OS=Arabidopsis thaliana OX=3702 GN=SEOB PE=1 SV=1;	PF14576.6;PF14577.6	SEO_N;SEO_C	Sieve element occlusion N-terminus;Sieve element occlusion C-terminus
Soltu.DM.04G005160	GRAM domain-containing protein / ABA-responsive protein-related	2.826	1.49856	0.000187947	0.0360738	yes	up	5.35	6.32	9.11	10.44	27.98	18.66	6.92667	19.0267	------	------	------	------	------	------	ENOG410YH6H	S:Function unknown	XP_006359356.1	PREDICTED: putative GEM-like protein 8 [Solanum tuberosum]	sp|Q9FMW4|GEML8_ARATH;	Putative GEM-like protein 8 OS=Arabidopsis thaliana OX=3702 GN=At5g23370 PE=3 SV=1;	PF02893.20	GRAM	GRAM domain
Soltu.DM.01G049850	beta-galactosidase	2.029	1.02043	0.000206785	0.0387775	yes	up	247.77	231.35	375.91	389.37	777.25	548.48	285.01	571.7	GO:0005975;GO:0005618;GO:0005773;GO:0004565;GO:000455	BP:carbohydrate metabolic process;CC:cell wall;CC:vacuole;MF:beta-galactosidase activity;MF:hydrolase activity, hydrolyzing O-glycosyl compounds;	------	------	------	------	COG1874	G:Carbohydrate transport and metabolism	XP_006362025.1	PREDICTED: beta-galactosidase 3-like [Solanum tuberosum]	sp|Q9SCV9|BGAL3_ARATH;	Beta-galactosidase 3 OS=Arabidopsis thaliana OX=3702 GN=BGAL3 PE=2 SV=1;	PF01301.19;PF17834.1;PF02449.15;PF13364.6	Glyco_hydro_35;GHD;Glyco_hydro_42;BetaGal_dom4_5	Glycosyl hydrolases family 35;Beta-sandwich domain in beta galactosidase;Beta-galactosidase;Beta-galactosidase jelly roll domain
Soltu.DM.11G006920	cationic amino acid transporter	3.288	1.71727	0.000207543	0.0387775	yes	up	0.3	0.67	0.98	2.31	2.23	1.83	0.65	2.12333	GO:0016021;GO:002285	CC:integral component of membrane;MF:transmembrane transporter activity;	------	------	------	------	COG0531	E:Amino acid transport and metabolism	XP_006367241.1	PREDICTED: cationic amino acid transporter 7, chloroplastic-like [Solanum tuberosum]	sp|Q9SQZ0|CAAT7_ARATH;	Cationic amino acid transporter 7, chloroplastic OS=Arabidopsis thaliana OX=3702 GN=CAT7 PE=3 SV=1;	PF13520.6;PF00324.21;PF13906.6	AA_permease_2;AA_permease;AA_permease_C	Amino acid permease;Amino acid permease;C-terminus of AA_permease
Soltu.DM.06G029460	Leucine-rich repeat protein kinase family protein	0.488	-1.03448	0.000213383	0.0388375	yes	down	8.02	5.92	5.84	3.96	2.34	3.59	6.59333	3.29667	GO:0006468;GO:0007166;GO:0016021;GO:0005886;GO:0004675;GO:0004674;GO:000552	BP:protein phosphorylation;BP:cell surface receptor signaling pathway;CC:integral component of membrane;CC:plasma membrane;MF:transmembrane receptor protein serine/threonine kinase activity;MF:protein serine/threonine kinase activity;MF:ATP binding;	------	------	------	------	COG0515	T:Signal transduction mechanisms	XP_006361096.1	PREDICTED: receptor-like kinase TMK3 [Solanum tuberosum]	sp|Q9FYK0|TMK2_ARATH;	Receptor-like kinase TMK2 OS=Arabidopsis thaliana OX=3702 GN=TMK2 PE=1 SV=1;	PF00069.25;PF07714.17;PF13855.6;PF08263.12	Pkinase;Pkinase_Tyr;LRR_8;LRRNT_2	Protein kinase domain;Protein tyrosine kinase;Leucine rich repeat;Leucine rich repeat N-terminal domain
Soltu.DM.01G046930	cinnamyl alcohol dehydrogenase	0.446	-1.16528	0.000219997	0.0396992	yes	down	26.54	17.99	13.98	7.64	9.82	8.95	19.5033	8.80333	GO:0009809;GO:0045551;GO:0052747;GO:0008270;GO:001649	BP:lignin biosynthetic process;MF:cinnamyl-alcohol dehydrogenase activity;MF:sinapyl alcohol dehydrogenase activity;MF:zinc ion binding;MF:oxidoreductase activity;	K00083	E1.1.1.195	map00940	Phenylpropanoid biosynthesis	COG1064	C:Energy production and conversion	XP_006346361.1	PREDICTED: probable cinnamyl alcohol dehydrogenase 1 [Solanum tuberosum]	sp|P30359|CADH1_TOBAC;	Probable cinnamyl alcohol dehydrogenase 1 OS=Nicotiana tabacum OX=4097 GN=CAD14 PE=1 SV=1;	PF08240.12;PF00107.26;PF01262.21;PF02826.19;PF03807.17	ADH_N;ADH_zinc_N;AlaDh_PNT_C;2-Hacid_dh_C;F420_oxidored	Alcohol dehydrogenase GroES-like domain;Zinc-binding dehydrogenase;Alanine dehydrogenase/PNT, C-terminal domain;D-isomer specific 2-hydroxyacid dehydrogenase, NAD binding domain;NADP oxidoreductase coenzyme F420-dependent
Soltu.DM.01G041370	Seven transmembrane MLO family protein	0.147	-2.76831	0.00022418	0.0401111	yes	down	1.41	0.84	1.59	0.08	0.27	0.17	1.28	0.173333	GO:0006952;GO:0009607;GO:0016021;GO:0005886;GO:000551	BP:defense response;BP:response to biotic stimulus;CC:integral component of membrane;CC:plasma membrane;MF:calmodulin binding;	K08472	MLO	------	------	ENOG410ZUVB	D:Cell cycle control, cell division, chromosome partitioning	XP_006358492.1	PREDICTED: MLO-like protein 13 [Solanum tuberosum]	sp|Q94KB2|MLO13_ARATH;	MLO-like protein 13 OS=Arabidopsis thaliana OX=3702 GN=MLO13 PE=2 SV=1;	PF03094.15	Mlo	Mlo family
Soltu.DM.08G016090	lipid transfer protein	0.381	-1.39235	0.000229538	0.0407246	yes	down	14.3	12.78	10.76	6.82	3.19	4.88	12.6133	4.96333	GO:0006869;GO:0016020;GO:000828	BP:lipid transport;CC:membrane;MF:lipid binding;	------	------	------	------	ENOG410YT63	U:Intracellular trafficking, secretion, and vesicular transport	TMW81443.1	hypothetical protein EJD97_009624 [Solanum chilense]	sp|A0A2J6KL39|NLTP_LACSA;	Non-specific lipid-transfer protein Lac s 1 OS=Lactuca sativa OX=4236 GN=LSAT_1X82001 PE=1 SV=1;	PF14368.6;PF00234.22	LTP_2;Tryp_alpha_amyl	Probable lipid transfer;Protease inhibitor/seed storage/LTP family
Soltu.DM.05G019270	cytochrome p450 78a9	2.652	1.40691	0.000242606	0.0416433	yes	up	1.61	1.89	2.35	3.04	6.69	5.5	1.95	5.07667	GO:0044550;GO:0016021;GO:0016020;GO:0004497;GO:0016705;GO:0020037;GO:0016709;GO:000550	BP:secondary metabolite biosynthetic process;CC:integral component of membrane;CC:membrane;MF:monooxygenase activity;MF:oxidoreductase activity, acting on paired donors, with incorporation or reduction of molecular oxygen;MF:heme binding;MF:oxidoreductase activity, acting on paired donors, with incorporation or reduction of molecular oxygen, NA;MF:iron ion binding;	------	------	------	------	COG2124	Q:Secondary metabolites biosynthesis, transport and catabolism	XP_006360643.1	PREDICTED: cytochrome P450 78A3-like [Solanum tuberosum]	sp|O48927|C78A3_SOYBN;	Cytochrome P450 78A3 OS=Glycine max OX=3847 GN=CYP78A3 PE=2 SV=1;	PF00067.22	p450	Cytochrome P450
Soltu.DM.09G030490	Glycine rich protein family domain containing protein	2.161	1.11191	0.000249514	0.0421439	yes	up	191.49	135.21	246.58	267.6	510.4	405.44	191.093	394.48	------	------	------	------	------	------	------	------	------	------	------	------	PF07172.11	GRP	Glycine rich protein family
Soltu.DM.02G016540	sodium/calcium exchanger family protein / calcium-binding EF hand family protein	0.38	-1.39549	0.000258897	0.0433817	yes	down	3.16	2.54	3.27	1.79	0.86	0.91	2.99	1.18667	GO:0055085;GO:0055074;GO:0016021;GO:0005432;GO:000550	BP:transmembrane transport;BP:calcium ion homeostasis;CC:integral component of membrane;MF:calciu;MF:calcium ion binding;	------	------	------	------	ENOG4111577	S:Function unknown	XP_004233846.1	sodium/calcium exchanger NCL1-like [Solanum lycopersicum]	sp|Q8L636|NCL_ARATH;	Sodium/calcium exchanger NCL OS=Arabidopsis thaliana OX=3702 GN=NCL PE=2 SV=1;	PF13499.6;PF13405.6;PF00036.32;PF01699.24	EF-hand_7;EF-hand_6;EF-hand_1;Na_Ca_ex	EF-hand domain pair;EF-hand domain;EF hand;Sodium/calcium exchanger protein
Soltu.DM.07G001920	xylose isomerase family protein	2.013	1.00954	0.000266676	0.0443333	yes	up	31.78	34.43	55.33	60.75	109.92	71.32	40.5133	80.6633	GO:0042732;GO:0006098;GO:0046872;GO:000904	BP:D-xylose metabolic process;BP:pentose-phosphate shunt;MF:metal ion binding;MF:xylose isomerase activity;	K20929;K01805	GLX;xylA	map00040;map00051	Pentose and glucuronate interconversions;Fructose and mannose metabolism	ENOG41110V0;COG2115	S:Function unknown;G:Carbohydrate transport and metabolism	XP_006343542.1	PREDICTED: galactose oxidase [Solanum tuberosum]	sp|Q9FKK7|XYLA_ARATH;	Xylose isomerase OS=Arabidopsis thaliana OX=3702 GN=XYLA PE=2 SV=2;	PF07250.11;PF09118.11;PF01261.24	Glyoxal_oxid_N;DUF1929;AP_endonuc_2	Glyoxal oxidase N-terminus;Domain of unknown function;Xylose isomerase-like TIM barrel
